# Supplementary material for: Novel integrated multiomics analysis reveals a key role for integrin beta-like 1 in wound scarring
Source: EMBO Rep. 2024 Nov 18;26(1):122–52. doi: 10.1038/s44319-024-00322-3 (PMC11724056; doi:10.1038/s44319-024-00322-3)
Supplement: Supplementary file 3 — Dataset EV1 [file 44319_2024_322_MOESM3_ESM.xlsx]

## Sheet: Table of content
Dataset EV1
Table of content
Summary of the three samples of scRNA-Seq data. Including the summarization of the sequencing results, alignment to the genome and the estimated amount of cells.
Samples
Day 3
Day 7
Day 14
Sequencing
Number of Reads: Total number of read pairs that were assigned to this library in demultiplexing.
Number of Short Reads Skipped: Total number of read pairs that were ignored by the pipeline because they do no satisfy the minimum length requirements (for example read1 less that 26 bases in 3' v2 or 3' v3 or 5').
Valid Barcodes: Fraction of reads with barcodes that match the whitelist after barcode correction.
Valid UMIs: Fraction of reads with valid UMIs; i.e. UMI sequences that do not contain Ns and that are not homopolymers.
Sequencing Saturation: The fraction of reads originating from an already-observed UMI. This is a function of library complexity and sequencing depth. More specifically, this is the fraction of confidently mapped, valid cell-barcode, valid UMI reads that had a non-unique (cell-barcode, UMI, gene). This metric was called 'cDNA PCR Duplication' in versions of Cell Ranger prior to 1.2.
Q30 Bases in Barcode: Fraction of cell barcode bases with Q-score >= 30, excluding very low quality/no-call (Q <= 2) bases from the denominator.
Q30 Bases in RNA Read: Fraction of RNA read bases with Q-score >= 30, excluding very low quality/no-call (Q <= 2) bases from the denominator. This is Read 1 for the Single Cell 3' v1 chemistry and Single Cell 5' paired end, Read 2 for the Single Cell 3' v2/v3 chemistry and Single Cell 5' R2-only).
Q30 Bases in UMI: Fraction of UMI bases with Q-score >= 30, excluding very low quality/no-call (Q <= 2) bases from the denominator.
Mapping
Reads Mapped to Genome: Fraction of reads that mapped to the genome.
Reads Mapped Confidently to Genome: Fraction of reads that mapped uniquely to the genome. If a gene mapped to exonic loci from a single gene and also to non-exonic loci, it is considered uniquely mapped to one of the exonic loci.
Reads Mapped Confidently to Intergenic Regions: Fraction of reads that mapped uniquely to an intergenic region of the genome.
Reads Mapped Confidently to Intronic Regions: Fraction of reads that mapped uniquely to an intronic region of the genome.
Reads Mapped Confidently to Exonic Regions: Fraction of reads that mapped uniquely to an exonic region of the genome.
Reads Mapped Confidently to Transcriptome: Fraction of reads that mapped to a unique gene in the transcriptome. The read must be consistent with annotated splice junctions. These reads are considered for UMI counting.
Reads Mapped Antisense to Gene: Fraction of reads confidently mapped to the transcriptome, but on the opposite strand of their annotated gene. A read is counted as antisense if it has any alignments that are consistent with an exon of a transcript but antisense to it, and has no sense alignments.

## Sheet: Summary of scRNA-Seq samples
Sample	Day 3	Day 7	Day 14
Estimated Number of Cells	5158	22924	16611
Mean Reads per Cell	69233	14878	20431
Median Genes per Cell	1292	1339	1796
Sequencing
Number of Reads	357104420	341069515	339378392
Number of Short Reads Skipped	0	0	0
Valid Barcodes	0.955	0.929	0.926
Valid UMIs	0.994	0.995	0.997
Sequencing Saturation	0.794	0.184	0.277
Q30 Bases in Barcode	0.861	0.857	0.863
Q30 Bases in RNA Read	0.803	0.772	0.784
Q30 Bases in UMI	0.831	0.819	0.826
Mapping
Reads Mapped to Genome	0.95	0.885	0.901
Reads Mapped Confidently to Genome	0.917	0.829	0.857
Reads Mapped Confidently to Intergenic Regions	0.04	0.065	0.059
Reads Mapped Confidently to Intronic Regions	0.171	0.168	0.16
Reads Mapped Confidently to Exonic Regions	0.706	0.596	0.638
Reads Mapped Confidently to Transcriptome	0.693	0.578	0.618
Reads Mapped Antisense to Gene	0.005	0.009	0.01
Cells
Estimated Number of Cells	5158	22924	16611
Fraction Reads in Cells	0.912	0.913	0.899
Mean Reads per Cell	69233	14878	20431
Median Genes per Cell	1292	1339	1796
Total Genes Detected	19257	21883	22257
Median UMI Counts per Cell	3026	3292	5177
