# Supplementary material for: Novel integrated multiomics analysis reveals a key role for integrin beta-like 1 in wound scarring
Source: EMBO Rep. 2024 Nov 18;26(1):122–52. doi: 10.1038/s44319-024-00322-3 (PMC11724056; doi:10.1038/s44319-024-00322-3)
Supplement: Supplementary file 4 — Dataset EV2 [file 44319_2024_322_MOESM4_ESM.xlsx]

## Sheet: Table of the content
Dataset EV2. Summary of differential expressed genes of annotated cell clusters in the combined three scRNA-Seq samples.
The summarization of the cell annotation results applied onto the non-superived clustering results. The three samples of scRNASeq were combined with batch effect correction.
The annotation was based on the differential expression fold change of genes within each cluster against the result of the cell within the combined datasets.
Genes within the clusters with Log2FC over or equal to 1 were listed as Up-regulated.
Genes with Log2FC less or equal to -1 within the clusters were listed as Down-regulated.
Genes with Log2FC in between 1 and -1 were listed as Transitional.
Legend
Log2FC	Value of the logarithm function with base two on the values of fold change of the normalized genes within the clusters against the result of the cells.
Tables
Macrophage cluster		Differential expressed genes within the annotated Macrophage cluster.
Neutrophil cluster		Differential expressed genes within the annotated Neutrophil cluster.
T cell cluster		Differential expressed genes within the annotated T cell cluster.
Fibroblast cluster		Differential expressed genes within the annotated Fibroblast cluster.
Epithelial cell cluster		Differential expressed genes within the annotated Epithelial cell cluster.
Endothelial cell cluster		Differential expressed genes within the annotated Endothelial cell cluster.
Pericyte cluster		Differential expressed genes within the annotated Pericyte cluster.
Mesenchymal cell cluster		Differential expressed genes within the annotated Mesenchymal cell cluster.

## Sheet: Macrophage cluster
Gene Name	Log2FC	Type
Lyz2	2.567	Up-regulated
Cd74	2.559	Up-regulated
Ctss	2.53	Up-regulated
H2-Aa	2.433	Up-regulated
H2-Eb1	2.236	Up-regulated
H2-Ab1	2.216	Up-regulated
Apoe	2.166	Up-regulated
Pf4	2.16	Up-regulated
C1qa	2.109	Up-regulated
Lgmn	1.995	Up-regulated
C1qb	1.865	Up-regulated
Ccl6	1.865	Up-regulated
Fcer1g	1.844	Up-regulated
Mrc1	1.803	Up-regulated
C1qc	1.752	Up-regulated
Laptm5	1.732	Up-regulated
Ccl9	1.667	Up-regulated
Mpeg1	1.6	Up-regulated
Ms4a6c	1.582	Up-regulated
F13a1	1.573	Up-regulated
Ctsc	1.562	Up-regulated
Tyrobp	1.537	Up-regulated
Wfdc17	1.526	Up-regulated
Arg1	1.495	Up-regulated
Cybb	1.491	Up-regulated
Mafb	1.45	Up-regulated
Lcp1	1.422	Up-regulated
Hmox1	1.403	Up-regulated
Ccr2	1.397	Up-regulated
Fcgr2b	1.301	Up-regulated
Cd52	1.285	Up-regulated
Plek	1.261	Up-regulated
Ms4a7	1.258	Up-regulated
Cd14	1.238	Up-regulated
Ctsd	1.231	Up-regulated
C3ar1	1.224	Up-regulated
Alox5ap	1.212	Up-regulated
Ptprc	1.199	Up-regulated
Spp1	1.199	Up-regulated
Plin2	1.172	Up-regulated
Cd83	1.172	Up-regulated
Ucp2	1.165	Up-regulated
Psap	1.156	Up-regulated
Cxcr4	1.147	Up-regulated
Sdc3	1.122	Up-regulated
Unc93b1	1.116	Up-regulated
Ctsb	1.113	Up-regulated
Il1b	1.108	Up-regulated
Cotl1	1.068	Up-regulated
Itgam	1.057	Up-regulated
Efhd2	1.022	Up-regulated
Lgals3	1.013	Up-regulated
Csf1r	1.002	Up-regulated
Cd53	1	Transitional
Coro1a	0.989	Transitional
Cfp	0.986	Transitional
Cd68	0.974	Transitional
Rgs1	0.973	Transitional
Clec4a1	0.97	Transitional
Cd36	0.957	Transitional
Slfn2	0.929	Transitional
Fam49b	0.928	Transitional
Adgre1	0.926	Transitional
Aif1	0.915	Transitional
Ptafr	0.897	Transitional
Dab2	0.89	Transitional
Fyb	0.88	Transitional
Pla2g7	0.862	Transitional
Ms4a6b	0.855	Transitional
Ccr5	0.832	Transitional
Maf	0.821	Transitional
Lst1	0.819	Transitional
Rgs2	0.814	Transitional
Id2	0.812	Transitional
S100a4	0.808	Transitional
Spi1	0.806	Transitional
Slc6a6	0.794	Transitional
Grn	0.79	Transitional
Atp2b1	0.786	Transitional
Irf8	0.786	Transitional
Cxcl16	0.784	Transitional
Sirpa	0.783	Transitional
Srgn	0.782	Transitional
Tpd52	0.764	Transitional
Clec4a3	0.762	Transitional
Cd93	0.753	Transitional
C5ar1	0.745	Transitional
Trem2	0.739	Transitional
H2-DMa	0.738	Transitional
Pirb	0.73	Transitional
Fcgr3	0.725	Transitional
Irf2bp2	0.725	Transitional
Tm6sf1	0.72	Transitional
Ncf1	0.718	Transitional
Ms4a6d	0.713	Transitional
Pld4	0.712	Transitional
H2-DMb1	0.712	Transitional
Nrros	0.709	Transitional
Cytip	0.705	Transitional
Lyn	0.703	Transitional
Trim25	0.702	Transitional
Thbs1	0.699	Transitional
Malt1	0.696	Transitional
Abca1	0.693	Transitional
Lilrb4a	0.684	Transitional
Gm2a	0.677	Transitional
Cyth4	0.67	Transitional
Arl4c	0.669	Transitional
Cyba	0.667	Transitional
Ly86	0.665	Transitional
Bcl2a1b	0.665	Transitional
Mtss1	0.664	Transitional
Dazap2	0.662	Transitional
Cd84	0.655	Transitional
Serinc3	0.643	Transitional
Rassf4	0.641	Transitional
Rab7b	0.639	Transitional
Ptpn18	0.638	Transitional
Stab1	0.633	Transitional
Dock2	0.632	Transitional
Plbd1	0.632	Transitional
Pid1	0.631	Transitional
Tmsb4x	0.63	Transitional
Ccl8	0.63	Transitional
Kctd12	0.623	Transitional
Ncf2	0.619	Transitional
Dusp5	0.619	Transitional
Selenop	0.616	Transitional
Ninj1	0.615	Transitional
Ehd4	0.608	Transitional
Tlr2	0.599	Transitional
Clec4a2	0.598	Transitional
Ifi30	0.595	Transitional
Trf	0.593	Transitional
Gpx1	0.591	Transitional
Gmfg	0.588	Transitional
Csf2rb	0.584	Transitional
Cbr2	0.583	Transitional
Msr1	0.579	Transitional
Mgl2	0.577	Transitional
Fermt3	0.574	Transitional
Fth1	0.571	Transitional
Inpp5d	0.568	Transitional
Fcgr1	0.568	Transitional
Slc43a2	0.564	Transitional
Arhgdib	0.561	Transitional
Lilr4b	0.559	Transitional
B2m	0.558	Transitional
Ms4a4c	0.558	Transitional
Clec4n	0.555	Transitional
Rel	0.546	Transitional
Cebpb	0.542	Transitional
Syk	0.536	Transitional
St8sia4	0.531	Transitional
Tgfbi	0.529	Transitional
Ccrl2	0.528	Transitional
Cd300c2	0.524	Transitional
Folr2	0.522	Transitional
Fabp5	0.522	Transitional
Cd300a	0.521	Transitional
Sdcbp	0.519	Transitional
Pltp	0.518	Transitional
Picalm	0.517	Transitional
Gpr132	0.517	Transitional
Epsti1	0.515	Transitional
Hcls1	0.513	Transitional
Mcl1	0.509	Transitional
Etv3	0.509	Transitional
Syngr2	0.507	Transitional
Rbm47	0.504	Transitional
Rilpl2	0.503	Transitional
Fxyd5	0.499	Transitional
Fcrls	0.493	Transitional
Snx5	0.489	Transitional
Slamf7	0.489	Transitional
Tnip3	0.489	Transitional
Frmd4b	0.483	Transitional
Ptpre	0.481	Transitional
Zeb2	0.481	Transitional
Osm	0.48	Transitional
Tnfrsf1b	0.474	Transitional
Cd86	0.47	Transitional
Cst3	0.469	Transitional
Ubl3	0.466	Transitional
Clec12a	0.465	Transitional
Clec10a	0.462	Transitional
Gdf15	0.462	Transitional
Cd300ld	0.459	Transitional
AI662270	0.453	Transitional
Trps1	0.446	Transitional
Wwp1	0.445	Transitional
Itgb2	0.445	Transitional
H2-D1	0.437	Transitional
Nceh1	0.436	Transitional
Vsir	0.435	Transitional
Got1	0.432	Transitional
Cd48	0.43	Transitional
Runx3	0.429	Transitional
Arhgap30	0.427	Transitional
Ptprj	0.425	Transitional
Ednrb	0.422	Transitional
Adam8	0.419	Transitional
Il10ra	0.418	Transitional
Fem1c	0.417	Transitional
Eps8	0.417	Transitional
Zfp703	0.417	Transitional
Gpr65	0.416	Transitional
Ifi209	0.414	Transitional
Fli1	0.414	Transitional
Ptpn6	0.408	Transitional
Slc38a1	0.407	Transitional
Prkcd	0.406	Transitional
Il6ra	0.406	Transitional
Itga4	0.4	Transitional
Ifitm1	0.4	Transitional
Lair1	0.398	Transitional
Ccl4	0.396	Transitional
Lcp2	0.396	Transitional
Ifngr1	0.395	Transitional
Actr2	0.394	Transitional
Selplg	0.393	Transitional
Slc15a3	0.393	Transitional
Rab8b	0.391	Transitional
Samhd1	0.39	Transitional
H2-K1	0.389	Transitional
Ctsa	0.389	Transitional
Lpxn	0.389	Transitional
Clec4d	0.387	Transitional
Gng2	0.384	Transitional
Lipa	0.383	Transitional
Tmem106a	0.382	Transitional
Stk17b	0.382	Transitional
Pip4k2a	0.381	Transitional
Irf5	0.379	Transitional
Apobec1	0.378	Transitional
Plekho1	0.378	Transitional
Lat2	0.377	Transitional
Rassf3	0.372	Transitional
Il10rb	0.369	Transitional
Rgs10	0.369	Transitional
Tmem189	0.368	Transitional
M6pr	0.365	Transitional
Ikzf1	0.365	Transitional
Nckap1l	0.365	Transitional
Nlrp3	0.362	Transitional
Actb	0.361	Transitional
Dhrs3	0.36	Transitional
Apoc2	0.359	Transitional
Csf2ra	0.359	Transitional
Tbc1d4	0.357	Transitional
Rnf130	0.354	Transitional
Fcgr4	0.354	Transitional
Dock10	0.354	Transitional
Grk2	0.353	Transitional
Tmem176b	0.353	Transitional
Rsad2	0.353	Transitional
Traf1	0.352	Transitional
Slc7a8	0.351	Transitional
P2ry6	0.35	Transitional
Naaa	0.35	Transitional
Zfp36l2	0.35	Transitional
Dusp3	0.349	Transitional
Abcg1	0.348	Transitional
Cyth1	0.347	Transitional
Rac2	0.346	Transitional
Rasgef1b	0.345	Transitional
Grb2	0.344	Transitional
Iqgap1	0.342	Transitional
Il1rn	0.337	Transitional
Prcp	0.336	Transitional
Flrt3	0.336	Transitional
Cd38	0.334	Transitional
BC005537	0.33	Transitional
Arrb2	0.327	Transitional
AB124611	0.324	Transitional
Osbpl8	0.322	Transitional
Tnfaip8	0.322	Transitional
Otulinl	0.322	Transitional
Ccr1	0.322	Transitional
Tmem176a	0.319	Transitional
Gm6377	0.318	Transitional
Gpr183	0.318	Transitional
Mxi1	0.317	Transitional
Sgpl1	0.315	Transitional
Ap1b1	0.315	Transitional
Nr4a2	0.315	Transitional
Gltp	0.314	Transitional
Pou2f2	0.313	Transitional
Nfkbid	0.311	Transitional
Mxd1	0.309	Transitional
Bst1	0.308	Transitional
Crem	0.308	Transitional
Il10	0.307	Transitional
B4galt6	0.307	Transitional
Dock8	0.306	Transitional
Cmklr1	0.305	Transitional
Cysltr1	0.304	Transitional
Nfam1	0.304	Transitional
Vegfa	0.304	Transitional
Ccl24	0.303	Transitional
Neurl3	0.303	Transitional
Rnpep	0.302	Transitional
Clec4e	0.302	Transitional
Stap1	0.301	Transitional
Adssl1	0.301	Transitional
Cux1	0.3	Transitional
Evi2a	0.299	Transitional
Lfng	0.299	Transitional
Lrrc25	0.299	Transitional
Ncf4	0.298	Transitional
Igsf6	0.298	Transitional
Dck	0.295	Transitional
Adgre5	0.294	Transitional
Pitpna	0.293	Transitional
Il7r	0.293	Transitional
Map3k1	0.291	Transitional
2022-03-01	0.291	Transitional
Atp6v1a	0.291	Transitional
Myo1f	0.29	Transitional
Nxpe5	0.288	Transitional
Slc37a2	0.288	Transitional
Tbxas1	0.286	Transitional
N4bp1	0.286	Transitional
Pik3ap1	0.285	Transitional
Samsn1	0.284	Transitional
Btg1	0.282	Transitional
Napsa	0.282	Transitional
Shtn1	0.282	Transitional
Cln8	0.281	Transitional
Snx2	0.28	Transitional
Gda	0.28	Transitional
Tgfb1	0.278	Transitional
Cx3cr1	0.277	Transitional
Jarid2	0.277	Transitional
Sla	0.277	Transitional
Myo5a	0.276	Transitional
Gna13	0.276	Transitional
Atp6v0c	0.275	Transitional
Snx20	0.275	Transitional
Pik3cd	0.274	Transitional
Rbpj	0.274	Transitional
Gnpda1	0.272	Transitional
Abhd12	0.271	Transitional
Entpd1	0.271	Transitional
Clec4b1	0.27	Transitional
Synj1	0.269	Transitional
Gas2l3	0.269	Transitional
Sema4d	0.268	Transitional
Wnk1	0.268	Transitional
Gatm	0.267	Transitional
Sirpb1c	0.266	Transitional
Capza2	0.266	Transitional
Pik3r5	0.265	Transitional
Nr4a3	0.264	Transitional
Gpr35	0.262	Transitional
Skap2	0.261	Transitional
Alcam	0.261	Transitional
Ctsz	0.261	Transitional
Trim30a	0.261	Transitional
Arhgap18	0.26	Transitional
Hpgds	0.26	Transitional
Ltc4s	0.26	Transitional
Pmaip1	0.26	Transitional
Camk1d	0.26	Transitional
Kdm7a	0.259	Transitional
5031439G07Rik	0.258	Transitional
Ighm	0.255	Transitional
Nfkbie	0.255	Transitional
Mfsd1	0.253	Transitional
Pira2	0.252	Transitional
Acp2	0.251	Transitional
Arhgef6	0.251	Transitional
Sema4a	0.251	Transitional
Pde4b	0.25	Transitional
Dok2	0.249	Transitional
Cerk	0.249	Transitional
Tcirg1	0.248	Transitional
Tnfrsf11a	0.247	Transitional
Lmo2	0.247	Transitional
Itprid2	0.246	Transitional
Sp100	0.245	Transitional
Chd7	0.245	Transitional
Cbl	0.244	Transitional
Myo1g	0.244	Transitional
Tbc1d9	0.244	Transitional
Mpp1	0.242	Transitional
Cd72	0.242	Transitional
Was	0.242	Transitional
Ptpn1	0.241	Transitional
Mdfic	0.24	Transitional
Plekho2	0.239	Transitional
Zbtb18	0.237	Transitional
Bmp2k	0.237	Transitional
Cebpa	0.237	Transitional
Rab11fip1	0.237	Transitional
Tlr7	0.236	Transitional
Stxbp3	0.235	Transitional
Marcksl1	0.235	Transitional
Ikbkb	0.234	Transitional
Ap1s2	0.234	Transitional
Rhog	0.233	Transitional
Ptpro	0.233	Transitional
Mertk	0.232	Transitional
Ftl1	0.231	Transitional
Gm34084	0.231	Transitional
Gm21188	0.231	Transitional
Dusp6	0.229	Transitional
Stard8	0.228	Transitional
Fgr	0.228	Transitional
Lrrc8d	0.227	Transitional
Blnk	0.227	Transitional
AI504432	0.225	Transitional
Crlf3	0.224	Transitional
Actr3	0.224	Transitional
Creg1	0.224	Transitional
Mefv	0.223	Transitional
Atp8a1	0.223	Transitional
Cd37	0.223	Transitional
Cbfa2t3	0.221	Transitional
Tnfaip8l2	0.22	Transitional
Cd300lb	0.218	Transitional
Rasa4	0.218	Transitional
Atp13a2	0.217	Transitional
Ptbp3	0.217	Transitional
Arhgap45	0.217	Transitional
Sgk3	0.216	Transitional
Gla	0.216	Transitional
Hacd4	0.216	Transitional
Cap1	0.215	Transitional
Arl5c	0.214	Transitional
Atp1b3	0.214	Transitional
Cndp2	0.214	Transitional
Tob2	0.213	Transitional
Prex1	0.211	Transitional
Gusb	0.209	Transitional
Itpkb	0.209	Transitional
Ly9	0.208	Transitional
Plxnd1	0.208	Transitional
Arhgap9	0.208	Transitional
Slamf9	0.204	Transitional
Ly6e	0.203	Transitional
Ankrd44	0.203	Transitional
Havcr2	0.202	Transitional
Rp2	0.202	Transitional
Card19	0.201	Transitional
Lpl	0.2	Transitional
Dusp2	0.2	Transitional
Crybg1	0.2	Transitional
Edem1	0.199	Transitional
Vav1	0.199	Transitional
Emb	0.199	Transitional
Tnfrsf13b	0.198	Transitional
Btk	0.198	Transitional
Plxnc1	0.197	Transitional
Susd3	0.197	Transitional
Eps15	0.196	Transitional
Slc11a1	0.194	Transitional
Rnf149	0.193	Transitional
B3gnt5	0.192	Transitional
Rnasel	0.192	Transitional
P2rx4	0.192	Transitional
Syngr1	0.191	Transitional
Dnase2a	0.19	Transitional
Snx8	0.19	Transitional
Tlr13	0.19	Transitional
Mef2a	0.189	Transitional
Il2rg	0.189	Transitional
Pim1	0.189	Transitional
Bcl2a1d	0.188	Transitional
Atp6v1c1	0.187	Transitional
Cd180	0.187	Transitional
Sgms1	0.185	Transitional
Tmem8	0.185	Transitional
Acer3	0.185	Transitional
Plcg2	0.185	Transitional
Cyp4f18	0.185	Transitional
Slc27a1	0.184	Transitional
Lpcat2	0.184	Transitional
Hck	0.184	Transitional
Adap2	0.184	Transitional
Arhgap15	0.184	Transitional
Gpr141	0.182	Transitional
Cd200r1	0.182	Transitional
Ticam2	0.182	Transitional
Cdc42se2	0.182	Transitional
Cd274	0.182	Transitional
Rassf2	0.182	Transitional
Sh3bgrl	0.182	Transitional
Psmb8	0.179	Transitional
Arl6ip1	0.178	Transitional
Epb41	0.178	Transitional
Slc15a4	0.177	Transitional
Atp6v1b2	0.177	Transitional
Mmp19	0.176	Transitional
Necap2	0.175	Transitional
Arpc4	0.175	Transitional
Rps6ka1	0.175	Transitional
Cyfip1	0.175	Transitional
Fmnl1	0.174	Transitional
Lifr	0.172	Transitional
2310022A10Rik	0.172	Transitional
Fnbp1	0.172	Transitional
Soat1	0.172	Transitional
Mob1a	0.172	Transitional
Tnfsf13	0.171	Transitional
Psmb9	0.171	Transitional
Iqgap2	0.171	Transitional
Zfp263	0.17	Transitional
Dclre1c	0.168	Transitional
Coro2a	0.167	Transitional
Tns3	0.167	Transitional
Ogfrl1	0.166	Transitional
Apobec3	0.165	Transitional
Sap30	0.165	Transitional
Stk4	0.165	Transitional
Cited2	0.165	Transitional
Lrmp	0.164	Transitional
Dmxl2	0.163	Transitional
Plagl2	0.163	Transitional
Wdfy4	0.163	Transitional
Stx7	0.163	Transitional
Grk3	0.162	Transitional
Hfe	0.162	Transitional
Arpc5	0.162	Transitional
Kcnn4	0.161	Transitional
Orai1	0.159	Transitional
Parvb	0.159	Transitional
Aftph	0.158	Transitional
Arhgap19	0.157	Transitional
Pik3cg	0.157	Transitional
Znrf2	0.157	Transitional
Slc8b1	0.156	Transitional
Nuak2	0.156	Transitional
Rb1	0.156	Transitional
Nrp2	0.156	Transitional
Gpsm3	0.155	Transitional
Prkcb	0.155	Transitional
Pkib	0.154	Transitional
Ubash3b	0.153	Transitional
Cd33	0.153	Transitional
Fgd4	0.152	Transitional
Lrrfip1	0.152	Transitional
Cacna1d	0.151	Transitional
Pstpip1	0.151	Transitional
Taldo1	0.151	Transitional
Rasgrp4	0.151	Transitional
Gpr137b	0.15	Transitional
Oasl2	0.15	Transitional
Sowahc	0.15	Transitional
Prdm1	0.15	Transitional
N4bp2l1	0.149	Transitional
Cxcl3	0.149	Transitional
Daglb	0.148	Transitional
Vamp8	0.147	Transitional
Sh3bgrl3	0.145	Transitional
Pkn1	0.145	Transitional
Dnase1l1	0.145	Transitional
Sh3bp1	0.145	Transitional
Slc16a6	0.145	Transitional
Tsc22d3	0.145	Transitional
E230029C05Rik	0.144	Transitional
Slc9a9	0.144	Transitional
Aoah	0.144	Transitional
Fgd2	0.144	Transitional
Tet2	0.143	Transitional
Fcho2	0.143	Transitional
Irak2	0.143	Transitional
Itsn2	0.143	Transitional
Galc	0.142	Transitional
Atp8b4	0.142	Transitional
Slc35f6	0.142	Transitional
Mpp7	0.142	Transitional
Tmem37	0.141	Transitional
Tgm2	0.141	Transitional
Zc3h12a	0.14	Transitional
Rnf141	0.14	Transitional
Lpin2	0.14	Transitional
Stxbp2	0.14	Transitional
Vav3	0.14	Transitional
Plekhb2	0.14	Transitional
Neu1	0.139	Transitional
Nampt	0.139	Transitional
Rcsd1	0.139	Transitional
Cd300lf	0.139	Transitional
Dgkd	0.138	Transitional
Fbxl5	0.138	Transitional
Gm10134	0.138	Transitional
Tbc1d14	0.137	Transitional
Tkt	0.137	Transitional
Furin	0.136	Transitional
Fnip2	0.135	Transitional
Ggta1	0.135	Transitional
Twf2	0.134	Transitional
Asah1	0.134	Transitional
Rnf150	0.134	Transitional
Aph1c	0.133	Transitional
Slc29a3	0.133	Transitional
Tspan14	0.133	Transitional
Pepd	0.132	Transitional
Vps26a	0.132	Transitional
Trpv2	0.132	Transitional
Smox	0.132	Transitional
Stom	0.131	Transitional
Milr1	0.131	Transitional
Cfh	0.131	Transitional
Arpc3	0.131	Transitional
Map3k14	0.13	Transitional
Slc48a1	0.129	Transitional
Mapkapk2	0.129	Transitional
Sh3bp2	0.129	Transitional
Pcgf5	0.128	Transitional
Slc30a1	0.128	Transitional
Nsf	0.128	Transitional
Blvra	0.128	Transitional
Slc16a10	0.126	Transitional
Glrx	0.126	Transitional
Abr	0.125	Transitional
Sp110	0.125	Transitional
Tep1	0.125	Transitional
Vps37b	0.125	Transitional
Dapp1	0.124	Transitional
Nipa2	0.124	Transitional
Atp6v0a1	0.124	Transitional
Cenpa	0.124	Transitional
Polr2l	0.123	Transitional
Dennd1a	0.123	Transitional
Abcc3	0.123	Transitional
Sft2d2	0.123	Transitional
Zfand2a	0.121	Transitional
Madd	0.121	Transitional
Tnf	0.121	Transitional
Tmcc1	0.12	Transitional
Gab1	0.119	Transitional
Eepd1	0.119	Transitional
Irf7	0.119	Transitional
Tspo	0.119	Transitional
Tank	0.118	Transitional
Arhgap26	0.118	Transitional
Zfp710	0.118	Transitional
Fam117b	0.118	Transitional
Pla2g15	0.118	Transitional
Ttc7	0.118	Transitional
Pdxk	0.117	Transitional
Rab20	0.117	Transitional
Kcnab2	0.117	Transitional
Gramd1b	0.116	Transitional
Aldh3b1	0.115	Transitional
Znfx1	0.114	Transitional
Stk10	0.114	Transitional
Tle4	0.113	Transitional
Tspan13	0.112	Transitional
Hcst	0.112	Transitional
Ccl3	0.111	Transitional
Uvrag	0.111	Transitional
Ahr	0.111	Transitional
Serpinb8	0.11	Transitional
Ifnar1	0.11	Transitional
Themis2	0.11	Transitional
Nufip1	0.109	Transitional
Fkbp15	0.109	Transitional
Pde3b	0.109	Transitional
Rhbdf2	0.109	Transitional
Ddx60	0.108	Transitional
Arf2	0.108	Transitional
Adam15	0.108	Transitional
9930111J21Rik2	0.108	Transitional
Cstb	0.108	Transitional
Tnfrsf21	0.108	Transitional
Arid3a	0.107	Transitional
Cln3	0.107	Transitional
Rcbtb2	0.105	Transitional
Olfm1	0.105	Transitional
Tpp1	0.105	Transitional
Fes	0.105	Transitional
Smpdl3a	0.104	Transitional
Il4ra	0.104	Transitional
Swap70	0.103	Transitional
Uhmk1	0.103	Transitional
Morc3	0.102	Transitional
Lacc1	0.102	Transitional
St6galnac4	0.101	Transitional
Dennd4a	0.1	Transitional
Gpr146	0.1	Transitional
Pycard	0.099	Transitional
Gpcpd1	0.099	Transitional
Hps3	0.099	Transitional
C9orf72	0.099	Transitional
Atp6ap1	0.099	Transitional
Lpar6	0.099	Transitional
Dnajb14	0.099	Transitional
Csk	0.098	Transitional
Tifa	0.098	Transitional
St6gal1	0.097	Transitional
Mkrn1	0.096	Transitional
Npc1	0.096	Transitional
Cltc	0.096	Transitional
Crlf2	0.095	Transitional
Hpse	0.095	Transitional
Nabp1	0.095	Transitional
Mbp	0.095	Transitional
Arrdc4	0.093	Transitional
Smap2	0.093	Transitional
Cd80	0.093	Transitional
Pgd	0.093	Transitional
Rufy3	0.093	Transitional
Lactb	0.092	Transitional
Parp14	0.092	Transitional
Krt80	0.092	Transitional
Fam20c	0.091	Transitional
Gpd2	0.091	Transitional
Lin54	0.091	Transitional
Ptk2b	0.091	Transitional
Osbpl11	0.09	Transitional
Dgkz	0.089	Transitional
Akna	0.089	Transitional
Rab5c	0.089	Transitional
Dtx3l	0.088	Transitional
Rap2b	0.088	Transitional
Mtmr10	0.087	Transitional
Vrk1	0.087	Transitional
D1Ertd622e	0.087	Transitional
Tmem123	0.086	Transitional
Tgif1	0.086	Transitional
Diaph1	0.085	Transitional
Ncapg2	0.085	Transitional
Mtm1	0.085	Transitional
Msrb1	0.084	Transitional
B4galnt1	0.084	Transitional
Usf2	0.084	Transitional
Casp8	0.084	Transitional
Cmtm6	0.084	Transitional
Rnf114	0.083	Transitional
Hpcal1	0.083	Transitional
Plaur	0.083	Transitional
Mfsd12	0.082	Transitional
Anxa4	0.082	Transitional
Ppt1	0.081	Transitional
Arhgef10l	0.08	Transitional
Plekhm3	0.08	Transitional
Pon2	0.08	Transitional
Cttnbp2nl	0.08	Transitional
Ahcyl2	0.079	Transitional
Gmip	0.079	Transitional
Git2	0.078	Transitional
Sorl1	0.078	Transitional
Plekhm1	0.076	Transitional
Stat1	0.076	Transitional
Plekhm2	0.076	Transitional
Amdhd2	0.076	Transitional
Etv6	0.076	Transitional
Rreb1	0.076	Transitional
Taok3	0.075	Transitional
Bcl2l11	0.075	Transitional
Mbnl1	0.075	Transitional
BC028528	0.074	Transitional
Rin3	0.073	Transitional
Prkx	0.073	Transitional
Arrdc1	0.073	Transitional
Ezr	0.073	Transitional
Ppp1r18	0.073	Transitional
Ptger4	0.072	Transitional
Ddhd1	0.072	Transitional
Inpp4a	0.072	Transitional
Gab2	0.072	Transitional
H2-Q7	0.072	Transitional
Man2b1	0.071	Transitional
Arpc2	0.07	Transitional
Ccdc115	0.07	Transitional
Zmiz2	0.07	Transitional
Slc8a1	0.07	Transitional
Cflar	0.069	Transitional
Ids	0.069	Transitional
Mfsd6	0.069	Transitional
Ints6l	0.068	Transitional
Fam174a	0.068	Transitional
Cklf	0.068	Transitional
Cox17	0.068	Transitional
Trafd1	0.067	Transitional
Pgk1	0.067	Transitional
Man1c1	0.067	Transitional
Ciao2a	0.067	Transitional
H2-M3	0.067	Transitional
Arl8a	0.067	Transitional
Scamp2	0.067	Transitional
Atp6ap2	0.067	Transitional
Notch1	0.067	Transitional
Mapk3	0.066	Transitional
Rgl1	0.065	Transitional
Osbpl9	0.065	Transitional
Snx30	0.065	Transitional
Cdk9	0.065	Transitional
Pip5k1c	0.064	Transitional
Gpalpp1	0.063	Transitional
H2afy	0.062	Transitional
Ftl1-ps1	0.062	Transitional
Atxn7l1	0.062	Transitional
Hip1	0.062	Transitional
Dram2	0.061	Transitional
Galnt7	0.06	Transitional
Fam49a	0.06	Transitional
Fchsd2	0.059	Transitional
AC149090.1	0.059	Transitional
Capzb	0.059	Transitional
Pqlc3	0.059	Transitional
Wdr91	0.059	Transitional
Tmed5	0.058	Transitional
S1pr1	0.057	Transitional
Flcn	0.057	Transitional
Abcc1	0.057	Transitional
Mgat5	0.057	Transitional
Ehbp1l1	0.057	Transitional
Ppt2	0.056	Transitional
Dennd1b	0.056	Transitional
Lpin1	0.055	Transitional
Tap1	0.055	Transitional
Ppp1r21	0.055	Transitional
Larp4b	0.055	Transitional
Pnpla2	0.055	Transitional
Bnip3	0.054	Transitional
Pias1	0.054	Transitional
Elmo1	0.054	Transitional
Rara	0.053	Transitional
Arhgef3	0.053	Transitional
Wwp2	0.053	Transitional
1700017B05Rik	0.053	Transitional
Glipr1	0.053	Transitional
Pfkfb3	0.053	Transitional
Slc25a28	0.052	Transitional
Pxn	0.051	Transitional
Psme1	0.05	Transitional
Tlr4	0.05	Transitional
Ssh2	0.05	Transitional
Plekhf2	0.05	Transitional
Ifngr2	0.05	Transitional
Atp1a1	0.049	Transitional
Paox	0.048	Transitional
Tiam1	0.048	Transitional
Fndc3a	0.048	Transitional
Isy1	0.047	Transitional
Mdm2	0.047	Transitional
Gna12	0.047	Transitional
Vrk2	0.047	Transitional
Acox3	0.047	Transitional
Casp1	0.047	Transitional
Bcl2l1	0.046	Transitional
Csf3r	0.046	Transitional
Brpf1	0.046	Transitional
Kdm2b	0.046	Transitional
Ncoa3	0.046	Transitional
Ubald2	0.045	Transitional
Ppp6r1	0.045	Transitional
Cacul1	0.045	Transitional
Rapgef2	0.044	Transitional
Rab32	0.044	Transitional
Tmem131l	0.043	Transitional
Sirt7	0.043	Transitional
Lmnb1	0.043	Transitional
Ldlrap1	0.042	Transitional
Tmem50b	0.042	Transitional
Tbc1d5	0.041	Transitional
Renbp	0.041	Transitional
Sec11c	0.041	Transitional
Sh2b3	0.041	Transitional
Retreg1	0.04	Transitional
Zup1	0.039	Transitional
Slfn8	0.039	Transitional
Gtf2a1	0.039	Transitional
Dnajc15	0.038	Transitional
Xpr1	0.037	Transitional
Hexa	0.037	Transitional
Slc9a3r1	0.037	Transitional
Hnrnpll	0.036	Transitional
Inpp5k	0.036	Transitional
Hipk2	0.036	Transitional
Hccs	0.035	Transitional
Slc25a37	0.035	Transitional
Nfxl1	0.034	Transitional
Trim30d	0.034	Transitional
Socs6	0.033	Transitional
Rgl2	0.033	Transitional
Tbk1	0.032	Transitional
Sp140	0.032	Transitional
Slc12a6	0.032	Transitional
Ifi207	0.032	Transitional
Ep300	0.032	Transitional
Slc16a3	0.032	Transitional
Pitpnc1	0.031	Transitional
Rnf115	0.031	Transitional
Lypla2	0.031	Transitional
Baz1a	0.031	Transitional
Hmox2	0.03	Transitional
Ankfy1	0.03	Transitional
Gyg	0.029	Transitional
Mapk14	0.029	Transitional
Cybc1	0.029	Transitional
Limd2	0.029	Transitional
Nrp1	0.029	Transitional
Ncoa4	0.028	Transitional
Snhg15	0.028	Transitional
Rab3il1	0.028	Transitional
Hilpda	0.027	Transitional
Dip2b	0.027	Transitional
Rtp4	0.027	Transitional
Ophn1	0.026	Transitional
Mnt	0.025	Transitional
Dr1	0.025	Transitional
Sipa1	0.025	Transitional
Rtf2	0.025	Transitional
Gngt2	0.024	Transitional
Mindy1	0.023	Transitional
Plekhg3	0.023	Transitional
Pbx2	0.023	Transitional
Prxl2b	0.023	Transitional
Cdk6	0.023	Transitional
Mef2c	0.022	Transitional
Selenot	0.022	Transitional
Rnf213	0.022	Transitional
Frrs1	0.021	Transitional
Sft2d1	0.02	Transitional
Rab11fip5	0.02	Transitional
Rnf44	0.019	Transitional
Entpd7	0.019	Transitional
Lmbrd2	0.019	Transitional
Agps	0.018	Transitional
Eno1	0.018	Transitional
Samd8	0.017	Transitional
Ppp1r9b	0.016	Transitional
Coro1c	0.016	Transitional
Zswim6	0.016	Transitional
Evl	0.015	Transitional
Dnm2	0.015	Transitional
Lmbrd1	0.014	Transitional
Arhgap17	0.013	Transitional
Sh3bp5	0.012	Transitional
Emc1	0.012	Transitional
Abca9	0.012	Transitional
Dennd4c	0.011	Transitional
Brox	0.011	Transitional
Fam129b	0.011	Transitional
AW112010	0.011	Transitional
Relch	0.01	Transitional
Snap23	0.01	Transitional
Fbxw7	0.01	Transitional
Otulin	0.01	Transitional
Pcna	0.009	Transitional
Mif4gd	0.008	Transitional
Sms	0.008	Transitional
Camkk2	0.007	Transitional
Nfatc2	0.007	Transitional
Tcp11l2	0.007	Transitional
Ankle2	0.007	Transitional
Psmb10	0.007	Transitional
Gcnt2	0.006	Transitional
Rab43	0.006	Transitional
Specc1	0.006	Transitional
Dhx38	0.006	Transitional
Mfsd11	0.006	Transitional
Ifi47	0.006	Transitional
Hprt	0.006	Transitional
Hsd17b11	0.005	Transitional
Bmt2	0.005	Transitional
Pan3	0.005	Transitional
Rasa3	0.005	Transitional
Tor3a	0.004	Transitional
Qk	0.004	Transitional
Pacsin2	0.004	Transitional
Smchd1	0.003	Transitional
Mospd2	0.003	Transitional
Map2k1	0.003	Transitional
Wdr37	0.003	Transitional
Sptlc1	0.003	Transitional
Stx3	0.002	Transitional
Myo9b	0.002	Transitional
Erlin1	0.002	Transitional
Scp2	0.002	Transitional
Tmem168	0.001	Transitional
Arhgef2	0.001	Transitional
Ifi27l2a	0	Transitional
Cdk2ap2	0	Transitional
Epn1	0	Transitional
Tctex1d2	-0.001	Transitional
Fuca2	-0.001	Transitional
Rnf38	-0.001	Transitional
Ccdc71l	-0.001	Transitional
Tap2	-0.001	Transitional
Itga6	-0.002	Transitional
Sod1	-0.002	Transitional
Raph1	-0.002	Transitional
Atp7a	-0.002	Transitional
Rnpepl1	-0.002	Transitional
Plekha2	-0.002	Transitional
Cntrl	-0.002	Transitional
Prpf38b	-0.003	Transitional
Cat	-0.003	Transitional
Fam111a	-0.003	Transitional
Sdf2l1	-0.003	Transitional
Adam17	-0.003	Transitional
Tmcc3	-0.003	Transitional
Pak1	-0.003	Transitional
Borcs6	-0.003	Transitional
Zswim4	-0.004	Transitional
Snap29	-0.004	Transitional
Daxx	-0.005	Transitional
Aldh9a1	-0.005	Transitional
Bin3	-0.005	Transitional
Wdr1	-0.006	Transitional
Ddi2	-0.006	Transitional
Stard9	-0.006	Transitional
Bcl6	-0.007	Transitional
Sik1	-0.007	Transitional
Parp1	-0.007	Transitional
Washc2	-0.007	Transitional
Usp38	-0.007	Transitional
Pld3	-0.008	Transitional
Pgap2	-0.008	Transitional
Slc7a11	-0.009	Transitional
Tab2	-0.009	Transitional
Tet3	-0.009	Transitional
Aopep	-0.009	Transitional
Nt5c2	-0.009	Transitional
Cdk19	-0.009	Transitional
Taz	-0.009	Transitional
Ifih1	-0.009	Transitional
Lbh	-0.01	Transitional
H2-T23	-0.01	Transitional
Crebrf	-0.01	Transitional
Pip4p1	-0.01	Transitional
Herc4	-0.01	Transitional
Tgs1	-0.01	Transitional
Gga1	-0.01	Transitional
Wipf1	-0.011	Transitional
Dock11	-0.011	Transitional
Rftn1	-0.011	Transitional
Dock4	-0.011	Transitional
AU020206	-0.012	Transitional
Gpi1	-0.012	Transitional
Gsdmd	-0.012	Transitional
Cers6	-0.012	Transitional
Erap1	-0.012	Transitional
Adam10	-0.012	Transitional
Scyl2	-0.012	Transitional
Hexb	-0.013	Transitional
Tbc1d1	-0.013	Transitional
Ppp1r12c	-0.013	Transitional
Cmtr1	-0.013	Transitional
Irf2	-0.013	Transitional
Uchl5	-0.013	Transitional
Rap1b	-0.014	Transitional
Ist1	-0.014	Transitional
Ocrl	-0.014	Transitional
Vamp4	-0.014	Transitional
Wdfy2	-0.014	Transitional
Chuk	-0.014	Transitional
Elmo2	-0.014	Transitional
Ralgds	-0.014	Transitional
Snrpb2	-0.015	Transitional
Nub1	-0.015	Transitional
Vwa5a	-0.016	Transitional
Hsd17b12	-0.016	Transitional
Tmem251	-0.016	Transitional
Srd5a3	-0.016	Transitional
Usp25	-0.017	Transitional
Fbxo32	-0.017	Transitional
Vasp	-0.017	Transitional
Slc25a20	-0.017	Transitional
Cyb5r4	-0.017	Transitional
Mcur1	-0.017	Transitional
Kdm6a	-0.017	Transitional
Btbd9	-0.018	Transitional
Por	-0.018	Transitional
Ifnar2	-0.019	Transitional
Cyp4v3	-0.019	Transitional
Thbd	-0.019	Transitional
Stat6	-0.019	Transitional
C330007P06Rik	-0.019	Transitional
Nipsnap3b	-0.019	Transitional
Paf1	-0.02	Transitional
Cdk17	-0.02	Transitional
Hist1h1c	-0.02	Transitional
Hdac5	-0.021	Transitional
Suz12	-0.021	Transitional
Gclm	-0.022	Transitional
Tent2	-0.022	Transitional
Apbb1ip	-0.022	Transitional
Hs6st1	-0.022	Transitional
Ppp4c	-0.022	Transitional
Commd8	-0.022	Transitional
Lcorl	-0.022	Transitional
Pet100	-0.022	Transitional
Kdm3b	-0.022	Transitional
Nfkbib	-0.022	Transitional
Zdhhc21	-0.022	Transitional
Chmp1b	-0.023	Transitional
Sipa1l1	-0.023	Transitional
Lbr	-0.023	Transitional
Marf1	-0.023	Transitional
Trappc8	-0.023	Transitional
Odc1	-0.024	Transitional
Dbnl	-0.024	Transitional
Cab39	-0.024	Transitional
Crybg3	-0.025	Transitional
Zfp217	-0.025	Transitional
Rnf13	-0.025	Transitional
Cmtm7	-0.025	Transitional
1810026B05Rik	-0.025	Transitional
Utp14a	-0.025	Transitional
Fbxo33	-0.025	Transitional
Wdr26	-0.026	Transitional
Elk3	-0.026	Transitional
Mtln	-0.026	Transitional
Tbc1d10b	-0.026	Transitional
Baz2a	-0.026	Transitional
Ccndbp1	-0.026	Transitional
Gch1	-0.027	Transitional
Tmem135	-0.027	Transitional
Ogt	-0.027	Transitional
Atf6	-0.027	Transitional
Eri1	-0.027	Transitional
Ormdl2	-0.028	Transitional
Usp8	-0.028	Transitional
Zbp1	-0.028	Transitional
Nus1	-0.028	Transitional
Patl1	-0.028	Transitional
Ifi35	-0.029	Transitional
Pex13	-0.029	Transitional
Epb41l1	-0.029	Transitional
Ywhah	-0.03	Transitional
Diaph2	-0.03	Transitional
Clec2d	-0.03	Transitional
Lnpep	-0.031	Transitional
Fam214b	-0.031	Transitional
Sun2	-0.031	Transitional
Fmn1	-0.031	Transitional
Snx13	-0.031	Transitional
Chfr	-0.031	Transitional
Fam107b	-0.031	Transitional
Usp45	-0.031	Transitional
Vcpip1	-0.031	Transitional
2510039O18Rik	-0.032	Transitional
Adora2b	-0.032	Transitional
Wipf2	-0.032	Transitional
Ccnt2	-0.032	Transitional
Mbd6	-0.032	Transitional
Cpeb2	-0.032	Transitional
Hspa4l	-0.032	Transitional
Metap1	-0.032	Transitional
Trim8	-0.032	Transitional
Ttc39b	-0.032	Transitional
Litaf	-0.033	Transitional
Rap2c	-0.033	Transitional
Cpt1a	-0.033	Transitional
Gapvd1	-0.033	Transitional
Pgs1	-0.033	Transitional
Itpr1	-0.033	Transitional
Foxn2	-0.034	Transitional
Uap1l1	-0.034	Transitional
Scamp1	-0.034	Transitional
Fam43a	-0.034	Transitional
Armc8	-0.034	Transitional
Spata6	-0.034	Transitional
Tnip1	-0.035	Transitional
Galk2	-0.035	Transitional
Uty	-0.035	Transitional
Pfkl	-0.036	Transitional
Avl9	-0.036	Transitional
Col4a3bp	-0.036	Transitional
Aplp2	-0.036	Transitional
Cyld	-0.036	Transitional
Acsl5	-0.036	Transitional
Me2	-0.036	Transitional
Dok1	-0.037	Transitional
Ppip5k2	-0.037	Transitional
Wdfy3	-0.037	Transitional
Ubald1	-0.037	Transitional
Irf9	-0.037	Transitional
Nfe2l2	-0.038	Transitional
Nacc2	-0.038	Transitional
Cse1l	-0.038	Transitional
Setdb1	-0.038	Transitional
Samd9l	-0.038	Transitional
Vps26c	-0.038	Transitional
Casc3	-0.038	Transitional
Slc31a2	-0.039	Transitional
Gak	-0.039	Transitional
Mef2d	-0.039	Transitional
Btaf1	-0.039	Transitional
Nfil3	-0.04	Transitional
Sdc4	-0.04	Transitional
Stat2	-0.04	Transitional
Msl2	-0.04	Transitional
Lcor	-0.04	Transitional
Ensa	-0.04	Transitional
Mta3	-0.04	Transitional
Ell	-0.04	Transitional
Noc2l	-0.041	Transitional
Dnajc13	-0.041	Transitional
Zc3h4	-0.041	Transitional
Gba	-0.041	Transitional
Tubgcp4	-0.041	Transitional
Mitf	-0.041	Transitional
Becn1	-0.041	Transitional
Hmgcl	-0.041	Transitional
Cdip1	-0.041	Transitional
Rpe	-0.041	Transitional
Dpf2	-0.041	Transitional
Fbxw11	-0.041	Transitional
Fosl2	-0.042	Transitional
Fundc1	-0.042	Transitional
Atf6b	-0.042	Transitional
Sumf1	-0.042	Transitional
Cbll1	-0.042	Transitional
Zfp800	-0.042	Transitional
Gclc	-0.042	Transitional
Mllt6	-0.042	Transitional
Nudt16l1	-0.043	Transitional
Cep120	-0.043	Transitional
Gripap1	-0.043	Transitional
Slc26a2	-0.043	Transitional
Ik	-0.043	Transitional
Slc35e4	-0.043	Transitional
Arsk	-0.043	Transitional
Slc3a2	-0.043	Transitional
Nfya	-0.044	Transitional
Ube2q2	-0.044	Transitional
Vps35l	-0.044	Transitional
Fam13b	-0.044	Transitional
Cpeb4	-0.044	Transitional
Arid4a	-0.044	Transitional
Ythdf3	-0.044	Transitional
B4galt5	-0.045	Transitional
Tfe3	-0.045	Transitional
Eed	-0.045	Transitional
Pspc1	-0.045	Transitional
Gigyf1	-0.045	Transitional
Rbfa	-0.045	Transitional
Cdipt	-0.045	Transitional
Fbrsl1	-0.045	Transitional
Pes1	-0.046	Transitional
Tbl1xr1	-0.046	Transitional
Ostm1	-0.046	Transitional
Hmbox1	-0.046	Transitional
Imp4	-0.046	Transitional
Sirt2	-0.046	Transitional
Aup1	-0.046	Transitional
Frg1	-0.046	Transitional
Hivep3	-0.046	Transitional
Slf2	-0.046	Transitional
Pts	-0.047	Transitional
Usp12	-0.047	Transitional
Clcn3	-0.047	Transitional
Xaf1	-0.047	Transitional
Sos2	-0.047	Transitional
Bloc1s2	-0.047	Transitional
Dcaf7	-0.047	Transitional
Nras	-0.047	Transitional
Eaf1	-0.047	Transitional
Ets2	-0.047	Transitional
Asxl2	-0.048	Transitional
Adcy7	-0.048	Transitional
Dhx8	-0.048	Transitional
Parp9	-0.048	Transitional
Phf23	-0.048	Transitional
Ipmk	-0.048	Transitional
Specc1l	-0.048	Transitional
Pikfyve	-0.048	Transitional
Psen2	-0.048	Transitional
0610030E20Rik	-0.048	Transitional
Zdhhc18	-0.048	Transitional
Mcub	-0.049	Transitional
Ehd1	-0.049	Transitional
Srgap2	-0.049	Transitional
Cep350	-0.049	Transitional
Kat7	-0.049	Transitional
Tomm34	-0.049	Transitional
2310011J03Rik	-0.049	Transitional
Srcap	-0.049	Transitional
Hnrnph2	-0.049	Transitional
Pygl	-0.049	Transitional
St6galnac6	-0.049	Transitional
Mindy2	-0.05	Transitional
Ly96	-0.05	Transitional
Parp2	-0.05	Transitional
Zfp869	-0.05	Transitional
4933434E20Rik	-0.05	Transitional
Pfn1	-0.051	Transitional
Otud5	-0.051	Transitional
Vbp1	-0.051	Transitional
Frmd4a	-0.051	Transitional
Coa5	-0.051	Transitional
Wrn	-0.051	Transitional
Map3k3	-0.051	Transitional
Gpbp1l1	-0.051	Transitional
Rap1gds1	-0.052	Transitional
Samd1	-0.052	Transitional
Cpsf3	-0.052	Transitional
Wbp2	-0.052	Transitional
Vps13d	-0.052	Transitional
Washc5	-0.052	Transitional
Alas1	-0.052	Transitional
Atg2a	-0.052	Transitional
Fnip1	-0.053	Transitional
Akap8	-0.053	Transitional
Nrf1	-0.053	Transitional
Anxa11	-0.053	Transitional
Xiap	-0.053	Transitional
Pou2f1	-0.053	Transitional
Rnf8	-0.053	Transitional
Gdi2	-0.054	Transitional
Relb	-0.054	Transitional
Dctn5	-0.054	Transitional
Ddx54	-0.054	Transitional
Eif2ak1	-0.054	Transitional
Cers2	-0.054	Transitional
C1galt1c1	-0.054	Transitional
Prkaa1	-0.054	Transitional
Impact	-0.054	Transitional
Kdm4a	-0.054	Transitional
Stard7	-0.054	Transitional
Itga9	-0.054	Transitional
Rptor	-0.055	Transitional
Ube2q1	-0.055	Transitional
Msn	-0.055	Transitional
Gm49336	-0.055	Transitional
Dera	-0.055	Transitional
Grk5	-0.055	Transitional
Socs7	-0.055	Transitional
Plxnb2	-0.056	Transitional
Slc20a1	-0.056	Transitional
Pacs2	-0.056	Transitional
Fh1	-0.056	Transitional
Lncpint	-0.057	Transitional
Pgm2	-0.057	Transitional
Notch2	-0.057	Transitional
S100a1	-0.057	Transitional
Trmt1	-0.057	Transitional
Klhl28	-0.057	Transitional
Rhot1	-0.057	Transitional
Mtmr6	-0.057	Transitional
Mtus1	-0.057	Transitional
Slu7	-0.057	Transitional
Klhl5	-0.058	Transitional
Mepce	-0.058	Transitional
Fam76b	-0.058	Transitional
Ccnk	-0.058	Transitional
Abraxas2	-0.058	Transitional
Mphosph10	-0.058	Transitional
Ctnnbl1	-0.058	Transitional
Tpcn1	-0.058	Transitional
Snx27	-0.058	Transitional
Ddx52	-0.058	Transitional
Rragc	-0.058	Transitional
Tmx2	-0.058	Transitional
Mcmbp	-0.058	Transitional
Emsy	-0.058	Transitional
Bbip1	-0.058	Transitional
Brwd3	-0.058	Transitional
Lamp1	-0.059	Transitional
Strn	-0.059	Transitional
Synrg	-0.059	Transitional
Atp6v1d	-0.059	Transitional
Ppp2r3c	-0.059	Transitional
Ncoa6	-0.059	Transitional
Wtap	-0.059	Transitional
Dmxl1	-0.059	Transitional
Ethe1	-0.06	Transitional
Lgals8	-0.06	Transitional
Mfsd14a	-0.06	Transitional
Tnfsf12	-0.06	Transitional
Cwc25	-0.06	Transitional
Vps53	-0.061	Transitional
Kansl1	-0.061	Transitional
Tcof1	-0.061	Transitional
Cnppd1	-0.061	Transitional
Rsbn1l	-0.061	Transitional
Trim26	-0.061	Transitional
Tecpr1	-0.061	Transitional
Arpc1b	-0.062	Transitional
Dusp22	-0.062	Transitional
Ngdn	-0.062	Transitional
Mrpl9	-0.062	Transitional
Ralgapb	-0.062	Transitional
Mob3c	-0.062	Transitional
Ppil2	-0.062	Transitional
Pon3	-0.062	Transitional
Plekha1	-0.062	Transitional
Dyrk1a	-0.062	Transitional
Map2k3	-0.062	Transitional
Pcnt	-0.063	Transitional
Gnptab	-0.063	Transitional
Arap1	-0.063	Transitional
Phactr4	-0.063	Transitional
Nmi	-0.063	Transitional
Rxrb	-0.063	Transitional
Dpy19l4	-0.063	Transitional
Ing2	-0.063	Transitional
Retreg3	-0.063	Transitional
Med8	-0.063	Transitional
Per1	-0.063	Transitional
Pi4k2a	-0.063	Transitional
Slc35c2	-0.063	Transitional
Zfp62	-0.063	Transitional
Sart1	-0.064	Transitional
Hgs	-0.064	Transitional
Bub3	-0.064	Transitional
Rrp7a	-0.064	Transitional
Aqr	-0.064	Transitional
Hmgxb3	-0.064	Transitional
Dpp7	-0.064	Transitional
Dmac1	-0.064	Transitional
Nadk	-0.064	Transitional
Bri3bp	-0.064	Transitional
Upf3b	-0.065	Transitional
Dpagt1	-0.065	Transitional
Slc45a4	-0.065	Transitional
Ogfr	-0.065	Transitional
Setd1b	-0.065	Transitional
Fbxo38	-0.065	Transitional
0610010F05Rik	-0.065	Transitional
Mtf2	-0.065	Transitional
Atp13a1	-0.065	Transitional
Ezh1	-0.065	Transitional
Commd10	-0.065	Transitional
Zfp395	-0.065	Transitional
Atad2b	-0.065	Transitional
Usp15	-0.065	Transitional
Slc4a7	-0.066	Transitional
Arhgap12	-0.066	Transitional
Ado	-0.066	Transitional
Ing4	-0.066	Transitional
Ddx10	-0.066	Transitional
Prr14	-0.066	Transitional
Snx1	-0.066	Transitional
1810030O07Rik	-0.066	Transitional
Ankrd13a	-0.066	Transitional
Cd24a	-0.066	Transitional
Akr1a1	-0.067	Transitional
Cdc34	-0.067	Transitional
Il18	-0.067	Transitional
E2f1	-0.067	Transitional
Tbck	-0.067	Transitional
Senp1	-0.067	Transitional
Eif2s3y	-0.067	Transitional
Sdhaf2	-0.067	Transitional
Tigd2	-0.067	Transitional
Mindy3	-0.067	Transitional
Cramp1l	-0.067	Transitional
Med15	-0.067	Transitional
Mapre2	-0.067	Transitional
Mpdu1	-0.067	Transitional
Lypla1	-0.067	Transitional
Ap4s1	-0.068	Transitional
Mfsd5	-0.068	Transitional
2022-03-06	-0.068	Transitional
Ttc33	-0.068	Transitional
Spopl	-0.068	Transitional
Naa30	-0.068	Transitional
Washc4	-0.068	Transitional
Ube2l6	-0.068	Transitional
Dnajc7	-0.069	Transitional
Cnpy3	-0.069	Transitional
Sqor	-0.069	Transitional
Pno1	-0.069	Transitional
Mid1ip1	-0.069	Transitional
Pmpca	-0.069	Transitional
Ttc9c	-0.069	Transitional
Ap1ar	-0.069	Transitional
Foxj2	-0.069	Transitional
Cnot6l	-0.069	Transitional
Rnf41	-0.069	Transitional
Rxra	-0.069	Transitional
Ing3	-0.069	Transitional
Arid1b	-0.069	Transitional
Cdc42ep4	-0.069	Transitional
Slc35a4	-0.07	Transitional
Nelfe	-0.07	Transitional
Rpf1	-0.07	Transitional
Kmt2b	-0.07	Transitional
Arfgef2	-0.07	Transitional
Rbm15	-0.07	Transitional
Ranbp9	-0.07	Transitional
Pdcl	-0.07	Transitional
Pip4k2b	-0.07	Transitional
Hsd17b4	-0.07	Transitional
Ubxn2a	-0.07	Transitional
Ddx58	-0.07	Transitional
Kansl2	-0.07	Transitional
Mboat7	-0.071	Transitional
Zcchc8	-0.071	Transitional
Acot7	-0.071	Transitional
Togaram1	-0.071	Transitional
Mia2	-0.071	Transitional
Mrps9	-0.071	Transitional
Arfgap2	-0.071	Transitional
Akt3	-0.071	Transitional
Ncoa2	-0.071	Transitional
Cpsf7	-0.071	Transitional
Ino80e	-0.072	Transitional
Ripk2	-0.072	Transitional
Ankrd13c	-0.072	Transitional
Aldh3a2	-0.072	Transitional
Pin4	-0.072	Transitional
Tbc1d17	-0.072	Transitional
Vps54	-0.072	Transitional
Tbcel	-0.072	Transitional
Agtrap	-0.072	Transitional
Castor2	-0.072	Transitional
Atg4b	-0.072	Transitional
1110059G10Rik	-0.073	Transitional
Siae	-0.073	Transitional
Pus1	-0.073	Transitional
Pygo2	-0.073	Transitional
Prpf38a	-0.073	Transitional
Trabd	-0.073	Transitional
Vps4b	-0.073	Transitional
Vamp3	-0.073	Transitional
Yeats4	-0.073	Transitional
Ppp3r1	-0.073	Transitional
Phf20	-0.073	Transitional
Mvp	-0.073	Transitional
Paxbp1	-0.073	Transitional
Usp4	-0.073	Transitional
Dtx4	-0.073	Transitional
Traf3	-0.073	Transitional
Pcsk7	-0.074	Transitional
Mettl6	-0.074	Transitional
Phyh	-0.074	Transitional
Gbp7	-0.074	Transitional
Trp53inp2	-0.074	Transitional
Dennd6a	-0.074	Transitional
Phf8	-0.074	Transitional
Prpf18	-0.074	Transitional
Gart	-0.074	Transitional
Acsl4	-0.074	Transitional
Leng8	-0.074	Transitional
Mid1	-0.074	Transitional
Spryd7	-0.074	Transitional
Ttc1	-0.074	Transitional
Tesk1	-0.074	Transitional
Ptrhd1	-0.074	Transitional
Rab31	-0.075	Transitional
Arf3	-0.075	Transitional
Nup88	-0.075	Transitional
Ddx23	-0.075	Transitional
Tmub2	-0.075	Transitional
Ap3m1	-0.075	Transitional
Ccnt1	-0.075	Transitional
Cdc42	-0.076	Transitional
Orai3	-0.076	Transitional
Plaa	-0.076	Transitional
Phrf1	-0.076	Transitional
Oard1	-0.076	Transitional
Usp3	-0.076	Transitional
Mau2	-0.076	Transitional
Slc33a1	-0.076	Transitional
Opa3	-0.076	Transitional
Igbp1	-0.076	Transitional
Slc30a9	-0.076	Transitional
Gde1	-0.076	Transitional
Rchy1	-0.076	Transitional
Nt5c3	-0.076	Transitional
Eif1ad	-0.077	Transitional
Brap	-0.077	Transitional
Bak1	-0.077	Transitional
Ppp1r35	-0.077	Transitional
Sec23b	-0.077	Transitional
Gtpbp2	-0.077	Transitional
Ptbp2	-0.077	Transitional
Htatip2	-0.077	Transitional
Rexo1	-0.078	Transitional
Snx10	-0.078	Transitional
Vps13b	-0.078	Transitional
Bmyc	-0.078	Transitional
Mgrn1	-0.078	Transitional
Psma1	-0.078	Transitional
Letm1	-0.078	Transitional
Zbtb21	-0.078	Transitional
Exosc5	-0.078	Transitional
Tent4b	-0.078	Transitional
Tes	-0.078	Transitional
Auh	-0.078	Transitional
Hebp1	-0.078	Transitional
Ccz1	-0.079	Transitional
Nup98	-0.079	Transitional
Mafg	-0.079	Transitional
Kmt2d	-0.079	Transitional
Rnmt	-0.079	Transitional
Spns1	-0.079	Transitional
Rev1	-0.079	Transitional
Arl2	-0.079	Transitional
Psmd13	-0.079	Transitional
Cherp	-0.079	Transitional
Hipk1	-0.079	Transitional
Slc17a5	-0.079	Transitional
Rabgef1	-0.079	Transitional
Ddx47	-0.079	Transitional
Kansl3	-0.079	Transitional
Bloc1s4	-0.08	Transitional
Ipo8	-0.08	Transitional
Siah2	-0.08	Transitional
Rin2	-0.08	Transitional
Ciao1	-0.08	Transitional
Cenpc1	-0.08	Transitional
Wdr5	-0.08	Transitional
Ptgr2	-0.08	Transitional
Eps15l1	-0.08	Transitional
Rmnd5a	-0.08	Transitional
Slc25a11	-0.08	Transitional
Actl6a	-0.08	Transitional
Dcps	-0.08	Transitional
Gfer	-0.08	Transitional
Setx	-0.08	Transitional
Mfsd14b	-0.08	Transitional
Minpp1	-0.08	Transitional
Oxa1l	-0.08	Transitional
Ric1	-0.08	Transitional
Lrrc8c	-0.081	Transitional
Smu1	-0.081	Transitional
Meaf6	-0.081	Transitional
Acox1	-0.081	Transitional
Wdr89	-0.081	Transitional
Tmem179b	-0.081	Transitional
Utp3	-0.081	Transitional
Slc25a36	-0.081	Transitional
Dnajc14	-0.081	Transitional
Psen1	-0.081	Transitional
Rnf111	-0.081	Transitional
E2f4	-0.081	Transitional
Maf1	-0.081	Transitional
Nsd2	-0.081	Transitional
Tpst2	-0.081	Transitional
Tle3	-0.081	Transitional
Rangap1	-0.082	Transitional
Rnf168	-0.082	Transitional
Ppie	-0.082	Transitional
Cd2bp2	-0.082	Transitional
Pop5	-0.082	Transitional
Hmgn5	-0.082	Transitional
Ttc14	-0.082	Transitional
Epc1	-0.082	Transitional
Mrpl16	-0.082	Transitional
Cpne2	-0.082	Transitional
Appl2	-0.082	Transitional
Pik3c2a	-0.082	Transitional
Nxf1	-0.082	Transitional
Riok1	-0.082	Transitional
Arih2	-0.082	Transitional
Tjp2	-0.083	Transitional
Otud6b	-0.083	Transitional
AI413582	-0.083	Transitional
Strip1	-0.083	Transitional
Kctd2	-0.083	Transitional
Rprd2	-0.083	Transitional
Calhm2	-0.083	Transitional
Isca2	-0.083	Transitional
Agap3	-0.083	Transitional
Galnt11	-0.083	Transitional
Rnf166	-0.083	Transitional
Cdk8	-0.083	Transitional
Retreg2	-0.083	Transitional
Fbxl20	-0.083	Transitional
Kif3a	-0.083	Transitional
Klhl24	-0.083	Transitional
Rnaset2a	-0.084	Transitional
Sympk	-0.084	Transitional
Abi1	-0.084	Transitional
Cic	-0.084	Transitional
Ppard	-0.084	Transitional
Sirt1	-0.084	Transitional
Mgat4b	-0.084	Transitional
Prkra	-0.084	Transitional
Nedd9	-0.084	Transitional
Pank2	-0.084	Transitional
Katnbl1	-0.084	Transitional
Thoc6	-0.084	Transitional
Cog5	-0.084	Transitional
Cept1	-0.084	Transitional
Prr14l	-0.085	Transitional
Zfp24	-0.085	Transitional
Irf3	-0.085	Transitional
Rab35	-0.085	Transitional
Spag7	-0.085	Transitional
Scaf4	-0.085	Transitional
Ttc17	-0.085	Transitional
Sesn2	-0.085	Transitional
Reps1	-0.085	Transitional
Sfxn2	-0.085	Transitional
Oser1	-0.085	Transitional
Ctps2	-0.085	Transitional
Adipor2	-0.085	Transitional
Lin7c	-0.085	Transitional
Eef1e1	-0.085	Transitional
Safb2	-0.085	Transitional
Rassf5	-0.086	Transitional
Phf12	-0.086	Transitional
Ppp4r3a	-0.086	Transitional
Timm50	-0.086	Transitional
Sf3a1	-0.086	Transitional
Psme3	-0.086	Transitional
Pggt1b	-0.086	Transitional
Gps2	-0.086	Transitional
Ppp4r1	-0.086	Transitional
Psmd5	-0.086	Transitional
Parl	-0.086	Transitional
Stxbp5	-0.086	Transitional
Uhrf1bp1l	-0.086	Transitional
Plk3	-0.086	Transitional
Avpi1	-0.086	Transitional
Stx17	-0.087	Transitional
Zmiz1	-0.087	Transitional
Chmp1a	-0.087	Transitional
Erlin2	-0.087	Transitional
Trip4	-0.087	Transitional
Ctbp2	-0.087	Transitional
Sestd1	-0.087	Transitional
Dpp9	-0.087	Transitional
Syf2	-0.087	Transitional
Rrm2b	-0.087	Transitional
Naf1	-0.087	Transitional
Isg20l2	-0.087	Transitional
Nelfb	-0.087	Transitional
Terf2	-0.087	Transitional
Fam192a	-0.087	Transitional
Ing5	-0.087	Transitional
Ago1	-0.087	Transitional
Mrpl45	-0.087	Transitional
Tox4	-0.087	Transitional
Zfp410	-0.087	Transitional
Rsl24d1	-0.087	Transitional
Nbr1	-0.087	Transitional
Afg3l2	-0.087	Transitional
Dgat1	-0.087	Transitional
Prkar2a	-0.087	Transitional
Crnkl1	-0.088	Transitional
Arl8b	-0.088	Transitional
Cfl1	-0.088	Transitional
Ppp1r7	-0.088	Transitional
Ric8a	-0.088	Transitional
Capn7	-0.088	Transitional
2610001J05Rik	-0.088	Transitional
Zbtb43	-0.088	Transitional
Cul2	-0.088	Transitional
Utp18	-0.088	Transitional
Camk2g	-0.088	Transitional
Dek	-0.088	Transitional
Clptm1	-0.089	Transitional
Ranbp2	-0.089	Transitional
Zpr1	-0.089	Transitional
Dnajc2	-0.089	Transitional
Dhx30	-0.089	Transitional
Rars	-0.089	Transitional
Mbd5	-0.089	Transitional
Taf3	-0.089	Transitional
Dusp16	-0.089	Transitional
Dnmt1	-0.09	Transitional
Ppp6c	-0.09	Transitional
Gpr108	-0.09	Transitional
Setd3	-0.09	Transitional
Tut7	-0.09	Transitional
Commd4	-0.09	Transitional
Asxl1	-0.091	Transitional
Yipf6	-0.091	Transitional
Ccdc32	-0.091	Transitional
Lrrcc1	-0.091	Transitional
Dhps	-0.091	Transitional
Urm1	-0.091	Transitional
Pogk	-0.091	Transitional
Cdkn2aip	-0.091	Transitional
Zhx1	-0.091	Transitional
Opa1	-0.091	Transitional
Nudt9	-0.091	Transitional
Dcaf13	-0.091	Transitional
Axin1	-0.091	Transitional
Eif2s3x	-0.091	Transitional
Fam234a	-0.091	Transitional
Adam9	-0.091	Transitional
Mrpl38	-0.091	Transitional
Zfp740	-0.091	Transitional
Arhgef1	-0.091	Transitional
Man2a2	-0.091	Transitional
Cdc42ep3	-0.092	Transitional
Myo7a	-0.092	Transitional
Nrbf2	-0.092	Transitional
Ralb	-0.092	Transitional
Ube4a	-0.092	Transitional
Iars	-0.092	Transitional
Parg	-0.092	Transitional
Tufm	-0.092	Transitional
Cnn2	-0.092	Transitional
Ftsj3	-0.092	Transitional
Mfap3	-0.092	Transitional
Atp9b	-0.092	Transitional
Rpl10-ps3	-0.092	Transitional
Kbtbd2	-0.092	Transitional
Btbd10	-0.092	Transitional
Fbxo28	-0.092	Transitional
Tuba1c	-0.092	Transitional
Rpain	-0.092	Transitional
Max	-0.092	Transitional
Ubap1	-0.093	Transitional
Cabin1	-0.093	Transitional
Cdca4	-0.093	Transitional
Smn1	-0.093	Transitional
Srp54a	-0.093	Transitional
Fam50a	-0.093	Transitional
Cnot7	-0.093	Transitional
Zfp277	-0.093	Transitional
Qars	-0.093	Transitional
Itsn1	-0.093	Transitional
Dubr	-0.093	Transitional
Thap3	-0.093	Transitional
Hint3	-0.093	Transitional
Fam53c	-0.093	Transitional
Atp6v1g1	-0.094	Transitional
Wdr44	-0.094	Transitional
Rnpc3	-0.094	Transitional
Celf1	-0.094	Transitional
Pdgfc	-0.094	Transitional
Plau	-0.094	Transitional
Mlx	-0.094	Transitional
Snrnp200	-0.094	Transitional
Chchd5	-0.094	Transitional
Pias2	-0.094	Transitional
Trappc5	-0.094	Transitional
Rnft1	-0.094	Transitional
Tmem230	-0.094	Transitional
Slc49a4	-0.094	Transitional
Sf3b4	-0.095	Transitional
Mettl26	-0.095	Transitional
Med4	-0.095	Transitional
Pycr2	-0.095	Transitional
Capza1	-0.095	Transitional
Tmem222	-0.095	Transitional
Slc39a11	-0.095	Transitional
Ccdc82	-0.095	Transitional
Tada3	-0.095	Transitional
Asna1	-0.095	Transitional
Cwf19l2	-0.095	Transitional
Pdcd6ip	-0.095	Transitional
Plpbp	-0.095	Transitional
Sdad1	-0.095	Transitional
Rpp25l	-0.096	Transitional
Scaper	-0.096	Transitional
Foxj3	-0.096	Transitional
5031425E22Rik	-0.096	Transitional
Tirap	-0.096	Transitional
Arl6ip6	-0.096	Transitional
Nom1	-0.096	Transitional
Hspa14	-0.096	Transitional
Fam193b	-0.096	Transitional
Pex2	-0.096	Transitional
Cdadc1	-0.096	Transitional
Chka	-0.096	Transitional
Pex19	-0.096	Transitional
Egr2	-0.096	Transitional
Prep	-0.097	Transitional
Nxt1	-0.097	Transitional
St7l	-0.097	Transitional
Mtrex	-0.097	Transitional
Wiz	-0.097	Transitional
Lrif1	-0.097	Transitional
Ncbp3	-0.097	Transitional
Cluh	-0.097	Transitional
Bsdc1	-0.097	Transitional
Gdi1	-0.097	Transitional
Gtf2h1	-0.097	Transitional
Tex10	-0.097	Transitional
Sipa1l3	-0.097	Transitional
Bscl2	-0.097	Transitional
Aspscr1	-0.097	Transitional
Mmut	-0.097	Transitional
Fnbp1l	-0.097	Transitional
Tmem50a	-0.098	Transitional
Cul4b	-0.098	Transitional
Cnot8	-0.098	Transitional
Znrd2	-0.098	Transitional
Crebzf	-0.098	Transitional
Numb	-0.098	Transitional
Ten1	-0.098	Transitional
Las1l	-0.098	Transitional
Dpp8	-0.098	Transitional
Cryzl1	-0.098	Transitional
Bckdk	-0.098	Transitional
Sin3a	-0.098	Transitional
Cnot10	-0.098	Transitional
Mkln1	-0.098	Transitional
Cdc40	-0.098	Transitional
Heatr3	-0.098	Transitional
Vps13c	-0.098	Transitional
Nr1h2	-0.098	Transitional
Ap3b1	-0.098	Transitional
Akap8l	-0.098	Transitional
Urgcp	-0.098	Transitional
Usp32	-0.098	Transitional
Bcor	-0.098	Transitional
Prpf39	-0.098	Transitional
S100pbp	-0.099	Transitional
Ap2s1	-0.099	Transitional
Zfp322a	-0.099	Transitional
Zkscan1	-0.099	Transitional
Otub1	-0.099	Transitional
Pds5a	-0.099	Transitional
Fryl	-0.099	Transitional
Ncaph2	-0.099	Transitional
Dapk3	-0.099	Transitional
Dnajc24	-0.099	Transitional
Ndufs1	-0.099	Transitional
Slc2a1	-0.099	Transitional
Rapgef6	-0.099	Transitional
Nae1	-0.099	Transitional
Slc4a2	-0.099	Transitional
G6pc3	-0.1	Transitional
Inf2	-0.1	Transitional
Tmem106c	-0.1	Transitional
Rad54l2	-0.1	Transitional
Dhx57	-0.1	Transitional
Coa6	-0.1	Transitional
Creb1	-0.1	Transitional
4833420G17Rik	-0.1	Transitional
Dcp2	-0.1	Transitional
Rnf215	-0.1	Transitional
Clpx	-0.1	Transitional
Ube2a	-0.1	Transitional
Tmx3	-0.1	Transitional
Rab3gap2	-0.1	Transitional
Babam2	-0.1	Transitional
Timm44	-0.1	Transitional
Zfp950	-0.1	Transitional
Slc25a46	-0.1	Transitional
Mtmr3	-0.1	Transitional
Gtf2f1	-0.1	Transitional
Arfrp1	-0.1	Transitional
Atad1	-0.1	Transitional
Tspyl1	-0.1	Transitional
Top3b	-0.1	Transitional
Pcyt1a	-0.101	Transitional
Thap11	-0.101	Transitional
Dph6	-0.101	Transitional
Vdac2	-0.101	Transitional
Man1b1	-0.101	Transitional
Rps19bp1	-0.101	Transitional
Dcaf5	-0.101	Transitional
Ptgr1	-0.101	Transitional
Casd1	-0.101	Transitional
Nup62	-0.101	Transitional
Gm34455	-0.101	Transitional
Agpat5	-0.101	Transitional
Araf	-0.101	Transitional
Maml1	-0.101	Transitional
Katna1	-0.101	Transitional
Alyref	-0.101	Transitional
Elmsan1	-0.101	Transitional
Med29	-0.101	Transitional
Coq8b	-0.102	Transitional
Zfp280d	-0.102	Transitional
Khsrp	-0.102	Transitional
Stx16	-0.102	Transitional
Adrm1	-0.102	Transitional
Lmf1	-0.102	Transitional
Pknox1	-0.103	Transitional
Clcc1	-0.103	Transitional
Scaf8	-0.103	Transitional
Pwwp2a	-0.103	Transitional
Tnpo3	-0.103	Transitional
Zfp592	-0.103	Transitional
Rfk	-0.103	Transitional
Hacd3	-0.103	Transitional
Cog3	-0.103	Transitional
Vps37a	-0.103	Transitional
Dhx40	-0.103	Transitional
Fem1b	-0.103	Transitional
Ccnd1	-0.103	Transitional
Utp4	-0.104	Transitional
Zfp608	-0.104	Transitional
Elp2	-0.104	Transitional
Chd8	-0.104	Transitional
Brd7	-0.104	Transitional
Atp6v1h	-0.104	Transitional
Socs4	-0.104	Transitional
Slc31a1	-0.104	Transitional
Hivep1	-0.104	Transitional
Exosc3	-0.104	Transitional
Ppp2r5d	-0.104	Transitional
Glcci1	-0.104	Transitional
Senp2	-0.104	Transitional
Ube3b	-0.104	Transitional
Nectin1	-0.104	Transitional
Guca1a	-0.105	Transitional
Ptpa	-0.105	Transitional
Rprd1b	-0.105	Transitional
Uimc1	-0.105	Transitional
Api5	-0.105	Transitional
Cmip	-0.105	Transitional
U2af1l4	-0.105	Transitional
Gpr107	-0.105	Transitional
Ddx41	-0.105	Transitional
Hint2	-0.105	Transitional
Nhlrc2	-0.105	Transitional
Acd	-0.105	Transitional
Yrdc	-0.106	Transitional
[truncated: 4,875 more rows]

## Sheet: Neutrophil cluster
Gene Name	Log2FC	Type
S100a9	3.887	Up-regulated
S100a8	3.569	Up-regulated
Acod1	2.38	Up-regulated
Ccl4	2.198	Up-regulated
Hdc	2.168	Up-regulated
G0s2	2.102	Up-regulated
Slpi	2.09	Up-regulated
Ccl3	1.943	Up-regulated
Il1b	1.778	Up-regulated
Cxcl3	1.718	Up-regulated
Slc7a11	1.556	Up-regulated
Srgn	1.452	Up-regulated
Clec4e	1.445	Up-regulated
Cstdc4	1.351	Up-regulated
Nlrp3	1.243	Up-regulated
Il1rn	1.24	Up-regulated
Cxcl2	1.231	Up-regulated
Il1r2	1.193	Up-regulated
Mxd1	1.07	Up-regulated
Clec4d	1.049	Up-regulated
Thbs1	0.998	Transitional
Ccr1	0.954	Transitional
Hcar2	0.949	Transitional
Cd14	0.906	Transitional
Ankrd33b	0.86	Transitional
Stfa2l1	0.815	Transitional
Ptgs2	0.799	Transitional
Samsn1	0.794	Transitional
Retnlg	0.792	Transitional
Lmnb1	0.777	Transitional
Slc16a3	0.77	Transitional
Rdh12	0.768	Transitional
Slfn4	0.758	Transitional
Trem1	0.751	Transitional
Csf3r	0.745	Transitional
Lilr4b	0.713	Transitional
Ccrl2	0.699	Transitional
Mirt1	0.689	Transitional
Plek	0.681	Transitional
Marcksl1	0.681	Transitional
Dgat1	0.68	Transitional
Slc2a3	0.651	Transitional
Osm	0.651	Transitional
Sell	0.613	Transitional
Vps37b	0.603	Transitional
Resf1	0.6	Transitional
Cxcr2	0.585	Transitional
Spp1	0.583	Transitional
Sgms2	0.573	Transitional
Fpr2	0.564	Transitional
Lilrb4a	0.562	Transitional
Sorl1	0.546	Transitional
Ets2	0.542	Transitional
Smox	0.531	Transitional
Il1a	0.531	Transitional
Cd300lf	0.529	Transitional
Chd7	0.529	Transitional
Arg2	0.527	Transitional
Mcemp1	0.522	Transitional
Cyp4f18	0.515	Transitional
Grina	0.496	Transitional
Il1f9	0.495	Transitional
Tnf	0.492	Transitional
Rab11fip1	0.491	Transitional
Mpp7	0.485	Transitional
Cd24a	0.469	Transitional
Pim1	0.467	Transitional
Ppp1r3b	0.466	Transitional
Cd33	0.45	Transitional
Lcn2	0.444	Transitional
Tgm2	0.438	Transitional
Slc15a3	0.432	Transitional
Gsr	0.43	Transitional
Entpd1	0.425	Transitional
Il1rap	0.424	Transitional
Snx20	0.424	Transitional
Mmp9	0.416	Transitional
Igf1r	0.407	Transitional
Pik3ap1	0.404	Transitional
2022-03-07	0.397	Transitional
Asprv1	0.385	Transitional
Gadd45a	0.382	Transitional
Rnf149	0.376	Transitional
Plaur	0.372	Transitional
Tpd52	0.37	Transitional
Stx11	0.353	Transitional
Rab44	0.342	Transitional
Lrg1	0.338	Transitional
Cd80	0.325	Transitional
Mir142hg	0.324	Transitional
Ifitm1	0.323	Transitional
Mirt2	0.32	Transitional
Fpr1	0.319	Transitional
Adam8	0.31	Transitional
Wfdc21	0.308	Transitional
Cebpb	0.305	Transitional
Plk3	0.303	Transitional
Gk	0.298	Transitional
Dusp5	0.289	Transitional
Rabgef1	0.286	Transitional
Fbxl5	0.285	Transitional
Dusp16	0.282	Transitional
Trim30b	0.263	Transitional
Nfkbid	0.252	Transitional
Cd274	0.251	Transitional
Sh2d3c	0.248	Transitional
Btbd9	0.244	Transitional
Retreg1	0.244	Transitional
Pglyrp1	0.235	Transitional
Nfkbiz	0.235	Transitional
Bcl2l11	0.222	Transitional
Cd53	0.221	Transitional
Zfyve26	0.215	Transitional
Themis2	0.215	Transitional
Slfn1	0.214	Transitional
Pde4b	0.213	Transitional
Lyst	0.21	Transitional
Gm34455	0.208	Transitional
Rab20	0.208	Transitional
Sema4d	0.208	Transitional
Cox17	0.2	Transitional
Ptafr	0.198	Transitional
Tes	0.198	Transitional
Nabp1	0.197	Transitional
Il18rap	0.196	Transitional
4833407H14Rik	0.193	Transitional
Hp	0.192	Transitional
Gm14286	0.185	Transitional
Fam107b	0.184	Transitional
H2-Q10	0.183	Transitional
Braf	0.179	Transitional
Msrb1	0.177	Transitional
Ptgs2os2	0.177	Transitional
Dgat2	0.174	Transitional
Gm26740	0.171	Transitional
Ell2	0.171	Transitional
Tnfrsf1b	0.17	Transitional
Slc11a1	0.169	Transitional
Ndel1	0.167	Transitional
Pts	0.166	Transitional
Csf2rb	0.166	Transitional
Fmnl1	0.166	Transitional
Hspa4l	0.165	Transitional
Olr1	0.164	Transitional
Gfod1	0.156	Transitional
Mpzl3	0.154	Transitional
Tnfrsf26	0.15	Transitional
Atp11b	0.143	Transitional
Isy1	0.143	Transitional
2310001H17Rik	0.137	Transitional
Ero1l	0.135	Transitional
Tlr6	0.134	Transitional
Jaml	0.134	Transitional
E330009J07Rik	0.133	Transitional
Cpeb2	0.132	Transitional
Id1	0.131	Transitional
Irak2	0.129	Transitional
Rhoh	0.126	Transitional
Atg2a	0.123	Transitional
A530064D06Rik	0.122	Transitional
Stk17b	0.122	Transitional
Homer1	0.118	Transitional
Inhba	0.116	Transitional
Slc22a15	0.111	Transitional
Sirpb1b	0.107	Transitional
Dennd4a	0.107	Transitional
Pag1	0.106	Transitional
Rasa2	0.105	Transitional
Cd300ld	0.105	Transitional
Itgal	0.1	Transitional
Itprip	0.099	Transitional
Msl2	0.099	Transitional
Amn1	0.096	Transitional
N4bp1	0.096	Transitional
Il15	0.096	Transitional
Snx18	0.096	Transitional
Ccdc88b	0.094	Transitional
Klhl2	0.09	Transitional
C5ar1	0.088	Transitional
Tnfrsf23	0.087	Transitional
Cwc25	0.085	Transitional
Gcnt2	0.082	Transitional
Lcp2	0.078	Transitional
Gpr35	0.078	Transitional
Dhrs9	0.078	Transitional
Nedd9	0.076	Transitional
Xylt1	0.075	Transitional
Slc27a4	0.071	Transitional
Sh2b2	0.071	Transitional
Dmxl2	0.068	Transitional
Neurl3	0.068	Transitional
Zswim4	0.066	Transitional
Rhog	0.064	Transitional
Bcl2l1	0.063	Transitional
Suco	0.063	Transitional
Nr4a3	0.062	Transitional
Mefv	0.062	Transitional
Traf1	0.061	Transitional
Alcam	0.06	Transitional
Man1b1	0.056	Transitional
Fas	0.056	Transitional
Tlr13	0.054	Transitional
Ncf2	0.053	Transitional
Csrnp1	0.052	Transitional
Ezr	0.049	Transitional
Tra2a	0.046	Transitional
Cdc42ep3	0.045	Transitional
Cmtr1	0.044	Transitional
Sp140	0.044	Transitional
Gla	0.044	Transitional
Vasp	0.043	Transitional
Zfp263	0.04	Transitional
Fgr	0.039	Transitional
Usp38	0.037	Transitional
Glrx	0.037	Transitional
AA467197	0.036	Transitional
Maff	0.032	Transitional
Ralgapa1	0.025	Transitional
Selplg	0.025	Transitional
Mcl1	0.02	Transitional
Zfp292	0.018	Transitional
Cpne2	0.014	Transitional
D16Ertd472e	0.014	Transitional
Tlr4	0.013	Transitional
Anxa11	0.011	Transitional
Ncf1	0.01	Transitional
Mir22hg	0.009	Transitional
Slc38a1	0.006	Transitional
Lpcat2	0.006	Transitional
Arrdc4	0.005	Transitional
Nudt4	0.003	Transitional
Cd9	0.001	Transitional
Ankrd44	-0.001	Transitional
Arih2	-0.004	Transitional
Sipa1l1	-0.005	Transitional
Zdhhc18	-0.006	Transitional
Ncf4	-0.008	Transitional
Cyth1	-0.011	Transitional
Slc9a3r1	-0.013	Transitional
Nup98	-0.015	Transitional
Kansl1l	-0.016	Transitional
Ell	-0.017	Transitional
Wwp2	-0.017	Transitional
Fem1c	-0.018	Transitional
Pygl	-0.019	Transitional
Abr	-0.02	Transitional
Iqsec1	-0.022	Transitional
Cdk17	-0.023	Transitional
Tbc1d23	-0.023	Transitional
Syk	-0.024	Transitional
Ogfrl1	-0.024	Transitional
Sbno1	-0.03	Transitional
Slc2a1	-0.032	Transitional
Khdc4	-0.032	Transitional
Csf2ra	-0.033	Transitional
Tmcc1	-0.033	Transitional
Rlf	-0.033	Transitional
Selenon	-0.036	Transitional
Trib1	-0.037	Transitional
Ptk2b	-0.037	Transitional
Tmem189	-0.04	Transitional
Igsf6	-0.043	Transitional
Nt5c2	-0.044	Transitional
Rac2	-0.046	Transitional
Slc25a20	-0.046	Transitional
Mfsd6	-0.048	Transitional
Litaf	-0.049	Transitional
Ubap1	-0.049	Transitional
Rab7	-0.055	Transitional
Cux1	-0.055	Transitional
Chst11	-0.056	Transitional
4932438A13Rik	-0.056	Transitional
Tnip1	-0.057	Transitional
Cln3	-0.058	Transitional
Galnt11	-0.059	Transitional
Sun2	-0.06	Transitional
Il10ra	-0.062	Transitional
Mboat7	-0.062	Transitional
Gpcpd1	-0.062	Transitional
Rnasel	-0.064	Transitional
Babam2	-0.064	Transitional
Map2k4	-0.065	Transitional
Tgif1	-0.065	Transitional
Alas1	-0.065	Transitional
Slc25a37	-0.065	Transitional
Nfkbie	-0.066	Transitional
Tbk1	-0.066	Transitional
Osbpl9	-0.067	Transitional
Agtpbp1	-0.068	Transitional
Uty	-0.068	Transitional
Arhgap45	-0.069	Transitional
Per1	-0.069	Transitional
Gpr132	-0.07	Transitional
Vamp2	-0.07	Transitional
Pfkp	-0.07	Transitional
Tspan13	-0.072	Transitional
Usp32	-0.072	Transitional
Rin3	-0.073	Transitional
Malt1	-0.073	Transitional
Antxr2	-0.074	Transitional
Inpp4a	-0.075	Transitional
Sik3	-0.075	Transitional
Dhx38	-0.076	Transitional
Nfam1	-0.077	Transitional
Ttc39b	-0.077	Transitional
Tet2	-0.077	Transitional
Crem	-0.077	Transitional
Zfp608	-0.078	Transitional
Vps4b	-0.079	Transitional
Tiparp	-0.079	Transitional
Zfp281	-0.08	Transitional
Kdm3a	-0.08	Transitional
Tlr2	-0.081	Transitional
Cd37	-0.082	Transitional
Rtp4	-0.083	Transitional
Rab32	-0.084	Transitional
N4bp2	-0.085	Transitional
Rybp	-0.087	Transitional
Sema4a	-0.088	Transitional
Arhgap15	-0.088	Transitional
Borcs6	-0.088	Transitional
Leng8	-0.088	Transitional
Lcor	-0.088	Transitional
Lrrc8d	-0.089	Transitional
Hgsnat	-0.089	Transitional
Map2k1	-0.09	Transitional
Vav3	-0.091	Transitional
Ehd1	-0.092	Transitional
Hcls1	-0.093	Transitional
Gripap1	-0.093	Transitional
Lfng	-0.094	Transitional
Tmem164	-0.094	Transitional
Ago2	-0.094	Transitional
D1Ertd622e	-0.094	Transitional
Heca	-0.095	Transitional
Sos2	-0.095	Transitional
Csf1	-0.095	Transitional
Syne1	-0.096	Transitional
Emd	-0.096	Transitional
AB124611	-0.098	Transitional
Gab2	-0.098	Transitional
Pfkl	-0.099	Transitional
Kdm3b	-0.099	Transitional
Pnpla2	-0.1	Transitional
Pgs1	-0.101	Transitional
Dapp1	-0.101	Transitional
Atxn7l1	-0.101	Transitional
Bcl2a1b	-0.101	Transitional
Ing4	-0.102	Transitional
Crlf2	-0.103	Transitional
Wbp1l	-0.103	Transitional
Prr14	-0.103	Transitional
Lbr	-0.103	Transitional
Gdi1	-0.103	Transitional
Ptpn23	-0.104	Transitional
Bin3	-0.104	Transitional
1810026B05Rik	-0.105	Transitional
Pbx2	-0.105	Transitional
Lrrc25	-0.106	Transitional
Smim3	-0.106	Transitional
Slc30a9	-0.106	Transitional
Plekhf2	-0.106	Transitional
Amdhd2	-0.106	Transitional
Tbc1d10b	-0.107	Transitional
Preb	-0.107	Transitional
Fam13b	-0.107	Transitional
Ip6k1	-0.108	Transitional
Fbxo38	-0.108	Transitional
Arhgap24	-0.108	Transitional
Rab43	-0.108	Transitional
Ccng2	-0.109	Transitional
Nek6	-0.11	Transitional
Ss18l2	-0.11	Transitional
Zc3h12a	-0.111	Transitional
Hk1	-0.111	Transitional
Oasl2	-0.111	Transitional
Adssl1	-0.112	Transitional
Adipor1	-0.112	Transitional
C9orf72	-0.112	Transitional
Ppard	-0.112	Transitional
Cdc42ep4	-0.113	Transitional
Fcgr4	-0.114	Transitional
Myo1f	-0.114	Transitional
Scyl2	-0.114	Transitional
Cdc27	-0.114	Transitional
Baz2b	-0.114	Transitional
Chka	-0.114	Transitional
Tmem131l	-0.115	Transitional
Ldlrap1	-0.115	Transitional
Taf7	-0.115	Transitional
Nrf1	-0.115	Transitional
Med7	-0.115	Transitional
Cyld	-0.115	Transitional
Galc	-0.115	Transitional
Slc20a1	-0.115	Transitional
Rnf167	-0.116	Transitional
Vps54	-0.117	Transitional
Gpr137b	-0.117	Transitional
Taz	-0.118	Transitional
Stard7	-0.119	Transitional
Med31	-0.119	Transitional
Chm	-0.119	Transitional
Arrdc3	-0.119	Transitional
Rnf114	-0.12	Transitional
Marf1	-0.12	Transitional
Snrk	-0.12	Transitional
Pex5	-0.12	Transitional
Dhx40	-0.12	Transitional
Mindy3	-0.12	Transitional
Nktr	-0.121	Transitional
Zbtb21	-0.121	Transitional
Mbp	-0.121	Transitional
Sirt7	-0.122	Transitional
Lin54	-0.122	Transitional
Znrf1	-0.122	Transitional
Tctex1d2	-0.122	Transitional
Cdc42ep2	-0.122	Transitional
Btg1	-0.123	Transitional
Nfkb2	-0.123	Transitional
Herc4	-0.123	Transitional
Bcl6	-0.124	Transitional
Tmem63a	-0.124	Transitional
Sla	-0.125	Transitional
Dpf2	-0.125	Transitional
Brap	-0.125	Transitional
Fuca2	-0.125	Transitional
Fopnl	-0.125	Transitional
Mrpl45	-0.126	Transitional
Pmaip1	-0.126	Transitional
Ncoa2	-0.126	Transitional
Brpf1	-0.126	Transitional
Dgkd	-0.127	Transitional
Dck	-0.127	Transitional
Rgl2	-0.127	Transitional
Cklf	-0.127	Transitional
Atp7a	-0.127	Transitional
4632427E13Rik	-0.127	Transitional
Slc31a2	-0.127	Transitional
Atp8a1	-0.128	Transitional
Ubxn7	-0.128	Transitional
Sft2d2	-0.128	Transitional
1700017B05Rik	-0.128	Transitional
Rnf38	-0.129	Transitional
Maml1	-0.129	Transitional
Cep120	-0.129	Transitional
Trim30d	-0.129	Transitional
Snap23	-0.13	Transitional
Slc12a6	-0.13	Transitional
Flcn	-0.13	Transitional
Slfn8	-0.13	Transitional
Snx13	-0.13	Transitional
Asxl1	-0.13	Transitional
Cdyl	-0.131	Transitional
Polg	-0.131	Transitional
Rnf138	-0.131	Transitional
Rprd1b	-0.131	Transitional
Phrf1	-0.132	Transitional
Reps1	-0.132	Transitional
Gpd2	-0.133	Transitional
Cstf3	-0.133	Transitional
Pknox1	-0.133	Transitional
Mpdu1	-0.133	Transitional
Fkbp15	-0.133	Transitional
Trim26	-0.133	Transitional
Ccdc174	-0.133	Transitional
Mapkapk2	-0.133	Transitional
Itpkb	-0.133	Transitional
Cdk19	-0.133	Transitional
Tpst2	-0.133	Transitional
Fbxo28	-0.133	Transitional
Adgre5	-0.134	Transitional
Limd2	-0.134	Transitional
Orai3	-0.134	Transitional
Cdca4	-0.134	Transitional
Kin	-0.134	Transitional
Tmem251	-0.134	Transitional
Imp4	-0.134	Transitional
Kmt2b	-0.134	Transitional
Trp53inp1	-0.135	Transitional
Ubash3b	-0.135	Transitional
Tdg	-0.135	Transitional
Wdfy1	-0.135	Transitional
Acsl5	-0.135	Transitional
Slc4a2	-0.136	Transitional
Pdcl	-0.136	Transitional
Pqlc3	-0.136	Transitional
Hnrnph2	-0.136	Transitional
Akap8l	-0.136	Transitional
Clec4n	-0.136	Transitional
Il2rg	-0.137	Transitional
Map3k3	-0.137	Transitional
Cog5	-0.137	Transitional
Was	-0.138	Transitional
Gramd1a	-0.138	Transitional
Ctps2	-0.138	Transitional
Cnot7	-0.138	Transitional
Ccnk	-0.138	Transitional
Plagl2	-0.138	Transitional
Fbxl20	-0.138	Transitional
Ptbp2	-0.138	Transitional
Usp36	-0.138	Transitional
Prkce	-0.139	Transitional
Rab33b	-0.139	Transitional
Ap1m1	-0.139	Transitional
Mospd1	-0.139	Transitional
Rbm4	-0.139	Transitional
Ezh1	-0.139	Transitional
Vps26b	-0.139	Transitional
Runx2	-0.14	Transitional
Micall1	-0.14	Transitional
Amd1	-0.14	Transitional
S100pbp	-0.14	Transitional
Ric8a	-0.14	Transitional
Phactr4	-0.14	Transitional
Setdb1	-0.14	Transitional
2310011J03Rik	-0.14	Transitional
Trappc8	-0.14	Transitional
Slc35a4	-0.14	Transitional
Kat7	-0.14	Transitional
Akap8	-0.14	Transitional
Armc8	-0.14	Transitional
Srcap	-0.14	Transitional
Uchl5	-0.141	Transitional
Sh2b3	-0.141	Transitional
Hdgfl2	-0.141	Transitional
Mta3	-0.141	Transitional
Ubr1	-0.141	Transitional
Acox3	-0.141	Transitional
Snx14	-0.141	Transitional
Abraxas2	-0.141	Transitional
Rnf41	-0.141	Transitional
4933434E20Rik	-0.141	Transitional
Neu1	-0.141	Transitional
Kdsr	-0.141	Transitional
Gmfg	-0.142	Transitional
Dmtf1	-0.142	Transitional
Ngly1	-0.142	Transitional
Fbxw7	-0.142	Transitional
Scaf4	-0.142	Transitional
Tbck	-0.142	Transitional
Banp	-0.142	Transitional
Axin1	-0.142	Transitional
Slc44a2	-0.142	Transitional
Slc25a46	-0.142	Transitional
Ino80e	-0.142	Transitional
Mtus1	-0.143	Transitional
Pef1	-0.143	Transitional
Wipi2	-0.143	Transitional
Ccdc82	-0.143	Transitional
Pak1	-0.143	Transitional
Brwd3	-0.143	Transitional
Hdac4	-0.143	Transitional
Cryzl1	-0.143	Transitional
Prpsap1	-0.143	Transitional
Bmt2	-0.143	Transitional
Rnpepl1	-0.143	Transitional
Foxj3	-0.143	Transitional
Snap29	-0.143	Transitional
Slc41a3	-0.143	Transitional
Relch	-0.143	Transitional
Ddx52	-0.143	Transitional
Klf7	-0.143	Transitional
Gde1	-0.143	Transitional
4930453N24Rik	-0.143	Transitional
Pwwp2a	-0.143	Transitional
Inpp5d	-0.144	Transitional
Gpsm3	-0.144	Transitional
Nbr1	-0.144	Transitional
Slc10a7	-0.144	Transitional
Tbc1d1	-0.144	Transitional
Edc4	-0.144	Transitional
Vta1	-0.144	Transitional
Cul2	-0.144	Transitional
Pex13	-0.144	Transitional
Pdzd8	-0.144	Transitional
Dennd1b	-0.144	Transitional
Fyco1	-0.145	Transitional
Sqor	-0.145	Transitional
Dym	-0.145	Transitional
Rchy1	-0.145	Transitional
Dpy19l4	-0.145	Transitional
Kpna6	-0.145	Transitional
Stxbp5	-0.145	Transitional
Tmem60	-0.145	Transitional
Cdc34	-0.145	Transitional
Ctbp2	-0.145	Transitional
Tnfaip3	-0.146	Transitional
Sp110	-0.146	Transitional
Cirbp	-0.146	Transitional
Rapgef1	-0.146	Transitional
Ap1ar	-0.146	Transitional
Ccm2	-0.146	Transitional
Usp37	-0.146	Transitional
Cxxc1	-0.146	Transitional
Pou2f1	-0.146	Transitional
Amz2	-0.146	Transitional
Hexim1	-0.146	Transitional
Klhdc10	-0.147	Transitional
Dgkz	-0.147	Transitional
Stx6	-0.147	Transitional
Ifi35	-0.147	Transitional
Desi1	-0.147	Transitional
Samd1	-0.147	Transitional
Gm17018	-0.147	Transitional
Bloc1s2	-0.147	Transitional
Prkra	-0.147	Transitional
Polr3gl	-0.147	Transitional
Ppil2	-0.147	Transitional
Ipmk	-0.147	Transitional
Ankrd13c	-0.147	Transitional
Itgb2	-0.148	Transitional
Ampd3	-0.148	Transitional
Ikzf1	-0.148	Transitional
Ubxn2a	-0.148	Transitional
Ddx3y	-0.148	Transitional
Lyrm2	-0.148	Transitional
Mex3d	-0.148	Transitional
Borcs8	-0.148	Transitional
Otud5	-0.148	Transitional
Hbs1l	-0.148	Transitional
Cyp4v3	-0.148	Transitional
Ppp2r3d	-0.148	Transitional
Sft2d1	-0.149	Transitional
Cdk7	-0.149	Transitional
Ftl1-ps1	-0.149	Transitional
Ccndbp1	-0.149	Transitional
Rbm18	-0.149	Transitional
Ipo9	-0.149	Transitional
Ostm1	-0.149	Transitional
Pphln1	-0.149	Transitional
Ipo8	-0.149	Transitional
Ppip5k2	-0.149	Transitional
Gyg	-0.149	Transitional
Vrk2	-0.149	Transitional
Fbxo33	-0.149	Transitional
Dcun1d3	-0.15	Transitional
Prkci	-0.15	Transitional
1110059G10Rik	-0.15	Transitional
Papss2	-0.15	Transitional
Zmiz2	-0.15	Transitional
Tpcn1	-0.15	Transitional
Ccdc115	-0.15	Transitional
Ago1	-0.15	Transitional
Phf8	-0.15	Transitional
Wdr48	-0.15	Transitional
Rpe	-0.15	Transitional
Nt5dc3	-0.151	Transitional
Lcorl	-0.151	Transitional
Stk16	-0.151	Transitional
Zup1	-0.151	Transitional
Pank2	-0.151	Transitional
Ppie	-0.151	Transitional
Ccdc107	-0.151	Transitional
Bmi1	-0.151	Transitional
Diablo	-0.151	Transitional
Dpp7	-0.151	Transitional
Mtrex	-0.151	Transitional
Rfxap	-0.151	Transitional
Letm1	-0.151	Transitional
Gatd3a	-0.151	Transitional
Eps15l1	-0.151	Transitional
Atg101	-0.152	Transitional
Ptpn6	-0.152	Transitional
Vps13d	-0.152	Transitional
Acaca	-0.152	Transitional
Cntrl	-0.152	Transitional
Siah1a	-0.152	Transitional
Gskip	-0.152	Transitional
Mfsd11	-0.152	Transitional
Llgl1	-0.152	Transitional
Ube3b	-0.152	Transitional
Mfap3	-0.152	Transitional
Crkl	-0.152	Transitional
Spopl	-0.152	Transitional
Nsrp1	-0.153	Transitional
Jade1	-0.153	Transitional
Naa35	-0.153	Transitional
Dipk2a	-0.153	Transitional
Cln5	-0.153	Transitional
Patl1	-0.153	Transitional
Tsfm	-0.153	Transitional
Trappc5	-0.153	Transitional
Mrps10	-0.153	Transitional
4930402H24Rik	-0.153	Transitional
Slc35c2	-0.153	Transitional
Sart1	-0.153	Transitional
Rce1	-0.153	Transitional
Mphosph10	-0.153	Transitional
Clpx	-0.153	Transitional
Tex10	-0.153	Transitional
Rnaset2a	-0.153	Transitional
Pcnx3	-0.153	Transitional
Dera	-0.153	Transitional
Zdhhc21	-0.153	Transitional
Parp2	-0.153	Transitional
Oxa1l	-0.153	Transitional
Exosc3	-0.153	Transitional
Mtf2	-0.154	Transitional
Plekhg3	-0.154	Transitional
Tprkb	-0.154	Transitional
Zfp280d	-0.154	Transitional
Ddx23	-0.154	Transitional
Tdrd3	-0.154	Transitional
Ltv1	-0.154	Transitional
Poglut1	-0.154	Transitional
Wdr37	-0.154	Transitional
St6galnac4	-0.154	Transitional
Eif2s3y	-0.154	Transitional
Otud6b	-0.154	Transitional
Utp18	-0.154	Transitional
Yrdc	-0.154	Transitional
Arhgap30	-0.155	Transitional
Bsdc1	-0.155	Transitional
Ulk1	-0.155	Transitional
Ppil3	-0.155	Transitional
Erlin2	-0.155	Transitional
Gid4	-0.155	Transitional
Steap4	-0.155	Transitional
Mrpl40	-0.155	Transitional
Rpl10-ps3	-0.155	Transitional
Sirt1	-0.155	Transitional
Btbd2	-0.155	Transitional
Slc17a5	-0.155	Transitional
Orc4	-0.155	Transitional
C330007P06Rik	-0.155	Transitional
Rxra	-0.155	Transitional
Cramp1l	-0.155	Transitional
Tank	-0.156	Transitional
Pik3cd	-0.156	Transitional
Ipo4	-0.156	Transitional
Ormdl2	-0.156	Transitional
Vars	-0.156	Transitional
Pcnt	-0.156	Transitional
Ppm1b	-0.156	Transitional
Mogs	-0.156	Transitional
Mmgt1	-0.156	Transitional
1110059E24Rik	-0.156	Transitional
Spryd7	-0.156	Transitional
Traf3	-0.156	Transitional
Elmo1	-0.156	Transitional
Rhot1	-0.156	Transitional
B3gat3	-0.156	Transitional
Tsnax	-0.156	Transitional
Dctn5	-0.156	Transitional
Ralgds	-0.156	Transitional
Stat6	-0.157	Transitional
Smyd2	-0.157	Transitional
Ppp2cb	-0.157	Transitional
Taf12	-0.157	Transitional
Dhrs4	-0.157	Transitional
Narf	-0.157	Transitional
Ppa2	-0.157	Transitional
Tigd2	-0.157	Transitional
Apopt1	-0.157	Transitional
Thumpd1	-0.157	Transitional
Nkapd1	-0.157	Transitional
Fmn1	-0.157	Transitional
Zfp217	-0.157	Transitional
Pigs	-0.157	Transitional
Agap3	-0.157	Transitional
Dhps	-0.157	Transitional
Ldah	-0.157	Transitional
Bnip3	-0.157	Transitional
Prkag1	-0.158	Transitional
Slc30a4	-0.158	Transitional
Pde6d	-0.158	Transitional
Senp7	-0.158	Transitional
Katna1	-0.158	Transitional
Brip1os	-0.158	Transitional
Pip5k1c	-0.158	Transitional
Crot	-0.158	Transitional
Dnajc4	-0.158	Transitional
Erlin1	-0.158	Transitional
Cdip1	-0.158	Transitional
Sdhaf2	-0.158	Transitional
Fam3a	-0.158	Transitional
Nub1	-0.158	Transitional
Mif4gd	-0.158	Transitional
Hccs	-0.158	Transitional
Hmg20a	-0.158	Transitional
Mnt	-0.159	Transitional
Timm8a1	-0.159	Transitional
Nfyc	-0.159	Transitional
Kdm2b	-0.159	Transitional
Zbtb11	-0.159	Transitional
Fbxo6	-0.159	Transitional
Ankrd50	-0.159	Transitional
Med25	-0.159	Transitional
Anapc10	-0.159	Transitional
Frs2	-0.159	Transitional
Cops7a	-0.159	Transitional
Dlat	-0.159	Transitional
Kbtbd2	-0.159	Transitional
Ncbp3	-0.159	Transitional
Pmpcb	-0.159	Transitional
Appl2	-0.159	Transitional
Samd9l	-0.159	Transitional
Tesk1	-0.159	Transitional
Stk11	-0.159	Transitional
Nckap1l	-0.16	Transitional
Bola1	-0.16	Transitional
Snhg15	-0.16	Transitional
Cpox	-0.16	Transitional
Gsk3a	-0.16	Transitional
Slu7	-0.16	Transitional
Nr1d2	-0.16	Transitional
Fam214b	-0.16	Transitional
Manbal	-0.16	Transitional
Zfp664	-0.16	Transitional
Metap1	-0.16	Transitional
Gtpbp2	-0.16	Transitional
Acot13	-0.16	Transitional
Psen1	-0.16	Transitional
Smim20	-0.16	Transitional
Il3ra	-0.16	Transitional
A430005L14Rik	-0.16	Transitional
Rabggtb	-0.16	Transitional
Eaf1	-0.16	Transitional
4833420G17Rik	-0.16	Transitional
Ddx10	-0.16	Transitional
Pik3c2a	-0.16	Transitional
Cks2	-0.16	Transitional
Polr2l	-0.161	Transitional
Helz2	-0.161	Transitional
Spred2	-0.161	Transitional
Gipc1	-0.161	Transitional
Hsf2	-0.161	Transitional
Wdr44	-0.161	Transitional
Txndc11	-0.161	Transitional
Fam20b	-0.161	Transitional
Nfya	-0.161	Transitional
Nkap	-0.161	Transitional
Mau2	-0.161	Transitional
Ubald1	-0.161	Transitional
Rfx7	-0.161	Transitional
Gsdmd	-0.161	Transitional
Nab1	-0.161	Transitional
Dpp9	-0.161	Transitional
Zfp740	-0.161	Transitional
Rfc2	-0.161	Transitional
Mllt6	-0.161	Transitional
Chp1	-0.161	Transitional
Tbc1d14	-0.162	Transitional
Tbc1d8b	-0.162	Transitional
Tbc1d12	-0.162	Transitional
Tnfsf13	-0.162	Transitional
Dennd2a	-0.162	Transitional
Nipsnap3b	-0.162	Transitional
Fryl	-0.162	Transitional
Cpne1	-0.162	Transitional
Pdrg1	-0.162	Transitional
Hmgcl	-0.162	Transitional
Lacc1	-0.162	Transitional
Sh3glb2	-0.162	Transitional
Nelfa	-0.162	Transitional
Eef1akmt1	-0.162	Transitional
Irak3	-0.162	Transitional
Fez2	-0.162	Transitional
Usp4	-0.162	Transitional
Chfr	-0.162	Transitional
Usp5	-0.162	Transitional
Ino80	-0.162	Transitional
Nsmaf	-0.162	Transitional
Atf7ip	-0.162	Transitional
Bckdk	-0.162	Transitional
Slc37a2	-0.163	Transitional
Tbc1d9	-0.163	Transitional
Mtap	-0.163	Transitional
Mmgt2	-0.163	Transitional
Poglut2	-0.163	Transitional
Ndufaf4	-0.163	Transitional
Washc5	-0.163	Transitional
Arhgef10l	-0.163	Transitional
Rpa3	-0.163	Transitional
Fuom	-0.163	Transitional
Ttc1	-0.163	Transitional
Nsmce3	-0.163	Transitional
Tmem242	-0.163	Transitional
Chuk	-0.163	Transitional
Ufd1	-0.163	Transitional
Gon4l	-0.163	Transitional
Magohb	-0.163	Transitional
Cabin1	-0.163	Transitional
Zfp592	-0.163	Transitional
Cflar	-0.163	Transitional
Epb41	-0.164	Transitional
Ice1	-0.164	Transitional
Mid1ip1	-0.164	Transitional
Ndufaf2	-0.164	Transitional
Dld	-0.164	Transitional
Mrpl41	-0.164	Transitional
Srebf1	-0.164	Transitional
Ppp1r21	-0.164	Transitional
Mcee	-0.164	Transitional
Crls1	-0.164	Transitional
Ube4a	-0.164	Transitional
Rnf103	-0.164	Transitional
Pes1	-0.164	Transitional
Tomm34	-0.164	Transitional
Qars	-0.164	Transitional
Slfn2	-0.164	Transitional
Vamp4	-0.165	Transitional
Mier3	-0.165	Transitional
2310022A10Rik	-0.165	Transitional
Rasal2	-0.165	Transitional
Xaf1	-0.165	Transitional
Tspyl1	-0.165	Transitional
Sap30	-0.165	Transitional
Cacfd1	-0.165	Transitional
Tnrc18	-0.165	Transitional
Lztr1	-0.165	Transitional
Rnmt	-0.165	Transitional
Ltbr	-0.165	Transitional
Sec24c	-0.165	Transitional
Syvn1	-0.165	Transitional
Tmem245	-0.165	Transitional
Parg	-0.165	Transitional
Odf2	-0.165	Transitional
Erap1	-0.165	Transitional
Tap2	-0.165	Transitional
Mrpl55	-0.165	Transitional
Tmem168	-0.165	Transitional
Elp2	-0.165	Transitional
Raf1	-0.165	Transitional
Rasa4	-0.166	Transitional
Acvr2a	-0.166	Transitional
Scaf8	-0.166	Transitional
Cep83	-0.166	Transitional
Prxl2b	-0.166	Transitional
Zfp560	-0.166	Transitional
2310009A05Rik	-0.166	Transitional
Itpr2	-0.166	Transitional
Diaph1	-0.166	Transitional
Foxj2	-0.166	Transitional
Zfp277	-0.166	Transitional
Gps2	-0.166	Transitional
Isg15	-0.166	Transitional
Rassf3	-0.167	Transitional
Apobec3	-0.167	Transitional
Nectin1	-0.167	Transitional
Cep85l	-0.167	Transitional
Rnf126	-0.167	Transitional
Ampd2	-0.167	Transitional
Tmem29	-0.167	Transitional
Fbrsl1	-0.167	Transitional
Alg10b	-0.167	Transitional
Nvl	-0.167	Transitional
Camta1	-0.167	Transitional
Utp14a	-0.167	Transitional
Nol11	-0.167	Transitional
Casc3	-0.167	Transitional
Smim13	-0.167	Transitional
Nhlrc2	-0.167	Transitional
Faap20	-0.167	Transitional
Ccnh	-0.167	Transitional
Arfrp1	-0.167	Transitional
Ankra2	-0.167	Transitional
Aldh18a1	-0.168	Transitional
Topbp1	-0.168	Transitional
Trp53bp2	-0.168	Transitional
Cnpy4	-0.168	Transitional
Aarsd1	-0.168	Transitional
Max	-0.168	Transitional
Mysm1	-0.168	Transitional
Caml	-0.168	Transitional
Dnajb12	-0.168	Transitional
Lpin2	-0.168	Transitional
Faf1	-0.168	Transitional
Tmem183a	-0.168	Transitional
Rnf44	-0.168	Transitional
Rgs3	-0.169	Transitional
Mageh1	-0.169	Transitional
Itpr1	-0.169	Transitional
Trim56	-0.169	Transitional
Saysd1	-0.169	Transitional
Pck2	-0.169	Transitional
Ube3c	-0.169	Transitional
Tmem159	-0.169	Transitional
Insr	-0.169	Transitional
Cebpzos	-0.169	Transitional
Atn1	-0.169	Transitional
Mcur1	-0.169	Transitional
Xpa	-0.169	Transitional
Usp45	-0.169	Transitional
Prpf6	-0.169	Transitional
Clcc1	-0.169	Transitional
Mrps9	-0.169	Transitional
Pi4ka	-0.169	Transitional
2022-03-01	-0.17	Transitional
Stox2	-0.17	Transitional
Nlgn2	-0.17	Transitional
Ahcyl2	-0.17	Transitional
BC028528	-0.17	Transitional
Trp53i13	-0.17	Transitional
Atrnl1	-0.17	Transitional
Nfxl1	-0.17	Transitional
Sipa1	-0.17	Transitional
Chmp1b	-0.17	Transitional
Me2	-0.17	Transitional
Tspan14	-0.17	Transitional
Pias1	-0.17	Transitional
Crnkl1	-0.17	Transitional
Snrnp40	-0.17	Transitional
Slf2	-0.17	Transitional
Kmt2d	-0.17	Transitional
Pptc7	-0.17	Transitional
Nr1h2	-0.17	Transitional
Igdcc4	-0.171	Transitional
Il15ra	-0.171	Transitional
Orc6	-0.171	Transitional
Siah2	-0.171	Transitional
Mecp2	-0.171	Transitional
Ube2e2	-0.171	Transitional
Polr2d	-0.171	Transitional
Bri3bp	-0.171	Transitional
Ttc7	-0.171	Transitional
Dcaf1	-0.171	Transitional
Nol12	-0.171	Transitional
Fbxo4	-0.171	Transitional
Pigt	-0.171	Transitional
Chchd7	-0.171	Transitional
Chmp1a	-0.171	Transitional
Timm44	-0.171	Transitional
Meaf6	-0.171	Transitional
Pgm1	-0.172	Transitional
Gar1	-0.172	Transitional
Pla2g12a	-0.172	Transitional
Nomo1	-0.172	Transitional
Prpf18	-0.172	Transitional
Ppm1m	-0.172	Transitional
Hebp1	-0.172	Transitional
Fam76b	-0.172	Transitional
Map4k3	-0.172	Transitional
Riok1	-0.172	Transitional
Nmd3	-0.172	Transitional
Ppt2	-0.172	Transitional
Arhgap12	-0.172	Transitional
Upf2	-0.172	Transitional
Uhmk1	-0.172	Transitional
Emc1	-0.172	Transitional
Pdzd11	-0.173	Transitional
Vegfb	-0.173	Transitional
Znfx1	-0.173	Transitional
Gemin7	-0.173	Transitional
Hdac5	-0.173	Transitional
Nop16	-0.173	Transitional
Atp11a	-0.173	Transitional
Nifk	-0.173	Transitional
Ncbp1	-0.173	Transitional
Kansl2	-0.173	Transitional
Sptlc1	-0.173	Transitional
Sumf1	-0.173	Transitional
Lrrc8a	-0.173	Transitional
Ndufs1	-0.173	Transitional
Bcor	-0.173	Transitional
Pik3r5	-0.174	Transitional
Otud7b	-0.174	Transitional
Zfp521	-0.174	Transitional
Fam171a1	-0.174	Transitional
Dcakd	-0.174	Transitional
Oga	-0.174	Transitional
Slc25a25	-0.174	Transitional
Rtl8a	-0.174	Transitional
Usp19	-0.174	Transitional
Cmc2	-0.174	Transitional
Snrnp200	-0.174	Transitional
Thoc6	-0.174	Transitional
Spg7	-0.174	Transitional
Ncln	-0.174	Transitional
Prdx3	-0.174	Transitional
Ddx41	-0.174	Transitional
Afg3l1	-0.174	Transitional
Actl6a	-0.174	Transitional
Phf12	-0.174	Transitional
Rbl2	-0.174	Transitional
Fgd4	-0.175	Transitional
Casp12	-0.175	Transitional
Ppp2r3a	-0.175	Transitional
Setx	-0.175	Transitional
Dcaf10	-0.175	Transitional
Mnat1	-0.175	Transitional
Stim2	-0.175	Transitional
Tssc4	-0.175	Transitional
Oxsr1	-0.175	Transitional
Tbpl1	-0.175	Transitional
Gabpa	-0.175	Transitional
Srd5a3	-0.175	Transitional
Ddhd2	-0.175	Transitional
Lrch3	-0.175	Transitional
Tmem135	-0.175	Transitional
Atp9b	-0.175	Transitional
Synrg	-0.175	Transitional
Adgrl1	-0.176	Transitional
Notch1	-0.176	Transitional
Rcor3	-0.176	Transitional
Ube2l6	-0.176	Transitional
Vbp1	-0.176	Transitional
Mitd1	-0.176	Transitional
Casd1	-0.176	Transitional
Adpgk	-0.176	Transitional
Cplane1	-0.176	Transitional
Borcs7	-0.176	Transitional
Ptdss1	-0.176	Transitional
Tor2a	-0.176	Transitional
Adrm1	-0.176	Transitional
Pih1d1	-0.176	Transitional
Gnl1	-0.176	Transitional
Atxn7l3	-0.176	Transitional
Fubp3	-0.176	Transitional
Stard8	-0.177	Transitional
Stat5a	-0.177	Transitional
Rrs1	-0.177	Transitional
Ggcx	-0.177	Transitional
Bambi	-0.177	Transitional
Acot9	-0.177	Transitional
Strn4	-0.177	Transitional
Gopc	-0.177	Transitional
Fbxw11	-0.177	Transitional
Fnta	-0.177	Transitional
Zwint	-0.177	Transitional
Gga1	-0.177	Transitional
Ppp6r1	-0.177	Transitional
Atf6b	-0.177	Transitional
Cpsf7	-0.177	Transitional
Casc4	-0.178	Transitional
Pou2f2	-0.178	Transitional
Armcx1	-0.178	Transitional
Eml1	-0.178	Transitional
Klhl21	-0.178	Transitional
Epn2	-0.178	Transitional
Spin1	-0.178	Transitional
Nxf1	-0.178	Transitional
Clstn1	-0.178	Transitional
Ing2	-0.178	Transitional
Rnf14	-0.178	Transitional
Dpm2	-0.178	Transitional
Lxn	-0.178	Transitional
Ppp1r7	-0.178	Transitional
Smim26	-0.178	Transitional
Mrto4	-0.178	Transitional
Tgoln1	-0.178	Transitional
Gpbp1l1	-0.178	Transitional
Tmem230	-0.178	Transitional
Emc4	-0.178	Transitional
Birc3	-0.178	Transitional
Wdr89	-0.178	Transitional
Opa1	-0.178	Transitional
Gigyf1	-0.178	Transitional
Tm2d3	-0.178	Transitional
Ngdn	-0.178	Transitional
Snx10	-0.178	Transitional
Mfsd14a	-0.178	Transitional
Notch2	-0.179	Transitional
Pfkfb3	-0.179	Transitional
Ifi47	-0.179	Transitional
Lnpk	-0.179	Transitional
Golga5	-0.179	Transitional
Rufy1	-0.179	Transitional
Aldh7a1	-0.179	Transitional
Pkn1	-0.179	Transitional
Cyth2	-0.179	Transitional
Nfkbib	-0.179	Transitional
Gcn1	-0.179	Transitional
Abhd16a	-0.179	Transitional
Capn1	-0.179	Transitional
Slc35f6	-0.179	Transitional
Slc39a9	-0.179	Transitional
Rae1	-0.179	Transitional
Elmo2	-0.179	Transitional
Polr1c	-0.179	Transitional
Stx3	-0.179	Transitional
Smpd1	-0.179	Transitional
Zmat5	-0.179	Transitional
Sin3a	-0.179	Transitional
Lypla1	-0.179	Transitional
Dock8	-0.18	Transitional
Zbtb16	-0.18	Transitional
Ggta1	-0.18	Transitional
Relb	-0.18	Transitional
Fbxw8	-0.18	Transitional
Zdhhc8	-0.18	Transitional
Decr1	-0.18	Transitional
Fchsd2	-0.18	Transitional
Cgrrf1	-0.18	Transitional
Ate1	-0.18	Transitional
Ctr9	-0.18	Transitional
Fbh1	-0.18	Transitional
Cnot8	-0.18	Transitional
Klhdc3	-0.18	Transitional
Mospd3	-0.18	Transitional
Dohh	-0.18	Transitional
Ddx47	-0.18	Transitional
Cse1l	-0.18	Transitional
Dcaf13	-0.18	Transitional
Ncoa4	-0.18	Transitional
Cysltr1	-0.181	Transitional
Dok1	-0.181	Transitional
Gm11808	-0.181	Transitional
Sos1	-0.181	Transitional
Tgs1	-0.181	Transitional
Tbc1d9b	-0.181	Transitional
Psmg2	-0.181	Transitional
Rnft1	-0.181	Transitional
Ap3m1	-0.181	Transitional
Taf11	-0.181	Transitional
Rnf11	-0.181	Transitional
Tbc1d5	-0.181	Transitional
Dcaf7	-0.181	Transitional
Fbxw2	-0.181	Transitional
Kirrel	-0.182	Transitional
Gamt	-0.182	Transitional
Poldip2	-0.182	Transitional
Hacd2	-0.182	Transitional
Ikzf5	-0.182	Transitional
Bag5	-0.182	Transitional
Polr3k	-0.182	Transitional
Rab3d	-0.182	Transitional
Ap2a1	-0.182	Transitional
Upf1	-0.182	Transitional
Usp10	-0.182	Transitional
Sfswap	-0.182	Transitional
Abhd4	-0.182	Transitional
Usp12	-0.182	Transitional
Auh	-0.182	Transitional
Atxn7	-0.182	Transitional
Tbxas1	-0.183	Transitional
Nhsl2	-0.183	Transitional
Leo1	-0.183	Transitional
Csnk1g1	-0.183	Transitional
Arl5b	-0.183	Transitional
Arsa	-0.183	Transitional
Micu1	-0.183	Transitional
Slc12a4	-0.183	Transitional
Ahsa2	-0.183	Transitional
Tmem41b	-0.183	Transitional
Gtf3a	-0.183	Transitional
Sike1	-0.183	Transitional
Zfp639	-0.183	Transitional
Por	-0.183	Transitional
Mospd2	-0.183	Transitional
Plcb4	-0.184	Transitional
Zmat3	-0.184	Transitional
Rhbdf1	-0.184	Transitional
Rasa3	-0.184	Transitional
B3glct	-0.184	Transitional
Iffo2	-0.184	Transitional
Nfyb	-0.184	Transitional
Lrrc42	-0.184	Transitional
Dusp22	-0.184	Transitional
Trim27	-0.184	Transitional
Slc35e4	-0.184	Transitional
Snapc1	-0.184	Transitional
Aqr	-0.184	Transitional
Cyb5r4	-0.184	Transitional
Tmem50b	-0.184	Transitional
Ak1	-0.185	Transitional
Zfp651	-0.185	Transitional
AU020206	-0.185	Transitional
Pqlc1	-0.185	Transitional
Bbip1	-0.185	Transitional
Srprb	-0.185	Transitional
Nr2c2	-0.185	Transitional
Get4	-0.185	Transitional
Iars2	-0.185	Transitional
Spg20	-0.185	Transitional
Nipsnap2	-0.185	Transitional
Tor3a	-0.185	Transitional
Cybc1	-0.185	Transitional
Paxbp1	-0.185	Transitional
Rufy3	-0.185	Transitional
Ranbp9	-0.185	Transitional
Dicer1	-0.185	Transitional
Hpgds	-0.186	Transitional
Zfpm2	-0.186	Transitional
Ror2	-0.186	Transitional
Ehbp1	-0.186	Transitional
Arrb2	-0.186	Transitional
Nfatc2	-0.186	Transitional
Trnt1	-0.186	Transitional
Aamdc	-0.186	Transitional
Rab28	-0.186	Transitional
Lmf2	-0.186	Transitional
Socs4	-0.186	Transitional
Gtf2e2	-0.186	Transitional
Galk2	-0.186	Transitional
Ints3	-0.186	Transitional
Commd4	-0.186	Transitional
Tnrc6b	-0.186	Transitional
Fosl2	-0.186	Transitional
Zfp462	-0.187	Transitional
Gli3	-0.187	Transitional
Mpzl1	-0.187	Transitional
Pcbp4	-0.187	Transitional
Ddit3	-0.187	Transitional
Lsm1	-0.187	Transitional
Fads1	-0.187	Transitional
Unc50	-0.187	Transitional
Nln	-0.187	Transitional
Polr2b	-0.187	Transitional
Rnf146	-0.187	Transitional
Elp5	-0.187	Transitional
Taok2	-0.187	Transitional
Atad1	-0.187	Transitional
Aco1	-0.187	Transitional
Ephb2	-0.188	Transitional
Ptger4	-0.188	Transitional
Lrig3	-0.188	Transitional
Ezh2	-0.188	Transitional
Tmem140	-0.188	Transitional
Arhgef6	-0.188	Transitional
Birc2	-0.188	Transitional
Tmem167b	-0.188	Transitional
Ric1	-0.188	Transitional
Ttc37	-0.188	Transitional
Trim47	-0.188	Transitional
Lsm8	-0.188	Transitional
Edem3	-0.188	Transitional
Sec24b	-0.188	Transitional
Ankrd10	-0.188	Transitional
Trak2	-0.188	Transitional
Seh1l	-0.188	Transitional
Retreg2	-0.188	Transitional
Nip7	-0.188	Transitional
Gatd1	-0.188	Transitional
Glb1	-0.188	Transitional
Lemd2	-0.188	Transitional
Fibp	-0.188	Transitional
Rbm15	-0.188	Transitional
Mob4	-0.188	Transitional
Mtmr6	-0.188	Transitional
Hltf	-0.188	Transitional
Gnptab	-0.188	Transitional
BC005561	-0.188	Transitional
Tmem64	-0.188	Transitional
Gpc1	-0.189	Transitional
Gm6377	-0.189	Transitional
Nova1	-0.189	Transitional
Prdm1	-0.189	Transitional
Gnb4	-0.189	Transitional
Foxo3	-0.189	Transitional
Dctpp1	-0.189	Transitional
Pla2g15	-0.189	Transitional
Ccs	-0.189	Transitional
Tent4a	-0.189	Transitional
Cwf19l2	-0.189	Transitional
Gpr108	-0.189	Transitional
Exosc8	-0.189	Transitional
Rpl36a-ps1	-0.189	Transitional
Acadvl	-0.189	Transitional
Sec23b	-0.189	Transitional
Taf3	-0.189	Transitional
Rsl24d1	-0.189	Transitional
Cmtm6	-0.189	Transitional
Rbfa	-0.189	Transitional
Gm49336	-0.189	Transitional
Nid2	-0.19	Transitional
P2ry10b	-0.19	Transitional
Cacnb3	-0.19	Transitional
Ust	-0.19	Transitional
Hivep3	-0.19	Transitional
Tns3	-0.19	Transitional
Crybg3	-0.19	Transitional
Plekhg2	-0.19	Transitional
B4galnt1	-0.19	Transitional
Foxn2	-0.19	Transitional
Lmbrd2	-0.19	Transitional
Usp33	-0.19	Transitional
Ophn1	-0.19	Transitional
Fnbp4	-0.19	Transitional
Hdac3	-0.19	Transitional
Mdp1	-0.19	Transitional
Kdm5c	-0.19	Transitional
Ddx54	-0.19	Transitional
Cish	-0.19	Transitional
Kdm6a	-0.19	Transitional
Ncoa6	-0.19	Transitional
Cd300a	-0.191	Transitional
Arid5a	-0.191	Transitional
Rif1	-0.191	Transitional
Rangap1	-0.191	Transitional
Fxr2	-0.191	Transitional
Gtf3c1	-0.191	Transitional
Plekha2	-0.191	Transitional
Manea	-0.191	Transitional
Dcun1d1	-0.191	Transitional
Slc8b1	-0.191	Transitional
Srsf4	-0.191	Transitional
Ptpre	-0.191	Transitional
Nfx1	-0.191	Transitional
Rab3gap2	-0.191	Transitional
Phf21a	-0.191	Transitional
Hmbox1	-0.191	Transitional
Scamp1	-0.191	Transitional
Med12	-0.191	Transitional
Tmem150a	-0.192	Transitional
Triobp	-0.192	Transitional
Slc41a2	-0.192	Transitional
Kremen1	-0.192	Transitional
Pcnx	-0.192	Transitional
9130401M01Rik	-0.192	Transitional
Rnf2	-0.192	Transitional
Slc45a4	-0.192	Transitional
Cnppd1	-0.192	Transitional
Fbxo3	-0.192	Transitional
Mosmo	-0.192	Transitional
Ddx58	-0.192	Transitional
Mrps23	-0.192	Transitional
Ncaph2	-0.192	Transitional
Akr7a5	-0.192	Transitional
Lcp1	-0.193	Transitional
Msrb3	-0.193	Transitional
Hdgfl3	-0.193	Transitional
Zbp1	-0.193	Transitional
Zfp330	-0.193	Transitional
Peli2	-0.193	Transitional
Rb1	-0.193	Transitional
Rwdd4a	-0.193	Transitional
Aopep	-0.193	Transitional
Rbm15b	-0.193	Transitional
Mrpl50	-0.193	Transitional
Nr2f6	-0.193	Transitional
Trim33	-0.193	Transitional
Tent4b	-0.193	Transitional
Vkorc1l1	-0.193	Transitional
Fam45a	-0.193	Transitional
Gabpb2	-0.193	Transitional
Mrpl3	-0.193	Transitional
Nacc2	-0.193	Transitional
Ncoa3	-0.193	Transitional
Mfsd5	-0.193	Transitional
Stk4	-0.194	Transitional
Tshz3	-0.194	Transitional
Nufip1	-0.194	Transitional
Smo	-0.194	Transitional
Atic	-0.194	Transitional
Mrps28	-0.194	Transitional
Hs6st1	-0.194	Transitional
Smad2	-0.194	Transitional
Gclc	-0.194	Transitional
Naa10	-0.194	Transitional
Flot2	-0.194	Transitional
Slc25a1	-0.194	Transitional
Fam192a	-0.194	Transitional
Pigyl	-0.194	Transitional
Gxylt1	-0.194	Transitional
Epb41l1	-0.194	Transitional
Rc3h2	-0.194	Transitional
Sgta	-0.194	Transitional
Clec2d	-0.194	Transitional
Irx2	-0.195	Transitional
Zfp503	-0.195	Transitional
Orai1	-0.195	Transitional
Zhx3	-0.195	Transitional
Ubap2	-0.195	Transitional
Cnrip1	-0.195	Transitional
Tifa	-0.195	Transitional
Pole3	-0.195	Transitional
Angel2	-0.195	Transitional
Uxs1	-0.195	Transitional
Hnrnph3	-0.195	Transitional
Stat5b	-0.195	Transitional
Tnpo2	-0.195	Transitional
Psmd9	-0.195	Transitional
Aldh9a1	-0.195	Transitional
Babam1	-0.195	Transitional
Ammecr1l	-0.195	Transitional
Mpnd	-0.195	Transitional
Adamtsl4	-0.196	Transitional
Slc27a1	-0.196	Transitional
Ppme1	-0.196	Transitional
Lin7c	-0.196	Transitional
Cep164	-0.196	Transitional
Pitpnc1	-0.196	Transitional
Mrtfb	-0.196	Transitional
Trim24	-0.196	Transitional
Ssh1	-0.196	Transitional
Nae1	-0.196	Transitional
Parl	-0.196	Transitional
Tut7	-0.196	Transitional
Gtf2h1	-0.196	Transitional
Pcmtd2	-0.196	Transitional
Ubac2	-0.196	Transitional
Cspp1	-0.196	Transitional
Egln2	-0.196	Transitional
Hint2	-0.196	Transitional
Adam23	-0.197	Transitional
Zbtb18	-0.197	Transitional
Rbm47	-0.197	Transitional
Ick	-0.197	Transitional
Tfdp1	-0.197	Transitional
Gba	-0.197	Transitional
Cdk5rap3	-0.197	Transitional
Fam32a	-0.197	Transitional
Atp8b2	-0.197	Transitional
Zzef1	-0.197	Transitional
Hspb11	-0.197	Transitional
Mrps5	-0.197	Transitional
Ggps1	-0.197	Transitional
Gtf2a1	-0.197	Transitional
Eed	-0.197	Transitional
Dleu2	-0.197	Transitional
Rprd2	-0.197	Transitional
Ubqln2	-0.197	Transitional
Dpp3	-0.197	Transitional
Tasor2	-0.197	Transitional
Mrpl2	-0.197	Transitional
Fcgr3	-0.198	Transitional
Fam43a	-0.198	Transitional
Plekha5	-0.198	Transitional
Tmem63b	-0.198	Transitional
Cox19	-0.198	Transitional
Mphosph6	-0.198	Transitional
Ddx39	-0.198	Transitional
Wbp2	-0.198	Transitional
Nudt5	-0.198	Transitional
Fmnl2	-0.198	Transitional
Ltn1	-0.198	Transitional
Pom121	-0.198	Transitional
Hspa14	-0.198	Transitional
Msantd4	-0.198	Transitional
Epc1	-0.198	Transitional
Ak6	-0.198	Transitional
Ppil4	-0.198	Transitional
Rbmxl1	-0.198	Transitional
Prkaca	-0.198	Transitional
Ighm	-0.199	Transitional
Me1	-0.199	Transitional
Pmm1	-0.199	Transitional
Wdr75	-0.199	Transitional
Rabgap1	-0.199	Transitional
Zfyve16	-0.199	Transitional
Atad2	-0.199	Transitional
Sms	-0.199	Transitional
Rtf2	-0.199	Transitional
Dnase2a	-0.199	Transitional
H2afx	-0.199	Transitional
Hipk2	-0.199	Transitional
Dtx3	-0.199	Transitional
Nrbf2	-0.199	Transitional
Prelid3b	-0.199	Transitional
Ctso	-0.199	Transitional
Chchd3	-0.199	Transitional
Gpr107	-0.199	Transitional
Mex3b	-0.2	Transitional
Ndrg4	-0.2	Transitional
Lncpint	-0.2	Transitional
Chd2	-0.2	Transitional
Parp9	-0.2	Transitional
Pgm3	-0.2	Transitional
Cmip	-0.2	Transitional
Dlg4	-0.2	Transitional
Supt20	-0.2	Transitional
Nup54	-0.2	Transitional
Lpcat3	-0.2	Transitional
Cyhr1	-0.2	Transitional
Vps13b	-0.2	Transitional
Dnajc14	-0.2	Transitional
Clns1a	-0.2	Transitional
Rnf122	-0.201	Transitional
Deptor	-0.201	Transitional
Stxbp6	-0.201	Transitional
Hectd1	-0.201	Transitional
Tjp1	-0.201	Transitional
Tmem9	-0.201	Transitional
Slc9a9	-0.201	Transitional
Snx30	-0.201	Transitional
AW549877	-0.201	Transitional
Virma	-0.201	Transitional
Stom	-0.201	Transitional
Ash2l	-0.201	Transitional
Slc25a11	-0.201	Transitional
Vps37a	-0.201	Transitional
Nup62	-0.201	Transitional
Rab9	-0.201	Transitional
Ccz1	-0.201	Transitional
Becn1	-0.201	Transitional
Frrs1	-0.201	Transitional
Dstyk	-0.201	Transitional
Arf2	-0.201	Transitional
Spats2	-0.202	Transitional
1500011B03Rik	-0.202	Transitional
Mtmr3	-0.202	Transitional
Nup50	-0.202	Transitional
Fech	-0.202	Transitional
Aggf1	-0.202	Transitional
Slc35f5	-0.202	Transitional
Zmym2	-0.202	Transitional
Mtln	-0.202	Transitional
2210016F16Rik	-0.202	Transitional
Klhl5	-0.202	Transitional
Hhipl1	-0.203	Transitional
Mras	-0.203	Transitional
Crim1	-0.203	Transitional
Efs	-0.203	Transitional
Serinc5	-0.203	Transitional
Dnmt1	-0.203	Transitional
Ppp4c	-0.203	Transitional
Atg12	-0.203	Transitional
Acvrl1	-0.203	Transitional
Ubald2	-0.203	Transitional
Casp8ap2	-0.203	Transitional
Dido1	-0.203	Transitional
Tcf20	-0.203	Transitional
Vps4a	-0.203	Transitional
Usp24	-0.203	Transitional
Phyh	-0.203	Transitional
Suz12	-0.203	Transitional
Arhgap20	-0.204	Transitional
Lrrc32	-0.204	Transitional
Farp1	-0.204	Transitional
Ptk2	-0.204	Transitional
Smurf1	-0.204	Transitional
Dlg1	-0.204	Transitional
Mak16	-0.204	Transitional
Mcrs1	-0.204	Transitional
Qrich1	-0.204	Transitional
Swt1	-0.204	Transitional
2022-03-08	-0.204	Transitional
Tmem128	-0.204	Transitional
H2-M3	-0.204	Transitional
Rit1	-0.204	Transitional
Mrps25	-0.204	Transitional
Araf	-0.204	Transitional
Arhgap31	-0.204	Transitional
Gramd3	-0.205	Transitional
Cbr3	-0.205	Transitional
Nab2	-0.205	Transitional
Dyrk1a	-0.205	Transitional
Htra2	-0.205	Transitional
Yeats4	-0.205	Transitional
Pcgf5	-0.205	Transitional
Vamp7	-0.205	Transitional
Eftud2	-0.205	Transitional
Arid1b	-0.205	Transitional
Mrpl35	-0.205	Transitional
Gid8	-0.205	Transitional
Cic	-0.205	Transitional
Zbtb10	-0.206	Transitional
Tanc1	-0.206	Transitional
Cdkn2d	-0.206	Transitional
Tmcc3	-0.206	Transitional
Nup93	-0.206	Transitional
Zmym5	-0.206	Transitional
Fbxo34	-0.206	Transitional
Dock11	-0.206	Transitional
Ifih1	-0.206	Transitional
Entr1	-0.206	Transitional
3830406C13Rik	-0.206	Transitional
Elmsan1	-0.206	Transitional
Nbas	-0.207	Transitional
Rcbtb2	-0.207	Transitional
Stk40	-0.207	Transitional
Smg6	-0.207	Transitional
Cfap36	-0.207	Transitional
Arl6ip6	-0.207	Transitional
Cant1	-0.207	Transitional
4833439L19Rik	-0.207	Transitional
Atf2	-0.207	Transitional
Arl6ip4	-0.207	Transitional
Afg3l2	-0.207	Transitional
Agps	-0.207	Transitional
Phf2	-0.207	Transitional
Fam102a	-0.208	Transitional
1110065P20Rik	-0.208	Transitional
Sgk3	-0.208	Transitional
Pla2g4a	-0.208	Transitional
Gigyf2	-0.208	Transitional
Asnsd1	-0.208	Transitional
Fam50a	-0.208	Transitional
Xpo6	-0.208	Transitional
Exoc6b	-0.208	Transitional
Zbtb8os	-0.208	Transitional
Fundc1	-0.208	Transitional
Ei24	-0.208	Transitional
Sacm1l	-0.208	Transitional
Hsd17b4	-0.208	Transitional
Nav3	-0.209	Transitional
Socs5	-0.209	Transitional
Pkd1	-0.209	Transitional
Arfip1	-0.209	Transitional
Nek9	-0.209	Transitional
Gtf2f1	-0.209	Transitional
Atp6v0a1	-0.209	Transitional
Fkbp5	-0.209	Transitional
Plekhm2	-0.209	Transitional
Fut8	-0.209	Transitional
2022-03-06	-0.209	Transitional
F3	-0.209	Transitional
Usp48	-0.209	Transitional
Casp4	-0.209	Transitional
Efnb2	-0.21	Transitional
Mpdz	-0.21	Transitional
Dusp6	-0.21	Transitional
Bace1	-0.21	Transitional
Pitrm1	-0.21	Transitional
Lmo2	-0.21	Transitional
Pja1	-0.21	Transitional
Pcif1	-0.21	Transitional
Snapin	-0.21	Transitional
Cul4a	-0.21	Transitional
Zkscan3	-0.21	Transitional
Uimc1	-0.21	Transitional
Gtf3c2	-0.21	Transitional
Cap1	-0.21	Transitional
Smu1	-0.21	Transitional
Ogt	-0.21	Transitional
Abcg1	-0.211	Transitional
Aldh1a1	-0.211	Transitional
Gstt1	-0.211	Transitional
Irf5	-0.211	Transitional
Apoc2	-0.211	Transitional
Suds3	-0.211	Transitional
Kctd17	-0.211	Transitional
Il10rb	-0.211	Transitional
Elf4	-0.211	Transitional
Txnl4a	-0.211	Transitional
Gtf2b	-0.211	Transitional
Casp8	-0.211	Transitional
Dgcr6	-0.211	Transitional
Cab39l	-0.211	Transitional
Immp1l	-0.211	Transitional
Qser1	-0.211	Transitional
Ube2g2	-0.211	Transitional
Grsf1	-0.211	Transitional
Rfk	-0.211	Transitional
Eri1	-0.211	Transitional
Sf3a1	-0.211	Transitional
Zfx	-0.211	Transitional
Morc3	-0.211	Transitional
Tmem259	-0.211	Transitional
Abcc5	-0.211	Transitional
Bcat1	-0.212	Transitional
Dab2ip	-0.212	Transitional
Pgp	-0.212	Transitional
Pde4dip	-0.212	Transitional
Dip2c	-0.212	Transitional
Impdh1	-0.212	Transitional
Galnt10	-0.212	Transitional
Elk4	-0.212	Transitional
Uba3	-0.212	Transitional
Abi2	-0.212	Transitional
Gps1	-0.212	Transitional
Zbtb44	-0.212	Transitional
Micu2	-0.212	Transitional
Dock10	-0.212	Transitional
Slc31a1	-0.212	Transitional
2210016L21Rik	-0.212	Transitional
Map2k7	-0.212	Transitional
Abcc1	-0.212	Transitional
Ank2	-0.213	Transitional
Arhgef40	-0.213	Transitional
Apex1	-0.213	Transitional
Zfp622	-0.213	Transitional
Clpp	-0.213	Transitional
Mmadhc	-0.213	Transitional
Lsm10	-0.213	Transitional
Ppid	-0.213	Transitional
Med29	-0.213	Transitional
Slc25a17	-0.213	Transitional
Uhrf1bp1l	-0.213	Transitional
Thoc1	-0.213	Transitional
Ptpmt1	-0.213	Transitional
Katnbl1	-0.213	Transitional
Brox	-0.213	Transitional
Tgfb3	-0.214	Transitional
Jcad	-0.214	Transitional
Clk3	-0.214	Transitional
Tmed1	-0.214	Transitional
Mettl1	-0.214	Transitional
Osbpl1a	-0.214	Transitional
Hsd3b7	-0.214	Transitional
Alkbh1	-0.214	Transitional
Brix1	-0.214	Transitional
Rsbn1l	-0.214	Transitional
Map3k4	-0.214	Transitional
Alyref	-0.214	Transitional
Ankle2	-0.214	Transitional
Blvra	-0.214	Transitional
Synj1	-0.214	Transitional
Drg1	-0.214	Transitional
Nsun2	-0.214	Transitional
Rnf115	-0.214	Transitional
Rara	-0.214	Transitional
Vcpip1	-0.214	Transitional
Mgat4b	-0.214	Transitional
Dock2	-0.215	Transitional
Spats2l	-0.215	Transitional
Cul7	-0.215	Transitional
Prorsd1	-0.215	Transitional
Palm	-0.215	Transitional
Galk1	-0.215	Transitional
Pdgfc	-0.215	Transitional
Tox4	-0.215	Transitional
Eif2ak2	-0.215	Transitional
Pard3	-0.215	Transitional
Map4k5	-0.215	Transitional
Zcchc9	-0.215	Transitional
Fbxl3	-0.215	Transitional
Ppp6r3	-0.215	Transitional
Smim27	-0.215	Transitional
4931406C07Rik	-0.215	Transitional
Ethe1	-0.215	Transitional
Insig2	-0.215	Transitional
Mapk8	-0.215	Transitional
Idi1	-0.216	Transitional
Prkca	-0.216	Transitional
Sdf2l1	-0.216	Transitional
Plekha3	-0.216	Transitional
Btaf1	-0.216	Transitional
Polr2h	-0.216	Transitional
Mgrn1	-0.216	Transitional
Emc8	-0.216	Transitional
Cacul1	-0.216	Transitional
Clcn3	-0.216	Transitional
Rbck1	-0.216	Transitional
Mirg	-0.217	Transitional
Tspan18	-0.217	Transitional
Rab11fip2	-0.217	Transitional
Trim2	-0.217	Transitional
Gch1	-0.217	Transitional
Trip6	-0.217	Transitional
Flot1	-0.217	Transitional
Anapc2	-0.217	Transitional
Mrpl27	-0.217	Transitional
Hfe	-0.217	Transitional
Senp2	-0.217	Transitional
Arhgef2	-0.217	Transitional
Sdhd	-0.217	Transitional
Zmym4	-0.217	Transitional
Hmgcr	-0.217	Transitional
Rnf166	-0.217	Transitional
Tbc1d10a	-0.217	Transitional
Xpo7	-0.217	Transitional
Chd8	-0.217	Transitional
Safb2	-0.217	Transitional
Kmt5b	-0.217	Transitional
Prkd3	-0.217	Transitional
Usp15	-0.217	Transitional
Aoc3	-0.218	Transitional
Creb3l3	-0.218	Transitional
Dusp8	-0.218	Transitional
Plscr1	-0.218	Transitional
Rnf217	-0.218	Transitional
Prkcd	-0.218	Transitional
Slc41a1	-0.218	Transitional
Uvrag	-0.218	Transitional
Git1	-0.218	Transitional
Snhg6	-0.218	Transitional
Eri3	-0.218	Transitional
Clasp1	-0.218	Transitional
Mlxip	-0.218	Transitional
Stam2	-0.218	Transitional
Fam98b	-0.218	Transitional
1810030O07Rik	-0.218	Transitional
Usp3	-0.218	Transitional
Fam204a	-0.218	Transitional
Rictor	-0.218	Transitional
Renbp	-0.218	Transitional
Spag7	-0.218	Transitional
Itfg1	-0.218	Transitional
D5Ertd579e	-0.218	Transitional
Aldh1l2	-0.219	Transitional
Itgb3	-0.219	Transitional
Dock4	-0.219	Transitional
D10Wsu102e	-0.219	Transitional
Lactb	-0.219	Transitional
BC005624	-0.219	Transitional
Josd1	-0.219	Transitional
Atf1	-0.219	Transitional
Jmy	-0.219	Transitional
Sf3b4	-0.219	Transitional
Cbfa2t3	-0.22	Transitional
Hjurp	-0.22	Transitional
Trappc6a	-0.22	Transitional
Bbx	-0.22	Transitional
Nfatc3	-0.22	Transitional
Crebrf	-0.22	Transitional
Ireb2	-0.22	Transitional
Mrpl11	-0.22	Transitional
Sucla2	-0.22	Transitional
Rbm7	-0.22	Transitional
Agpat5	-0.22	Transitional
Nadk	-0.22	Transitional
Nup88	-0.22	Transitional
Cytip	-0.221	Transitional
Sema3d	-0.221	Transitional
Lyn	-0.221	Transitional
Cd109	-0.221	Transitional
Ermp1	-0.221	Transitional
Ammecr1	-0.221	Transitional
Lat2	-0.221	Transitional
Apobec1	-0.221	Transitional
Sertad1	-0.221	Transitional
Col4a3bp	-0.221	Transitional
AI837181	-0.221	Transitional
Tmem19	-0.221	Transitional
Akt1s1	-0.221	Transitional
Adh5	-0.221	Transitional
1700123O20Rik	-0.221	Transitional
Smim19	-0.221	Transitional
Mrps7	-0.221	Transitional
Dctn6	-0.221	Transitional
Eci2	-0.221	Transitional
Dennd6a	-0.221	Transitional
Cgref1	-0.222	Transitional
Gpr65	-0.222	Transitional
Yaf2	-0.222	Transitional
Rab13	-0.222	Transitional
Nsmce2	-0.222	Transitional
H6pd	-0.222	Transitional
Rab5b	-0.222	Transitional
Dda1	-0.222	Transitional
Srp68	-0.222	Transitional
Ruvbl1	-0.222	Transitional
Gtf3c6	-0.222	Transitional
Ube2g1	-0.222	Transitional
Chpt1	-0.222	Transitional
Dcp2	-0.222	Transitional
Lair1	-0.223	Transitional
Mir100hg	-0.223	Transitional
Evi2a	-0.223	Transitional
S1pr1	-0.223	Transitional
Cntln	-0.223	Transitional
Slc35a2	-0.223	Transitional
Fdps	-0.223	Transitional
Aars	-0.223	Transitional
Mphosph8	-0.223	Transitional
Kpna4	-0.223	Transitional
Uba6	-0.223	Transitional
Hars	-0.223	Transitional
Npm3	-0.223	Transitional
Ehbp1l1	-0.223	Transitional
Elovl1	-0.223	Transitional
Washc3	-0.223	Transitional
Itsn2	-0.223	Transitional
Smarcad1	-0.223	Transitional
Rbm33	-0.223	Transitional
Ten1	-0.223	Transitional
Baz2a	-0.223	Transitional
Rnf216	-0.223	Transitional
Cd38	-0.224	Transitional
Mthfd2	-0.224	Transitional
Tacc2	-0.224	Transitional
2310022B05Rik	-0.224	Transitional
Pum3	-0.224	Transitional
2810004N23Rik	-0.224	Transitional
Larp7	-0.224	Transitional
Snx8	-0.224	Transitional
Slc15a4	-0.224	Transitional
Tmem11	-0.224	Transitional
Yipf1	-0.224	Transitional
Carm1	-0.225	Transitional
Hip1	-0.225	Transitional
Ift27	-0.225	Transitional
Kctd10	-0.225	Transitional
Mpp1	-0.225	Transitional
Tep1	-0.225	Transitional
Slc25a28	-0.225	Transitional
Lmbrd1	-0.225	Transitional
Idnk	-0.225	Transitional
Ptprd	-0.226	Transitional
Erc1	-0.226	Transitional
Fnbp1l	-0.226	Transitional
Cdk16	-0.226	Transitional
Fam111a	-0.226	Transitional
Myo9b	-0.226	Transitional
Pnkd	-0.226	Transitional
Ssbp1	-0.226	Transitional
Gadd45gip1	-0.226	Transitional
Ly96	-0.226	Transitional
Spast	-0.226	Transitional
Wdfy3	-0.226	Transitional
Ces2g	-0.227	Transitional
Gulp1	-0.227	Transitional
Gjc1	-0.227	Transitional
Smap2	-0.227	Transitional
Daglb	-0.227	Transitional
Atl2	-0.227	Transitional
Daxx	-0.227	Transitional
Mrps26	-0.227	Transitional
Brd8	-0.227	Transitional
Cir1	-0.227	Transitional
Pink1	-0.227	Transitional
Mfsd14b	-0.227	Transitional
Vps13a	-0.227	Transitional
Memo1	-0.227	Transitional
Pnrc2	-0.227	Transitional
Hikeshi	-0.227	Transitional
Pcbd2	-0.227	Transitional
Rnf20	-0.227	Transitional
Inppl1	-0.227	Transitional
Wdr82	-0.227	Transitional
Cadm3	-0.228	Transitional
Podn	-0.228	Transitional
Myo10	-0.228	Transitional
Adgrl2	-0.228	Transitional
Acsl3	-0.228	Transitional
Wtip	-0.228	Transitional
Ccnd3	-0.228	Transitional
[truncated: 3,963 more rows]

## Sheet: T cell cluster
Gene Name	Log2FC	Type
Cd3g	1.615	Up-regulated
Il2rb	1.347	Up-regulated
Nkg7	1.315	Up-regulated
Ctla2a	1.272	Up-regulated
Ets1	1.219	Up-regulated
Ikzf2	1.204	Up-regulated
Xcl1	1.153	Up-regulated
Ccl5	1.069	Up-regulated
Icos	1.045	Up-regulated
AW112010	1.001	Up-regulated
Vps37b	0.979	Transitional
Ctla4	0.897	Transitional
Cd3d	0.893	Transitional
Emb	0.857	Transitional
Trbc2	0.828	Transitional
Ptprc	0.817	Transitional
Trdc	0.792	Transitional
Areg	0.784	Transitional
Cd3e	0.769	Transitional
Il7r	0.763	Transitional
H2-Q7	0.759	Transitional
Trbc1	0.756	Transitional
Ctsw	0.754	Transitional
Rgs1	0.753	Transitional
Tnfrsf4	0.724	Transitional
Cd7	0.705	Transitional
Rgs2	0.687	Transitional
P2ry10	0.672	Transitional
Cd2	0.643	Transitional
Tnfrsf18	0.641	Transitional
Gata3	0.629	Transitional
Satb1	0.627	Transitional
Itk	0.622	Transitional
Cd52	0.618	Transitional
Hcst	0.608	Transitional
Ptpn22	0.606	Transitional
Ms4a4b	0.606	Transitional
Gzma	0.6	Transitional
Rora	0.59	Transitional
Ptprcap	0.589	Transitional
Il2rg	0.589	Transitional
Rac2	0.562	Transitional
Txk	0.56	Transitional
Serpinb6b	0.549	Transitional
Gimap3	0.548	Transitional
2022-09-01	0.545	Transitional
Tnfrsf9	0.541	Transitional
Klrk1	0.534	Transitional
Il2ra	0.531	Transitional
Neurl3	0.529	Transitional
Cd28	0.527	Transitional
Itgal	0.508	Transitional
Hmgb2	0.504	Transitional
Trac	0.502	Transitional
Trat1	0.475	Transitional
Ltb	0.472	Transitional
Klrd1	0.453	Transitional
Hopx	0.45	Transitional
Bcl2	0.435	Transitional
Odc1	0.425	Transitional
Cxcr6	0.422	Transitional
Dennd4a	0.421	Transitional
Trdv4	0.417	Transitional
Sh2d2a	0.408	Transitional
Cd69	0.406	Transitional
Klrb1b	0.403	Transitional
Samsn1	0.4	Transitional
Gimap4	0.399	Transitional
Runx3	0.395	Transitional
Gimap6	0.388	Transitional
Ikzf3	0.379	Transitional
Nabp1	0.377	Transitional
Cd247	0.376	Transitional
Tcf7	0.373	Transitional
Tcrg-C1	0.362	Transitional
Ccdc88c	0.36	Transitional
Skap1	0.358	Transitional
Il18r1	0.351	Transitional
H2-Q6	0.351	Transitional
Il18rap	0.351	Transitional
Ifngr1	0.344	Transitional
Cd5	0.341	Transitional
Crem	0.339	Transitional
Lck	0.336	Transitional
Itgb7	0.332	Transitional
Ramp3	0.33	Transitional
Fam107b	0.329	Transitional
Cytip	0.325	Transitional
Slc38a1	0.325	Transitional
Kdm2b	0.322	Transitional
Traf1	0.322	Transitional
Serpinb9	0.32	Transitional
Cd27	0.315	Transitional
Prf1	0.311	Transitional
Sytl3	0.311	Transitional
Vgll4	0.309	Transitional
Ctla2b	0.309	Transitional
Bcl11b	0.308	Transitional
D16Ertd472e	0.295	Transitional
Rhoh	0.293	Transitional
Stk17b	0.286	Transitional
Stat4	0.284	Transitional
Selplg	0.28	Transitional
Lat	0.276	Transitional
Coro1a	0.275	Transitional
Nr4a3	0.272	Transitional
Tox	0.271	Transitional
Ppp1r16b	0.271	Transitional
Gimap9	0.269	Transitional
Klrc1	0.267	Transitional
Clcn3	0.266	Transitional
Itgae	0.265	Transitional
Cyfip2	0.265	Transitional
Ptk2b	0.26	Transitional
Gimap1	0.259	Transitional
Prkch	0.257	Transitional
Inpp4b	0.257	Transitional
Klre1	0.256	Transitional
Spn	0.256	Transitional
Arap2	0.254	Transitional
Sla	0.254	Transitional
Grap2	0.252	Transitional
Klrg1	0.25	Transitional
Pde7a	0.248	Transitional
Gm15472	0.248	Transitional
Gzmb	0.245	Transitional
Klrb1c	0.239	Transitional
Ankrd44	0.239	Transitional
Cd4	0.235	Transitional
Kbtbd11	0.235	Transitional
Dock2	0.235	Transitional
Rinl	0.231	Transitional
AU020206	0.231	Transitional
Tut4	0.231	Transitional
Cd6	0.23	Transitional
Dgat1	0.228	Transitional
Itpkb	0.227	Transitional
Klrc2	0.225	Transitional
Ikzf1	0.225	Transitional
Pdcd4	0.222	Transitional
Tecpr1	0.22	Transitional
Foxp3	0.217	Transitional
Arhgap15	0.211	Transitional
Gpr183	0.206	Transitional
Arhgap45	0.206	Transitional
St8sia4	0.205	Transitional
Pglyrp1	0.204	Transitional
Dusp2	0.203	Transitional
Car2	0.202	Transitional
Rapgef6	0.201	Transitional
Stk4	0.2	Transitional
Sytl2	0.198	Transitional
Aebp2	0.198	Transitional
Cd37	0.197	Transitional
Gimap5	0.192	Transitional
Nup210	0.19	Transitional
Tbx21	0.189	Transitional
Orai1	0.188	Transitional
Rasgrp1	0.186	Transitional
Akna	0.186	Transitional
Sell	0.184	Transitional
Gimap8	0.182	Transitional
Rhof	0.175	Transitional
Zap70	0.174	Transitional
Arhgef1	0.173	Transitional
Dock8	0.171	Transitional
Ripor2	0.168	Transitional
Smad7	0.168	Transitional
Tespa1	0.164	Transitional
Prex1	0.162	Transitional
4932438A13Rik	0.162	Transitional
Tbc1d10c	0.162	Transitional
Zc3hav1	0.159	Transitional
Dock10	0.158	Transitional
Spata13	0.158	Transitional
Gramd3	0.155	Transitional
Rcsd1	0.154	Transitional
Mbnl1	0.153	Transitional
Stk10	0.153	Transitional
Gcnt1	0.152	Transitional
Cd82	0.15	Transitional
2022-09-06	0.15	Transitional
Lbr	0.15	Transitional
Trp53inp1	0.15	Transitional
Ptpn7	0.148	Transitional
Gm26740	0.145	Transitional
Crlf3	0.144	Transitional
Ipcef1	0.144	Transitional
Gpr68	0.144	Transitional
Irf8	0.141	Transitional
Malt1	0.138	Transitional
Rnf125	0.137	Transitional
Rasa2	0.136	Transitional
Elf1	0.136	Transitional
Cd226	0.136	Transitional
Ubald2	0.135	Transitional
Dusp5	0.134	Transitional
Fmnl1	0.134	Transitional
Bcl2a1b	0.131	Transitional
Chd2	0.13	Transitional
Fam102a	0.129	Transitional
S100a4	0.127	Transitional
Cers4	0.126	Transitional
Cenpa	0.126	Transitional
Osbpl3	0.125	Transitional
4930523C07Rik	0.124	Transitional
Tuba4a	0.123	Transitional
Zbtb1	0.121	Transitional
Apobec3	0.121	Transitional
Lbh	0.121	Transitional
Sema6d	0.117	Transitional
Ankrd11	0.115	Transitional
Bin2	0.112	Transitional
Pag1	0.112	Transitional
Tspan13	0.112	Transitional
Cdkn1b	0.111	Transitional
Coro2a	0.111	Transitional
Bcl2a1d	0.108	Transitional
Saraf	0.108	Transitional
Fnbp1	0.107	Transitional
Tle4	0.107	Transitional
Atp1b1	0.106	Transitional
Atp8b4	0.106	Transitional
Rsbn1l	0.106	Transitional
Heca	0.105	Transitional
Limd2	0.105	Transitional
Fryl	0.104	Transitional
Cdk11b	0.103	Transitional
Nfatc3	0.103	Transitional
Arhgap30	0.103	Transitional
Def6	0.103	Transitional
Pik3cd	0.101	Transitional
Gmfg	0.099	Transitional
Rps6ka1	0.097	Transitional
Stmn1	0.097	Transitional
Rnf138	0.095	Transitional
Ssh2	0.095	Transitional
Ptpn18	0.092	Transitional
Myo1g	0.092	Transitional
Arhgap25	0.092	Transitional
Ccnd2	0.09	Transitional
Isy1	0.09	Transitional
Zdhhc18	0.088	Transitional
B4galnt1	0.088	Transitional
Nfkbid	0.088	Transitional
Cnot6l	0.087	Transitional
Tex2	0.087	Transitional
Rbl2	0.085	Transitional
Tmem64	0.084	Transitional
Ighm	0.082	Transitional
AI467606	0.082	Transitional
Atp11b	0.082	Transitional
Atad2	0.082	Transitional
Pde2a	0.081	Transitional
Gpr132	0.081	Transitional
Crybg1	0.081	Transitional
Plekha2	0.081	Transitional
Sms	0.08	Transitional
Jmy	0.079	Transitional
Cyld	0.078	Transitional
Dennd1c	0.078	Transitional
Sp4	0.077	Transitional
Pde3b	0.076	Transitional
Lrmp	0.076	Transitional
Pgm2l1	0.072	Transitional
Rif1	0.071	Transitional
Mapkapk3	0.071	Transitional
Mllt3	0.071	Transitional
Lcp2	0.071	Transitional
Spty2d1	0.07	Transitional
Fam110a	0.069	Transitional
Madd	0.069	Transitional
Sipa1l1	0.069	Transitional
Cwc25	0.068	Transitional
Sun2	0.068	Transitional
Hacd3	0.066	Transitional
Fyb	0.063	Transitional
Cdc42ep3	0.062	Transitional
Cntrl	0.06	Transitional
Lin54	0.059	Transitional
Trpv2	0.058	Transitional
Itga4	0.058	Transitional
Snhg15	0.057	Transitional
Usp38	0.055	Transitional
S1pr1	0.055	Transitional
Zfp36l2	0.054	Transitional
Galnt6	0.052	Transitional
Itpr2	0.051	Transitional
Birc2	0.051	Transitional
Tmem243	0.051	Transitional
9930111J21Rik2	0.05	Transitional
Tes	0.049	Transitional
Dok2	0.049	Transitional
Nsd3	0.049	Transitional
Mcm6	0.048	Transitional
Mbp	0.046	Transitional
Usp36	0.046	Transitional
Foxo1	0.045	Transitional
Tmpo	0.045	Transitional
Sh2b1	0.045	Transitional
Crebzf	0.042	Transitional
Reps1	0.042	Transitional
Vrk1	0.04	Transitional
Unc119	0.039	Transitional
Ern1	0.039	Transitional
Glcci1	0.039	Transitional
Epb41	0.038	Transitional
Cdip1	0.037	Transitional
Cdc42se2	0.037	Transitional
Irak2	0.037	Transitional
Riok1	0.037	Transitional
Git2	0.037	Transitional
Shisa5	0.036	Transitional
Rfx7	0.036	Transitional
Ezr	0.035	Transitional
Gng2	0.035	Transitional
Arl5c	0.034	Transitional
1810026B05Rik	0.033	Transitional
Gpbp1l1	0.033	Transitional
Id2	0.031	Transitional
Ttc39b	0.031	Transitional
Map3k14	0.03	Transitional
Sec11c	0.029	Transitional
Tiam1	0.029	Transitional
Mgat5	0.028	Transitional
Stk24	0.028	Transitional
Adgre5	0.028	Transitional
Ppp6r1	0.028	Transitional
Tnip1	0.027	Transitional
Dgkd	0.027	Transitional
Stat5b	0.026	Transitional
Fli1	0.025	Transitional
Dennd1b	0.025	Transitional
Slc9a3r1	0.023	Transitional
Sorl1	0.023	Transitional
Gramd1a	0.023	Transitional
AC149090.1	0.023	Transitional
Arhgdib	0.023	Transitional
Znrf2	0.022	Transitional
Mfsd6	0.022	Transitional
Pkn1	0.022	Transitional
Zc3h13	0.02	Transitional
Smc4	0.02	Transitional
Hcls1	0.019	Transitional
Vars	0.019	Transitional
Elmo1	0.019	Transitional
Mta3	0.018	Transitional
Ccdc82	0.018	Transitional
Slbp	0.017	Transitional
Ppm1g	0.016	Transitional
Was	0.016	Transitional
Vps13a	0.015	Transitional
Epsti1	0.014	Transitional
Ppm1b	0.014	Transitional
N4bp2l1	0.013	Transitional
Msi2	0.012	Transitional
Stap1	0.012	Transitional
Nsd2	0.011	Transitional
Dapp1	0.011	Transitional
Arhgap9	0.011	Transitional
Rabgap1l	0.011	Transitional
Cish	0.011	Transitional
Rin3	0.01	Transitional
Prkacb	0.009	Transitional
Sft2d2	0.009	Transitional
Lyst	0.008	Transitional
Mllt6	0.008	Transitional
Prkcb	0.007	Transitional
Setx	0.007	Transitional
Phc3	0.006	Transitional
Esyt1	0.006	Transitional
Cblb	0.004	Transitional
Glrx	0.002	Transitional
Rassf5	0.001	Transitional
Crot	0.001	Transitional
Lncpint	0	Transitional
Rbm4	0	Transitional
Asxl2	0	Transitional
Arid5a	-0.001	Transitional
Gpsm3	-0.002	Transitional
Lpxn	-0.002	Transitional
Mtf2	-0.002	Transitional
Srgn	-0.003	Transitional
Rangap1	-0.003	Transitional
Emsy	-0.004	Transitional
Sirt7	-0.005	Transitional
Glipr1	-0.006	Transitional
Fbxo34	-0.007	Transitional
Sema4a	-0.007	Transitional
Trim26	-0.007	Transitional
Arhgef6	-0.008	Transitional
Ttc14	-0.008	Transitional
Cdk17	-0.008	Transitional
Gpr65	-0.009	Transitional
Nr3c1	-0.009	Transitional
Tgfb1	-0.009	Transitional
Bcor	-0.01	Transitional
Nfatc2	-0.01	Transitional
Retreg1	-0.01	Transitional
Fermt3	-0.011	Transitional
Pitpnc1	-0.011	Transitional
Btbd9	-0.011	Transitional
Ahr	-0.011	Transitional
Ubash3b	-0.012	Transitional
Prdm1	-0.012	Transitional
Sipa1	-0.012	Transitional
Il1rl1	-0.013	Transitional
Dctpp1	-0.013	Transitional
Srpk1	-0.013	Transitional
Vps54	-0.013	Transitional
Emd	-0.014	Transitional
Psmb9	-0.014	Transitional
Nsmaf	-0.014	Transitional
AI662270	-0.014	Transitional
Myo1e	-0.014	Transitional
Stat5a	-0.015	Transitional
Evl	-0.015	Transitional
Nr2c2	-0.016	Transitional
Runx2	-0.017	Transitional
Akap8	-0.017	Transitional
Pik3r1	-0.017	Transitional
Spry2	-0.017	Transitional
Nup153	-0.017	Transitional
Lrrc8d	-0.018	Transitional
Tnfaip8	-0.018	Transitional
Sema4d	-0.02	Transitional
Abr	-0.02	Transitional
Mau2	-0.021	Transitional
Herc4	-0.021	Transitional
Uty	-0.022	Transitional
Tap1	-0.022	Transitional
Samd9l	-0.023	Transitional
Cnn2	-0.024	Transitional
Lmnb1	-0.024	Transitional
Itgb2	-0.024	Transitional
Cklf	-0.024	Transitional
Sesn3	-0.025	Transitional
Me2	-0.025	Transitional
Kdm3b	-0.025	Transitional
Smap2	-0.025	Transitional
Ablim1	-0.026	Transitional
Ubxn7	-0.026	Transitional
Nop53	-0.026	Transitional
Mpp7	-0.026	Transitional
Rnf167	-0.026	Transitional
Atxn7l1	-0.027	Transitional
Lrrc8c	-0.027	Transitional
Phf12	-0.027	Transitional
Lrrfip1	-0.027	Transitional
Tnfrsf1b	-0.028	Transitional
Idnk	-0.028	Transitional
Leprotl1	-0.028	Transitional
Peli1	-0.028	Transitional
Tap2	-0.028	Transitional
Map3k1	-0.028	Transitional
Gch1	-0.029	Transitional
Txndc11	-0.029	Transitional
Zfp292	-0.029	Transitional
Traf3	-0.029	Transitional
Prr14	-0.029	Transitional
Ccnd3	-0.03	Transitional
Cep120	-0.03	Transitional
Phrf1	-0.03	Transitional
Tent4b	-0.031	Transitional
Znrf1	-0.031	Transitional
Eed	-0.031	Transitional
Ss18	-0.031	Transitional
Dnmt1	-0.031	Transitional
Ezh2	-0.031	Transitional
Cabin1	-0.032	Transitional
Dgkz	-0.033	Transitional
H2-K1	-0.033	Transitional
Kpna1	-0.033	Transitional
Elovl5	-0.033	Transitional
Ahcyl2	-0.033	Transitional
4833420G17Rik	-0.033	Transitional
Plscr1	-0.033	Transitional
Tank	-0.034	Transitional
Pwwp2a	-0.035	Transitional
Uhmk1	-0.036	Transitional
Exosc8	-0.036	Transitional
Dmtf1	-0.036	Transitional
Suco	-0.036	Transitional
Ogt	-0.036	Transitional
Adipor2	-0.037	Transitional
Scyl2	-0.037	Transitional
Gbp7	-0.037	Transitional
Srcap	-0.037	Transitional
Rnf38	-0.037	Transitional
Srpk2	-0.038	Transitional
Atxn7	-0.038	Transitional
Arl5a	-0.038	Transitional
Psen2	-0.038	Transitional
Trappc8	-0.039	Transitional
Kansl1	-0.039	Transitional
Kmt2b	-0.039	Transitional
Actl6a	-0.039	Transitional
Ago2	-0.039	Transitional
Mif4gd	-0.039	Transitional
Tbc1d1	-0.04	Transitional
Itgav	-0.04	Transitional
Relch	-0.04	Transitional
Pds5a	-0.04	Transitional
Cdk2ap2	-0.04	Transitional
Dock11	-0.041	Transitional
Eml4	-0.041	Transitional
Ppil4	-0.041	Transitional
Cited2	-0.041	Transitional
D1Ertd622e	-0.041	Transitional
Nfatc1	-0.042	Transitional
Clk1	-0.042	Transitional
Myo1f	-0.042	Transitional
Pou2f1	-0.042	Transitional
Ncoa2	-0.042	Transitional
Vasp	-0.042	Transitional
Sp110	-0.043	Transitional
Rab11fip1	-0.043	Transitional
Casp8ap2	-0.043	Transitional
Cdk6	-0.043	Transitional
Fbxo33	-0.045	Transitional
Itgb3	-0.045	Transitional
Cog5	-0.045	Transitional
Ppil2	-0.045	Transitional
Wwp2	-0.045	Transitional
Ubxn2a	-0.045	Transitional
Gabpb2	-0.045	Transitional
Nub1	-0.045	Transitional
Smchd1	-0.045	Transitional
Nr4a2	-0.046	Transitional
Inpp5d	-0.046	Transitional
Asxl1	-0.046	Transitional
Ddx10	-0.046	Transitional
Sp100	-0.047	Transitional
Oxa1l	-0.047	Transitional
Kin	-0.047	Transitional
Pcgf5	-0.048	Transitional
Topbp1	-0.048	Transitional
Gtpbp2	-0.049	Transitional
Kdm6a	-0.049	Transitional
Josd1	-0.049	Transitional
Mindy3	-0.05	Transitional
Rfk	-0.05	Transitional
Foxj3	-0.05	Transitional
Leng8	-0.051	Transitional
Chfr	-0.051	Transitional
Usp3	-0.051	Transitional
Map3k4	-0.051	Transitional
Fam76b	-0.051	Transitional
Otud4	-0.052	Transitional
Kif13b	-0.052	Transitional
Pank2	-0.052	Transitional
Smg7	-0.053	Transitional
Naa10	-0.053	Transitional
Mphosph8	-0.053	Transitional
Pknox1	-0.053	Transitional
Lcor	-0.053	Transitional
Bex3	-0.054	Transitional
Slfn8	-0.054	Transitional
Parp8	-0.054	Transitional
Snrnp48	-0.054	Transitional
Cdkn2d	-0.054	Transitional
Ing2	-0.054	Transitional
Pptc7	-0.055	Transitional
Wdr44	-0.055	Transitional
Prpf18	-0.055	Transitional
Tmem131l	-0.055	Transitional
Uimc1	-0.055	Transitional
Kmt2e	-0.055	Transitional
Otud5	-0.055	Transitional
Plaat3	-0.056	Transitional
Siah2	-0.056	Transitional
Casp8	-0.056	Transitional
Foxj2	-0.056	Transitional
Cd48	-0.056	Transitional
Ric1	-0.056	Transitional
Aopep	-0.056	Transitional
Galnt11	-0.056	Transitional
Usp12	-0.056	Transitional
Baz2a	-0.057	Transitional
Cab39	-0.057	Transitional
Ncbp1	-0.057	Transitional
Grk2	-0.057	Transitional
Fkbp3	-0.057	Transitional
Kmt2d	-0.057	Transitional
Rnf166	-0.058	Transitional
Ythdc1	-0.058	Transitional
Sin3a	-0.058	Transitional
Mnt	-0.058	Transitional
Iqgap2	-0.059	Transitional
Rabggtb	-0.059	Transitional
Fam117b	-0.059	Transitional
Mtrex	-0.059	Transitional
Rbm33	-0.059	Transitional
Casc3	-0.059	Transitional
Tnrc6b	-0.059	Transitional
Sart1	-0.059	Transitional
Stim1	-0.06	Transitional
Letm1	-0.06	Transitional
Usp24	-0.06	Transitional
Ccng2	-0.06	Transitional
Atf7ip	-0.06	Transitional
Crim1	-0.061	Transitional
Brpf1	-0.061	Transitional
Ccm2	-0.061	Transitional
Ppp1r11	-0.061	Transitional
Mknk2	-0.061	Transitional
Nfx1	-0.061	Transitional
Mecp2	-0.062	Transitional
Atn1	-0.062	Transitional
B3gnt2	-0.062	Transitional
Cmip	-0.062	Transitional
Zfp280d	-0.062	Transitional
Prpf6	-0.062	Transitional
Ptpn6	-0.062	Transitional
Paxbp1	-0.062	Transitional
Ppp4r3a	-0.062	Transitional
Rbm15	-0.062	Transitional
Snx20	-0.063	Transitional
Vamp2	-0.063	Transitional
Per1	-0.063	Transitional
Dut	-0.063	Transitional
Ptger4	-0.064	Transitional
Rpe	-0.064	Transitional
Dnajc15	-0.064	Transitional
Narf	-0.064	Transitional
Ptbp2	-0.064	Transitional
Lypla2	-0.065	Transitional
Jak2	-0.065	Transitional
Supt4a	-0.065	Transitional
Ralgapa1	-0.065	Transitional
Itsn2	-0.065	Transitional
Rprd2	-0.065	Transitional
Cirbp	-0.065	Transitional
Slc12a6	-0.065	Transitional
Srsf4	-0.065	Transitional
Kmt2a	-0.066	Transitional
Rnaset2a	-0.066	Transitional
Atg101	-0.066	Transitional
Nfkbie	-0.066	Transitional
Crnkl1	-0.066	Transitional
Zfp871	-0.066	Transitional
Mdm4	-0.066	Transitional
Uchl5	-0.066	Transitional
Fam204a	-0.066	Transitional
Sh2b3	-0.066	Transitional
Usp48	-0.066	Transitional
Ppp1cc	-0.066	Transitional
Ctcf	-0.066	Transitional
Tigd2	-0.066	Transitional
Ubac2	-0.067	Transitional
Pik3r5	-0.067	Transitional
Dpf2	-0.067	Transitional
Synrg	-0.067	Transitional
Tcf20	-0.067	Transitional
Ppp1r12a	-0.067	Transitional
Tpst2	-0.067	Transitional
Zfp592	-0.068	Transitional
Ramac	-0.068	Transitional
Zyg11b	-0.068	Transitional
Hccs	-0.068	Transitional
Marf1	-0.069	Transitional
Pi4ka	-0.069	Transitional
Ddx21	-0.069	Transitional
Erap1	-0.069	Transitional
Itpr1	-0.069	Transitional
Cerk	-0.069	Transitional
Dhps	-0.069	Transitional
Rfc2	-0.069	Transitional
Zbtb10	-0.07	Transitional
Lsm8	-0.07	Transitional
Wdr48	-0.07	Transitional
Scaf8	-0.07	Transitional
Tomm34	-0.07	Transitional
Tmem123	-0.07	Transitional
Eif2s3y	-0.071	Transitional
Ankrd10	-0.071	Transitional
Tmem245	-0.071	Transitional
Nedd9	-0.071	Transitional
Cetn2	-0.071	Transitional
Rb1	-0.071	Transitional
Hexim1	-0.071	Transitional
Sos2	-0.071	Transitional
Trnt1	-0.071	Transitional
Tbc1d10b	-0.071	Transitional
Mysm1	-0.071	Transitional
Mrps9	-0.072	Transitional
Ncoa3	-0.072	Transitional
N4bp2l2	-0.072	Transitional
Slu7	-0.072	Transitional
Ube3c	-0.073	Transitional
Taf15	-0.073	Transitional
Gatad2a	-0.073	Transitional
Slc25a20	-0.073	Transitional
Vav3	-0.073	Transitional
Zfp740	-0.073	Transitional
Ankrd13c	-0.073	Transitional
Ube2j1	-0.073	Transitional
Nrip1	-0.073	Transitional
Sirt1	-0.074	Transitional
Usp1	-0.074	Transitional
Aqr	-0.074	Transitional
Plekhf2	-0.074	Transitional
Cyth4	-0.074	Transitional
Bmt2	-0.074	Transitional
Plk3	-0.074	Transitional
Rcc2	-0.074	Transitional
Nfyb	-0.074	Transitional
AB124611	-0.075	Transitional
Pnisr	-0.075	Transitional
Fbxw2	-0.075	Transitional
Dcaf7	-0.075	Transitional
Epc1	-0.075	Transitional
Snrnp40	-0.075	Transitional
Zfp800	-0.075	Transitional
Chmp1b	-0.075	Transitional
Psmb8	-0.075	Transitional
Elp2	-0.076	Transitional
Pqbp1	-0.076	Transitional
Maml1	-0.076	Transitional
Suz12	-0.076	Transitional
Gon4l	-0.076	Transitional
Lcorl	-0.076	Transitional
Pja1	-0.076	Transitional
Patl1	-0.076	Transitional
Ip6k1	-0.077	Transitional
Rnf114	-0.077	Transitional
Mak16	-0.077	Transitional
Sdhaf2	-0.077	Transitional
Eps15l1	-0.077	Transitional
Dcaf1	-0.077	Transitional
Qars	-0.077	Transitional
Exosc3	-0.077	Transitional
Gps2	-0.077	Transitional
Orc6	-0.077	Transitional
Stxbp5	-0.077	Transitional
Ranbp9	-0.078	Transitional
Ggta1	-0.078	Transitional
Wdr37	-0.078	Transitional
Impa1	-0.078	Transitional
Utp18	-0.078	Transitional
Ctdspl2	-0.078	Transitional
Tob2	-0.078	Transitional
Herc1	-0.078	Transitional
BC018473	-0.078	Transitional
Chd8	-0.078	Transitional
Tgs1	-0.078	Transitional
Lcp1	-0.079	Transitional
Fnbp4	-0.079	Transitional
Zbtb44	-0.079	Transitional
Slc4a7	-0.079	Transitional
Ddx52	-0.079	Transitional
Rictor	-0.079	Transitional
Pphln1	-0.079	Transitional
Cwf19l2	-0.079	Transitional
Iffo2	-0.079	Transitional
Slc25a25	-0.079	Transitional
Sec24c	-0.079	Transitional
Foxn2	-0.079	Transitional
Anxa11	-0.079	Transitional
Tmem251	-0.079	Transitional
Upf1	-0.079	Transitional
Slc44a2	-0.08	Transitional
Supt20	-0.08	Transitional
Mlxip	-0.08	Transitional
Capn1	-0.08	Transitional
Fam98b	-0.08	Transitional
Tmem183a	-0.08	Transitional
Polr1c	-0.08	Transitional
Dip2b	-0.08	Transitional
Ubald1	-0.08	Transitional
Dcun1d1	-0.08	Transitional
Cmc2	-0.08	Transitional
Ngdn	-0.081	Transitional
Pcmtd2	-0.081	Transitional
Rchy1	-0.081	Transitional
Ube3b	-0.081	Transitional
Chd7	-0.081	Transitional
Pan3	-0.081	Transitional
Khdc4	-0.081	Transitional
Wdr89	-0.081	Transitional
Zfp445	-0.081	Transitional
Hbs1l	-0.081	Transitional
Cse1l	-0.082	Transitional
Adgrl1	-0.082	Transitional
Auh	-0.082	Transitional
Chsy1	-0.082	Transitional
Bin3	-0.082	Transitional
Prkx	-0.082	Transitional
Dicer1	-0.082	Transitional
Taf3	-0.082	Transitional
Stk11	-0.082	Transitional
Sap30	-0.082	Transitional
Tcp11l2	-0.082	Transitional
Arfrp1	-0.082	Transitional
Plekha5	-0.083	Transitional
Arl6ip4	-0.083	Transitional
Orc4	-0.083	Transitional
Fbxw7	-0.083	Transitional
Usp15	-0.083	Transitional
Ankrd50	-0.083	Transitional
Strn4	-0.083	Transitional
Snrnp200	-0.083	Transitional
Tasor2	-0.083	Transitional
Ttc1	-0.083	Transitional
Rasa3	-0.083	Transitional
Rhot1	-0.083	Transitional
Map2k1	-0.083	Transitional
Twistnb	-0.083	Transitional
Pdzd8	-0.084	Transitional
Fas	-0.084	Transitional
Jade1	-0.084	Transitional
Maf1	-0.084	Transitional
Gar1	-0.084	Transitional
Virma	-0.084	Transitional
Elmsan1	-0.084	Transitional
Csnk1g1	-0.084	Transitional
Gm11808	-0.084	Transitional
Eri1	-0.084	Transitional
Pdcl	-0.084	Transitional
Nop56	-0.084	Transitional
Fchsd2	-0.084	Transitional
H2-M3	-0.085	Transitional
Kbtbd2	-0.085	Transitional
Wipi2	-0.085	Transitional
Mrpl41	-0.085	Transitional
Mllt10	-0.085	Transitional
Ccndbp1	-0.085	Transitional
Slf2	-0.085	Transitional
Ldb1	-0.086	Transitional
Cln3	-0.086	Transitional
Zcchc7	-0.086	Transitional
Mfsd14a	-0.086	Transitional
Tlk1	-0.086	Transitional
Pnn	-0.086	Transitional
Kdsr	-0.086	Transitional
Senp7	-0.086	Transitional
Ric8a	-0.086	Transitional
Rap1gds1	-0.086	Transitional
Hmg20a	-0.086	Transitional
Nckap1l	-0.086	Transitional
Phf14	-0.086	Transitional
H2-T23	-0.086	Transitional
Ncf4	-0.086	Transitional
Mdp1	-0.086	Transitional
H2afx	-0.086	Transitional
Nasp	-0.086	Transitional
Notch1	-0.087	Transitional
Il10ra	-0.087	Transitional
Nkap	-0.087	Transitional
Commd4	-0.087	Transitional
Cramp1l	-0.087	Transitional
Tab2	-0.087	Transitional
Parg	-0.087	Transitional
Zfp277	-0.087	Transitional
Clpx	-0.087	Transitional
Srrt	-0.087	Transitional
Nmd3	-0.087	Transitional
Stat1	-0.087	Transitional
Krit1	-0.088	Transitional
Npm3	-0.088	Transitional
Ddx47	-0.088	Transitional
Creb1	-0.088	Transitional
Mrps23	-0.088	Transitional
Lrch3	-0.088	Transitional
Ncbp3	-0.088	Transitional
Chuk	-0.088	Transitional
Slc5a3	-0.088	Transitional
Swap70	-0.088	Transitional
Csk	-0.089	Transitional
Sptlc1	-0.089	Transitional
Zbtb16	-0.089	Transitional
Yrdc	-0.089	Transitional
Wdr82	-0.089	Transitional
Polr2b	-0.089	Transitional
Adrm1	-0.089	Transitional
Swt1	-0.089	Transitional
Rpl10-ps3	-0.089	Transitional
Srsf7	-0.089	Transitional
Hspa14	-0.089	Transitional
Afg3l2	-0.089	Transitional
Ddx41	-0.089	Transitional
Trim33	-0.089	Transitional
Tmem173	-0.089	Transitional
Cdyl	-0.09	Transitional
Brwd3	-0.09	Transitional
Med12	-0.09	Transitional
Ino80	-0.09	Transitional
Ing1	-0.09	Transitional
Relb	-0.09	Transitional
Map3k3	-0.09	Transitional
Ddx23	-0.09	Transitional
Usp10	-0.09	Transitional
Numa1	-0.09	Transitional
Med31	-0.09	Transitional
Mrps6	-0.091	Transitional
Smad2	-0.091	Transitional
Mthfd2	-0.091	Transitional
Hnrnph3	-0.091	Transitional
Mogs	-0.091	Transitional
Cstf3	-0.091	Transitional
Prkar1a	-0.091	Transitional
Dlat	-0.091	Transitional
Mettl23	-0.091	Transitional
Ulk1	-0.091	Transitional
Arl2bp	-0.092	Transitional
Stk16	-0.092	Transitional
Polr3gl	-0.092	Transitional
Tspyl1	-0.092	Transitional
Otulin	-0.092	Transitional
Prkd3	-0.092	Transitional
Gtf3c2	-0.092	Transitional
Odf2	-0.092	Transitional
Arid1a	-0.092	Transitional
Dhx38	-0.092	Transitional
Nap1l4	-0.092	Transitional
Crebrf	-0.093	Transitional
Ifi209	-0.093	Transitional
Utp14a	-0.093	Transitional
Ddx54	-0.093	Transitional
Eftud2	-0.093	Transitional
Diablo	-0.093	Transitional
Gigyf1	-0.093	Transitional
Dok1	-0.093	Transitional
Atg2a	-0.093	Transitional
Mark2	-0.093	Transitional
Cops4	-0.093	Transitional
Lfng	-0.093	Transitional
Pts	-0.093	Transitional
Ndufaf4	-0.093	Transitional
Hspa4l	-0.093	Transitional
Acvr2a	-0.093	Transitional
R3hdm1	-0.093	Transitional
Slc45a4	-0.093	Transitional
Nsrp1	-0.093	Transitional
Dctn5	-0.093	Transitional
Rnf2	-0.094	Transitional
Sft2d1	-0.094	Transitional
Rxra	-0.094	Transitional
Pom121	-0.094	Transitional
Stx6	-0.094	Transitional
Zbtb21	-0.094	Transitional
Spg7	-0.094	Transitional
Ice1	-0.094	Transitional
Kansl1l	-0.094	Transitional
Crkl	-0.094	Transitional
Sacm1l	-0.094	Transitional
Upf2	-0.094	Transitional
Rel	-0.094	Transitional
Iars2	-0.095	Transitional
Zfp217	-0.095	Transitional
Plagl2	-0.095	Transitional
Slc20a1	-0.095	Transitional
Tia1	-0.095	Transitional
Tspan14	-0.095	Transitional
Sh3glb2	-0.095	Transitional
Ankrd13a	-0.095	Transitional
Anp32a	-0.095	Transitional
Bambi	-0.095	Transitional
Ppa2	-0.096	Transitional
Atp8a1	-0.096	Transitional
Taz	-0.096	Transitional
Atxn7l3	-0.096	Transitional
Vps13b	-0.096	Transitional
4933434E20Rik	-0.096	Transitional
Ppp2cb	-0.096	Transitional
Cysltr1	-0.096	Transitional
Srebf1	-0.096	Transitional
Rara	-0.096	Transitional
Zmat5	-0.096	Transitional
Chd6	-0.096	Transitional
Snap29	-0.096	Transitional
Nsmce3	-0.096	Transitional
Maz	-0.096	Transitional
Cnot7	-0.096	Transitional
Ccdc174	-0.096	Transitional
Preb	-0.096	Transitional
Ncaph2	-0.096	Transitional
Mdh1	-0.096	Transitional
Tbk1	-0.096	Transitional
C9orf72	-0.097	Transitional
Zzef1	-0.097	Transitional
Opa1	-0.097	Transitional
Trappc10	-0.097	Transitional
Alkbh1	-0.097	Transitional
Nelfa	-0.097	Transitional
Tiprl	-0.097	Transitional
Pmpcb	-0.097	Transitional
Nab2	-0.097	Transitional
Zbtb11	-0.097	Transitional
Evi2a	-0.097	Transitional
Ttc7	-0.097	Transitional
S100pbp	-0.097	Transitional
Rmnd5a	-0.097	Transitional
Hk1	-0.097	Transitional
Nup98	-0.097	Transitional
Sub1	-0.097	Transitional
Snx14	-0.097	Transitional
Med15	-0.097	Transitional
Med25	-0.098	Transitional
Trappc5	-0.098	Transitional
Rnf14	-0.098	Transitional
Fam13b	-0.098	Transitional
Cpsf6	-0.098	Transitional
Tmem135	-0.098	Transitional
Ostm1	-0.098	Transitional
Usp45	-0.098	Transitional
Tsnax	-0.098	Transitional
Adcy7	-0.098	Transitional
Vta1	-0.098	Transitional
Bri3bp	-0.098	Transitional
Rsl24d1	-0.098	Transitional
D5Ertd579e	-0.098	Transitional
Timm44	-0.098	Transitional
Cspp1	-0.098	Transitional
Tbpl1	-0.099	Transitional
Cep85l	-0.099	Transitional
Atp9b	-0.099	Transitional
Cnot2	-0.099	Transitional
Rapgef1	-0.099	Transitional
Nvl	-0.099	Transitional
Oga	-0.099	Transitional
Ppard	-0.099	Transitional
Nfyc	-0.099	Transitional
Arid4a	-0.099	Transitional
Uhrf1bp1l	-0.099	Transitional
Bzw2	-0.1	Transitional
Helz2	-0.1	Transitional
Aarsd1	-0.1	Transitional
Fut8	-0.1	Transitional
Mbd2	-0.1	Transitional
Map2k7	-0.1	Transitional
Taok2	-0.1	Transitional
Hjurp	-0.1	Transitional
Ddx39	-0.1	Transitional
Cebpzos	-0.1	Transitional
Ikzf5	-0.1	Transitional
Slc30a9	-0.1	Transitional
Prpf4b	-0.1	Transitional
Ppp1r21	-0.1	Transitional
Noc2l	-0.1	Transitional
Tox4	-0.1	Transitional
Hs6st1	-0.1	Transitional
Elmo2	-0.1	Transitional
Wdr33	-0.1	Transitional
Rfxap	-0.1	Transitional
Hadhb	-0.1	Transitional
Hltf	-0.1	Transitional
Nt5c2	-0.1	Transitional
Nup62	-0.1	Transitional
Ccr2	-0.101	Transitional
Taf12	-0.101	Transitional
Gyg	-0.101	Transitional
Ccdc115	-0.101	Transitional
Cdk12	-0.101	Transitional
Pcnx	-0.101	Transitional
Ctr9	-0.101	Transitional
Trim56	-0.101	Transitional
Agap3	-0.101	Transitional
Atxn1	-0.101	Transitional
Flcn	-0.101	Transitional
Pbx2	-0.101	Transitional
Tacc1	-0.101	Transitional
Metap1	-0.101	Transitional
Diaph1	-0.101	Transitional
Tshz1	-0.102	Transitional
Gtf2b	-0.102	Transitional
Nr1h2	-0.102	Transitional
Mpdu1	-0.102	Transitional
Rab3gap1	-0.102	Transitional
Clasp2	-0.102	Transitional
Ylpm1	-0.102	Transitional
Tbc1d5	-0.102	Transitional
Rpl36a-ps1	-0.102	Transitional
Pex13	-0.102	Transitional
Igbp1	-0.102	Transitional
Ddit4	-0.102	Transitional
Med10	-0.103	Transitional
Nt5c	-0.103	Transitional
Pgs1	-0.103	Transitional
Atad2b	-0.103	Transitional
Vbp1	-0.103	Transitional
Rasgef1b	-0.103	Transitional
Sh3bp1	-0.103	Transitional
Rnf44	-0.103	Transitional
Rbm6	-0.103	Transitional
Ldah	-0.103	Transitional
Tmem128	-0.103	Transitional
Gm47283	-0.103	Transitional
Syf2	-0.103	Transitional
Elf4	-0.104	Transitional
Stim2	-0.104	Transitional
Phf2	-0.104	Transitional
Dym	-0.104	Transitional
Mosmo	-0.104	Transitional
Lnpk	-0.104	Transitional
Zkscan3	-0.104	Transitional
Mid1ip1	-0.104	Transitional
Becn1	-0.104	Transitional
Nol11	-0.104	Transitional
Dpp9	-0.104	Transitional
Abraxas2	-0.104	Transitional
Ipmk	-0.104	Transitional
Tmcc3	-0.104	Transitional
Ddhd2	-0.104	Transitional
Ltn1	-0.104	Transitional
Rnpepl1	-0.104	Transitional
Zmym2	-0.104	Transitional
Smg6	-0.105	Transitional
Arrb2	-0.105	Transitional
Taf7	-0.105	Transitional
Prpf39	-0.105	Transitional
Ash2l	-0.105	Transitional
Ankra2	-0.105	Transitional
Ufd1	-0.105	Transitional
Memo1	-0.105	Transitional
Usp32	-0.105	Transitional
Arid4b	-0.105	Transitional
Fkbp15	-0.105	Transitional
Ifi35	-0.105	Transitional
Adpgk	-0.105	Transitional
Usp5	-0.105	Transitional
Magohb	-0.105	Transitional
Rab3gap2	-0.105	Transitional
Gopc	-0.105	Transitional
Smim13	-0.105	Transitional
Fbrsl1	-0.106	Transitional
Ssh1	-0.106	Transitional
Ggps1	-0.106	Transitional
Snapc1	-0.106	Transitional
Nup50	-0.106	Transitional
Sfswap	-0.106	Transitional
Dnm2	-0.106	Transitional
Zfp263	-0.106	Transitional
Ube4a	-0.106	Transitional
Homer1	-0.106	Transitional
Socs4	-0.107	Transitional
Stard7	-0.107	Transitional
Prkag1	-0.107	Transitional
Lats2	-0.107	Transitional
Rgl2	-0.107	Transitional
Ptdss1	-0.107	Transitional
Tm2d3	-0.107	Transitional
Dohh	-0.107	Transitional
Frg1	-0.107	Transitional
Kdm3a	-0.108	Transitional
Phf8	-0.108	Transitional
Gclc	-0.108	Transitional
Syne1	-0.108	Transitional
Ppp1r9b	-0.108	Transitional
Mitd1	-0.108	Transitional
Pex5	-0.108	Transitional
Rbfa	-0.108	Transitional
Zbtb8os	-0.108	Transitional
Xpo7	-0.108	Transitional
Mfsd10	-0.108	Transitional
Dnajc2	-0.108	Transitional
Cyhr1	-0.108	Transitional
Ckap5	-0.108	Transitional
Xpa	-0.108	Transitional
Ormdl2	-0.108	Transitional
Dlg1	-0.108	Transitional
Pcif1	-0.108	Transitional
Psme1	-0.108	Transitional
Sdf2l1	-0.108	Transitional
Vps37a	-0.108	Transitional
Prrc2b	-0.109	Transitional
Rpa3	-0.109	Transitional
Setd1b	-0.109	Transitional
Trim24	-0.109	Transitional
Med1	-0.109	Transitional
Chchd7	-0.109	Transitional
Gm49336	-0.109	Transitional
Arhgap12	-0.109	Transitional
Amdhd2	-0.109	Transitional
Rnmt	-0.109	Transitional
Tmem168	-0.109	Transitional
Crtc3	-0.109	Transitional
Sae1	-0.109	Transitional
Nfkbib	-0.109	Transitional
Taf11	-0.109	Transitional
Vcpip1	-0.109	Transitional
2310022A10Rik	-0.109	Transitional
Csnk1g3	-0.109	Transitional
Arhgap31	-0.11	Transitional
Ncor1	-0.11	Transitional
Bcl6	-0.11	Transitional
Fam192a	-0.11	Transitional
1110059E24Rik	-0.11	Transitional
Psmg2	-0.11	Transitional
Nhlrc2	-0.11	Transitional
Siah1a	-0.11	Transitional
Braf	-0.11	Transitional
Tmem63a	-0.11	Transitional
Impdh1	-0.111	Transitional
Ssbp4	-0.111	Transitional
Gtf3c1	-0.111	Transitional
Pigs	-0.111	Transitional
Pes1	-0.111	Transitional
Meaf6	-0.111	Transitional
Sf3a1	-0.111	Transitional
Zranb1	-0.111	Transitional
B3gat3	-0.111	Transitional
Anapc2	-0.111	Transitional
Ssna1	-0.111	Transitional
Elk4	-0.111	Transitional
Lmf2	-0.111	Transitional
Atic	-0.111	Transitional
Chordc1	-0.111	Transitional
Afg3l1	-0.111	Transitional
Col4a3bp	-0.111	Transitional
Mat2b	-0.111	Transitional
Acadvl	-0.111	Transitional
Vps13d	-0.112	Transitional
Bbx	-0.112	Transitional
Acot13	-0.112	Transitional
Faf1	-0.112	Transitional
Camta1	-0.112	Transitional
Ngly1	-0.112	Transitional
Ppp1r7	-0.112	Transitional
Dpp8	-0.112	Transitional
Clk4	-0.112	Transitional
Micu2	-0.112	Transitional
Nfya	-0.112	Transitional
Msl2	-0.112	Transitional
Emc1	-0.112	Transitional
Gpr107	-0.112	Transitional
Rpp21	-0.112	Transitional
Purb	-0.112	Transitional
Gtf3a	-0.113	Transitional
Ankrd12	-0.113	Transitional
Brd8	-0.113	Transitional
Smc5	-0.113	Transitional
Plcb4	-0.113	Transitional
Ssbp1	-0.113	Transitional
Ap3m1	-0.113	Transitional
Cmtr1	-0.113	Transitional
Appl2	-0.113	Transitional
Bckdk	-0.113	Transitional
Commd8	-0.113	Transitional
Slc16a10	-0.113	Transitional
2210016F16Rik	-0.113	Transitional
Nt5dc3	-0.113	Transitional
Zfp622	-0.113	Transitional
Rcor3	-0.113	Transitional
Aggf1	-0.114	Transitional
Nae1	-0.114	Transitional
Cplane1	-0.114	Transitional
Tesk1	-0.114	Transitional
Nop16	-0.114	Transitional
Prrc2c	-0.114	Transitional
Mfap3	-0.114	Transitional
Lpcat2	-0.114	Transitional
Smpd1	-0.114	Transitional
Eaf1	-0.114	Transitional
Trak2	-0.115	Transitional
Polr3k	-0.115	Transitional
Zc3h12a	-0.115	Transitional
Rtf2	-0.115	Transitional
Ccny	-0.115	Transitional
Alg10b	-0.115	Transitional
Faap20	-0.115	Transitional
Dyrk1a	-0.115	Transitional
Ahsa2	-0.115	Transitional
Ell	-0.115	Transitional
Ep400	-0.115	Transitional
Cant1	-0.115	Transitional
Tor2a	-0.115	Transitional
Mrto4	-0.115	Transitional
A430005L14Rik	-0.115	Transitional
Arid2	-0.115	Transitional
Rnf111	-0.115	Transitional
Agpat5	-0.115	Transitional
Nip7	-0.115	Transitional
Chmp1a	-0.115	Transitional
Cep83	-0.115	Transitional
Ccr5	-0.115	Transitional
Hdac4	-0.116	Transitional
Slc7a1	-0.116	Transitional
Trappc6a	-0.116	Transitional
Panx1	-0.116	Transitional
Smco4	-0.116	Transitional
Hars	-0.116	Transitional
Fbxo3	-0.116	Transitional
Chchd3	-0.116	Transitional
Ppp2r3d	-0.116	Transitional
Nomo1	-0.116	Transitional
Taf1	-0.116	Transitional
Xpo6	-0.116	Transitional
Acsl5	-0.116	Transitional
Arl6ip5	-0.116	Transitional
Syvn1	-0.116	Transitional
Lyar	-0.116	Transitional
Oxr1	-0.116	Transitional
C330007P06Rik	-0.116	Transitional
Cnot8	-0.116	Transitional
Abcg1	-0.116	Transitional
Adgrl2	-0.116	Transitional
Clcc1	-0.116	Transitional
Rbck1	-0.116	Transitional
Lypla1	-0.116	Transitional
Hmbox1	-0.116	Transitional
Rnf126	-0.117	Transitional
Brd9	-0.117	Transitional
Cpne1	-0.117	Transitional
Zcchc9	-0.117	Transitional
Dcaf13	-0.117	Transitional
Fez2	-0.117	Transitional
Gadd45gip1	-0.117	Transitional
Synj2bp	-0.117	Transitional
Nbr1	-0.117	Transitional
Atf6	-0.117	Transitional
Slc35c2	-0.117	Transitional
Dhx40	-0.117	Transitional
Gpbp1	-0.117	Transitional
Bub3	-0.117	Transitional
Hdac7	-0.118	Transitional
Luc7l	-0.118	Transitional
Rbm15b	-0.118	Transitional
Cir1	-0.118	Transitional
Psip1	-0.118	Transitional
Cnot1	-0.118	Transitional
Gsk3a	-0.118	Transitional
Cdk13	-0.118	Transitional
Pnrc2	-0.118	Transitional
Atp8b2	-0.118	Transitional
Lactb	-0.118	Transitional
Tmem29	-0.118	Transitional
Babam2	-0.118	Transitional
Anp32e	-0.118	Transitional
Rae1	-0.118	Transitional
Frs2	-0.118	Transitional
Brip1os	-0.118	Transitional
Mrpl55	-0.118	Transitional
Spast	-0.118	Transitional
Mtmr3	-0.118	Transitional
Micall1	-0.119	Transitional
Slc9a9	-0.119	Transitional
Sike1	-0.119	Transitional
St6galnac4	-0.119	Transitional
Zfas1	-0.119	Transitional
Gcn1	-0.119	Transitional
Cryzl1	-0.119	Transitional
Mrpl3	-0.119	Transitional
Plgrkt	-0.119	Transitional
Nifk	-0.119	Transitional
Ate1	-0.119	Transitional
Aip	-0.119	Transitional
Stx11	-0.119	Transitional
Dpm2	-0.119	Transitional
Pfkp	-0.119	Transitional
Sik3	-0.119	Transitional
Man2a2	-0.119	Transitional
Sf3b4	-0.119	Transitional
Mospd3	-0.119	Transitional
Ptpn1	-0.119	Transitional
Snhg12	-0.12	Transitional
Srprb	-0.12	Transitional
Nudt3	-0.12	Transitional
Otulinl	-0.12	Transitional
Rasa4	-0.12	Transitional
Hipk2	-0.12	Transitional
Gdi1	-0.12	Transitional
Nkapd1	-0.12	Transitional
Rbm18	-0.12	Transitional
Ppm1m	-0.12	Transitional
Phf3	-0.12	Transitional
Psen1	-0.12	Transitional
Rbm22	-0.12	Transitional
Rufy3	-0.12	Transitional
Fam173a	-0.12	Transitional
Rcbtb2	-0.12	Transitional
Thoc1	-0.12	Transitional
Mcmbp	-0.12	Transitional
Ugcg	-0.12	Transitional
Frmd4a	-0.12	Transitional
Hilpda	-0.12	Transitional
Cdc37l1	-0.121	Transitional
Triobp	-0.121	Transitional
Trim27	-0.121	Transitional
Qrich1	-0.121	Transitional
H2-T22	-0.121	Transitional
Acot9	-0.121	Transitional
Pak1	-0.121	Transitional
Ddhd1	-0.121	Transitional
Adh5	-0.121	Transitional
Hpf1	-0.121	Transitional
Cacfd1	-0.121	Transitional
Galk2	-0.121	Transitional
Leo1	-0.121	Transitional
Suds3	-0.121	Transitional
Caml	-0.121	Transitional
Rbm5	-0.121	Transitional
Cdc34	-0.121	Transitional
Aftph	-0.121	Transitional
Cnot3	-0.122	Transitional
2022-03-01	-0.122	Transitional
Saysd1	-0.122	Transitional
Spin1	-0.122	Transitional
Xaf1	-0.122	Transitional
Tent4a	-0.122	Transitional
Slc39a9	-0.122	Transitional
Fam193a	-0.122	Transitional
Arih2	-0.122	Transitional
Ubap2	-0.123	Transitional
Pgp	-0.123	Transitional
Phf20l1	-0.123	Transitional
Rnf20	-0.123	Transitional
Atxn2l	-0.123	Transitional
Rwdd4a	-0.123	Transitional
Tsc22d4	-0.123	Transitional
Bms1	-0.123	Transitional
1810030O07Rik	-0.123	Transitional
Zfp644	-0.123	Transitional
Gskip	-0.123	Transitional
Zfp560	-0.123	Transitional
Pld3	-0.123	Transitional
Ivns1abp	-0.123	Transitional
Hmgcl	-0.123	Transitional
Oxsr1	-0.123	Transitional
Mcee	-0.123	Transitional
Znfx1	-0.123	Transitional
Parp1	-0.123	Transitional
Gripap1	-0.124	Transitional
Sos1	-0.124	Transitional
Gipc1	-0.124	Transitional
Setd5	-0.124	Transitional
Spred2	-0.124	Transitional
Ppid	-0.124	Transitional
Wbp2	-0.124	Transitional
Cyth2	-0.124	Transitional
Polr2d	-0.124	Transitional
Dnajb12	-0.124	Transitional
Edem3	-0.124	Transitional
Chm	-0.124	Transitional
Fbxo28	-0.124	Transitional
Zfyve16	-0.124	Transitional
Dld	-0.124	Transitional
Ppp4c	-0.124	Transitional
Galnt7	-0.125	Transitional
Chst11	-0.125	Transitional
4930402H24Rik	-0.125	Transitional
Ptpn23	-0.125	Transitional
Rnf146	-0.125	Transitional
Rftn1	-0.125	Transitional
Lyrm2	-0.125	Transitional
Dido1	-0.125	Transitional
Erlin1	-0.125	Transitional
Fubp3	-0.125	Transitional
Lin7c	-0.125	Transitional
Lsm1	-0.125	Transitional
Ankib1	-0.125	Transitional
Cdc27	-0.125	Transitional
Fam3a	-0.125	Transitional
Emc4	-0.125	Transitional
Srd5a3	-0.125	Transitional
Hdac3	-0.126	Transitional
Zhx1	-0.126	Transitional
Trp53bp2	-0.126	Transitional
Ppp2r3a	-0.126	Transitional
Zswim4	-0.126	Transitional
Babam1	-0.126	Transitional
Anapc10	-0.126	Transitional
Nipsnap3b	-0.126	Transitional
Larp7	-0.126	Transitional
Zfp639	-0.126	Transitional
Usp33	-0.126	Transitional
Socs5	-0.127	Transitional
Tnpo3	-0.127	Transitional
Nol12	-0.127	Transitional
Lztr1	-0.127	Transitional
Fuom	-0.127	Transitional
Dpp3	-0.127	Transitional
Pou2f2	-0.127	Transitional
Rsbn1	-0.127	Transitional
Ide	-0.127	Transitional
Dars	-0.127	Transitional
Lxn	-0.127	Transitional
Cebpz	-0.127	Transitional
Pfdn6	-0.127	Transitional
Got2	-0.127	Transitional
Furin	-0.127	Transitional
Mfsd11	-0.127	Transitional
Utp3	-0.127	Transitional
2810004N23Rik	-0.127	Transitional
BC005561	-0.128	Transitional
Cab39l	-0.128	Transitional
Prkca	-0.128	Transitional
Plekhj1	-0.128	Transitional
Yaf2	-0.128	Transitional
Jmjd6	-0.128	Transitional
Fnta	-0.128	Transitional
Gsdmd	-0.128	Transitional
Slc11a2	-0.128	Transitional
Prdm2	-0.128	Transitional
Sf3a3	-0.128	Transitional
Ube2g1	-0.128	Transitional
Golga5	-0.128	Transitional
Chrac1	-0.128	Transitional
Ndufaf2	-0.128	Transitional
Ube2a	-0.128	Transitional
Mpnd	-0.128	Transitional
Ndufs1	-0.128	Transitional
Pcna	-0.128	Transitional
Mex3b	-0.129	Transitional
Fam126a	-0.129	Transitional
Angel2	-0.129	Transitional
Snrk	-0.129	Transitional
Trp53i13	-0.129	Transitional
Usp37	-0.129	Transitional
Tbc1d9b	-0.129	Transitional
Nudt5	-0.129	Transitional
Smu1	-0.129	Transitional
Iqsec1	-0.129	Transitional
Mcur1	-0.129	Transitional
Fam20b	-0.129	Transitional
Ltv1	-0.129	Transitional
Mrps5	-0.129	Transitional
Rufy1	-0.129	Transitional
Uba52	-0.129	Transitional
Cbl	-0.129	Transitional
Xrn2	-0.129	Transitional
Pmaip1	-0.129	Transitional
Thap12	-0.129	Transitional
Bcl2l11	-0.129	Transitional
Rsf1	-0.13	Transitional
Zmym4	-0.13	Transitional
Zdhhc8	-0.13	Transitional
Dcun1d3	-0.13	Transitional
Mrps7	-0.13	Transitional
Pfkl	-0.13	Transitional
Fasn	-0.13	Transitional
Manbal	-0.13	Transitional
Fbxo6	-0.13	Transitional
Cgrrf1	-0.13	Transitional
Prpf8	-0.13	Transitional
Pias1	-0.13	Transitional
Usp4	-0.13	Transitional
Hint2	-0.13	Transitional
Gtf2a1	-0.13	Transitional
Mrpl50	-0.13	Transitional
Flii	-0.13	Transitional
Abhd2	-0.131	Transitional
Mta1	-0.131	Transitional
Klhl21	-0.131	Transitional
Ss18l2	-0.131	Transitional
Arpc5l	-0.131	Transitional
Hnrnpl	-0.131	Transitional
Pink1	-0.131	Transitional
1500011B03Rik	-0.131	Transitional
Bag5	-0.131	Transitional
Tmem41b	-0.131	Transitional
Ei24	-0.131	Transitional
Ints3	-0.131	Transitional
Arl6ip6	-0.131	Transitional
Lpcat3	-0.131	Transitional
Rnasel	-0.131	Transitional
Sec23b	-0.131	Transitional
Kat6a	-0.131	Transitional
Aldh9a1	-0.131	Transitional
Cyb5r4	-0.131	Transitional
Spag7	-0.131	Transitional
Ldlrap1	-0.131	Transitional
Slc41a1	-0.132	Transitional
Zbtb18	-0.132	Transitional
Camk1d	-0.132	Transitional
Nfkb2	-0.132	Transitional
Gxylt1	-0.132	Transitional
Il3ra	-0.132	Transitional
Asnsd1	-0.132	Transitional
Slc17a5	-0.132	Transitional
Wdr43	-0.132	Transitional
Trp53	-0.132	Transitional
Araf	-0.132	Transitional
Rnf103	-0.132	Transitional
Dnase2a	-0.132	Transitional
Casd1	-0.132	Transitional
Tbxas1	-0.132	Transitional
Nfxl1	-0.132	Transitional
Cyth1	-0.132	Transitional
Btaf1	-0.132	Transitional
Nsmce4a	-0.133	Transitional
Ampd2	-0.133	Transitional
Nsun2	-0.133	Transitional
Otud7b	-0.133	Transitional
Sp140	-0.133	Transitional
Gde1	-0.133	Transitional
Med7	-0.133	Transitional
Mkrn1	-0.133	Transitional
Zmym5	-0.133	Transitional
Washc5	-0.133	Transitional
Rassf3	-0.133	Transitional
Mrps25	-0.133	Transitional
Slain2	-0.133	Transitional
Pip5k1c	-0.133	Transitional
Ubap1	-0.133	Transitional
Hipk1	-0.133	Transitional
Smndc1	-0.133	Transitional
Rab43	-0.133	Transitional
Ncoa6	-0.134	Transitional
Nin	-0.134	Transitional
Slc25a36	-0.134	Transitional
Gnptab	-0.134	Transitional
Zbp1	-0.134	Transitional
Mcrs1	-0.134	Transitional
Gnb4	-0.134	Transitional
1700123O20Rik	-0.134	Transitional
Txnl4a	-0.134	Transitional
Glb1	-0.134	Transitional
Hivep3	-0.134	Transitional
4632427E13Rik	-0.134	Transitional
Insr	-0.134	Transitional
Nemf	-0.134	Transitional
Vps4a	-0.134	Transitional
Gabpa	-0.134	Transitional
Idh3g	-0.134	Transitional
Plekhg3	-0.134	Transitional
Tmem259	-0.134	Transitional
Gm26917	-0.134	Transitional
Bcl7b	-0.134	Transitional
Srebf2	-0.135	Transitional
Cbfa2t3	-0.135	Transitional
Lat2	-0.135	Transitional
Slmap	-0.135	Transitional
Cdc40	-0.135	Transitional
Mnat1	-0.135	Transitional
Ccnt2	-0.135	Transitional
Eef1akmt1	-0.135	Transitional
Katnbl1	-0.135	Transitional
Socs2	-0.135	Transitional
Lsm14a	-0.135	Transitional
Abhd16a	-0.135	Transitional
Ilf3	-0.135	Transitional
Ruvbl1	-0.135	Transitional
Ethe1	-0.135	Transitional
Lacc1	-0.135	Transitional
BC005624	-0.135	Transitional
Twf2	-0.135	Transitional
Dtx3	-0.136	Transitional
2210016L21Rik	-0.136	Transitional
Gak	-0.136	Transitional
Prdx3	-0.136	Transitional
Mtln	-0.136	Transitional
Churc1	-0.136	Transitional
Elp5	-0.136	Transitional
Tssc4	-0.136	Transitional
Ahsa1	-0.136	Transitional
Ftl1-ps1	-0.136	Transitional
Pef1	-0.136	Transitional
Tmem50b	-0.136	Transitional
BC028528	-0.136	Transitional
Dnajc7	-0.136	Transitional
Snrpa1	-0.137	Transitional
Ttc37	-0.137	Transitional
Mrpl35	-0.137	Transitional
Clns1a	-0.137	Transitional
Anxa6	-0.137	Transitional
Rnf6	-0.137	Transitional
Ppp4r3b	-0.137	Transitional
Pde6d	-0.137	Transitional
Dpy30	-0.137	Transitional
Ccs	-0.137	Transitional
Pnkd	-0.137	Transitional
Brd1	-0.137	Transitional
Exoc6b	-0.137	Transitional
Rrs1	-0.137	Transitional
Dbnl	-0.137	Transitional
Slc15a4	-0.137	Transitional
Cep350	-0.137	Transitional
Napg	-0.137	Transitional
Get4	-0.137	Transitional
Foxo3	-0.137	Transitional
Mrpl4	-0.138	Transitional
Tmem179b	-0.138	Transitional
Borcs7	-0.138	Transitional
G2e3	-0.138	Transitional
Manea	-0.138	Transitional
Kansl2	-0.138	Transitional
Kdm5c	-0.138	Transitional
Ctso	-0.138	Transitional
mt-Nd6	-0.138	Transitional
Wdr75	-0.138	Transitional
Fibp	-0.138	Transitional
Lrrc32	-0.138	Transitional
Ccnh	-0.138	Transitional
Ubqln2	-0.138	Transitional
Slc35f6	-0.138	Transitional
Usp19	-0.138	Transitional
Tmem242	-0.138	Transitional
Iws1	-0.138	Transitional
Ppt2	-0.138	Transitional
Ammecr1l	-0.138	Transitional
Uba6	-0.138	Transitional
Cyp51	-0.138	Transitional
Arhgef10l	-0.138	Transitional
Gmps	-0.138	Transitional
Aak1	-0.139	Transitional
Pcbp4	-0.139	Transitional
Bsdc1	-0.139	Transitional
Poldip3	-0.139	Transitional
N4bp2	-0.139	Transitional
Nrbf2	-0.139	Transitional
Katna1	-0.139	Transitional
Glod4	-0.139	Transitional
Nxf1	-0.139	Transitional
Tbc1d10a	-0.139	Transitional
Ncln	-0.139	Transitional
Pak1ip1	-0.139	Transitional
Casp3	-0.139	Transitional
Tlk2	-0.139	Transitional
Pum3	-0.139	Transitional
Rnf115	-0.139	Transitional
Ndufa9	-0.139	Transitional
Fbxo4	-0.139	Transitional
Cdc73	-0.139	Transitional
Kmt5b	-0.139	Transitional
Mgat4b	-0.139	Transitional
Eif3d	-0.139	Transitional
Rapgef2	-0.139	Transitional
Gemin7	-0.139	Transitional
Arntl	-0.14	Transitional
Zfp266	-0.14	Transitional
Pole3	-0.14	Transitional
Gtf2h1	-0.14	Transitional
Sf3b3	-0.14	Transitional
Flot2	-0.14	Transitional
Mob4	-0.14	Transitional
Psme3	-0.14	Transitional
Cnpy4	-0.14	Transitional
Dcaf10	-0.14	Transitional
Zfp330	-0.14	Transitional
Hmgcr	-0.14	Transitional
Rlf	-0.14	Transitional
Rasa1	-0.14	Transitional
2310009A05Rik	-0.14	Transitional
Tmem11	-0.14	Transitional
Hdac1	-0.14	Transitional
Smim20	-0.14	Transitional
Zfx	-0.14	Transitional
Cic	-0.14	Transitional
Ddx58	-0.141	Transitional
Rabgap1	-0.141	Transitional
Prelid3b	-0.141	Transitional
Pon2	-0.141	Transitional
Dlg4	-0.141	Transitional
Cdk5rap3	-0.141	Transitional
Gga1	-0.141	Transitional
Gpatch8	-0.141	Transitional
Fbh1	-0.141	Transitional
Emc8	-0.141	Transitional
Thoc6	-0.141	Transitional
Prkaca	-0.141	Transitional
Nek9	-0.141	Transitional
Dlst	-0.141	Transitional
Slc37a2	-0.141	Transitional
Nup88	-0.141	Transitional
Bud31	-0.141	Transitional
Tnfsf13	-0.141	Transitional
Mta2	-0.141	Transitional
Zmat3	-0.141	Transitional
Fbxo22	-0.141	Transitional
Ilf2	-0.141	Transitional
Fkbp5	-0.141	Transitional
Egln2	-0.141	Transitional
Ankle2	-0.141	Transitional
Hist1h1c	-0.141	Transitional
Pla2g15	-0.141	Transitional
Mphosph6	-0.142	Transitional
Vegfb	-0.142	Transitional
Abi2	-0.142	Transitional
Ubl4a	-0.142	Transitional
Rtl8a	-0.142	Transitional
Dr1	-0.142	Transitional
Slc25a17	-0.142	Transitional
Tmx4	-0.142	Transitional
Lrrc42	-0.142	Transitional
Mrpl58	-0.142	Transitional
Pdzd11	-0.142	Transitional
Sumf1	-0.142	Transitional
Uxs1	-0.142	Transitional
Slc25a11	-0.142	Transitional
Exoc4	-0.142	Transitional
Pcbd2	-0.142	Transitional
Ogfrl1	-0.142	Transitional
Cpsf7	-0.142	Transitional
Atg12	-0.142	Transitional
Qdpr	-0.142	Transitional
Ccnt1	-0.142	Transitional
Baz1a	-0.142	Transitional
Kctd10	-0.143	Transitional
Zrsr2	-0.143	Transitional
Lemd2	-0.143	Transitional
Pck2	-0.143	Transitional
Smim26	-0.143	Transitional
Ermp1	-0.143	Transitional
Rbmxl1	-0.143	Transitional
Zc3h18	-0.143	Transitional
Srp68	-0.143	Transitional
Slc11a1	-0.143	Transitional
Plekha3	-0.143	Transitional
Crls1	-0.143	Transitional
Aup1	-0.143	Transitional
Jarid2	-0.143	Transitional
Mrpl2	-0.143	Transitional
Zwint	-0.143	Transitional
Nop14	-0.143	Transitional
Pigyl	-0.143	Transitional
Yeats4	-0.143	Transitional
Topors	-0.143	Transitional
Tjp1	-0.143	Transitional
Dgcr2	-0.144	Transitional
Ubxn6	-0.144	Transitional
Hcfc1	-0.144	Transitional
Parp9	-0.144	Transitional
Nln	-0.144	Transitional
Hivep1	-0.144	Transitional
Ppp6r3	-0.144	Transitional
Dcp2	-0.144	Transitional
Acbd6	-0.144	Transitional
Nr2f6	-0.144	Transitional
Tnfaip3	-0.144	Transitional
Lmbrd2	-0.144	Transitional
Zc3h14	-0.144	Transitional
Gatd1	-0.144	Transitional
Nek6	-0.144	Transitional
Ccz1	-0.144	Transitional
Ppp2r5a	-0.144	Transitional
Nup54	-0.144	Transitional
Smarcad1	-0.144	Transitional
Rreb1	-0.144	Transitional
Rab8a	-0.144	Transitional
Herc2	-0.145	Transitional
Spen	-0.145	Transitional
Dazap1	-0.145	Transitional
Atp2b4	-0.145	Transitional
Hdgfl3	-0.145	Transitional
Msantd4	-0.145	Transitional
Plekhg2	-0.145	Transitional
Flnb	-0.145	Transitional
Ralgds	-0.145	Transitional
Uri1	-0.145	Transitional
Vamp7	-0.145	Transitional
Gnl1	-0.145	Transitional
Unc50	-0.145	Transitional
3830406C13Rik	-0.145	Transitional
Pdhb	-0.145	Transitional
Rad23a	-0.145	Transitional
Mmgt1	-0.145	Transitional
Hip1	-0.145	Transitional
Atf6b	-0.145	Transitional
Mrpl15	-0.145	Transitional
Vps28	-0.145	Transitional
Mier1	-0.145	Transitional
Lrrc8a	-0.145	Transitional
Tcof1	-0.145	Transitional
Snx30	-0.145	Transitional
Rbm7	-0.145	Transitional
Tctex1d2	-0.145	Transitional
Nolc1	-0.146	Transitional
AW549877	-0.146	Transitional
Chd1	-0.146	Transitional
Zfp326	-0.146	Transitional
Parl	-0.146	Transitional
Lsm2	-0.146	Transitional
Rnft1	-0.146	Transitional
Map4k3	-0.146	Transitional
Ppme1	-0.146	Transitional
Xrn1	-0.146	Transitional
Gtf3c6	-0.146	Transitional
Phc2	-0.146	Transitional
Ehbp1l1	-0.146	Transitional
Coa5	-0.146	Transitional
4833439L19Rik	-0.147	Transitional
Ppp6c	-0.147	Transitional
Pacsin2	-0.147	Transitional
Cep164	-0.147	Transitional
Aamdc	-0.147	Transitional
Abcf1	-0.147	Transitional
Agps	-0.147	Transitional
Wtap	-0.147	Transitional
Pigt	-0.147	Transitional
Uba2	-0.147	Transitional
Cript	-0.147	Transitional
Fam133b	-0.148	Transitional
Golga7	-0.148	Transitional
Fundc1	-0.148	Transitional
Csf3r	-0.148	Transitional
Dctn6	-0.148	Transitional
Rab35	-0.148	Transitional
Decr1	-0.148	Transitional
Tlr4	-0.148	Transitional
Gigyf2	-0.148	Transitional
Nans	-0.148	Transitional
Xpr1	-0.148	Transitional
Bbip1	-0.148	Transitional
Abhd4	-0.148	Transitional
Ifnar1	-0.148	Transitional
Phax	-0.148	Transitional
Erlin2	-0.148	Transitional
Cacul1	-0.148	Transitional
Nid2	-0.149	Transitional
Nsmce1	-0.149	Transitional
Dusp22	-0.149	Transitional
Kat6b	-0.149	Transitional
Bag6	-0.149	Transitional
Cntln	-0.149	Transitional
Ak6	-0.149	Transitional
Rbm42	-0.149	Transitional
9130401M01Rik	-0.149	Transitional
Tnpo2	-0.149	Transitional
Gcc2	-0.149	Transitional
Phyh	-0.149	Transitional
Gid8	-0.149	Transitional
Nufip1	-0.149	Transitional
Ube2d1	-0.149	Transitional
Cnbp	-0.149	Transitional
Thy1	-0.15	Transitional
Cd38	-0.15	Transitional
Ppp2r5e	-0.15	Transitional
Cfap36	-0.15	Transitional
B3glct	-0.15	Transitional
Uck2	-0.15	Transitional
Immp1l	-0.15	Transitional
Ankhd1	-0.15	Transitional
Fbxw11	-0.15	Transitional
Tfdp1	-0.15	Transitional
Cnppd1	-0.15	Transitional
Mrtfb	-0.15	Transitional
Pfdn4	-0.15	Transitional
Spr	-0.15	Transitional
Sik1	-0.15	Transitional
Mtus1	-0.15	Transitional
Gtf2i	-0.15	Transitional
Hsd17b4	-0.15	Transitional
Smarcd2	-0.15	Transitional
Nipsnap2	-0.15	Transitional
Ube2e1	-0.15	Transitional
Dnajc14	-0.15	Transitional
Ltbr	-0.15	Transitional
Psmd9	-0.15	Transitional
Fxyd5	-0.15	Transitional
Pin4	-0.15	Transitional
Dda1	-0.151	Transitional
Gps1	-0.151	Transitional
Slc41a2	-0.151	Transitional
Kmt2c	-0.151	Transitional
Rad50	-0.151	Transitional
Pds5b	-0.151	Transitional
Agtpbp1	-0.151	Transitional
Ubfd1	-0.151	Transitional
Sucla2	-0.151	Transitional
Cd33	-0.151	Transitional
Gpr108	-0.151	Transitional
Rab3d	-0.151	Transitional
Cxxc5	-0.151	Transitional
Esf1	-0.151	Transitional
Tmem159	-0.151	Transitional
Entr1	-0.151	Transitional
Dcakd	-0.152	Transitional
Gm34455	-0.152	Transitional
Pik3ap1	-0.152	Transitional
Klhdc3	-0.152	Transitional
Slc25a37	-0.152	Transitional
Tmem230	-0.152	Transitional
Pggt1b	-0.152	Transitional
Pih1d1	-0.152	Transitional
Hacd2	-0.152	Transitional
Nfam1	-0.152	Transitional
Macf1	-0.152	Transitional
Cdc42ep4	-0.152	Transitional
Tmem9b	-0.152	Transitional
Gna13	-0.152	Transitional
Dennd6a	-0.152	Transitional
4921524J17Rik	-0.153	Transitional
Lrrk1	-0.153	Transitional
Ahctf1	-0.153	Transitional
Mpzl1	-0.153	Transitional
Atad1	-0.153	Transitional
Poldip2	-0.153	Transitional
Gas2l3	-0.153	Transitional
Slc12a4	-0.153	Transitional
Snhg1	-0.153	Transitional
Cmc1	-0.153	Transitional
Mrps26	-0.153	Transitional
Gtf2e2	-0.153	Transitional
Dennd4c	-0.153	Transitional
Mrpl11	-0.153	Transitional
Hebp1	-0.153	Transitional
Pttg1	-0.153	Transitional
Ago3	-0.153	Transitional
Sqor	-0.153	Transitional
Seh1l	-0.154	Transitional
Armcx1	-0.154	Transitional
Grpel1	-0.154	Transitional
Idh3b	-0.154	Transitional
Peak1	-0.154	Transitional
Il15ra	-0.154	Transitional
Chka	-0.154	Transitional
Bak1	-0.154	Transitional
Fbxw8	-0.154	Transitional
[truncated: 3,900 more rows]

## Sheet: Fibroblast cluster
Gene Name	Log2FC	Type
Col3a1	5.639	Up-regulated
Col1a2	5.631	Up-regulated
Col1a1	5.601	Up-regulated
Sparc	5.369	Up-regulated
Dcn	4.992	Up-regulated
Postn	4.491	Up-regulated
Fstl1	4.234	Up-regulated
Aebp1	4.056	Up-regulated
Serpinh1	4.005	Up-regulated
Dpt	3.86	Up-regulated
Meg3	3.846	Up-regulated
Col5a2	3.756	Up-regulated
Col5a1	3.738	Up-regulated
Bgn	3.658	Up-regulated
Fbn1	3.613	Up-regulated
Lum	3.609	Up-regulated
Col6a3	3.582	Up-regulated
Serpinf1	3.537	Up-regulated
Col6a1	3.507	Up-regulated
Col14a1	3.504	Up-regulated
Mfap5	3.458	Up-regulated
Tnfaip6	3.44	Up-regulated
Col6a2	3.411	Up-regulated
Sfrp2	3.372	Up-regulated
Aspn	3.367	Up-regulated
Cthrc1	3.329	Up-regulated
Serping1	3.274	Up-regulated
Fbln2	3.271	Up-regulated
Ly6a	3.168	Up-regulated
Gpx3	3.166	Up-regulated
Cxcl1	3.1	Up-regulated
Igfbp6	3.073	Up-regulated
Ptx3	3.067	Up-regulated
Mmp2	3.056	Up-regulated
Ctsk	3.042	Up-regulated
Mmp3	3.003	Up-regulated
Ccdc80	3.002	Up-regulated
Igfbp5	2.973	Up-regulated
Mfap4	2.967	Up-regulated
Mt2	2.901	Up-regulated
Eln	2.887	Up-regulated
Has1	2.822	Up-regulated
Ugdh	2.807	Up-regulated
Timp2	2.805	Up-regulated
Rcn3	2.764	Up-regulated
Mt1	2.758	Up-regulated
Ifi205	2.757	Up-regulated
Pcolce	2.751	Up-regulated
Mgp	2.732	Up-regulated
Nid1	2.725	Up-regulated
Lox	2.668	Up-regulated
Loxl1	2.654	Up-regulated
Col5a3	2.65	Up-regulated
Ogn	2.643	Up-regulated
Egr1	2.637	Up-regulated
Gnas	2.619	Up-regulated
Gsn	2.618	Up-regulated
Rarres2	2.601	Up-regulated
Nedd4	2.596	Up-regulated
Timp1	2.589	Up-regulated
Lgals1	2.58	Up-regulated
Clec3b	2.576	Up-regulated
Cd63	2.554	Up-regulated
Ccl7	2.524	Up-regulated
Rian	2.487	Up-regulated
Ppic	2.452	Up-regulated
Serf2	2.45	Up-regulated
Cpxm1	2.411	Up-regulated
Csrp2	2.403	Up-regulated
Mmp14	2.399	Up-regulated
Thbs2	2.39	Up-regulated
Fn1	2.341	Up-regulated
S100a6	2.332	Up-regulated
Nme2	2.329	Up-regulated
Mfap2	2.32	Up-regulated
Tnxb	2.316	Up-regulated
Cebpd	2.314	Up-regulated
Ppib	2.308	Up-regulated
Adamts2	2.307	Up-regulated
Nfix	2.306	Up-regulated
Abi3bp	2.295	Up-regulated
Adamts5	2.294	Up-regulated
Ly6c1	2.288	Up-regulated
Igfbp7	2.279	Up-regulated
Rrbp1	2.265	Up-regulated
C1s1	2.236	Up-regulated
S100a10	2.22	Up-regulated
Vcan	2.213	Up-regulated
Cd34	2.211	Up-regulated
Ccl2	2.2	Up-regulated
Jun	2.199	Up-regulated
Plpp3	2.183	Up-regulated
Ccn1	2.183	Up-regulated
Tnc	2.179	Up-regulated
Vkorc1	2.176	Up-regulated
Calu	2.166	Up-regulated
Tmsb10	2.16	Up-regulated
Zbtb20	2.155	Up-regulated
Nupr1	2.142	Up-regulated
Plat	2.129	Up-regulated
Loxl2	2.116	Up-regulated
Prrx1	2.113	Up-regulated
Tuba1a	2.11	Up-regulated
Rps2	2.1	Up-regulated
Cd248	2.098	Up-regulated
Antxr1	2.057	Up-regulated
Apod	2.055	Up-regulated
Itm2a	2.053	Up-regulated
Col12a1	2.05	Up-regulated
Ckap4	2.035	Up-regulated
Ptn	2.033	Up-regulated
C1qtnf3	2.032	Up-regulated
Krtcap2	2.02	Up-regulated
Bmp1	2.02	Up-regulated
Fkbp9	2.018	Up-regulated
Sec61g	2.017	Up-regulated
Hdlbp	2.008	Up-regulated
Cald1	2.007	Up-regulated
Hspg2	2.004	Up-regulated
Prss23	2.001	Up-regulated
Sptbn1	1.998	Up-regulated
Adamts1	1.989	Up-regulated
Kdelr2	1.986	Up-regulated
Saa3	1.983	Up-regulated
Fndc1	1.975	Up-regulated
Serpine1	1.967	Up-regulated
Maged1	1.965	Up-regulated
Igfbp4	1.963	Up-regulated
Hk2	1.956	Up-regulated
Gfpt2	1.956	Up-regulated
Rnase4	1.951	Up-regulated
Rpl41	1.951	Up-regulated
Rps20	1.944	Up-regulated
Ebf1	1.94	Up-regulated
Klf4	1.94	Up-regulated
Lman1	1.938	Up-regulated
Cd81	1.935	Up-regulated
Tceal9	1.921	Up-regulated
S100a11	1.908	Up-regulated
Htra3	1.905	Up-regulated
Cavin3	1.898	Up-regulated
Rps15a	1.896	Up-regulated
Laptm4a	1.89	Up-regulated
Tgfbr2	1.888	Up-regulated
Rps12	1.876	Up-regulated
Rcn1	1.875	Up-regulated
Tmed3	1.874	Up-regulated
Ubb	1.874	Up-regulated
Errfi1	1.873	Up-regulated
Nenf	1.869	Up-regulated
Selenom	1.869	Up-regulated
Lrrc17	1.858	Up-regulated
Gm12840	1.849	Up-regulated
Pi16	1.849	Up-regulated
Creb3l1	1.842	Up-regulated
Cilp	1.834	Up-regulated
Htra1	1.832	Up-regulated
Rplp0	1.828	Up-regulated
Fbn2	1.825	Up-regulated
Sec61b	1.817	Up-regulated
Ostc	1.811	Up-regulated
Rpl28	1.806	Up-regulated
Jund	1.8	Up-regulated
Ppp1r14b	1.799	Up-regulated
Uap1	1.776	Up-regulated
Selenow	1.76	Up-regulated
Arf4	1.759	Up-regulated
Smoc2	1.759	Up-regulated
Serpinb6a	1.754	Up-regulated
Col16a1	1.745	Up-regulated
Fosb	1.745	Up-regulated
Igf1	1.734	Up-regulated
Rpl15	1.732	Up-regulated
Anxa5	1.73	Up-regulated
Rps3a1	1.729	Up-regulated
Phlda1	1.725	Up-regulated
Eef1b2	1.724	Up-regulated
Cavin1	1.723	Up-regulated
Fgfr1	1.723	Up-regulated
Rpl12	1.713	Up-regulated
Pmepa1	1.713	Up-regulated
Rps8	1.704	Up-regulated
Rpl13	1.701	Up-regulated
Pnp	1.696	Up-regulated
Rplp1	1.693	Up-regulated
Rps4x	1.688	Up-regulated
Prnp	1.682	Up-regulated
Il11ra1	1.681	Up-regulated
Tgfbr3	1.68	Up-regulated
Rpl10a	1.678	Up-regulated
P4hb	1.674	Up-regulated
Fkbp7	1.667	Up-regulated
Lamc1	1.665	Up-regulated
Mmp23	1.664	Up-regulated
H19	1.662	Up-regulated
Itih5	1.657	Up-regulated
P4ha2	1.653	Up-regulated
Vim	1.649	Up-regulated
Cygb	1.649	Up-regulated
C3	1.644	Up-regulated
Nrep	1.643	Up-regulated
Fndc3b	1.642	Up-regulated
Gadd45g	1.634	Up-regulated
Rpl39	1.633	Up-regulated
Marcks	1.633	Up-regulated
Manf	1.633	Up-regulated
Timp3	1.627	Up-regulated
Bicc1	1.624	Up-regulated
Malat1	1.624	Up-regulated
Rpl18a	1.621	Up-regulated
Rpl34	1.621	Up-regulated
Fbln1	1.621	Up-regulated
Bsg	1.619	Up-regulated
Rpl23	1.616	Up-regulated
Hspa5	1.611	Up-regulated
Sema3c	1.611	Up-regulated
Fxyd1	1.607	Up-regulated
Sfrp4	1.607	Up-regulated
Rpl11	1.604	Up-regulated
Ssr4	1.602	Up-regulated
Medag	1.6	Up-regulated
Gxylt2	1.599	Up-regulated
Cd55	1.598	Up-regulated
Id3	1.597	Up-regulated
Pdgfrl	1.597	Up-regulated
Slc25a4	1.593	Up-regulated
Pdia3	1.593	Up-regulated
Rps5	1.59	Up-regulated
Copz2	1.59	Up-regulated
Tpt1	1.589	Up-regulated
Itgbl1	1.589	Up-regulated
Sfr1	1.586	Up-regulated
Ift20	1.583	Up-regulated
Rhoj	1.582	Up-regulated
Hsp90b1	1.581	Up-regulated
Elob	1.576	Up-regulated
C1qtnf6	1.576	Up-regulated
Efemp1	1.576	Up-regulated
Lima1	1.575	Up-regulated
Anxa2	1.574	Up-regulated
Ccn3	1.574	Up-regulated
Rps7	1.572	Up-regulated
Cpz	1.572	Up-regulated
Rpl32	1.571	Up-regulated
Nbl1	1.569	Up-regulated
Rpl21	1.568	Up-regulated
Rpl29	1.561	Up-regulated
Lrrc15	1.56	Up-regulated
Il6	1.558	Up-regulated
Mrc2	1.556	Up-regulated
Gas1	1.556	Up-regulated
Grb10	1.552	Up-regulated
Socs3	1.552	Up-regulated
Rps18	1.551	Up-regulated
Sh3pxd2a	1.55	Up-regulated
Pcsk5	1.549	Up-regulated
B830012L14Rik	1.546	Up-regulated
Klf9	1.543	Up-regulated
Rpl30	1.54	Up-regulated
Rhoc	1.539	Up-regulated
Plod2	1.536	Up-regulated
Rps17	1.53	Up-regulated
Gpc3	1.528	Up-regulated
Rps3	1.525	Up-regulated
Fkbp11	1.525	Up-regulated
Txndc5	1.52	Up-regulated
Ddr2	1.519	Up-regulated
Mdk	1.518	Up-regulated
Lrp1	1.517	Up-regulated
Cxcl10	1.516	Up-regulated
Heg1	1.51	Up-regulated
Crip1	1.509	Up-regulated
Atf3	1.508	Up-regulated
Ost4	1.506	Up-regulated
Fos	1.505	Up-regulated
Nfia	1.504	Up-regulated
Igsf10	1.502	Up-regulated
Emp1	1.497	Up-regulated
Sulf2	1.494	Up-regulated
Twist1	1.491	Up-regulated
Ace	1.487	Up-regulated
Rps10	1.486	Up-regulated
Rpl24	1.482	Up-regulated
Maged2	1.475	Up-regulated
Rpl17	1.471	Up-regulated
S100a16	1.471	Up-regulated
Swi5	1.464	Up-regulated
Klf6	1.464	Up-regulated
Eef1a1	1.462	Up-regulated
Eif1	1.459	Up-regulated
Rpl8	1.459	Up-regulated
Rpl9	1.456	Up-regulated
Pdgfra	1.455	Up-regulated
Rpl27a	1.453	Up-regulated
Angptl1	1.453	Up-regulated
Rps24	1.452	Up-regulated
Rpl18	1.452	Up-regulated
Rpl19	1.451	Up-regulated
Islr	1.451	Up-regulated
Rpl6	1.445	Up-regulated
Ifitm3	1.444	Up-regulated
Lama4	1.444	Up-regulated
C4b	1.441	Up-regulated
Tmem167	1.44	Up-regulated
Morf4l2	1.439	Up-regulated
Txn1	1.438	Up-regulated
Dclk1	1.438	Up-regulated
Sec62	1.435	Up-regulated
Rps27a	1.434	Up-regulated
Man1a	1.429	Up-regulated
Pam	1.425	Up-regulated
Olfml2b	1.425	Up-regulated
Cnpy2	1.424	Up-regulated
Dynll1	1.419	Up-regulated
Dnaja1	1.417	Up-regulated
Thbs3	1.416	Up-regulated
Rps21	1.415	Up-regulated
Man2a1	1.415	Up-regulated
Rpl13a	1.413	Up-regulated
Rpl31	1.407	Up-regulated
Sec31a	1.406	Up-regulated
Thy1	1.402	Up-regulated
Rps13	1.401	Up-regulated
Rpl7	1.4	Up-regulated
Rps15	1.398	Up-regulated
Ptgfrn	1.395	Up-regulated
Rpsa	1.394	Up-regulated
Olfml3	1.393	Up-regulated
Fgl2	1.391	Up-regulated
Ahnak	1.39	Up-regulated
Ndrg1	1.39	Up-regulated
Tmem258	1.387	Up-regulated
Rps14	1.386	Up-regulated
Rpl36a	1.385	Up-regulated
Rps28	1.385	Up-regulated
Gabarap	1.383	Up-regulated
Selenos	1.383	Up-regulated
Ssr3	1.382	Up-regulated
Cox6c	1.382	Up-regulated
Rpl38	1.381	Up-regulated
Selenof	1.381	Up-regulated
Kdelr1	1.378	Up-regulated
Calr	1.378	Up-regulated
Dst	1.372	Up-regulated
Rabac1	1.367	Up-regulated
Mxra8	1.367	Up-regulated
Dnajb1	1.367	Up-regulated
Angptl2	1.366	Up-regulated
Anxa1	1.365	Up-regulated
Sar1a	1.364	Up-regulated
Surf4	1.364	Up-regulated
Nfkbia	1.362	Up-regulated
Gpx8	1.361	Up-regulated
Lamb1	1.358	Up-regulated
Rpl14	1.357	Up-regulated
Rpl36	1.357	Up-regulated
Rps19	1.357	Up-regulated
Cyb5a	1.357	Up-regulated
Dad1	1.354	Up-regulated
Rps26	1.35	Up-regulated
Lbp	1.35	Up-regulated
Egfr	1.349	Up-regulated
Cxcl12	1.346	Up-regulated
Ikbip	1.345	Up-regulated
Rab2a	1.344	Up-regulated
Mtch1	1.341	Up-regulated
Vasn	1.34	Up-regulated
Rps11	1.339	Up-regulated
Hcfc1r1	1.339	Up-regulated
Tmed9	1.338	Up-regulated
mt-Cytb	1.333	Up-regulated
Itgb1	1.328	Up-regulated
Morf4l1	1.325	Up-regulated
Wls	1.325	Up-regulated
Plac8	1.322	Up-regulated
Rpl5	1.321	Up-regulated
Clic4	1.321	Up-regulated
Rps27	1.319	Up-regulated
Oaf	1.318	Up-regulated
Cdh11	1.318	Up-regulated
Crtap	1.317	Up-regulated
Gem	1.314	Up-regulated
Ier2	1.309	Up-regulated
Fst	1.306	Up-regulated
Vcam1	1.306	Up-regulated
Nfib	1.302	Up-regulated
Frmd6	1.302	Up-regulated
Ackr3	1.302	Up-regulated
Rps16	1.299	Up-regulated
Rpl27	1.299	Up-regulated
Srpx	1.299	Up-regulated
Il33	1.299	Up-regulated
Klf2	1.298	Up-regulated
Rpl22	1.297	Up-regulated
Gas5	1.297	Up-regulated
Arl1	1.295	Up-regulated
Gja1	1.295	Up-regulated
Rps23	1.294	Up-regulated
Rpl22l1	1.294	Up-regulated
Plagl1	1.294	Up-regulated
Oat	1.293	Up-regulated
Ecm1	1.293	Up-regulated
Rpl37a	1.292	Up-regulated
Mia3	1.292	Up-regulated
Npm1	1.288	Up-regulated
Lhfp	1.288	Up-regulated
Rpl37	1.287	Up-regulated
Jak1	1.287	Up-regulated
Rbp1	1.283	Up-regulated
Sox4	1.283	Up-regulated
Eef2	1.277	Up-regulated
Copb2	1.277	Up-regulated
Efemp2	1.277	Up-regulated
Rpl23a	1.275	Up-regulated
Nnmt	1.272	Up-regulated
Dpysl3	1.271	Up-regulated
Ndufa13	1.268	Up-regulated
Ybx1	1.267	Up-regulated
Snhg18	1.266	Up-regulated
Hmgn1	1.263	Up-regulated
Ndufa4	1.259	Up-regulated
Ddost	1.259	Up-regulated
Zfhx4	1.258	Up-regulated
Peg3	1.258	Up-regulated
Tmed2	1.255	Up-regulated
Dap	1.254	Up-regulated
Col15a1	1.254	Up-regulated
Oaz1	1.251	Up-regulated
Naca	1.25	Up-regulated
S100a13	1.25	Up-regulated
Fkbp10	1.249	Up-regulated
Col8a1	1.248	Up-regulated
Atp5e	1.247	Up-regulated
Rpl3	1.246	Up-regulated
Micos10	1.246	Up-regulated
Rpl35	1.246	Up-regulated
Mgst1	1.246	Up-regulated
Rbms3	1.246	Up-regulated
Cldn10	1.244	Up-regulated
Selenok	1.241	Up-regulated
Ybx3	1.236	Up-regulated
Myl6	1.236	Up-regulated
Ifitm2	1.235	Up-regulated
Sntb2	1.234	Up-regulated
Palld	1.231	Up-regulated
Rpl26	1.23	Up-regulated
Dpm3	1.229	Up-regulated
Scd2	1.228	Up-regulated
Rcan1	1.228	Up-regulated
Lpar1	1.227	Up-regulated
Lpp	1.226	Up-regulated
Ar	1.226	Up-regulated
Spon2	1.221	Up-regulated
Zfp36l1	1.22	Up-regulated
Pxdn	1.217	Up-regulated
Sulf1	1.216	Up-regulated
Gng5	1.215	Up-regulated
Ifrd1	1.215	Up-regulated
Rack1	1.212	Up-regulated
Adgrd1	1.212	Up-regulated
Map1lc3b	1.21	Up-regulated
Eef1g	1.21	Up-regulated
Myc	1.21	Up-regulated
Fam114a1	1.209	Up-regulated
Lars2	1.204	Up-regulated
Uqcrh	1.203	Up-regulated
Ccl11	1.197	Up-regulated
Cryab	1.196	Up-regulated
Fermt2	1.195	Up-regulated
Pcolce2	1.195	Up-regulated
Hspe1	1.188	Up-regulated
Pdpn	1.184	Up-regulated
Slfn5	1.183	Up-regulated
Lmna	1.181	Up-regulated
Mxra7	1.179	Up-regulated
Dynlrb1	1.174	Up-regulated
Dag1	1.174	Up-regulated
Ugp2	1.174	Up-regulated
Creb5	1.174	Up-regulated
Zfp36	1.174	Up-regulated
Rpn1	1.17	Up-regulated
Kdelr3	1.17	Up-regulated
Pdia6	1.166	Up-regulated
Tceal8	1.164	Up-regulated
Hsp90ab1	1.162	Up-regulated
Nfic	1.162	Up-regulated
Ssr2	1.162	Up-regulated
Akap12	1.162	Up-regulated
Rpl10	1.16	Up-regulated
Adamtsl1	1.16	Up-regulated
Cnn3	1.158	Up-regulated
Tent5a	1.155	Up-regulated
Hes1	1.155	Up-regulated
Slc38a10	1.152	Up-regulated
C1ra	1.151	Up-regulated
Dnajc3	1.15	Up-regulated
Btg2	1.146	Up-regulated
Neat1	1.146	Up-regulated
mt-Nd4	1.144	Up-regulated
Rps6	1.143	Up-regulated
Axl	1.143	Up-regulated
mt-Nd1	1.142	Up-regulated
Ccnd2	1.142	Up-regulated
Ssr1	1.141	Up-regulated
Prelp	1.14	Up-regulated
Chchd2	1.139	Up-regulated
Kcnq1ot1	1.139	Up-regulated
Rpl7a	1.137	Up-regulated
Ddah2	1.137	Up-regulated
Hspa8	1.135	Up-regulated
Rpl35a	1.133	Up-regulated
Nucb2	1.133	Up-regulated
Pmp22	1.13	Up-regulated
Mlec	1.128	Up-regulated
Clmp	1.125	Up-regulated
Adam12	1.125	Up-regulated
Rock2	1.122	Up-regulated
Rexo2	1.122	Up-regulated
Rnd3	1.122	Up-regulated
Snrpg	1.121	Up-regulated
Eif2s2	1.12	Up-regulated
Romo1	1.119	Up-regulated
Tgfb2	1.119	Up-regulated
Fkbp1a	1.118	Up-regulated
Rps29	1.115	Up-regulated
Il6st	1.114	Up-regulated
Prdx2	1.11	Up-regulated
Sec11a	1.109	Up-regulated
Pofut2	1.108	Up-regulated
Ext1	1.108	Up-regulated
Prrc1	1.107	Up-regulated
Tbrg1	1.107	Up-regulated
Tmem263	1.106	Up-regulated
Ecm2	1.106	Up-regulated
Eif4g2	1.105	Up-regulated
Tmem59	1.105	Up-regulated
Serf1	1.105	Up-regulated
P4ha1	1.105	Up-regulated
Svil	1.103	Up-regulated
Ramp2	1.103	Up-regulated
Yipf5	1.101	Up-regulated
Cfb	1.1	Up-regulated
Hint1	1.099	Up-regulated
Ifi27	1.098	Up-regulated
Cox8a	1.097	Up-regulated
Hmgb1	1.097	Up-regulated
Slc43a3	1.097	Up-regulated
Myl12a	1.094	Up-regulated
Pbx1	1.094	Up-regulated
mt-Atp6	1.09	Up-regulated
Tmed10	1.089	Up-regulated
Irf1	1.087	Up-regulated
Matn2	1.083	Up-regulated
Cox7c	1.082	Up-regulated
Add3	1.081	Up-regulated
Cxcl5	1.079	Up-regulated
Ddb1	1.074	Up-regulated
Dsel	1.072	Up-regulated
Lrrn4cl	1.072	Up-regulated
Sh3pxd2b	1.071	Up-regulated
Eny2	1.071	Up-regulated
Rps27l	1.068	Up-regulated
Scara3	1.068	Up-regulated
Tnfaip2	1.068	Up-regulated
Tpm1	1.066	Up-regulated
Lamb2	1.062	Up-regulated
Copa	1.061	Up-regulated
Lama2	1.057	Up-regulated
Ppia	1.056	Up-regulated
Cdkn1c	1.056	Up-regulated
Tubb5	1.055	Up-regulated
Colgalt1	1.054	Up-regulated
Gstm2	1.054	Up-regulated
Atp5j2	1.053	Up-regulated
Ptms	1.051	Up-regulated
Ryk	1.05	Up-regulated
Flrt2	1.047	Up-regulated
Hsp90aa1	1.042	Up-regulated
Sec61a1	1.042	Up-regulated
Adamts4	1.041	Up-regulated
Stt3a	1.039	Up-regulated
Rpl4	1.038	Up-regulated
Slit3	1.037	Up-regulated
Btf3	1.034	Up-regulated
Mrpl52	1.033	Up-regulated
Tpm4	1.029	Up-regulated
Entpd2	1.029	Up-regulated
Mcrip1	1.026	Up-regulated
Dlc1	1.026	Up-regulated
Rplp2	1.025	Up-regulated
Serpina3n	1.025	Up-regulated
Slc4a4	1.023	Up-regulated
Ttc3	1.022	Up-regulated
Dpp4	1.022	Up-regulated
Icam1	1.022	Up-regulated
App	1.021	Up-regulated
Eprs	1.021	Up-regulated
Cped1	1.021	Up-regulated
mt-Co3	1.019	Up-regulated
Rps25	1.019	Up-regulated
Colec12	1.019	Up-regulated
Enah	1.016	Up-regulated
Sod3	1.014	Up-regulated
Igf2r	1.012	Up-regulated
Eif5a	1.01	Up-regulated
mt-Nd2	1.009	Up-regulated
Ctsh	1.008	Up-regulated
Vcp	1.007	Up-regulated
Gm42418	1.006	Up-regulated
Il1rl1	1.006	Up-regulated
Atp5d	1.005	Up-regulated
Chd3	1.004	Up-regulated
Tppp3	1.003	Up-regulated
Eif4g1	1.002	Up-regulated
Golim4	1.002	Up-regulated
Cyb5r3	1	Up-regulated
Gpx7	0.999	Transitional
Glg1	0.997	Transitional
Csf1	0.996	Transitional
Gas7	0.996	Transitional
Tram1	0.995	Transitional
Wipi1	0.993	Transitional
Dstn	0.992	Transitional
Ier3ip1	0.992	Transitional
Tm7sf3	0.99	Transitional
2022-09-07	0.989	Transitional
Sumo2	0.989	Transitional
Ier3	0.986	Transitional
Tle5	0.985	Transitional
Ubc	0.985	Transitional
Gm10076	0.984	Transitional
Rtraf	0.98	Transitional
Dpep1	0.979	Transitional
Prdx6	0.976	Transitional
Npdc1	0.976	Transitional
Erlec1	0.975	Transitional
Ahnak2	0.973	Transitional
Hsbp1	0.972	Transitional
Smim14	0.972	Transitional
Rer1	0.972	Transitional
Nucb1	0.972	Transitional
Rhoq	0.968	Transitional
Flnc	0.965	Transitional
Ranbp1	0.964	Transitional
Pfdn5	0.963	Transitional
Gpx4	0.963	Transitional
Srp9	0.963	Transitional
Basp1	0.962	Transitional
Dbi	0.961	Transitional
Reep5	0.958	Transitional
Scpep1	0.957	Transitional
Map1lc3a	0.957	Transitional
Atp5g1	0.957	Transitional
Lgi2	0.957	Transitional
Pafah1b1	0.956	Transitional
Cttn	0.956	Transitional
Csnk1a1	0.955	Transitional
Svep1	0.955	Transitional
Pebp1	0.954	Transitional
Tagln2	0.954	Transitional
Ube2r2	0.953	Transitional
Mrfap1	0.953	Transitional
Rpl36al	0.952	Transitional
Rbx1	0.952	Transitional
Dnajb4	0.952	Transitional
Tbca	0.951	Transitional
Pabpc1	0.951	Transitional
Bzw1	0.951	Transitional
Rpn2	0.95	Transitional
Fzd2	0.949	Transitional
Ufc1	0.948	Transitional
Emp3	0.943	Transitional
Sdc2	0.942	Transitional
F3	0.942	Transitional
Tm9sf3	0.941	Transitional
Cd302	0.941	Transitional
Gas6	0.941	Transitional
Spcs1	0.936	Transitional
En1	0.936	Transitional
Uqcc2	0.934	Transitional
Arhgef12	0.933	Transitional
Nop58	0.933	Transitional
Hspb1	0.933	Transitional
Arf1	0.932	Transitional
Ddah1	0.932	Transitional
Ergic3	0.931	Transitional
Atp5j	0.93	Transitional
Hmgn3	0.93	Transitional
Tmem256	0.928	Transitional
Zeb1	0.928	Transitional
Ccn4	0.928	Transitional
1810058I24Rik	0.927	Transitional
Gpr153	0.927	Transitional
Cast	0.926	Transitional
Dnajc25	0.924	Transitional
Slc39a14	0.923	Transitional
Eef1d	0.92	Transitional
Pcdh7	0.919	Transitional
Bag1	0.917	Transitional
Atf4	0.915	Transitional
Cox4i1	0.912	Transitional
Acbd3	0.911	Transitional
Cope	0.911	Transitional
Srp19	0.909	Transitional
Golgb1	0.908	Transitional
Psma3	0.907	Transitional
Sf3b5	0.907	Transitional
Has2	0.907	Transitional
Atpif1	0.905	Transitional
Poglut3	0.905	Transitional
Mtdh	0.904	Transitional
mt-Nd4l	0.903	Transitional
Sh3glb1	0.903	Transitional
Psmb2	0.903	Transitional
Prdx5	0.902	Transitional
Bag3	0.902	Transitional
B4galt1	0.901	Transitional
Sri	0.896	Transitional
Ugcg	0.896	Transitional
Copb1	0.895	Transitional
Cmtm3	0.895	Transitional
Cltb	0.895	Transitional
Dnajc1	0.893	Transitional
Sec13	0.891	Transitional
Atp5l	0.89	Transitional
Ski	0.89	Transitional
Atp5o	0.89	Transitional
Calm2	0.888	Transitional
Pdap1	0.888	Transitional
Ppa1	0.888	Transitional
Srm	0.887	Transitional
Tfpi2	0.887	Transitional
Mxd4	0.885	Transitional
Spcs2	0.882	Transitional
Mbnl2	0.882	Transitional
Ndufa2	0.88	Transitional
mt-Nd3	0.88	Transitional
Ttc28	0.88	Transitional
Gpc6	0.879	Transitional
Runx1	0.879	Transitional
Osr2	0.879	Transitional
Col6a6	0.878	Transitional
Mrps21	0.877	Transitional
Tomm5	0.877	Transitional
Scara5	0.877	Transitional
mt-Co2	0.876	Transitional
Hif1a	0.876	Transitional
Ndufa7	0.874	Transitional
Dcbld2	0.872	Transitional
Nav1	0.871	Transitional
Sh3d19	0.871	Transitional
Sem1	0.87	Transitional
Eif3f	0.87	Transitional
Reep3	0.869	Transitional
Metrnl	0.869	Transitional
Rbm3	0.867	Transitional
Pdgfrb	0.867	Transitional
Slc39a7	0.866	Transitional
Arf5	0.865	Transitional
Clec11a	0.864	Transitional
Psmb1	0.859	Transitional
Tubb2b	0.858	Transitional
Ctla2a	0.857	Transitional
Nfkb1	0.855	Transitional
Dbn1	0.853	Transitional
Fam162a	0.853	Transitional
Dusp1	0.853	Transitional
Yif1a	0.852	Transitional
Tmem100	0.852	Transitional
Atp2a2	0.85	Transitional
Cbx3	0.849	Transitional
Ran	0.849	Transitional
Filip1l	0.849	Transitional
Cox6b1	0.848	Transitional
Rnd1	0.848	Transitional
Npc2	0.846	Transitional
Comt	0.846	Transitional
Fscn1	0.845	Transitional
Smap1	0.845	Transitional
Cdv3	0.845	Transitional
Cox7b	0.844	Transitional
Snrpd2	0.844	Transitional
Ctsl	0.842	Transitional
Vat1	0.842	Transitional
Ndufb11	0.839	Transitional
Eif4e2	0.839	Transitional
Rdx	0.838	Transitional
Cyp1b1	0.838	Transitional
Itm2b	0.837	Transitional
Armcx3	0.837	Transitional
Ptma	0.836	Transitional
Fbln7	0.835	Transitional
Hnrnpab	0.834	Transitional
Spsb1	0.832	Transitional
Hspd1	0.828	Transitional
Mif	0.828	Transitional
Fam102b	0.827	Transitional
Atp5b	0.826	Transitional
Mrpl33	0.826	Transitional
Ndufv3	0.826	Transitional
Cdk4	0.826	Transitional
Arid5b	0.825	Transitional
Ubxn4	0.824	Transitional
Hook3	0.823	Transitional
Arcn1	0.823	Transitional
Atraid	0.823	Transitional
Emilin1	0.823	Transitional
Auts2	0.823	Transitional
Canx	0.822	Transitional
Uqcr10	0.822	Transitional
Cd164	0.822	Transitional
Uqcrq	0.822	Transitional
Angptl4	0.821	Transitional
Cd47	0.82	Transitional
Hnrnpa0	0.82	Transitional
Atp5g2	0.82	Transitional
Ctdsp2	0.82	Transitional
Fam104a	0.82	Transitional
Hspb8	0.82	Transitional
Tm4sf1	0.82	Transitional
Rps9	0.819	Transitional
Nap1l1	0.819	Transitional
Trio	0.819	Transitional
Enc1	0.818	Transitional
Sec22b	0.817	Transitional
Bcap31	0.816	Transitional
Edf1	0.816	Transitional
Pros1	0.816	Transitional
Sec24d	0.816	Transitional
Rwdd1	0.815	Transitional
Crispld2	0.815	Transitional
Tcf4	0.814	Transitional
Hypk	0.814	Transitional
Pi15	0.814	Transitional
Fau	0.813	Transitional
Smdt1	0.813	Transitional
Anapc11	0.813	Transitional
Higd1a	0.813	Transitional
Mbd1	0.813	Transitional
Itgb5	0.812	Transitional
Gna11	0.812	Transitional
Anxa3	0.811	Transitional
Gm26771	0.81	Transitional
Vgll3	0.809	Transitional
Osmr	0.809	Transitional
Gpm6b	0.808	Transitional
Sat1	0.807	Transitional
Atp5h	0.803	Transitional
Rhob	0.803	Transitional
Pxdc1	0.803	Transitional
C430049B03Rik	0.803	Transitional
Mprip	0.802	Transitional
Pdia5	0.802	Transitional
mt-Co1	0.8	Transitional
Mydgf	0.8	Transitional
Nedd8	0.799	Transitional
Map1b	0.798	Transitional
Cxcl9	0.798	Transitional
Paip2	0.794	Transitional
Zcchc24	0.794	Transitional
Tpst1	0.794	Transitional
Psmb3	0.793	Transitional
Gtf2h5	0.793	Transitional
Srpr	0.793	Transitional
Dapk1	0.792	Transitional
Ndufb9	0.791	Transitional
Pura	0.79	Transitional
Cpq	0.789	Transitional
Ptp4a2	0.788	Transitional
Ssb	0.788	Transitional
Fyn	0.788	Transitional
Chic2	0.786	Transitional
Ccdc12	0.786	Transitional
AY036118	0.786	Transitional
Polr1d	0.785	Transitional
Txndc17	0.785	Transitional
Gfpt1	0.785	Transitional
Ndufa4l2	0.785	Transitional
Fundc2	0.784	Transitional
Gars	0.784	Transitional
Rhou	0.784	Transitional
Ptgis	0.784	Transitional
Snrpe	0.783	Transitional
Ube2s	0.783	Transitional
Fkbp14	0.783	Transitional
Ssc5d	0.781	Transitional
Lamp2	0.78	Transitional
Ppp1r2	0.78	Transitional
Dkk3	0.78	Transitional
Ndufa11	0.779	Transitional
Wwtr1	0.779	Transitional
Prdx4	0.778	Transitional
Tead1	0.778	Transitional
Gsk3b	0.777	Transitional
Timm10b	0.776	Transitional
Steap3	0.776	Transitional
Ier5	0.776	Transitional
Bmpr2	0.775	Transitional
Prelid1	0.774	Transitional
Amotl1	0.774	Transitional
Rnasek	0.773	Transitional
Rab6a	0.773	Transitional
Smarca2	0.773	Transitional
Copg1	0.773	Transitional
Eif3k	0.772	Transitional
Atf5	0.772	Transitional
Ccnl1	0.771	Transitional
Gnb2	0.77	Transitional
Ube2b	0.77	Transitional
Pnrc1	0.77	Transitional
Pkd2	0.77	Transitional
Ywhab	0.769	Transitional
Capns1	0.768	Transitional
Cox7a2	0.766	Transitional
Atp6v0e	0.766	Transitional
Nsa2	0.765	Transitional
Gapdh	0.765	Transitional
Rora	0.764	Transitional
Sema3b	0.764	Transitional
Tsc22d2	0.763	Transitional
Dact1	0.763	Transitional
Lsp1	0.763	Transitional
Antxr2	0.762	Transitional
Atxn7l3b	0.761	Transitional
Plod1	0.761	Transitional
Nop10	0.76	Transitional
Cox5b	0.759	Transitional
Lamtor2	0.759	Transitional
Osr1	0.759	Transitional
Ywhae	0.758	Transitional
Clint1	0.758	Transitional
Gng10	0.758	Transitional
Gaa	0.758	Transitional
Arpc1a	0.757	Transitional
Cnih1	0.757	Transitional
Bcl7c	0.757	Transitional
H1f0	0.757	Transitional
Hdgf	0.756	Transitional
Gng12	0.756	Transitional
Tma7	0.755	Transitional
Nckap1	0.755	Transitional
Ube2d3	0.754	Transitional
Thra	0.754	Transitional
Prg4	0.754	Transitional
Prdx1	0.752	Transitional
Ndufa3	0.75	Transitional
Ndufc1	0.75	Transitional
Psmd7	0.75	Transitional
Zc3h15	0.749	Transitional
St3gal2	0.749	Transitional
Ncl	0.747	Transitional
Tsn	0.747	Transitional
Kdm5b	0.747	Transitional
Svbp	0.746	Transitional
Tspan11	0.746	Transitional
Erp29	0.745	Transitional
Mest	0.745	Transitional
Hnrnpk	0.744	Transitional
Twsg1	0.744	Transitional
Smim11	0.743	Transitional
Epb41l3	0.743	Transitional
2900097C17Rik	0.742	Transitional
Prrc2c	0.742	Transitional
Ndufa1	0.742	Transitional
Celf2	0.741	Transitional
Uqcrb	0.741	Transitional
Mdh2	0.741	Transitional
Foxp1	0.741	Transitional
Dcun1d5	0.74	Transitional
Serbp1	0.739	Transitional
Fcgrt	0.739	Transitional
Park7	0.739	Transitional
Cd276	0.739	Transitional
Ubtd2	0.739	Transitional
Slc44a1	0.738	Transitional
Cd9	0.738	Transitional
Galnt16	0.738	Transitional
Son	0.737	Transitional
Sra1	0.737	Transitional
Ifi203	0.737	Transitional
Pdcd5	0.735	Transitional
Ptov1	0.735	Transitional
Oxct1	0.734	Transitional
Arsi	0.734	Transitional
Ccn2	0.734	Transitional
Mfge8	0.733	Transitional
Arhgap5	0.733	Transitional
Drap1	0.732	Transitional
Psmb4	0.732	Transitional
Pdia4	0.731	Transitional
Tmco1	0.73	Transitional
Atxn10	0.729	Transitional
Eif1a	0.729	Transitional
Mat2a	0.729	Transitional
Cdr2l	0.729	Transitional
Pcdh19	0.729	Transitional
Srsf11	0.728	Transitional
Timm13	0.728	Transitional
Ddx5	0.727	Transitional
Hnrnpa2b1	0.727	Transitional
Calm3	0.726	Transitional
Vmp1	0.726	Transitional
H2afv	0.726	Transitional
Arl4a	0.725	Transitional
Nisch	0.723	Transitional
Pbrm1	0.723	Transitional
Samd4b	0.723	Transitional
Thoc7	0.723	Transitional
Ptprs	0.723	Transitional
Sqstm1	0.723	Transitional
Ehd2	0.723	Transitional
Hnrnph1	0.722	Transitional
Ctnnb1	0.721	Transitional
Ndufb5	0.721	Transitional
Ablim1	0.721	Transitional
Vegfd	0.72	Transitional
Chd4	0.719	Transitional
Wasl	0.719	Transitional
Pkdcc	0.719	Transitional
Ndn	0.719	Transitional
Idh1	0.718	Transitional
Psma4	0.718	Transitional
Pcbp2	0.717	Transitional
Dnajc10	0.717	Transitional
Akap13	0.715	Transitional
Eloc	0.715	Transitional
Parva	0.715	Transitional
Pamr1	0.715	Transitional
Carhsp1	0.713	Transitional
Rbm39	0.712	Transitional
Creb3l2	0.712	Transitional
Fbln5	0.712	Transitional
Srp14	0.711	Transitional
Erp44	0.711	Transitional
Arl3	0.711	Transitional
Ddx3x	0.71	Transitional
Sdf4	0.71	Transitional
Fzd1	0.71	Transitional
Scn7a	0.71	Transitional
Ebf2	0.71	Transitional
Eif5	0.709	Transitional
Psma7	0.709	Transitional
Mrpl20	0.709	Transitional
Tulp4	0.709	Transitional
Plec	0.709	Transitional
Itm2c	0.708	Transitional
Adam19	0.708	Transitional
Cops9	0.707	Transitional
Atp5g3	0.707	Transitional
Tsen34	0.707	Transitional
Arhgap21	0.707	Transitional
Spag9	0.706	Transitional
Slc1a5	0.705	Transitional
Akap9	0.704	Transitional
Ncam1	0.704	Transitional
Sec23a	0.701	Transitional
Abracl	0.7	Transitional
Set	0.699	Transitional
P3h1	0.699	Transitional
Ergic1	0.698	Transitional
Eid1	0.697	Transitional
Top1	0.697	Transitional
Snrpf	0.697	Transitional
Anxa6	0.697	Transitional
Myh10	0.697	Transitional
Xbp1	0.696	Transitional
Mrps16	0.696	Transitional
Tmem45a	0.696	Transitional
Hpgd	0.696	Transitional
Psmc3	0.695	Transitional
Myl12b	0.695	Transitional
Ndufa8	0.695	Transitional
Lrrc59	0.695	Transitional
Eif3c	0.693	Transitional
Gng11	0.693	Transitional
Derl1	0.693	Transitional
Mrps24	0.693	Transitional
Myadm	0.693	Transitional
Praf2	0.693	Transitional
Eif3a	0.692	Transitional
Mapre1	0.691	Transitional
Ifi204	0.691	Transitional
Cyth3	0.691	Transitional
Arhgap29	0.69	Transitional
Twf1	0.689	Transitional
Hivep2	0.689	Transitional
Ms4a4d	0.689	Transitional
Slc38a2	0.688	Transitional
Ptges3	0.688	Transitional
Slc50a1	0.688	Transitional
Tspan3	0.687	Transitional
Twist2	0.687	Transitional
Eif4e	0.686	Transitional
Senp6	0.685	Transitional
Anapc5	0.685	Transitional
Lysmd3	0.685	Transitional
Apbb2	0.685	Transitional
Srrm2	0.684	Transitional
Psenen	0.684	Transitional
Sptan1	0.684	Transitional
Tcf7l2	0.684	Transitional
Neo1	0.684	Transitional
Gm17167	0.683	Transitional
Psma2	0.682	Transitional
Pkn2	0.682	Transitional
2022-09-11	0.682	Transitional
St13	0.681	Transitional
Ppp1cc	0.681	Transitional
Map4k4	0.68	Transitional
Trmt112	0.68	Transitional
Gorasp2	0.68	Transitional
Rras	0.68	Transitional
Tubb2a	0.68	Transitional
Dync1h1	0.679	Transitional
Ndufc2	0.678	Transitional
Kif5b	0.677	Transitional
Ddx50	0.677	Transitional
Etfb	0.677	Transitional
Cfdp1	0.677	Transitional
Rcn2	0.677	Transitional
Rbbp7	0.677	Transitional
Galnt17	0.677	Transitional
Alkbh5	0.676	Transitional
Rtn4	0.675	Transitional
Tex264	0.675	Transitional
Utrn	0.675	Transitional
Gnl3	0.675	Transitional
Nucks1	0.675	Transitional
Noct	0.675	Transitional
Plxdc2	0.675	Transitional
Myof	0.674	Transitional
AI506816	0.673	Transitional
C2	0.673	Transitional
Rnf19b	0.673	Transitional
Sdf2	0.672	Transitional
Gstm1	0.672	Transitional
Col27a1	0.672	Transitional
Smad7	0.672	Transitional
Ppp1r15a	0.672	Transitional
Nrip1	0.671	Transitional
Afap1	0.671	Transitional
Tpr	0.67	Transitional
Anp32b	0.67	Transitional
Siva1	0.67	Transitional
Ghr	0.67	Transitional
Serinc1	0.669	Transitional
Ccdc50	0.669	Transitional
1110004F10Rik	0.669	Transitional
Idh2	0.669	Transitional
Fibin	0.669	Transitional
Glipr2	0.668	Transitional
Arpp19	0.667	Transitional
Prr13	0.667	Transitional
9530068E07Rik	0.667	Transitional
2310039H08Rik	0.667	Transitional
Strn3	0.666	Transitional
Snrpb	0.665	Transitional
Atp5f1	0.665	Transitional
Lpgat1	0.665	Transitional
Itga5	0.665	Transitional
Aff4	0.663	Transitional
Ash1l	0.663	Transitional
Gspt1	0.663	Transitional
Srgap1	0.663	Transitional
Lix1l	0.663	Transitional
Mpc2	0.662	Transitional
Cox6a1	0.662	Transitional
Stub1	0.662	Transitional
Socs1	0.662	Transitional
Rala	0.661	Transitional
Opcml	0.661	Transitional
Galnt2	0.66	Transitional
Il1r1	0.66	Transitional
Lrrc58	0.659	Transitional
Ndfip1	0.659	Transitional
Rab18	0.659	Transitional
Ifi211	0.659	Transitional
Glrx3	0.658	Transitional
Impad1	0.658	Transitional
Ppfibp1	0.658	Transitional
Psmb6	0.657	Transitional
Rnf7	0.657	Transitional
Ccn5	0.657	Transitional
Tomm7	0.656	Transitional
Glud1	0.656	Transitional
Zfp9	0.656	Transitional
Plpp1	0.656	Transitional
Ndufs5	0.655	Transitional
Uso1	0.655	Transitional
Marveld1	0.655	Transitional
Hspa1a	0.655	Transitional
1810037I17Rik	0.654	Transitional
Rac1	0.654	Transitional
Tcf25	0.654	Transitional
Gns	0.654	Transitional
Igsf3	0.654	Transitional
Eva1b	0.653	Transitional
Dhrs7	0.65	Transitional
Map4	0.65	Transitional
Esyt2	0.65	Transitional
Hmcn1	0.65	Transitional
Atp5a1	0.649	Transitional
Sec63	0.649	Transitional
Jtb	0.649	Transitional
Mycbp2	0.648	Transitional
Lgals3bp	0.648	Transitional
Cmah	0.648	Transitional
Chrdl1	0.648	Transitional
Qpct	0.648	Transitional
Adamts12	0.648	Transitional
Epb41l2	0.647	Transitional
Eif3h	0.647	Transitional
Kifap3	0.647	Transitional
Chpf	0.647	Transitional
Ralbp1	0.646	Transitional
D8Ertd738e	0.645	Transitional
Commd3	0.645	Transitional
mt-Nd5	0.644	Transitional
Actg1	0.643	Transitional
Vdac3	0.643	Transitional
Csnk2a1	0.642	Transitional
Ndst1	0.642	Transitional
Tshz2	0.641	Transitional
Scand1	0.64	Transitional
Tm9sf2	0.64	Transitional
Qsox1	0.64	Transitional
Ddx17	0.639	Transitional
Camk2d	0.639	Transitional
Rsrp1	0.638	Transitional
Uqcr11	0.638	Transitional
Bri3	0.638	Transitional
Cct8	0.638	Transitional
Rnf11	0.638	Transitional
Pbxip1	0.638	Transitional
H3f3b	0.637	Transitional
Ndufa5	0.636	Transitional
Ext2	0.636	Transitional
Nudcd2	0.636	Transitional
Arhgef25	0.636	Transitional
Leprot	0.635	Transitional
Pdlim7	0.635	Transitional
Denr	0.634	Transitional
Zfp469	0.634	Transitional
Arl13b	0.633	Transitional
Dnm3os	0.633	Transitional
Flna	0.633	Transitional
Eif3e	0.632	Transitional
Ndufb4	0.632	Transitional
B230219D22Rik	0.632	Transitional
Plpp5	0.632	Transitional
Tnks1bp1	0.632	Transitional
Akr1c18	0.632	Transitional
Nfkbiz	0.631	Transitional
Cks1b	0.631	Transitional
Pabpn1	0.63	Transitional
Mgat2	0.63	Transitional
Eif3i	0.63	Transitional
Ndufb2	0.63	Transitional
Rbpms	0.63	Transitional
Taf10	0.629	Transitional
Rbfox2	0.629	Transitional
Micos13	0.628	Transitional
Tgoln1	0.627	Transitional
Ndufb10	0.627	Transitional
Add1	0.627	Transitional
Eif4ebp1	0.627	Transitional
Yipf3	0.627	Transitional
H13	0.626	Transitional
Desi2	0.626	Transitional
Cfl2	0.625	Transitional
Trir	0.624	Transitional
Scaf11	0.624	Transitional
Sh3gl1	0.624	Transitional
Serp1	0.622	Transitional
Tm9sf4	0.622	Transitional
Phldb2	0.622	Transitional
Glul	0.622	Transitional
Tcea1	0.621	Transitional
P3h3	0.621	Transitional
Cggbp1	0.62	Transitional
Sorcs2	0.62	Transitional
Os9	0.619	Transitional
Trip11	0.619	Transitional
Mapk6	0.619	Transitional
Emilin2	0.619	Transitional
Mir99ahg	0.619	Transitional
Bhlhe40	0.619	Transitional
Sgk1	0.619	Transitional
Sarnp	0.618	Transitional
Tmem234	0.617	Transitional
Kpnb1	0.617	Transitional
Vldlr	0.617	Transitional
Rhoa	0.616	Transitional
Ap3s1	0.616	Transitional
Amotl2	0.615	Transitional
Numbl	0.615	Transitional
Sned1	0.615	Transitional
Tnks2	0.614	Transitional
Cdk14	0.614	Transitional
Scn1b	0.614	Transitional
Coa3	0.613	Transitional
Tuba1b	0.613	Transitional
Syncrip	0.612	Transitional
Atp5c1	0.612	Transitional
Stk38	0.612	Transitional
Aida	0.612	Transitional
2022-09-08	0.612	Transitional
Fap	0.612	Transitional
Usp9x	0.611	Transitional
Itpripl2	0.611	Transitional
Rad23b	0.61	Transitional
Srp72	0.61	Transitional
Acat1	0.61	Transitional
Tnfrsf12a	0.61	Transitional
Ufm1	0.609	Transitional
Lsm6	0.609	Transitional
Cdon	0.609	Transitional
Pttg1ip	0.607	Transitional
Samd4	0.607	Transitional
P3h4	0.607	Transitional
Tcaf1	0.607	Transitional
Lamtor4	0.605	Transitional
Mast4	0.605	Transitional
Banf1	0.605	Transitional
Bnc2	0.605	Transitional
Sf3b1	0.603	Transitional
Bptf	0.603	Transitional
Eif4a1	0.602	Transitional
Rab10	0.602	Transitional
Nufip2	0.602	Transitional
Ppp1ca	0.602	Transitional
Ube2i	0.601	Transitional
Ccpg1	0.601	Transitional
Skp1a	0.601	Transitional
Gnai3	0.6	Transitional
Bet1l	0.6	Transitional
Dram1	0.599	Transitional
Nme1	0.599	Transitional
Lgalsl	0.599	Transitional
Fis1	0.598	Transitional
Rnf10	0.598	Transitional
Smad4	0.598	Transitional
Foxn3	0.598	Transitional
Chchd1	0.598	Transitional
Acta2	0.598	Transitional
Snu13	0.597	Transitional
Cox7a2l	0.596	Transitional
Atp5md	0.596	Transitional
Txnl1	0.596	Transitional
Smc6	0.596	Transitional
Rnf144a	0.596	Transitional
Cuta	0.595	Transitional
Kif1b	0.595	Transitional
Ssbp3	0.595	Transitional
Kdm1a	0.594	Transitional
Hmg20b	0.594	Transitional
Fuca1	0.593	Transitional
Mrpl54	0.593	Transitional
Huwe1	0.591	Transitional
Il1rl2	0.591	Transitional
Cav1	0.591	Transitional
Tmem147	0.59	Transitional
Crip2	0.59	Transitional
Ccdc34	0.59	Transitional
Ndufs6	0.589	Transitional
Atrx	0.589	Transitional
Pgls	0.589	Transitional
Appl1	0.589	Transitional
Mpp6	0.589	Transitional
Psmd8	0.588	Transitional
Nxn	0.588	Transitional
Cdc42ep5	0.588	Transitional
Zfand5	0.586	Transitional
Eif1b	0.586	Transitional
Runx1t1	0.586	Transitional
Grcc10	0.585	Transitional
Ywhaq	0.585	Transitional
Sbno2	0.585	Transitional
Gstm5	0.585	Transitional
Rheb	0.584	Transitional
Tmeff2	0.584	Transitional
Sfrp1	0.584	Transitional
Csde1	0.583	Transitional
Clta	0.583	Transitional
Dusp11	0.583	Transitional
Pgrmc1	0.583	Transitional
Plod3	0.583	Transitional
Setd7	0.583	Transitional
Tapbp	0.582	Transitional
Bnip3l	0.582	Transitional
Sspn	0.582	Transitional
Pum1	0.581	Transitional
Fam120a	0.58	Transitional
Lasp1	0.579	Transitional
AW551984	0.579	Transitional
Adamts15	0.579	Transitional
Man1a2	0.578	Transitional
Timm8b	0.577	Transitional
Gpr180	0.577	Transitional
Bmpr1a	0.577	Transitional
Col18a1	0.577	Transitional
Nktr	0.576	Transitional
Vapa	0.576	Transitional
Kmt2a	0.576	Transitional
Lamp1	0.575	Transitional
Ltbp3	0.575	Transitional
Cbx5	0.575	Transitional
Snx9	0.574	Transitional
Vezf1	0.574	Transitional
Sash1	0.574	Transitional
Smim1	0.574	Transitional
Rex1bd	0.573	Transitional
Fut11	0.573	Transitional
Dlk1	0.573	Transitional
Sgpp1	0.572	Transitional
Sfxn1	0.572	Transitional
Tns1	0.572	Transitional
Tax1bp3	0.572	Transitional
Klhl13	0.572	Transitional
Hp1bp3	0.571	Transitional
C1galt1	0.571	Transitional
Pja2	0.571	Transitional
Trib1	0.571	Transitional
Ypel3	0.57	Transitional
Anapc13	0.57	Transitional
Anpep	0.57	Transitional
Cbx6	0.57	Transitional
Tnn	0.57	Transitional
Fus	0.569	Transitional
Tra2b	0.569	Transitional
Fubp1	0.569	Transitional
Ufsp2	0.569	Transitional
Dnajb11	0.568	Transitional
Atp5mpl	0.567	Transitional
Aldoa	0.567	Transitional
Emc7	0.567	Transitional
Btbd7	0.567	Transitional
Tbl1x	0.567	Transitional
Ccdc127	0.567	Transitional
Ldb2	0.567	Transitional
Tcea3	0.567	Transitional
Fhl1	0.567	Transitional
Adprh	0.566	Transitional
Lrpap1	0.566	Transitional
Klhdc2	0.566	Transitional
Ubl5	0.565	Transitional
Cdc26	0.565	Transitional
Emc3	0.565	Transitional
Nbeal1	0.564	Transitional
Trim35	0.564	Transitional
Hoxc8	0.564	Transitional
Akt1	0.563	Transitional
Cbx1	0.563	Transitional
Snrnp70	0.562	Transitional
Bclaf1	0.562	Transitional
Atox1	0.56	Transitional
Slc39a6	0.56	Transitional
Fam92a	0.56	Transitional
Rnh1	0.559	Transitional
Timm17b	0.558	Transitional
Sf3b6	0.556	Transitional
Ndufab1	0.556	Transitional
Srpx2	0.556	Transitional
Cul3	0.555	Transitional
Tsc22d1	0.555	Transitional
Tmem119	0.554	Transitional
Akt2	0.552	Transitional
Vapb	0.552	Transitional
Snhg8	0.552	Transitional
Pabpc4	0.552	Transitional
Ak3	0.552	Transitional
H3f3a	0.551	Transitional
Papola	0.551	Transitional
Pgam1	0.551	Transitional
Scarf2	0.55	Transitional
Srxn1	0.55	Transitional
Cox14	0.549	Transitional
Appbp2	0.549	Transitional
Ptpn11	0.549	Transitional
Tars	0.549	Transitional
Golga3	0.549	Transitional
Armh4	0.549	Transitional
Hectd1	0.548	Transitional
Npepps	0.548	Transitional
Gls	0.548	Transitional
Ubr5	0.548	Transitional
Dnm1	0.548	Transitional
Hsph1	0.548	Transitional
Tpm2	0.548	Transitional
Galnt1	0.547	Transitional
Sel1l	0.547	Transitional
Ykt6	0.547	Transitional
Lsm7	0.547	Transitional
Ywhag	0.546	Transitional
Wwc2	0.546	Transitional
Tmem158	0.546	Transitional
Mrpl23	0.545	Transitional
Junb	0.545	Transitional
Tiparp	0.545	Transitional
Sumo1	0.544	Transitional
Polr2f	0.544	Transitional
Emc10	0.544	Transitional
Creb3	0.544	Transitional
Bst2	0.544	Transitional
Ano6	0.543	Transitional
Adm	0.543	Transitional
Cisd2	0.542	Transitional
Rpl39l	0.542	Transitional
Herpud1	0.542	Transitional
Tnfaip3	0.542	Transitional
Timm23	0.541	Transitional
Rxylt1	0.541	Transitional
Hspa1b	0.541	Transitional
Akr1b3	0.54	Transitional
Nfe2l1	0.54	Transitional
Hmgcs1	0.54	Transitional
Trip12	0.539	Transitional
Wnt2	0.539	Transitional
Pcbp1	0.538	Transitional
Usp16	0.538	Transitional
Ldha	0.538	Transitional
Crk	0.537	Transitional
Cnot6	0.537	Transitional
Etfa	0.537	Transitional
Psmb5	0.537	Transitional
Rsrc1	0.537	Transitional
Cdc16	0.537	Transitional
Tgfb1i1	0.537	Transitional
Ntan1	0.536	Transitional
Guk1	0.536	Transitional
Slc39a13	0.536	Transitional
Fam171b	0.536	Transitional
Rrad	0.536	Transitional
Oip5os1	0.535	Transitional
Ndufs7	0.535	Transitional
Med13l	0.535	Transitional
Bax	0.535	Transitional
Esr1	0.535	Transitional
Golt1b	0.534	Transitional
Dtnbp1	0.533	Transitional
Ccser2	0.533	Transitional
Loxl3	0.533	Transitional
Smco4	0.533	Transitional
Aprt	0.532	Transitional
Yif1b	0.532	Transitional
Atp8b1	0.532	Transitional
Myo9a	0.531	Transitional
Baiap2	0.531	Transitional
Abl2	0.53	Transitional
Nudt4	0.53	Transitional
Cdc37	0.529	Transitional
Hist1h2bc	0.529	Transitional
Yme1l1	0.528	Transitional
Rras2	0.528	Transitional
Stat3	0.527	Transitional
Pla1a	0.527	Transitional
Rab34	0.527	Transitional
Iigp1	0.527	Transitional
Hnrnpu	0.526	Transitional
Fyttd1	0.526	Transitional
Chst12	0.526	Transitional
Lzts2	0.526	Transitional
Rap1a	0.525	Transitional
Bcas2	0.525	Transitional
Cetn3	0.525	Transitional
Prrx2	0.525	Transitional
Asph	0.524	Transitional
Ndufa6	0.523	Transitional
Snrpc	0.523	Transitional
Sgce	0.523	Transitional
Ptbp1	0.522	Transitional
Snrpd1	0.522	Transitional
Tpbg	0.522	Transitional
Rtn3	0.521	Transitional
Ppp1cb	0.521	Transitional
Rab22a	0.521	Transitional
Dctn2	0.521	Transitional
Aak1	0.521	Transitional
Cct3	0.521	Transitional
Dlgap4	0.521	Transitional
Mrpl53	0.521	Transitional
Adgra2	0.521	Transitional
Cnbp	0.52	Transitional
Metap2	0.52	Transitional
Csgalnact2	0.52	Transitional
Pten	0.519	Transitional
Dctn3	0.519	Transitional
Eif1ax	0.519	Transitional
Ahcyl1	0.519	Transitional
Zfp260	0.519	Transitional
Csgalnact1	0.519	Transitional
Sf3b2	0.518	Transitional
Zfp451	0.518	Transitional
Gdf10	0.518	Transitional
Psip1	0.518	Transitional
Fam3c	0.517	Transitional
Dnajb9	0.517	Transitional
Tbx15	0.517	Transitional
Caprin1	0.516	Transitional
Chmp3	0.516	Transitional
Pcnp	0.516	Transitional
Clptm1l	0.516	Transitional
Fkbp2	0.516	Transitional
Klf7	0.516	Transitional
Tln2	0.516	Transitional
Gm1673	0.516	Transitional
Pls3	0.516	Transitional
Tecr	0.515	Transitional
Usp34	0.515	Transitional
Magoh	0.515	Transitional
Tcp1	0.515	Transitional
Ifi27l2a	0.515	Transitional
Hnrnpul2	0.514	Transitional
Hnrnpdl	0.514	Transitional
Klf3	0.514	Transitional
Rbbp6	0.514	Transitional
Slit2	0.514	Transitional
Bet1	0.514	Transitional
Dtymk	0.514	Transitional
Hnrnpul1	0.513	Transitional
Bad	0.513	Transitional
Top2b	0.512	Transitional
Sec14l1	0.512	Transitional
Cct2	0.512	Transitional
Cercam	0.512	Transitional
Rhobtb3	0.512	Transitional
Rlim	0.511	Transitional
Polr3d	0.511	Transitional
Cxxc5	0.511	Transitional
Smtn	0.511	Transitional
Tax1bp1	0.51	Transitional
Nfat5	0.51	Transitional
Atp5k	0.51	Transitional
Agap1	0.51	Transitional
Plp2	0.51	Transitional
Itpkc	0.51	Transitional
Rps27rt	0.509	Transitional
Zfr	0.509	Transitional
Fkbp8	0.508	Transitional
Nr3c1	0.508	Transitional
Ubap2l	0.508	Transitional
Tomm6	0.508	Transitional
Pdcd6	0.508	Transitional
Elf2	0.508	Transitional
Lmo4	0.508	Transitional
Fgf7	0.508	Transitional
Glrx5	0.507	Transitional
C1qtnf2	0.507	Transitional
Elf1	0.506	Transitional
Stt3b	0.506	Transitional
1810055G02Rik	0.506	Transitional
Ubtf	0.505	Transitional
Ift43	0.505	Transitional
Birc6	0.504	Transitional
Ak2	0.504	Transitional
Jmjd1c	0.504	Transitional
Smim7	0.503	Transitional
Cct6a	0.503	Transitional
Selenon	0.503	Transitional
Slc16a2	0.503	Transitional
Ctsf	0.503	Transitional
Nars	0.502	Transitional
Ube3a	0.502	Transitional
Irak3	0.502	Transitional
Rassf8	0.502	Transitional
Myh9	0.502	Transitional
Chl1	0.502	Transitional
Aga	0.501	Transitional
Slc25a3	0.5	Transitional
Ccdc186	0.5	Transitional
Setbp1	0.5	Transitional
Cd44	0.5	Transitional
Dph3	0.499	Transitional
Prkcsh	0.499	Transitional
Tmem106b	0.499	Transitional
Meis2	0.499	Transitional
Ap2a2	0.498	Transitional
Trappc2l	0.498	Transitional
Ankrd17	0.498	Transitional
Ggh	0.498	Transitional
Zcrb1	0.498	Transitional
Arfgap3	0.498	Transitional
Kank2	0.498	Transitional
Emg1	0.497	Transitional
Agfg1	0.497	Transitional
Ilk	0.497	Transitional
Ginm1	0.497	Transitional
Gata6	0.497	Transitional
Tusc3	0.497	Transitional
Ormdl3	0.497	Transitional
Ncor1	0.496	Transitional
Hnrnpa3	0.496	Transitional
Tex261	0.496	Transitional
Ccdc59	0.496	Transitional
Lsm12	0.495	Transitional
Tnrc6c	0.495	Transitional
Dpysl2	0.495	Transitional
P4ha3	0.495	Transitional
2410006H16Rik	0.495	Transitional
Mien1	0.494	Transitional
Zfhx3	0.494	Transitional
Srsf3	0.494	Transitional
Serpinb2	0.494	Transitional
Esd	0.493	Transitional
Psmc6	0.493	Transitional
Ndufa12	0.493	Transitional
Ppp3cb	0.493	Transitional
Pgrmc2	0.493	Transitional
Rab14	0.492	Transitional
Tnrc6a	0.492	Transitional
Mbd3	0.492	Transitional
Pfdn1	0.492	Transitional
Smc1a	0.492	Transitional
Mpc1	0.491	Transitional
Napa	0.491	Transitional
Pde8a	0.491	Transitional
Tram2	0.491	Transitional
Spry2	0.491	Transitional
Ube2v2	0.491	Transitional
Mcc	0.491	Transitional
Chd9	0.49	Transitional
Pafah1b2	0.49	Transitional
Acadsb	0.49	Transitional
Glt8d1	0.49	Transitional
Vdac1	0.489	Transitional
Pdxdc1	0.489	Transitional
Cdc42bpa	0.489	Transitional
Chmp4b	0.488	Transitional
Mrpl17	0.488	Transitional
Actr1b	0.488	Transitional
Pdzrn3	0.488	Transitional
Rb1cc1	0.487	Transitional
Alg5	0.487	Transitional
Smim10l1	0.487	Transitional
Yipf4	0.486	Transitional
Phldb1	0.486	Transitional
Rgcc	0.486	Transitional
Snrpd3	0.485	Transitional
Zmynd11	0.485	Transitional
U2af1	0.485	Transitional
Hnrnpa1	0.485	Transitional
Ywhaz	0.484	Transitional
Cenpb	0.484	Transitional
Tm2d2	0.484	Transitional
Naa38	0.483	Transitional
Brk1	0.482	Transitional
Ddx39b	0.482	Transitional
Ap2b1	0.482	Transitional
Lamtor1	0.482	Transitional
Tspan31	0.482	Transitional
Ebpl	0.482	Transitional
Ece1	0.481	Transitional
Tfg	0.481	Transitional
Josd2	0.481	Transitional
Cp	0.481	Transitional
Cuedc1	0.481	Transitional
Tcf12	0.48	Transitional
Kif2a	0.48	Transitional
Rab12	0.48	Transitional
Pard3b	0.48	Transitional
Kdm6b	0.48	Transitional
Tmem208	0.479	Transitional
Sbds	0.479	Transitional
Prrc2b	0.479	Transitional
Shox2	0.479	Transitional
Psma5	0.478	Transitional
Igsf8	0.478	Transitional
Gbf1	0.478	Transitional
Luc7l2	0.477	Transitional
Gga2	0.477	Transitional
Slc25a39	0.476	Transitional
Gria3	0.476	Transitional
Helz	0.476	Transitional
Gnpnat1	0.476	Transitional
Ptges	0.476	Transitional
Srsf6	0.475	Transitional
Ppp1r10	0.475	Transitional
Capn2	0.475	Transitional
Map2k2	0.475	Transitional
Mocs2	0.475	Transitional
Tpd52l2	0.475	Transitional
Asap1	0.474	Transitional
Sf3b3	0.474	Transitional
Bola3	0.474	Transitional
Smad1	0.474	Transitional
Stag1	0.473	Transitional
Hspa13	0.473	Transitional
Mettl9	0.473	Transitional
Dynll2	0.473	Transitional
Gap43	0.473	Transitional
Ces2g	0.473	Transitional
Rbm8a	0.472	Transitional
mt-Atp8	0.472	Transitional
Mrpl30	0.472	Transitional
Prss35	0.472	Transitional
Atp6v1f	0.471	Transitional
Ndufb7	0.471	Transitional
Arsb	0.471	Transitional
Ubxn1	0.47	Transitional
Fgfr1op2	0.47	Transitional
Brd2	0.47	Transitional
Ddx1	0.47	Transitional
Plce1	0.47	Transitional
Eif4b	0.469	Transitional
Smarca5	0.469	Transitional
Ltbp1	0.469	Transitional
Ptprd	0.469	Transitional
Fat1	0.469	Transitional
Wasf2	0.468	Transitional
Med13	0.468	Transitional
Trappc6b	0.468	Transitional
Aldh1l2	0.468	Transitional
Podn	0.468	Transitional
0610012G03Rik	0.467	Transitional
Mrps14	0.467	Transitional
Irf2bpl	0.467	Transitional
Fer	0.467	Transitional
Gadd45b	0.467	Transitional
Macf1	0.466	Transitional
Ube2h	0.466	Transitional
Plin3	0.466	Transitional
Prkab2	0.466	Transitional
Mrpl51	0.466	Transitional
Clip1	0.465	Transitional
Srsf10	0.465	Transitional
Rev3l	0.465	Transitional
Rbms1	0.464	Transitional
Nsd1	0.464	Transitional
Zfand3	0.464	Transitional
Cgref1	0.464	Transitional
Mndal	0.464	Transitional
Tmem14c	0.463	Transitional
Eea1	0.463	Transitional
Txn2	0.463	Transitional
Ciao2b	0.463	Transitional
Tubb6	0.463	Transitional
Rab1a	0.462	Transitional
Cadm3	0.462	Transitional
Egln1	0.462	Transitional
Ergic2	0.461	Transitional
Map7d1	0.46	Transitional
Hs2st1	0.46	Transitional
Itgav	0.46	Transitional
Lrp6	0.46	Transitional
Atl3	0.459	Transitional
Pip5k1a	0.459	Transitional
Ndufs3	0.458	Transitional
Cnih4	0.458	Transitional
Brd3	0.458	Transitional
Ssna1	0.458	Transitional
Gbp2	0.458	Transitional
Gnai2	0.457	Transitional
Ndufb8	0.457	Transitional
Mrpl34	0.457	Transitional
Txlna	0.457	Transitional
Gask1b	0.457	Transitional
Irs1	0.457	Transitional
Bcl10	0.456	Transitional
Tor1b	0.456	Transitional
Tmem43	0.456	Transitional
Mesd	0.455	Transitional
Pcm1	0.455	Transitional
Sap18	0.455	Transitional
C1qbp	0.455	Transitional
Creb3l3	0.455	Transitional
Plaat3	0.455	Transitional
Hdac7	0.455	Transitional
Parp3	0.455	Transitional
Nectin3	0.455	Transitional
Golph3	0.454	Transitional
Eif4g3	0.454	Transitional
Snx6	0.454	Transitional
Zyx	0.454	Transitional
Mir100hg	0.454	Transitional
Rbm25	0.453	Transitional
Psmd2	0.453	Transitional
Plscr3	0.453	Transitional
Nmt2	0.453	Transitional
Sertad2	0.453	Transitional
Brd1	0.452	Transitional
Phb2	0.452	Transitional
Ppp2r2d	0.452	Transitional
Med21	0.452	Transitional
Il13ra1	0.452	Transitional
Mirg	0.452	Transitional
Taok1	0.451	Transitional
Slk	0.451	Transitional
Ube2m	0.451	Transitional
Mbtps1	0.451	Transitional
Prxl2c	0.451	Transitional
Morc4	0.451	Transitional
Pomp	0.45	Transitional
Baz1b	0.45	Transitional
Maco1	0.45	Transitional
Elof1	0.45	Transitional
Fdx1	0.45	Transitional
Tfpi	0.45	Transitional
Ctdnep1	0.449	Transitional
Tnfrsf1a	0.449	Transitional
Puf60	0.449	Transitional
Thoc2	0.449	Transitional
Tmem97	0.449	Transitional
Cdr2	0.449	Transitional
Zfp148	0.448	Transitional
Tasor	0.448	Transitional
Scfd1	0.448	Transitional
Tor1aip2	0.448	Transitional
Bcat1	0.448	Transitional
Dock7	0.447	Transitional
Smarcb1	0.447	Transitional
Abl1	0.447	Transitional
Srrm1	0.446	Transitional
Uba1	0.446	Transitional
Nagk	0.446	Transitional
Gulp1	0.446	Transitional
Cacna2d1	0.446	Transitional
Lman2	0.445	Transitional
Ankrd12	0.445	Transitional
Fkbp3	0.445	Transitional
Arid4b	0.444	Transitional
Efr3a	0.444	Transitional
Clcn4	0.444	Transitional
Rp9	0.444	Transitional
Mrpl42	0.444	Transitional
Slco3a1	0.444	Transitional
Lrp10	0.443	Transitional
Rab11b	0.443	Transitional
Mrps33	0.443	Transitional
Polr2m	0.443	Transitional
Jkamp	0.443	Transitional
Cpd	0.443	Transitional
Clip4	0.443	Transitional
Hacd1	0.443	Transitional
Tcf7l1	0.443	Transitional
Gnb1	0.442	Transitional
Prkar1a	0.442	Transitional
Arf6	0.442	Transitional
Slirp	0.442	Transitional
Rdh10	0.442	Transitional
Zranb2	0.441	Transitional
Ctbp1	0.441	Transitional
Aldh1a1	0.441	Transitional
Steap4	0.441	Transitional
Egr3	0.441	Transitional
Eif6	0.44	Transitional
Mga	0.44	Transitional
Fam129a	0.44	Transitional
Gm2000	0.44	Transitional
C1qtnf1	0.44	Transitional
Cxcl2	0.44	Transitional
Arpc1b	0.439	Transitional
Sppl2a	0.439	Transitional
Mlf2	0.439	Transitional
Nav3	0.439	Transitional
Glrx2	0.439	Transitional
C1d	0.439	Transitional
Rbms2	0.439	Transitional
Ltbp4	0.439	Transitional
Shisa5	0.437	Transitional
Rab5a	0.437	Transitional
Trim28	0.437	Transitional
Tmem160	0.437	Transitional
Mpp5	0.437	Transitional
Snx7	0.437	Transitional
Crabp1	0.437	Transitional
Sptlc2	0.436	Transitional
Mapk1ip1l	0.436	Transitional
Golga4	0.436	Transitional
Pigk	0.436	Transitional
Zcchc14	0.436	Transitional
Rab21	0.435	Transitional
Tmem30a	0.435	Transitional
Mtpn	0.435	Transitional
Cmpk1	0.435	Transitional
Zbtb38	0.435	Transitional
Slc29a1	0.435	Transitional
Sec23ip	0.435	Transitional
Taf1d	0.435	Transitional
Naxe	0.435	Transitional
Adarb1	0.435	Transitional
Arhgap42	0.435	Transitional
Gm14636	0.435	Transitional
Zfp91	0.434	Transitional
Hhipl1	0.434	Transitional
Vma21	0.434	Transitional
Chmp2a	0.433	Transitional
Rnf145	0.433	Transitional
Nck1	0.433	Transitional
2510009E07Rik	0.433	Transitional
Zfp706	0.432	Transitional
Ripk1	0.432	Transitional
Pdha1	0.432	Transitional
Slc16a1	0.432	Transitional
Efnb1	0.432	Transitional
Eif4h	0.431	Transitional
Ddx24	0.431	Transitional
Dtd1	0.431	Transitional
Rnaseh2c	0.431	Transitional
Gtf2a2	0.431	Transitional
[truncated: 5,366 more rows]

## Sheet: Epithelial cell cluster
Gene Name	Log2FC	Type
Krtdap	5.75	Up-regulated
Krt10	5.147	Up-regulated
Lgals7	5.125	Up-regulated
Krt1	5.109	Up-regulated
Ly6d	4.982	Up-regulated
Krt14	4.721	Up-regulated
Sfn	4.325	Up-regulated
Calm4	4.118	Up-regulated
Krt77	4.067	Up-regulated
Perp	3.989	Up-regulated
Dmkn	3.964	Up-regulated
Krt5	3.799	Up-regulated
Dsp	3.541	Up-regulated
Fxyd3	3.293	Up-regulated
Sbsn	3.274	Up-regulated
Krt15	3.162	Up-regulated
Fam25c	3.08	Up-regulated
Fabp5	3.043	Up-regulated
Krt17	3.014	Up-regulated
Mt4	2.935	Up-regulated
Hspb1	2.87	Up-regulated
Sprr1a	2.82	Up-regulated
Apoc1	2.816	Up-regulated
Serpinb5	2.717	Up-regulated
Cst6	2.716	Up-regulated
Anxa8	2.619	Up-regulated
Dsc3	2.568	Up-regulated
Dapl1	2.534	Up-regulated
Elovl4	2.483	Up-regulated
Clca3a2	2.443	Up-regulated
Tacstd2	2.39	Up-regulated
Cstdc5	2.371	Up-regulated
Asprv1	2.359	Up-regulated
Col17a1	2.341	Up-regulated
Jup	2.336	Up-regulated
Scd1	2.271	Up-regulated
Ly6g6c	2.243	Up-regulated
Krt16	2.236	Up-regulated
Serpinb2	2.184	Up-regulated
S100a14	2.176	Up-regulated
Ccl27a	2.097	Up-regulated
Dsg1a	2.078	Up-regulated
Gm94	1.95	Up-regulated
Trim29	1.923	Up-regulated
Krt79	1.885	Up-regulated
Stfa3	1.869	Up-regulated
Klf5	1.859	Up-regulated
Pkp1	1.814	Up-regulated
Cd9	1.79	Up-regulated
Lypd3	1.783	Up-regulated
Epcam	1.737	Up-regulated
Sdc4	1.705	Up-regulated
Elovl6	1.682	Up-regulated
Aqp3	1.661	Up-regulated
Tubb4b	1.654	Up-regulated
Plet1	1.651	Up-regulated
Krt6a	1.649	Up-regulated
Spink5	1.644	Up-regulated
Emp2	1.638	Up-regulated
Urah	1.612	Up-regulated
Fgfbp1	1.603	Up-regulated
Tmem45a	1.581	Up-regulated
Ybx3	1.571	Up-regulated
Rab25	1.521	Up-regulated
Tecr	1.503	Up-regulated
Pof1b	1.478	Up-regulated
Ggct	1.478	Up-regulated
Trp63	1.447	Up-regulated
Dstn	1.44	Up-regulated
Ptma	1.44	Up-regulated
Itga6	1.439	Up-regulated
Ezr	1.431	Up-regulated
Rps26	1.416	Up-regulated
Ptprf	1.415	Up-regulated
Dhcr24	1.413	Up-regulated
Hbegf	1.405	Up-regulated
Rplp0	1.394	Up-regulated
Lgals3	1.385	Up-regulated
Msmo1	1.384	Up-regulated
Ppia	1.369	Up-regulated
Map1lc3a	1.366	Up-regulated
1810037I17Rik	1.364	Up-regulated
Sptssa	1.36	Up-regulated
Rps5	1.351	Up-regulated
Crip2	1.344	Up-regulated
Slc38a2	1.336	Up-regulated
Cxadr	1.331	Up-regulated
Rpl13	1.329	Up-regulated
Rps7	1.329	Up-regulated
Hmgcs1	1.326	Up-regulated
Rps16	1.313	Up-regulated
Rps2	1.311	Up-regulated
Spint2	1.309	Up-regulated
Rpl18	1.309	Up-regulated
Dynll1	1.307	Up-regulated
Rpl10a	1.299	Up-regulated
Rps18	1.292	Up-regulated
Capns2	1.286	Up-regulated
Rpl9	1.279	Up-regulated
Rpl30	1.275	Up-regulated
Cldn1	1.272	Up-regulated
Mif	1.263	Up-regulated
Mast4	1.26	Up-regulated
Pycard	1.259	Up-regulated
Rpl6	1.248	Up-regulated
Avpi1	1.228	Up-regulated
Rpl15	1.226	Up-regulated
Rps20	1.225	Up-regulated
Rps8	1.224	Up-regulated
Gltp	1.222	Up-regulated
Dbi	1.222	Up-regulated
Rpl21	1.214	Up-regulated
Rpl28	1.213	Up-regulated
S100a16	1.209	Up-regulated
Hmgn1	1.206	Up-regulated
Naca	1.206	Up-regulated
Rpl23	1.204	Up-regulated
Cdkn1a	1.204	Up-regulated
Rpl14	1.195	Up-regulated
Rpl32	1.195	Up-regulated
Eppk1	1.18	Up-regulated
AY036118	1.179	Up-regulated
Rpl29	1.179	Up-regulated
Cdh1	1.177	Up-regulated
Rpl11	1.176	Up-regulated
Rps4x	1.171	Up-regulated
Klk7	1.171	Up-regulated
Rpl8	1.169	Up-regulated
Kif21a	1.169	Up-regulated
Fdps	1.166	Up-regulated
Rpl19	1.164	Up-regulated
Tchh	1.162	Up-regulated
Rpl27	1.16	Up-regulated
Gata3	1.152	Up-regulated
Prdx5	1.146	Up-regulated
Rpl22	1.14	Up-regulated
Bcl11b	1.137	Up-regulated
Serbp1	1.136	Up-regulated
Idi1	1.133	Up-regulated
Rps24	1.131	Up-regulated
Rpl37	1.127	Up-regulated
Id1	1.127	Up-regulated
Ckmt1	1.122	Up-regulated
Fam162a	1.116	Up-regulated
Rps3a1	1.112	Up-regulated
S100a11	1.108	Up-regulated
Pou3f1	1.105	Up-regulated
Ralbp1	1.096	Up-regulated
Rps3	1.093	Up-regulated
Rpl5	1.088	Up-regulated
Sdc1	1.087	Up-regulated
Rps10	1.082	Up-regulated
Ifi202b	1.081	Up-regulated
Hacd2	1.079	Up-regulated
Rpl12	1.077	Up-regulated
Rps15a	1.077	Up-regulated
Syne2	1.074	Up-regulated
Rps27a	1.073	Up-regulated
Atpif1	1.071	Up-regulated
Dnajb1	1.069	Up-regulated
Rpl3	1.067	Up-regulated
Nfib	1.067	Up-regulated
Rpl18a	1.066	Up-regulated
mt-Nd4	1.06	Up-regulated
Dusp7	1.058	Up-regulated
Sdr16c5	1.056	Up-regulated
Palmd	1.055	Up-regulated
Rps13	1.049	Up-regulated
Btf3	1.043	Up-regulated
mt-Nd5	1.034	Up-regulated
Casz1	1.031	Up-regulated
Rps11	1.03	Up-regulated
Ywhaz	1.029	Up-regulated
Hsp90ab1	1.029	Up-regulated
Zfp706	1.029	Up-regulated
Atf3	1.027	Up-regulated
Rps19	1.026	Up-regulated
Rpsa	1.024	Up-regulated
Rps25	1.021	Up-regulated
Ppp1r14c	1.011	Up-regulated
H3f3b	1.007	Up-regulated
Itm2b	1.002	Up-regulated
Net1	1	Up-regulated
Rps15	1	Transitional
Ncl	0.996	Transitional
Cltb	0.995	Transitional
Sox9	0.989	Transitional
H3f3a	0.987	Transitional
Chit1	0.987	Transitional
Rpl36a	0.987	Transitional
Eef1b2	0.982	Transitional
mt-Cytb	0.981	Transitional
Csta1	0.978	Transitional
Fau	0.977	Transitional
Anxa1	0.976	Transitional
Vdac1	0.975	Transitional
Cxcl14	0.975	Transitional
Rps12	0.974	Transitional
Fcgbp	0.974	Transitional
Stmn1	0.971	Transitional
Rpl27a	0.97	Transitional
Tuba4a	0.969	Transitional
Rpl7	0.968	Transitional
Ppl	0.966	Transitional
Hmgb2	0.965	Transitional
Ndufa4l2	0.948	Transitional
Rora	0.944	Transitional
Csnk1a1	0.942	Transitional
Rpl24	0.942	Transitional
Them5	0.941	Transitional
Rpl36	0.94	Transitional
Slco3a1	0.936	Transitional
Rpl17	0.932	Transitional
Eif5a	0.931	Transitional
Tiam1	0.929	Transitional
Rps23	0.927	Transitional
Atp5d	0.927	Transitional
Dst	0.927	Transitional
Rpl36al	0.924	Transitional
Rpl26	0.924	Transitional
Rpl34	0.924	Transitional
Cisd1	0.921	Transitional
Hras	0.918	Transitional
H2afj	0.917	Transitional
Hmgb1	0.915	Transitional
Npm1	0.914	Transitional
Rplp2	0.912	Transitional
Esrp1	0.911	Transitional
Cstb	0.911	Transitional
Irf6	0.908	Transitional
Top1	0.906	Transitional
Rps6	0.903	Transitional
Rpl7a	0.9	Transitional
Rpl23a	0.899	Transitional
Rpl35a	0.898	Transitional
Cd109	0.896	Transitional
Ndufa4	0.893	Transitional
Egr3	0.892	Transitional
Krt80	0.888	Transitional
Rps9	0.884	Transitional
Atp5g1	0.884	Transitional
Gas5	0.874	Transitional
Cox8a	0.871	Transitional
Iffo2	0.87	Transitional
Eef1a1	0.87	Transitional
Rps17	0.87	Transitional
Polr1d	0.867	Transitional
Rpl13a	0.867	Transitional
Chchd2	0.867	Transitional
Atox1	0.866	Transitional
Rarres1	0.863	Transitional
Gja1	0.862	Transitional
Set	0.859	Transitional
Stfa1	0.859	Transitional
mt-Nd2	0.857	Transitional
Scp2	0.855	Transitional
Ovol1	0.854	Transitional
Tns4	0.849	Transitional
Anxa2	0.849	Transitional
Higd1a	0.849	Transitional
Slc25a5	0.845	Transitional
Ktn1	0.843	Transitional
Fosl1	0.84	Transitional
Rplp1	0.839	Transitional
Arl4a	0.836	Transitional
Cldn4	0.827	Transitional
Rpl4	0.826	Transitional
4930523C07Rik	0.826	Transitional
Pdzk1ip1	0.826	Transitional
Cox7a2	0.825	Transitional
Cyp51	0.825	Transitional
Mgll	0.825	Transitional
Mpzl2	0.823	Transitional
Clic3	0.82	Transitional
Psapl1	0.819	Transitional
Ppp1r14b	0.817	Transitional
Pim3	0.816	Transitional
Celsr2	0.815	Transitional
Acbd6	0.815	Transitional
Rps14	0.814	Transitional
Dsg3	0.812	Transitional
mt-Nd1	0.811	Transitional
Rpl39	0.81	Transitional
Hsd17b12	0.805	Transitional
Btg2	0.803	Transitional
Atp5l	0.801	Transitional
Purb	0.799	Transitional
Eef1d	0.797	Transitional
Eif6	0.796	Transitional
Atp1b3	0.795	Transitional
Cysrt1	0.795	Transitional
mt-Atp6	0.793	Transitional
Rack1	0.789	Transitional
Psph	0.778	Transitional
Hadh	0.776	Transitional
Nsa2	0.773	Transitional
Dgcr6	0.772	Transitional
Ptgs1	0.772	Transitional
Skp1a	0.771	Transitional
Nfe2l1	0.77	Transitional
Ctnnbip1	0.766	Transitional
Rnd3	0.764	Transitional
Zfp750	0.763	Transitional
Gnai1	0.762	Transitional
Rps21	0.759	Transitional
Cox7b	0.752	Transitional
mt-Co1	0.749	Transitional
Cox5b	0.749	Transitional
Lmna	0.746	Transitional
Itpr3	0.745	Transitional
Calm2	0.744	Transitional
Pard6g	0.74	Transitional
Wnt4	0.737	Transitional
Hdgf	0.735	Transitional
Rab10	0.734	Transitional
Atp5g2	0.73	Transitional
Wdr61	0.726	Transitional
Cox6b1	0.726	Transitional
Dynlt3	0.724	Transitional
Acpp	0.724	Transitional
Csnk2b	0.723	Transitional
Afdn	0.718	Transitional
Rpl31	0.714	Transitional
mt-Nd4l	0.713	Transitional
Micos13	0.71	Transitional
Tob1	0.709	Transitional
Hopx	0.707	Transitional
Sqle	0.706	Transitional
Csnk2a2	0.706	Transitional
Acsl1	0.705	Transitional
Ndufb9	0.705	Transitional
Fst	0.705	Transitional
Hnrnpa2b1	0.702	Transitional
Eif4a1	0.699	Transitional
Ubl5	0.696	Transitional
Orm1	0.696	Transitional
Nhp2	0.693	Transitional
Oxct1	0.692	Transitional
Nectin1	0.689	Transitional
Eif3h	0.687	Transitional
Snrpf	0.687	Transitional
Mgst1	0.687	Transitional
Fam83g	0.686	Transitional
Gabarapl2	0.686	Transitional
Psmb2	0.685	Transitional
Itpkc	0.684	Transitional
Eif3f	0.682	Transitional
Ikzf2	0.68	Transitional
Sult2b1	0.68	Transitional
Grhl1	0.678	Transitional
Atp2b4	0.678	Transitional
Rps27	0.678	Transitional
Mpc2	0.678	Transitional
Tfap2a	0.677	Transitional
Atp5b	0.677	Transitional
Cks2	0.677	Transitional
Eif3k	0.676	Transitional
Uqcr11	0.676	Transitional
Eef2	0.675	Transitional
Pdcd4	0.675	Transitional
Cox7c	0.673	Transitional
Epha2	0.672	Transitional
Txndc17	0.67	Transitional
Arap2	0.666	Transitional
Tax1bp1	0.665	Transitional
Dusp22	0.664	Transitional
Hmgcr	0.661	Transitional
Sar1b	0.66	Transitional
Cebpa	0.659	Transitional
Psmb3	0.656	Transitional
Evpl	0.651	Transitional
Zfp36l2	0.651	Transitional
Slc12a2	0.647	Transitional
Pla2g2f	0.644	Transitional
Stim1	0.642	Transitional
Hal	0.642	Transitional
Cnbp	0.637	Transitional
Myl12a	0.635	Transitional
Tomm7	0.632	Transitional
Rab11a	0.631	Transitional
Dusp6	0.63	Transitional
Cox5a	0.629	Transitional
Nop10	0.628	Transitional
Smagp	0.627	Transitional
Uqcrh	0.627	Transitional
Hnrnpab	0.624	Transitional
Mdh2	0.624	Transitional
Dsc1	0.624	Transitional
Mgst3	0.623	Transitional
Mir205hg	0.623	Transitional
Prxl2a	0.623	Transitional
Casp14	0.621	Transitional
Eif2s2	0.619	Transitional
Kmt5a	0.618	Transitional
Psma2	0.617	Transitional
Eif3i	0.617	Transitional
Klf3	0.617	Transitional
Tfap2c	0.616	Transitional
Cct2	0.615	Transitional
Ddx5	0.614	Transitional
Ran	0.613	Transitional
mt-Co3	0.612	Transitional
Atp5h	0.61	Transitional
H2-K1	0.61	Transitional
Oas1f	0.609	Transitional
Sf3b6	0.607	Transitional
Scel	0.607	Transitional
Arhgef5	0.606	Transitional
Tuba1c	0.605	Transitional
Chl1	0.605	Transitional
Acsbg1	0.605	Transitional
Ankrd11	0.604	Transitional
Eif1ax	0.602	Transitional
Llph	0.601	Transitional
Klc3	0.601	Transitional
Trbc2	0.601	Transitional
Abca12	0.6	Transitional
Rpl41	0.599	Transitional
Erbb3	0.599	Transitional
Pnrc1	0.599	Transitional
Gcat	0.598	Transitional
Calml3	0.598	Transitional
Foxn3	0.597	Transitional
Clic1	0.597	Transitional
Eif3c	0.596	Transitional
Ndufa12	0.596	Transitional
Bok	0.596	Transitional
Lad1	0.596	Transitional
Tacc2	0.595	Transitional
Blmh	0.594	Transitional
Ahnak2	0.594	Transitional
Eif5	0.591	Transitional
Tanc1	0.591	Transitional
Snu13	0.59	Transitional
Snrpd3	0.588	Transitional
Susd2	0.588	Transitional
Ak2	0.588	Transitional
Mapk13	0.588	Transitional
Pa2g4	0.587	Transitional
Ctnna1	0.585	Transitional
Areg	0.584	Transitional
mt-Atp8	0.583	Transitional
Cd2ap	0.581	Transitional
Sgpp1	0.581	Transitional
Itprid2	0.58	Transitional
Lsr	0.58	Transitional
Cyb5a	0.58	Transitional
Ivns1abp	0.579	Transitional
Ndufc1	0.579	Transitional
Actn4	0.578	Transitional
Ptpn13	0.576	Transitional
2410006H16Rik	0.576	Transitional
Hnrnpa3	0.575	Transitional
Prxl2b	0.575	Transitional
Aldoa	0.574	Transitional
Sem1	0.572	Transitional
Arid5b	0.571	Transitional
Ndufb11	0.57	Transitional
Kif5b	0.569	Transitional
Psmb5	0.569	Transitional
Sltm	0.567	Transitional
Epha4	0.567	Transitional
Cd24a	0.566	Transitional
Tomm20	0.565	Transitional
Echdc1	0.565	Transitional
Metap2	0.563	Transitional
Klf13	0.563	Transitional
Uqcrb	0.563	Transitional
Ndufb8	0.562	Transitional
Ggh	0.561	Transitional
Atp5o	0.561	Transitional
Tmprss4	0.56	Transitional
Rpl37a	0.56	Transitional
Pmvk	0.558	Transitional
Arpp19	0.557	Transitional
Aldh3b2	0.557	Transitional
Lmo4	0.557	Transitional
Sdr16c6	0.554	Transitional
Ier2	0.552	Transitional
Hspd1	0.552	Transitional
Uqcrc1	0.55	Transitional
Snrpd2	0.549	Transitional
Eif1	0.549	Transitional
Crabp2	0.549	Transitional
Taf1d	0.547	Transitional
Notch1	0.547	Transitional
Ndufa7	0.547	Transitional
Uba52	0.546	Transitional
Cycs	0.546	Transitional
Tcim	0.546	Transitional
Clca2	0.545	Transitional
Tjp2	0.545	Transitional
Atp5c1	0.545	Transitional
Edf1	0.545	Transitional
Top2b	0.544	Transitional
Atp5j	0.544	Transitional
Ppp2r3a	0.543	Transitional
Tmem134	0.542	Transitional
Lamb3	0.541	Transitional
Adtrp	0.541	Transitional
Cox4i1	0.541	Transitional
Nasp	0.54	Transitional
Acer1	0.54	Transitional
Psma3	0.54	Transitional
Eef1g	0.539	Transitional
Pdap1	0.539	Transitional
Efna1	0.538	Transitional
Hebp2	0.536	Transitional
Rpl22l1	0.534	Transitional
Ablim1	0.533	Transitional
Actg1	0.533	Transitional
Lamc2	0.531	Transitional
Mpc1	0.531	Transitional
Psmb1	0.53	Transitional
Ralgps2	0.529	Transitional
Atp5g3	0.529	Transitional
Gng12	0.529	Transitional
Fam57a	0.528	Transitional
Tmem238	0.527	Transitional
Pkp3	0.527	Transitional
Sostdc1	0.527	Transitional
Rps28	0.526	Transitional
Me1	0.525	Transitional
Skint9	0.524	Transitional
Neat1	0.524	Transitional
mt-Co2	0.523	Transitional
Dsg1b	0.523	Transitional
Prdx1	0.523	Transitional
Pomp	0.523	Transitional
Alox12e	0.522	Transitional
Ubxn1	0.521	Transitional
Tiparp	0.521	Transitional
Clu	0.521	Transitional
4833423E24Rik	0.52	Transitional
Prom2	0.52	Transitional
Gsto1	0.52	Transitional
Pak3	0.52	Transitional
Rpl10	0.52	Transitional
Mark2	0.519	Transitional
Hadha	0.519	Transitional
Bcap31	0.519	Transitional
Srpk2	0.517	Transitional
Pank1	0.517	Transitional
Lmo1	0.515	Transitional
Cox6c	0.515	Transitional
Lratd1	0.514	Transitional
Zfand5	0.513	Transitional
Fasn	0.513	Transitional
Ndufa6	0.512	Transitional
Bcam	0.512	Transitional
Uqcrq	0.512	Transitional
Ndfip2	0.511	Transitional
Efnb2	0.511	Transitional
Ndufb5	0.511	Transitional
Uchl3	0.51	Transitional
Luzp1	0.51	Transitional
Tle4	0.507	Transitional
Magoh	0.507	Transitional
Snrpd1	0.507	Transitional
Nrip1	0.507	Transitional
Ndufab1	0.507	Transitional
Eif3m	0.506	Transitional
Srsf3	0.505	Transitional
Ldlr	0.505	Transitional
Zbtb7a	0.504	Transitional
Clip4	0.503	Transitional
Hsd17b7	0.502	Transitional
Ehf	0.501	Transitional
Uqcr10	0.501	Transitional
Tet3	0.5	Transitional
Snrpg	0.499	Transitional
Camta1	0.498	Transitional
Bbox1	0.498	Transitional
Atp6v1e1	0.498	Transitional
Irx2	0.498	Transitional
Pgrmc2	0.498	Transitional
Atp5a1	0.497	Transitional
Kdm5b	0.497	Transitional
Anxa7	0.496	Transitional
Capn1	0.496	Transitional
Cdc42bpg	0.496	Transitional
Cct6a	0.495	Transitional
Adgrf4	0.495	Transitional
Abcd3	0.495	Transitional
Ldhb	0.495	Transitional
Dennd2c	0.492	Transitional
Mdh1	0.492	Transitional
Trappc6a	0.49	Transitional
Secisbp2l	0.49	Transitional
Naa15	0.489	Transitional
Brd1	0.488	Transitional
Echs1	0.488	Transitional
Uqcc2	0.487	Transitional
Lama3	0.487	Transitional
Tomm22	0.486	Transitional
Lancl1	0.485	Transitional
Atp5j2	0.485	Transitional
Cs	0.484	Transitional
Bmp2	0.482	Transitional
Stard10	0.481	Transitional
Ddr1	0.481	Transitional
Srpk1	0.48	Transitional
Zfp266	0.48	Transitional
Atp5md	0.48	Transitional
Polb	0.479	Transitional
Banf1	0.478	Transitional
Eif4g2	0.478	Transitional
Fam83b	0.477	Transitional
Ormdl2	0.476	Transitional
Ndufb10	0.476	Transitional
Psma7	0.475	Transitional
Arf6	0.474	Transitional
D16Ertd472e	0.472	Transitional
Bag1	0.472	Transitional
Mrps14	0.471	Transitional
Gjb3	0.471	Transitional
Barx2	0.471	Transitional
Ndufa10	0.471	Transitional
C1qbp	0.471	Transitional
Rps27l	0.471	Transitional
Npl	0.469	Transitional
Plek2	0.469	Transitional
Sytl1	0.469	Transitional
Ndufs6	0.468	Transitional
Arhgef12	0.467	Transitional
Ndufa11	0.467	Transitional
Bzw1	0.466	Transitional
Eif3e	0.465	Transitional
Ola1	0.465	Transitional
Rpl35	0.465	Transitional
Irx3	0.464	Transitional
Sinhcaf	0.464	Transitional
Klk8	0.464	Transitional
Sumo2	0.464	Transitional
Atp6v0e	0.464	Transitional
Hspb8	0.464	Transitional
Glrx5	0.463	Transitional
Ctnnd1	0.462	Transitional
Adh7	0.461	Transitional
U2af1	0.461	Transitional
Ddx21	0.46	Transitional
Oaz1	0.46	Transitional
Hoxa7	0.459	Transitional
Maml3	0.459	Transitional
Klf4	0.458	Transitional
Ide	0.458	Transitional
Paqr5	0.457	Transitional
Arpc5l	0.457	Transitional
Bcl10	0.457	Transitional
Etfa	0.456	Transitional
Golga4	0.456	Transitional
Pfdn5	0.456	Transitional
Tbca	0.456	Transitional
Rbbp6	0.456	Transitional
Gdpd2	0.454	Transitional
Fdft1	0.454	Transitional
Flrt3	0.452	Transitional
Crb3	0.451	Transitional
Map7	0.451	Transitional
Elovl7	0.45	Transitional
Rab18	0.45	Transitional
Arl5b	0.45	Transitional
Kank1	0.448	Transitional
Ptges3	0.448	Transitional
Tnfrsf19	0.447	Transitional
Rab3d	0.446	Transitional
Irx5	0.444	Transitional
Vps36	0.444	Transitional
Srrm1	0.444	Transitional
Hspe1	0.444	Transitional
Snrpe	0.443	Transitional
Glo1	0.442	Transitional
Bcas2	0.442	Transitional
Hspa4	0.441	Transitional
Fbl	0.44	Transitional
Rpl9-ps6	0.44	Transitional
Cetn3	0.44	Transitional
Hsdl2	0.44	Transitional
Atp1a1	0.44	Transitional
Arl6ip1	0.44	Transitional
H2afv	0.44	Transitional
Tnfrsf12a	0.436	Transitional
Ndufb2	0.436	Transitional
C1qtnf12	0.434	Transitional
Vps13a	0.434	Transitional
Ubb	0.434	Transitional
Ube2d3	0.434	Transitional
Dhrs7	0.434	Transitional
Nucks1	0.432	Transitional
Fnbp1l	0.432	Transitional
Phb2	0.432	Transitional
Naa50	0.431	Transitional
Nop58	0.431	Transitional
Sema3d	0.43	Transitional
Sowahc	0.43	Transitional
H2-Q7	0.429	Transitional
Midn	0.429	Transitional
Nop53	0.428	Transitional
Snhg1	0.428	Transitional
F11r	0.428	Transitional
Lgalsl	0.428	Transitional
Ptpn14	0.427	Transitional
Nolc1	0.426	Transitional
Dusp11	0.426	Transitional
Psmc5	0.426	Transitional
Ube2s	0.426	Transitional
Hnrnpl	0.425	Transitional
Hnrnpa1	0.425	Transitional
Tmem65	0.424	Transitional
Arid4b	0.424	Transitional
Gjb5	0.423	Transitional
Ppp1cb	0.422	Transitional
Itgb4	0.422	Transitional
Endou	0.421	Transitional
Dctn3	0.421	Transitional
Prdx2	0.421	Transitional
G3bp1	0.42	Transitional
Sfr1	0.42	Transitional
Abhd5	0.418	Transitional
Ephb6	0.418	Transitional
Mrpl53	0.418	Transitional
Psma5	0.418	Transitional
Sppl3	0.417	Transitional
Vdr	0.417	Transitional
Hnrnpa0	0.417	Transitional
Tra2b	0.416	Transitional
Wnt3	0.415	Transitional
Aimp1	0.415	Transitional
Chmp5	0.415	Transitional
Aplp2	0.415	Transitional
Defb1	0.414	Transitional
Map2k4	0.414	Transitional
Cox7a2l	0.414	Transitional
Sub1	0.414	Transitional
H2afz	0.414	Transitional
Exosc7	0.413	Transitional
Acad9	0.412	Transitional
Gnai3	0.412	Transitional
Pabpn1	0.412	Transitional
Tsc22d2	0.412	Transitional
Hs3st6	0.411	Transitional
Nme1	0.411	Transitional
Efnb1	0.41	Transitional
Nrarp	0.409	Transitional
Ndufb4	0.409	Transitional
Psmb6	0.409	Transitional
Apoe	0.408	Transitional
Polr3g	0.408	Transitional
Cldnd1	0.408	Transitional
Znrf2	0.408	Transitional
Acsl3	0.408	Transitional
mt-Nd3	0.408	Transitional
Ndufc2	0.408	Transitional
Clip1	0.407	Transitional
Eloc	0.407	Transitional
Zc3h15	0.407	Transitional
Chmp2a	0.406	Transitional
Trmt112	0.406	Transitional
Cast	0.406	Transitional
Fam110a	0.406	Transitional
Pabpc1	0.405	Transitional
Pdzd2	0.405	Transitional
Pfdn1	0.405	Transitional
Rpl38	0.405	Transitional
Homer2	0.404	Transitional
F2rl1	0.404	Transitional
Lipg	0.403	Transitional
Nipal2	0.403	Transitional
Rarg	0.403	Transitional
Larp1b	0.403	Transitional
Trp53inp1	0.402	Transitional
Kctd1	0.402	Transitional
Nol7	0.401	Transitional
Cyc1	0.401	Transitional
Rbm3	0.401	Transitional
Slc25a17	0.4	Transitional
Fkbp4	0.4	Transitional
Hlf	0.399	Transitional
Skint11	0.399	Transitional
Acaa2	0.398	Transitional
Tkt	0.398	Transitional
Car12	0.397	Transitional
Rell1	0.397	Transitional
Nectin4	0.396	Transitional
Ndufs7	0.396	Transitional
Map1lc3b	0.396	Transitional
Pak1ip1	0.395	Transitional
Crybg1	0.395	Transitional
Fgfr2	0.395	Transitional
Arhgap5	0.395	Transitional
Rhov	0.394	Transitional
Skint1	0.394	Transitional
Ndufb3	0.394	Transitional
Mycbp2	0.394	Transitional
Park7	0.394	Transitional
Uqcrc2	0.393	Transitional
Rdh12	0.392	Transitional
Retreg1	0.392	Transitional
Psmd7	0.391	Transitional
Tprg	0.39	Transitional
Grpel1	0.39	Transitional
Csnk2a1	0.39	Transitional
Uqcrfs1	0.389	Transitional
Ube2i	0.389	Transitional
1110008P14Rik	0.389	Transitional
Mt1	0.388	Transitional
Rbis	0.387	Transitional
Pebp1	0.387	Transitional
Cnih4	0.386	Transitional
Cpeb2	0.386	Transitional
Selenoi	0.386	Transitional
Psmd8	0.386	Transitional
Hspa1b	0.385	Transitional
Huwe1	0.385	Transitional
Rgcc	0.385	Transitional
Rangap1	0.384	Transitional
Dpy30	0.384	Transitional
H60c	0.384	Transitional
Dgat2	0.383	Transitional
Agpat3	0.383	Transitional
Vapa	0.383	Transitional
Son	0.383	Transitional
Impdh2	0.383	Transitional
Tcea1	0.383	Transitional
Trappc10	0.382	Transitional
Usp34	0.381	Transitional
Srsf7	0.381	Transitional
Ech1	0.381	Transitional
Lipm	0.38	Transitional
Serpinb12	0.38	Transitional
Ube2b	0.38	Transitional
Gng5	0.38	Transitional
Reep5	0.38	Transitional
Dnajc21	0.379	Transitional
Mgst2	0.379	Transitional
Krt78	0.378	Transitional
Hr	0.376	Transitional
Rab5a	0.376	Transitional
Taldo1	0.376	Transitional
Sfrp1	0.376	Transitional
Pkib	0.375	Transitional
Taf10	0.375	Transitional
Rnh1	0.375	Transitional
Daam1	0.375	Transitional
Eif4b	0.374	Transitional
Tnfaip8	0.373	Transitional
Ipmk	0.373	Transitional
Snhg8	0.373	Transitional
Prrc2c	0.373	Transitional
Etf1	0.373	Transitional
Ripk4	0.373	Transitional
Ndufs5	0.373	Transitional
Akirin1	0.372	Transitional
Elob	0.372	Transitional
Slc25a1	0.372	Transitional
Wapl	0.371	Transitional
Il20rb	0.371	Transitional
Pkn2	0.371	Transitional
Vamp8	0.37	Transitional
Trp53	0.37	Transitional
Nectin2	0.369	Transitional
Yap1	0.369	Transitional
Ndufa1	0.369	Transitional
Tmem147	0.368	Transitional
Nckap1	0.367	Transitional
Sertad2	0.366	Transitional
Map2	0.366	Transitional
Xrn2	0.366	Transitional
Jun	0.365	Transitional
Dynlrb1	0.365	Transitional
Clcn3	0.364	Transitional
Cacybp	0.364	Transitional
Psma4	0.364	Transitional
Btg3	0.363	Transitional
Grhl3	0.363	Transitional
Tcp1	0.363	Transitional
Mrpl23	0.363	Transitional
Rap2b	0.363	Transitional
Cds1	0.363	Transitional
Snrpb	0.363	Transitional
Ranbp1	0.363	Transitional
Acsl5	0.363	Transitional
Bnip3l	0.363	Transitional
Ptbp3	0.362	Transitional
Tesc	0.362	Transitional
Psme2	0.362	Transitional
Slc25a3	0.361	Transitional
Arl13b	0.361	Transitional
Celsr1	0.361	Transitional
Cobl	0.36	Transitional
Mfsd6	0.359	Transitional
Cep170b	0.359	Transitional
Cox14	0.359	Transitional
Cct7	0.359	Transitional
D8Ertd738e	0.359	Transitional
Ece1	0.358	Transitional
Fam241a	0.358	Transitional
1810058I24Rik	0.358	Transitional
Smc1a	0.357	Transitional
Ywhae	0.357	Transitional
Fermt1	0.357	Transitional
Egln1	0.356	Transitional
Psma6	0.356	Transitional
S100a10	0.355	Transitional
Srsf2	0.355	Transitional
Bmpr2	0.355	Transitional
Myc	0.354	Transitional
Gjb4	0.353	Transitional
Sptlc3	0.353	Transitional
Tpt1	0.353	Transitional
Mrpl57	0.353	Transitional
Rab14	0.353	Transitional
Ppif	0.353	Transitional
Mrpl52	0.353	Transitional
Senp6	0.353	Transitional
Tmem159	0.353	Transitional
Usp7	0.351	Transitional
Pon2	0.351	Transitional
Sc5d	0.351	Transitional
Cdcp1	0.351	Transitional
Rapgefl1	0.351	Transitional
Cfap57	0.35	Transitional
Hnrnpf	0.35	Transitional
Pard3	0.35	Transitional
Rc3h1	0.35	Transitional
Sarnp	0.35	Transitional
Lamtor2	0.35	Transitional
Cish	0.35	Transitional
Fkbp3	0.349	Transitional
Mboat2	0.349	Transitional
Exph5	0.349	Transitional
Eif5b	0.349	Transitional
Npepps	0.348	Transitional
Bcl7c	0.348	Transitional
Brwd1	0.348	Transitional
Fgfr3	0.348	Transitional
Ndufb6	0.348	Transitional
Emc6	0.347	Transitional
Mocs2	0.347	Transitional
Mien1	0.347	Transitional
Snrnp70	0.346	Transitional
Ssb	0.346	Transitional
Ubn2	0.346	Transitional
Hnrnpu	0.345	Transitional
Sumo1	0.345	Transitional
Myo1e	0.345	Transitional
Chd4	0.345	Transitional
Tollip	0.345	Transitional
Tmem109	0.345	Transitional
Pfdn2	0.344	Transitional
Tra2a	0.344	Transitional
Acp1	0.344	Transitional
Srd5a1	0.344	Transitional
Senp2	0.344	Transitional
Rcor1	0.343	Transitional
Abcf1	0.343	Transitional
Gpr87	0.343	Transitional
Ets2	0.343	Transitional
Map2k3	0.343	Transitional
Arc	0.342	Transitional
Pqlc1	0.342	Transitional
Bod1	0.342	Transitional
Adgrg1	0.341	Transitional
Hectd1	0.341	Transitional
Clk1	0.341	Transitional
Timm13	0.341	Transitional
Ccnd2	0.341	Transitional
Plekhn1	0.34	Transitional
Isoc1	0.34	Transitional
Map3k20	0.34	Transitional
Ndufv3	0.34	Transitional
Zdhhc5	0.339	Transitional
Tenm2	0.339	Transitional
Srebf2	0.339	Transitional
Prkar2a	0.339	Transitional
Zfp91	0.339	Transitional
Klk11	0.339	Transitional
Gnl3	0.339	Transitional
Mrpl21	0.339	Transitional
Atp5f1	0.339	Transitional
Adgrl2	0.338	Transitional
Tmem154	0.337	Transitional
Sypl	0.336	Transitional
Cul3	0.336	Transitional
Sde2	0.336	Transitional
Naa38	0.336	Transitional
Macf1	0.336	Transitional
2022-03-02	0.336	Transitional
Txnl1	0.336	Transitional
Rbx1	0.336	Transitional
Mfsd14b	0.335	Transitional
Elf1	0.335	Transitional
Polr2f	0.335	Transitional
Ldha	0.335	Transitional
Ndufa5	0.335	Transitional
Il17rc	0.334	Transitional
Dsg2	0.334	Transitional
Shoc2	0.333	Transitional
Tsc22d1	0.333	Transitional
Lap3	0.332	Transitional
Rsl1d1	0.331	Transitional
Rab27b	0.331	Transitional
Crim1	0.33	Transitional
Reep4	0.33	Transitional
Aldh3a1	0.33	Transitional
Cdc37	0.33	Transitional
Lsm7	0.33	Transitional
Prnp	0.33	Transitional
Hypk	0.33	Transitional
Nedd8	0.329	Transitional
Bdp1	0.327	Transitional
Ebna1bp2	0.327	Transitional
Ythdc1	0.326	Transitional
Rnf217	0.326	Transitional
Psmd4	0.325	Transitional
Phgdh	0.325	Transitional
Btbd7	0.325	Transitional
Cirbp	0.324	Transitional
Emc4	0.324	Transitional
Rassf9	0.324	Transitional
Akap9	0.324	Transitional
Dek	0.324	Transitional
Ankrd35	0.323	Transitional
Hist1h4d	0.323	Transitional
Cct5	0.322	Transitional
Ndufv2	0.322	Transitional
Prc1	0.322	Transitional
Pxdc1	0.322	Transitional
Trp53bp2	0.321	Transitional
Tfap2b	0.321	Transitional
Psmc6	0.321	Transitional
B3gnt2	0.32	Transitional
Fos	0.32	Transitional
Eif1ad	0.319	Transitional
Lsm4	0.319	Transitional
Slain2	0.319	Transitional
Bpifc	0.319	Transitional
Prpf4b	0.319	Transitional
Vangl2	0.319	Transitional
Hspa9	0.318	Transitional
Glrx3	0.318	Transitional
Hprt	0.317	Transitional
Cst3	0.317	Transitional
Anapc13	0.317	Transitional
Hint1	0.317	Transitional
Emc9	0.317	Transitional
Rnf167	0.316	Transitional
Gid8	0.316	Transitional
Npm3	0.315	Transitional
Trappc4	0.315	Transitional
Myo18a	0.314	Transitional
Rps27rt	0.314	Transitional
Ube2n	0.314	Transitional
Rab5if	0.314	Transitional
Dip2b	0.313	Transitional
Amd1	0.313	Transitional
Erbb2	0.313	Transitional
Atg101	0.312	Transitional
Katna1	0.312	Transitional
Mta2	0.312	Transitional
Larp4	0.312	Transitional
Eif4g1	0.312	Transitional
Yod1	0.312	Transitional
Ucp2	0.312	Transitional
Snhg3	0.311	Transitional
Pcmtd1	0.311	Transitional
Apex1	0.311	Transitional
Mrpl14	0.311	Transitional
Nrd1	0.311	Transitional
Arpc1a	0.311	Transitional
Atp11b	0.31	Transitional
Tenm4	0.31	Transitional
Pou2f3	0.31	Transitional
Myo10	0.31	Transitional
Eif3g	0.309	Transitional
Atp6v0b	0.309	Transitional
Cab39	0.309	Transitional
Psmd11	0.308	Transitional
Anp32b	0.308	Transitional
Pex3	0.308	Transitional
Cct4	0.307	Transitional
Dnaja2	0.307	Transitional
Pgls	0.307	Transitional
Sh3d19	0.307	Transitional
Slc31a2	0.306	Transitional
Atp5k	0.306	Transitional
Rheb	0.305	Transitional
Rala	0.305	Transitional
Mtln	0.304	Transitional
Wdr47	0.304	Transitional
Yrdc	0.304	Transitional
Bicd2	0.304	Transitional
Ly6g6e	0.303	Transitional
Cct3	0.303	Transitional
Tuft1	0.303	Transitional
Mrpl24	0.303	Transitional
Zfp326	0.303	Transitional
Bcl11a	0.303	Transitional
Dctpp1	0.303	Transitional
Psenen	0.303	Transitional
Timm23	0.303	Transitional
Abracl	0.303	Transitional
Wasf2	0.303	Transitional
Jag1	0.303	Transitional
Gm20627	0.302	Transitional
Clpx	0.302	Transitional
Slco2a1	0.302	Transitional
Elovl1	0.302	Transitional
Rcc2	0.302	Transitional
Psmd12	0.302	Transitional
Tagln2	0.302	Transitional
Oser1	0.301	Transitional
Timm8a1	0.301	Transitional
Hspa4l	0.301	Transitional
Eif3a	0.301	Transitional
Psmc3	0.301	Transitional
Otud1	0.3	Transitional
Hnrnpul2	0.3	Transitional
Fam102a	0.3	Transitional
Tmed5	0.3	Transitional
Pfkp	0.3	Transitional
Srsf10	0.3	Transitional
Tmbim6	0.3	Transitional
Lsm8	0.299	Transitional
Rsrc2	0.299	Transitional
Naa10	0.299	Transitional
Tmem131l	0.299	Transitional
Igfbp3	0.299	Transitional
Acadm	0.299	Transitional
Phlda3	0.299	Transitional
Sbds	0.299	Transitional
Wdr83os	0.298	Transitional
Syncrip	0.298	Transitional
Cyp4f39	0.297	Transitional
Gtpbp4	0.297	Transitional
Fam135a	0.297	Transitional
Rnf126	0.297	Transitional
Lrrc1	0.297	Transitional
Ube2k	0.297	Transitional
Adipor1	0.296	Transitional
Larp1	0.296	Transitional
Rtraf	0.296	Transitional
Rbm25	0.296	Transitional
Golim4	0.296	Transitional
Hadhb	0.295	Transitional
Paip2	0.295	Transitional
Ryk	0.295	Transitional
Fzd6	0.294	Transitional
Skint3	0.294	Transitional
Megf9	0.294	Transitional
Ube2q2	0.294	Transitional
Ccnd1	0.294	Transitional
Itpr2	0.293	Transitional
Tulp4	0.293	Transitional
Fyttd1	0.293	Transitional
Micos10	0.293	Transitional
Smap1	0.293	Transitional
Hsbp1	0.293	Transitional
Teddm3	0.292	Transitional
Mpzl3	0.292	Transitional
Mybbp1a	0.292	Transitional
Cct8	0.292	Transitional
Pnn	0.292	Transitional
Etfb	0.292	Transitional
Mettl7a1	0.291	Transitional
Sox21	0.291	Transitional
Fkbp2	0.291	Transitional
Anp32e	0.291	Transitional
C77080	0.291	Transitional
Foxq1	0.29	Transitional
Eif2s1	0.29	Transitional
Nudc	0.29	Transitional
Mrpl30	0.29	Transitional
Jag2	0.289	Transitional
Zdhhc3	0.289	Transitional
Taf13	0.289	Transitional
Psmc4	0.289	Transitional
Fam104a	0.289	Transitional
Txnip	0.289	Transitional
Mall	0.288	Transitional
Sun1	0.288	Transitional
Chmp2b	0.288	Transitional
Aggf1	0.288	Transitional
Ahr	0.288	Transitional
Pcyox1	0.287	Transitional
Usp10	0.287	Transitional
Psat1	0.287	Transitional
Pdcd5	0.287	Transitional
Cpe	0.287	Transitional
Zmat2	0.286	Transitional
Rgs12	0.286	Transitional
Vps28	0.285	Transitional
Impad1	0.285	Transitional
2510002D24Rik	0.284	Transitional
Kif1c	0.284	Transitional
Ezh2	0.284	Transitional
Hnrnpc	0.284	Transitional
Rnps1	0.284	Transitional
Cox6a1	0.284	Transitional
Gspt1	0.284	Transitional
Pdcd10	0.283	Transitional
Sptbn2	0.283	Transitional
Nhsl1	0.283	Transitional
Emg1	0.283	Transitional
Aacs	0.283	Transitional
Tmcc3	0.283	Transitional
Luc7l	0.282	Transitional
Cdc42se1	0.282	Transitional
Moxd1	0.282	Transitional
Car13	0.282	Transitional
Parl	0.282	Transitional
Chd1	0.282	Transitional
Tgif1	0.282	Transitional
Hacd3	0.282	Transitional
Acadl	0.282	Transitional
Aopep	0.282	Transitional
Lamtor4	0.282	Transitional
Mak16	0.281	Transitional
Tsc22d4	0.281	Transitional
Efna3	0.281	Transitional
Ddx39	0.28	Transitional
Psma1	0.28	Transitional
Tnfrsf18	0.28	Transitional
Vgll4	0.28	Transitional
Gapdh	0.28	Transitional
Adrb2	0.279	Transitional
Ndufv1	0.279	Transitional
Plec	0.279	Transitional
Ppp1r13l	0.278	Transitional
Ubqln1	0.278	Transitional
Mapkapk3	0.278	Transitional
Mrps24	0.278	Transitional
Shtn1	0.278	Transitional
Tpbg	0.278	Transitional
Micu2	0.277	Transitional
Prrg4	0.277	Transitional
Nxt1	0.277	Transitional
Ahnak	0.277	Transitional
Acer3	0.277	Transitional
Rnf10	0.277	Transitional
Tspan9	0.277	Transitional
Rer1	0.277	Transitional
Pawr	0.276	Transitional
Glod4	0.276	Transitional
Bclaf1	0.276	Transitional
Cdv3	0.276	Transitional
Prkci	0.275	Transitional
Esrp2	0.275	Transitional
Mbtd1	0.275	Transitional
Ndufs8	0.275	Transitional
Dgka	0.275	Transitional
Rtn3	0.275	Transitional
Gsta2	0.274	Transitional
Ankhd1	0.274	Transitional
Srsf11	0.274	Transitional
Ddx46	0.274	Transitional
Gsk3b	0.274	Transitional
Prlr	0.274	Transitional
Mrps21	0.274	Transitional
Hnrnpk	0.273	Transitional
Itga3	0.273	Transitional
Got2	0.273	Transitional
Gar1	0.273	Transitional
Hist1h1e	0.273	Transitional
Atp6v1d	0.272	Transitional
Atl2	0.272	Transitional
Limk2	0.272	Transitional
Rbm8a	0.272	Transitional
Cib2	0.272	Transitional
Ncor1	0.272	Transitional
Rbp2	0.271	Transitional
Ash1l	0.271	Transitional
Hsd17b10	0.27	Transitional
Gatad2a	0.27	Transitional
Etl4	0.27	Transitional
Ddx3x	0.27	Transitional
Emd	0.27	Transitional
Amotl1	0.27	Transitional
Nt5c3	0.27	Transitional
Sesn2	0.269	Transitional
Yy1	0.269	Transitional
Stox2	0.269	Transitional
Hcar2	0.269	Transitional
Cdk6	0.269	Transitional
Hnrnpm	0.268	Transitional
R3hdm2	0.268	Transitional
Commd1	0.268	Transitional
Snhg12	0.268	Transitional
Utp14a	0.267	Transitional
Hdac2	0.267	Transitional
Thoc7	0.267	Transitional
Spryd7	0.266	Transitional
Tnik	0.266	Transitional
Nipal1	0.266	Transitional
Lars	0.266	Transitional
Gpbp1l1	0.266	Transitional
Psmb7	0.266	Transitional
H2-D1	0.266	Transitional
Thoc2	0.264	Transitional
Tmem40	0.264	Transitional
Ssu72	0.264	Transitional
Fosb	0.264	Transitional
Cadm1	0.264	Transitional
Med19	0.263	Transitional
Cnot6l	0.263	Transitional
Hnrnpr	0.263	Transitional
Eef1e1	0.262	Transitional
Tmpo	0.262	Transitional
Sars	0.262	Transitional
Mink1	0.261	Transitional
Hagh	0.261	Transitional
Sox6	0.261	Transitional
Gm20186	0.261	Transitional
Arid1a	0.261	Transitional
Ppp1r11	0.261	Transitional
Slc39a6	0.261	Transitional
Rab6a	0.261	Transitional
Smdt1	0.261	Transitional
Mid1ip1	0.261	Transitional
Utp3	0.26	Transitional
Gclm	0.26	Transitional
Nfkbia	0.26	Transitional
Fam167a	0.259	Transitional
Pcdh1	0.259	Transitional
Bag4	0.259	Transitional
Kmt2a	0.259	Transitional
Cggbp1	0.259	Transitional
Tomm5	0.259	Transitional
Plk2	0.259	Transitional
Smg1	0.258	Transitional
Ddx24	0.258	Transitional
Hibadh	0.258	Transitional
Ift43	0.258	Transitional
Rnf11	0.258	Transitional
Cebpzos	0.257	Transitional
Pkp4	0.257	Transitional
Gm16136	0.257	Transitional
Baz2a	0.257	Transitional
Scamp1	0.257	Transitional
Smarca5	0.257	Transitional
Gcnt2	0.257	Transitional
Rab38	0.256	Transitional
Rdh11	0.256	Transitional
Mafk	0.256	Transitional
Eps8l2	0.256	Transitional
Pnpla8	0.256	Transitional
Gm15987	0.255	Transitional
Trim13	0.255	Transitional
Mrpl12	0.255	Transitional
Nudt21	0.255	Transitional
Kdm1a	0.255	Transitional
Tnks1bp1	0.255	Transitional
Cyb5b	0.255	Transitional
Dohh	0.254	Transitional
Bcl6	0.254	Transitional
Higd2a	0.254	Transitional
Riok3	0.254	Transitional
Imp3	0.253	Transitional
Pxmp4	0.253	Transitional
Ewsr1	0.253	Transitional
Ppid	0.253	Transitional
Skint5	0.252	Transitional
Cttnbp2	0.252	Transitional
Zcchc7	0.252	Transitional
Il34	0.252	Transitional
Pnkd	0.252	Transitional
Ndufa8	0.252	Transitional
Pum1	0.252	Transitional
Cat	0.252	Transitional
Fam129b	0.251	Transitional
Supt4a	0.251	Transitional
Atrx	0.251	Transitional
Phf5a	0.251	Transitional
Atf4	0.251	Transitional
Rad23b	0.251	Transitional
Pgrmc1	0.251	Transitional
Erg28	0.251	Transitional
Mark4	0.25	Transitional
Crybg2	0.25	Transitional
Alcam	0.25	Transitional
Atp6v0a4	0.249	Transitional
Mvk	0.249	Transitional
Rtf1	0.249	Transitional
Eif3b	0.249	Transitional
Rab22a	0.249	Transitional
Agpat5	0.249	Transitional
Desi1	0.248	Transitional
Syf2	0.248	Transitional
Ermp1	0.248	Transitional
Spcs2	0.248	Transitional
Ndufs3	0.247	Transitional
Atxn7l3b	0.247	Transitional
Rb1cc1	0.247	Transitional
Acly	0.247	Transitional
Dbnl	0.246	Transitional
Gm11808	0.246	Transitional
Stip1	0.246	Transitional
Dhx15	0.246	Transitional
Mrpl20	0.246	Transitional
Ctnnb1	0.246	Transitional
Tprgl	0.245	Transitional
Mrpl42	0.245	Transitional
Nr4a1	0.245	Transitional
AC149090.1	0.245	Transitional
Tmem265	0.244	Transitional
Plch2	0.244	Transitional
Srp9	0.244	Transitional
Egr2	0.244	Transitional
Insig2	0.244	Transitional
Tmem11	0.243	Transitional
Mettl23	0.243	Transitional
Ppp2r1a	0.243	Transitional
Pak6	0.243	Transitional
Dkc1	0.243	Transitional
Pdlim1	0.243	Transitional
Plp2	0.243	Transitional
Mrpl36	0.242	Transitional
Rhbdf2	0.242	Transitional
Mindy3	0.242	Transitional
Cecr2	0.242	Transitional
Alyref	0.242	Transitional
Gpatch8	0.242	Transitional
Prpf40a	0.242	Transitional
Mrpl51	0.242	Transitional
Hmg20b	0.242	Transitional
Dhx9	0.242	Transitional
Eif1a	0.242	Transitional
Ldah	0.241	Transitional
Tbc1d10a	0.241	Transitional
Epha1	0.241	Transitional
Carnmt1	0.241	Transitional
Tmem79	0.241	Transitional
Chmp1b	0.241	Transitional
Eea1	0.241	Transitional
Srrm2	0.241	Transitional
Npnt	0.24	Transitional
Hpgds	0.24	Transitional
Cdk2ap1	0.24	Transitional
Chd2	0.24	Transitional
Gipc1	0.24	Transitional
Serpinb8	0.24	Transitional
Acot1	0.24	Transitional
Cdc123	0.24	Transitional
Zcrb1	0.24	Transitional
Bzw2	0.24	Transitional
Cyp2j6	0.239	Transitional
Abcc1	0.239	Transitional
Camsap2	0.239	Transitional
Psmd1	0.239	Transitional
Ndufs2	0.239	Transitional
Tcerg1	0.239	Transitional
Appl1	0.239	Transitional
Fat2	0.238	Transitional
Grcc10	0.238	Transitional
Wbp4	0.238	Transitional
Dpm1	0.238	Transitional
Plgrkt	0.238	Transitional
Ccdc47	0.238	Transitional
Psmb4	0.238	Transitional
Malat1	0.237	Transitional
Fam81a	0.237	Transitional
AA986860	0.237	Transitional
Mrps17	0.237	Transitional
Mef2a	0.237	Transitional
Psmd2	0.237	Transitional
F3	0.237	Transitional
Dhcr7	0.236	Transitional
Exoc6b	0.236	Transitional
Rrs1	0.236	Transitional
Mrps18c	0.236	Transitional
Ssna1	0.236	Transitional
Unc45a	0.236	Transitional
Nipbl	0.236	Transitional
Tpi1	0.236	Transitional
Nsun2	0.236	Transitional
Tnk1	0.235	Transitional
Kdsr	0.235	Transitional
Stag2	0.235	Transitional
Zdhhc21	0.235	Transitional
Bola2	0.235	Transitional
Wnt10a	0.234	Transitional
Rbbp7	0.234	Transitional
Tsg101	0.233	Transitional
Nudt14	0.233	Transitional
Rp9	0.233	Transitional
Nop16	0.233	Transitional
Heca	0.233	Transitional
Ulk1	0.233	Transitional
Kdm2a	0.233	Transitional
Qars	0.233	Transitional
Tspan5	0.233	Transitional
Tmem59	0.233	Transitional
Atp6v1g1	0.233	Transitional
Ifi27	0.233	Transitional
Plk3	0.233	Transitional
Nfix	0.232	Transitional
Cdh3	0.232	Transitional
Ap1m2	0.232	Transitional
Trim7	0.232	Transitional
Etv3	0.232	Transitional
Tmem54	0.232	Transitional
Fam114a2	0.232	Transitional
Prmt1	0.232	Transitional
Rgmb	0.232	Transitional
Mrps34	0.232	Transitional
BC031181	0.232	Transitional
Prrc2b	0.232	Transitional
Pls3	0.232	Transitional
Bcl9l	0.232	Transitional
Acin1	0.231	Transitional
Fcf1	0.231	Transitional
Spen	0.231	Transitional
Ddi2	0.231	Transitional
1700025G04Rik	0.231	Transitional
Rbm27	0.231	Transitional
Pcf11	0.231	Transitional
Skint4	0.23	Transitional
Fam89a	0.23	Transitional
Eef2k	0.23	Transitional
Ctnnal1	0.23	Transitional
Rrp1	0.23	Transitional
Ilrun	0.23	Transitional
Gtf2f2	0.23	Transitional
Ppdpf	0.23	Transitional
Rasa1	0.23	Transitional
Kcnk7	0.23	Transitional
Pak2	0.23	Transitional
Nrtn	0.229	Transitional
Ccdc124	0.229	Transitional
Ctdspl	0.229	Transitional
Mt2	0.228	Transitional
Nop14	0.228	Transitional
Lyar	0.228	Transitional
Hint2	0.228	Transitional
Eif2s3x	0.228	Transitional
Slc39a8	0.228	Transitional
Hook1	0.228	Transitional
Col7a1	0.228	Transitional
Hmgn5	0.228	Transitional
Tmem234	0.228	Transitional
Plxna2	0.227	Transitional
Sirt1	0.227	Transitional
Gm2000	0.227	Transitional
Mrps16	0.227	Transitional
Soat1	0.226	Transitional
Cd3eap	0.226	Transitional
Skint6	0.226	Transitional
Hnrnpd	0.226	Transitional
Cdc42ep3	0.226	Transitional
Jpt1	0.226	Transitional
Zfyve9	0.226	Transitional
Wdr43	0.226	Transitional
Epn2	0.226	Transitional
Usp15	0.226	Transitional
Psmd14	0.226	Transitional
Atp6v1f	0.226	Transitional
Nab1	0.225	Transitional
Ppm1g	0.225	Transitional
Ace2	0.225	Transitional
Aebp2	0.225	Transitional
Tfrc	0.225	Transitional
Psmc2	0.225	Transitional
Pgap2	0.225	Transitional
Trip11	0.225	Transitional
Rmnd5a	0.224	Transitional
Cluh	0.224	Transitional
Ahcyl2	0.224	Transitional
Gid4	0.224	Transitional
Fut2	0.223	Transitional
Micu1	0.223	Transitional
Cdkn2d	0.223	Transitional
Rhod	0.223	Transitional
Mrpl43	0.223	Transitional
Ptgr1	0.223	Transitional
Ppp2r2a	0.223	Transitional
Arl8b	0.223	Transitional
Stoml2	0.223	Transitional
Romo1	0.223	Transitional
Igbp1	0.222	Transitional
Cfap298	0.222	Transitional
Bscl2	0.222	Transitional
AI661453	0.222	Transitional
Taf7	0.222	Transitional
Mycbp	0.222	Transitional
Peli1	0.222	Transitional
Rpl36a-ps1	0.222	Transitional
Fam210b	0.221	Transitional
Ing2	0.221	Transitional
Plekhh3	0.221	Transitional
Eif3l	0.221	Transitional
Timm17a	0.221	Transitional
Sh3bgrl2	0.22	Transitional
Oga	0.22	Transitional
Herc4	0.22	Transitional
Ascc3	0.22	Transitional
Lsm5	0.22	Transitional
Triap1	0.22	Transitional
Zbtb16	0.22	Transitional
Slc39a10	0.22	Transitional
Gstm5	0.22	Transitional
Rps29	0.22	Transitional
Mob4	0.219	Transitional
N4bp2l2	0.219	Transitional
Klf16	0.219	Transitional
Suco	0.219	Transitional
Cav2	0.219	Transitional
Scin	0.219	Transitional
Fus	0.219	Transitional
Fubp1	0.219	Transitional
Mlf2	0.219	Transitional
Muc15	0.218	Transitional
Ndrg1	0.218	Transitional
Ube2e1	0.218	Transitional
Ythdf2	0.218	Transitional
Kctd11	0.218	Transitional
Idh3a	0.218	Transitional
Mtch2	0.218	Transitional
Polr2h	0.218	Transitional
Adgra3	0.217	Transitional
Ilf2	0.217	Transitional
Ociad2	0.217	Transitional
Prpf38b	0.217	Transitional
Gm16286	0.217	Transitional
Rxra	0.217	Transitional
Cops5	0.217	Transitional
Tmem63b	0.217	Transitional
Bcl2l13	0.216	Transitional
Fam173a	0.216	Transitional
Polr2d	0.216	Transitional
Nsfl1c	0.216	Transitional
Polr2e	0.216	Transitional
Snrnp48	0.216	Transitional
Gan	0.216	Transitional
Cops9	0.216	Transitional
Mrpl41	0.215	Transitional
Zbtb7b	0.215	Transitional
Smim5	0.215	Transitional
Ptpn21	0.215	Transitional
Nfat5	0.215	Transitional
Cdh13	0.215	Transitional
Inava	0.215	Transitional
Txndc9	0.215	Transitional
Sf3b1	0.215	Transitional
Pigp	0.215	Transitional
Emp1	0.214	Transitional
Ephx3	0.214	Transitional
Naa20	0.214	Transitional
Rnf144b	0.214	Transitional
Thap12	0.214	Transitional
Glrx2	0.214	Transitional
Grhl2	0.214	Transitional
Robo1	0.214	Transitional
Memo1	0.214	Transitional
Lsm12	0.214	Transitional
Ppm1d	0.213	Transitional
Lrba	0.213	Transitional
Skint7	0.213	Transitional
Hp1bp3	0.213	Transitional
Hnrnpdl	0.213	Transitional
Wdr33	0.212	Transitional
Sbno1	0.212	Transitional
Srsf5	0.212	Transitional
Plpp2	0.212	Transitional
Tmem183a	0.211	Transitional
Sfpq	0.211	Transitional
Fam241b	0.211	Transitional
Nifk	0.211	Transitional
Ralgds	0.211	Transitional
Pafah1b3	0.211	Transitional
Ppp3ca	0.211	Transitional
Canx	0.211	Transitional
Calm1	0.211	Transitional
Nip7	0.21	Transitional
Sh3rf2	0.21	Transitional
Chmp3	0.21	Transitional
Tsen34	0.21	Transitional
Pcm1	0.21	Transitional
Mrpl17	0.21	Transitional
Pgap1	0.209	Transitional
Ghitm	0.209	Transitional
Macc1	0.209	Transitional
Med4	0.209	Transitional
Ank3	0.209	Transitional
Slc6a8	0.209	Transitional
Pde12	0.209	Transitional
Uck2	0.209	Transitional
Fryl	0.208	Transitional
Mta3	0.208	Transitional
Naa25	0.208	Transitional
Ei24	0.208	Transitional
1110004F10Rik	0.208	Transitional
Fam83h	0.208	Transitional
Rfx7	0.207	Transitional
Pum3	0.207	Transitional
Mrpl32	0.207	Transitional
Usp22	0.207	Transitional
Nedd9	0.206	Transitional
Slc25a48	0.206	Transitional
Snhg4	0.206	Transitional
Ebp	0.206	Transitional
Wwc1	0.206	Transitional
Smarca4	0.206	Transitional
Ubxn4	0.206	Transitional
Mtdh	0.206	Transitional
Sod2	0.206	Transitional
Spint1	0.205	Transitional
Tomm40	0.205	Transitional
Nsdhl	0.205	Transitional
Pum2	0.205	Transitional
Ube2v2	0.205	Transitional
Eif4h	0.205	Transitional
Pdcl3	0.205	Transitional
Esf1	0.204	Transitional
Suds3	0.204	Transitional
Ipo7	0.204	Transitional
Vdac2	0.204	Transitional
Rps6kb1	0.204	Transitional
Ubald2	0.204	Transitional
Arhgap32	0.204	Transitional
Vcl	0.204	Transitional
Ssbp2	0.204	Transitional
Ppa1	0.204	Transitional
Ube2a	0.203	Transitional
Eml2	0.203	Transitional
Gnl2	0.203	Transitional
Cebpg	0.203	Transitional
Lrrfip2	0.203	Transitional
Scap	0.203	Transitional
Cwh43	0.203	Transitional
Tbcb	0.203	Transitional
Rnf7	0.203	Transitional
Tpm1	0.203	Transitional
Egr1	0.202	Transitional
Upf3b	0.202	Transitional
Setd2	0.202	Transitional
Mex3c	0.202	Transitional
St14	0.202	Transitional
Scaf11	0.202	Transitional
Chdh	0.201	Transitional
Pin1	0.201	Transitional
Dnaja1	0.201	Transitional
Prelid3b	0.201	Transitional
Uba2	0.201	Transitional
Drap1	0.201	Transitional
Ddt	0.201	Transitional
Zfand6	0.201	Transitional
Mal2	0.2	Transitional
Rif1	0.2	Transitional
Copg2	0.2	Transitional
Btbd3	0.2	Transitional
Thrap3	0.2	Transitional
Pcnp	0.2	Transitional
Arpc2	0.2	Transitional
Tardbp	0.2	Transitional
Pdgfa	0.2	Transitional
Adss	0.2	Transitional
Ank	0.199	Transitional
Bsdc1	0.199	Transitional
Strbp	0.199	Transitional
Kmt2e	0.199	Transitional
Lage3	0.199	Transitional
Celf4	0.199	Transitional
Vps4b	0.199	Transitional
Arglu1	0.199	Transitional
Pus7	0.199	Transitional
Gas2l1	0.199	Transitional
Ywhaq	0.199	Transitional
Ifrd1	0.199	Transitional
Mcee	0.198	Transitional
Pin4	0.198	Transitional
Naxd	0.198	Transitional
Sf3b2	0.198	Transitional
Ppfia1	0.198	Transitional
Lin7c	0.198	Transitional
Zfp644	0.198	Transitional
Srsf6	0.198	Transitional
Pafah1b1	0.198	Transitional
Ddx6	0.197	Transitional
Zbtb11	0.197	Transitional
Hipk2	0.197	Transitional
Hip1r	0.197	Transitional
Map3k4	0.197	Transitional
Pla2g4a	0.197	Transitional
Stap2	0.197	Transitional
Jund	0.196	Transitional
Ndufa9	0.196	Transitional
Cpne3	0.196	Transitional
3830406C13Rik	0.196	Transitional
Ggnbp2	0.196	Transitional
Elf2	0.196	Transitional
Pik3cb	0.196	Transitional
Smim13	0.196	Transitional
Brd7	0.196	Transitional
BC003965	0.195	Transitional
Plekhf2	0.195	Transitional
Ankrd22	0.195	Transitional
Zmym5	0.195	Transitional
Fhdc1	0.195	Transitional
Tmem245	0.195	Transitional
Chmp4c	0.195	Transitional
Sik1	0.195	Transitional
Atp2a2	0.195	Transitional
Rps19bp1	0.194	Transitional
Aig1	0.194	Transitional
Brix1	0.194	Transitional
Cops7a	0.194	Transitional
Ttc39b	0.194	Transitional
Grpel2	0.194	Transitional
Ncbp1	0.194	Transitional
Tspo	0.194	Transitional
Ddx18	0.194	Transitional
Ap1ar	0.193	Transitional
Tuba8	0.193	Transitional
Luc7l3	0.193	Transitional
Tmem14c	0.193	Transitional
Adgrg6	0.193	Transitional
Arrdc3	0.193	Transitional
Srp72	0.193	Transitional
Sf3b3	0.193	Transitional
Znrd2	0.193	Transitional
Ube2m	0.193	Transitional
Siah2	0.192	Transitional
Abhd6	0.192	Transitional
Eif4ebp2	0.192	Transitional
Immt	0.192	Transitional
Atp5e	0.192	Transitional
Ubap2	0.192	Transitional
Utp14b	0.191	Transitional
Ppm1a	0.191	Transitional
Krcc1	0.191	Transitional
Bnipl	0.191	Transitional
Dusp14	0.191	Transitional
Aktip	0.19	Transitional
Asf1a	0.19	Transitional
Fmr1	0.19	Transitional
Tor1aip2	0.19	Transitional
Rab9	0.19	Transitional
Zfp185	0.19	Transitional
Dab2ip	0.19	Transitional
Yes1	0.19	Transitional
Camsap3	0.189	Transitional
Pla2g4f	0.189	Transitional
Cyp3a13	0.189	Transitional
Polr2k	0.189	Transitional
Ramac	0.189	Transitional
Ctcf	0.189	Transitional
Sms	0.189	Transitional
Satb1	0.189	Transitional
Sema4b	0.189	Transitional
Chchd3	0.189	Transitional
Fis1	0.189	Transitional
Golgb1	0.189	Transitional
Uchl5	0.188	Transitional
Plbd1	0.188	Transitional
Wipi2	0.188	Transitional
Eif2a	0.188	Transitional
Degs1	0.188	Transitional
Taf15	0.188	Transitional
Dnajb6	0.188	Transitional
Pdhb	0.188	Transitional
Galnt3	0.188	Transitional
Tmem43	0.188	Transitional
Tjp1	0.188	Transitional
Ptbp1	0.188	Transitional
Cdca4	0.187	Transitional
2810004N23Rik	0.187	Transitional
Mob1b	0.187	Transitional
Sh2d4a	0.187	Transitional
Ankrd17	0.187	Transitional
Ubr5	0.187	Transitional
Id4	0.186	Transitional
Srebf1	0.186	Transitional
Adipor2	0.186	Transitional
Ttc14	0.186	Transitional
Ssx2ip	0.186	Transitional
Osbpl1a	0.186	Transitional
Erh	0.186	Transitional
Auts2	0.186	Transitional
Vta1	0.185	Transitional
Oplah	0.185	Transitional
Dync1i2	0.185	Transitional
Dnmt1	0.185	Transitional
Spred2	0.184	Transitional
Polr3k	0.184	Transitional
Serinc2	0.184	Transitional
Rybp	0.184	Transitional
Aamp	0.184	Transitional
Epb41l4b	0.184	Transitional
Tmod3	0.184	Transitional
Erbin	0.184	Transitional
Cachd1	0.184	Transitional
Tpd52l2	0.184	Transitional
Ddx27	0.183	Transitional
Birc6	0.183	Transitional
Nudt5	0.183	Transitional
H2afy	0.183	Transitional
Papss1	0.183	Transitional
Kxd1	0.183	Transitional
Trappc3	0.183	Transitional
Selenok	0.183	Transitional
Rsl24d1	0.183	Transitional
Mrto4	0.183	Transitional
Slc19a2	0.182	Transitional
Mtfr1	0.182	Transitional
Psmd3	0.182	Transitional
Pacsin3	0.182	Transitional
Mrpl4	0.182	Transitional
Sertad1	0.182	Transitional
Mapk1	0.182	Transitional
Tmem30b	0.182	Transitional
Kcmf1	0.182	Transitional
Cnot4	0.182	Transitional
Map3k8	0.182	Transitional
Efna5	0.182	Transitional
Lpcat3	0.182	Transitional
Arhgef11	0.181	Transitional
Ppp2r5e	0.181	Transitional
Hmgb3	0.181	Transitional
Tead3	0.181	Transitional
Gpt	0.181	Transitional
Cyth2	0.181	Transitional
Aff4	0.181	Transitional
Tma7	0.181	Transitional
Tomm6	0.181	Transitional
Rdx	0.181	Transitional
Nap1l4	0.18	Transitional
Wee1	0.18	Transitional
Gatad2b	0.18	Transitional
Idh3b	0.18	Transitional
Txn2	0.18	Transitional
Rsf1	0.18	Transitional
Slirp	0.18	Transitional
Strap	0.18	Transitional
Mcc	0.18	Transitional
Chic2	0.18	Transitional
Slc25a25	0.179	Transitional
Fzd10	0.179	Transitional
Cyp2b10	0.179	Transitional
Brwd3	0.179	Transitional
Cdkn2aip	0.179	Transitional
Pdlim5	0.179	Transitional
N4bp3	0.179	Transitional
Supt6	0.179	Transitional
Elof1	0.179	Transitional
Utp11	0.179	Transitional
Frat2	0.179	Transitional
Psme1	0.179	Transitional
Psmd6	0.179	Transitional
Pgam1	0.178	Transitional
Cdk2ap2	0.178	Transitional
Gtf2h5	0.178	Transitional
Zfp593	0.177	Transitional
Brap	0.177	Transitional
Pigf	0.177	Transitional
Snrpa1	0.177	Transitional
Borcs8	0.177	Transitional
Gmps	0.177	Transitional
Rbm39	0.177	Transitional
Cops2	0.177	Transitional
Slc22a4	0.177	Transitional
Nop56	0.177	Transitional
Fam160a1	0.177	Transitional
2900026A02Rik	0.177	Transitional
Ano1	0.177	Transitional
Commd6	0.177	Transitional
Oxsr1	0.177	Transitional
Bccip	0.177	Transitional
Epb41l4aos	0.176	Transitional
Camsap1	0.176	Transitional
Slc16a14	0.175	Transitional
Mbp	0.175	Transitional
Utp18	0.175	Transitional
Nemf	0.175	Transitional
Ss18	0.175	Transitional
Fbxw7	0.175	Transitional
Trim33	0.175	Transitional
Aurkaip1	0.175	Transitional
Nradd	0.175	Transitional
Phf13	0.175	Transitional
Pdzd11	0.175	Transitional
Coa3	0.175	Transitional
Cks1b	0.175	Transitional
Bmpr1a	0.175	Transitional
Blzf1	0.174	Transitional
5930430L01Rik	0.174	Transitional
Egln3	0.174	Transitional
P3h2	0.174	Transitional
Tob2	0.174	Transitional
Kmt2c	0.174	Transitional
2022-03-07	0.174	Transitional
Endod1	0.173	Transitional
Tmem41b	0.173	Transitional
Smc3	0.173	Transitional
Mtf2	0.173	Transitional
Synrg	0.173	Transitional
Mrpl55	0.173	Transitional
1110038B12Rik	0.173	Transitional
Actl6a	0.173	Transitional
Setd5	0.173	Transitional
[truncated: 5,032 more rows]

## Sheet: Endothelial cell cluster
Gene Name	Log2FC	Type
Fabp4	4.713	Up-regulated
Ccl21a	3.22	Up-regulated
Col4a1	2.975	Up-regulated
Pecam1	2.91	Up-regulated
Cdh5	2.705	Up-regulated
Tm4sf1	2.676	Up-regulated
Selp	2.65	Up-regulated
Col4a2	2.602	Up-regulated
Plvap	2.392	Up-regulated
Ctla2a	2.336	Up-regulated
Gng11	2.286	Up-regulated
Cav1	2.257	Up-regulated
Ptprb	2.1	Up-regulated
Cd93	2.009	Up-regulated
Aqp1	2.006	Up-regulated
Lrg1	1.984	Up-regulated
Emcn	1.951	Up-regulated
Egfl7	1.943	Up-regulated
Flt1	1.94	Up-regulated
Igfbp7	1.926	Up-regulated
Cldn5	1.925	Up-regulated
Sparcl1	1.871	Up-regulated
Depp1	1.864	Up-regulated
Esam	1.861	Up-regulated
Ramp2	1.846	Up-regulated
Kdr	1.845	Up-regulated
Ets1	1.818	Up-regulated
Sele	1.796	Up-regulated
Ece1	1.776	Up-regulated
Adgrf5	1.748	Up-regulated
Iigp1	1.745	Up-regulated
Myct1	1.694	Up-regulated
Tcf4	1.677	Up-regulated
Aplnr	1.674	Up-regulated
Col18a1	1.663	Up-regulated
Mast4	1.646	Up-regulated
S1pr1	1.636	Up-regulated
Cavin2	1.634	Up-regulated
Tmem252	1.623	Up-regulated
Mmrn2	1.614	Up-regulated
Apold1	1.592	Up-regulated
Crip2	1.572	Up-regulated
Pdlim1	1.562	Up-regulated
Aplp2	1.493	Up-regulated
Itga6	1.464	Up-regulated
Ackr1	1.459	Up-regulated
Podxl	1.446	Up-regulated
Adamts9	1.444	Up-regulated
Plxnd1	1.432	Up-regulated
Ecscr	1.415	Up-regulated
Mmrn1	1.388	Up-regulated
Tie1	1.378	Up-regulated
Nts	1.355	Up-regulated
Ehd4	1.353	Up-regulated
Crim1	1.341	Up-regulated
Fkbp1a	1.34	Up-regulated
Rasip1	1.339	Up-regulated
Adgrl4	1.322	Up-regulated
Eng	1.319	Up-regulated
Epas1	1.319	Up-regulated
Col15a1	1.319	Up-regulated
Rflnb	1.304	Up-regulated
Tinagl1	1.298	Up-regulated
Sox7	1.295	Up-regulated
Pcdh17	1.284	Up-regulated
Icam1	1.277	Up-regulated
Nfib	1.269	Up-regulated
Myh9	1.266	Up-regulated
Csf3	1.257	Up-regulated
Nrp2	1.245	Up-regulated
Hspb1	1.244	Up-regulated
Cyyr1	1.242	Up-regulated
Plk2	1.24	Up-regulated
Pakap.1	1.234	Up-regulated
Rbpms	1.214	Up-regulated
Gnai2	1.154	Up-regulated
Cdh13	1.152	Up-regulated
Gdf15	1.152	Up-regulated
Msn	1.147	Up-regulated
Gimap6	1.146	Up-regulated
Lyve1	1.141	Up-regulated
Cd200	1.138	Up-regulated
Gpihbp1	1.137	Up-regulated
Kitl	1.131	Up-regulated
Pim3	1.13	Up-regulated
Ifitm3	1.123	Up-regulated
Pdgfb	1.115	Up-regulated
Rapgef5	1.109	Up-regulated
Nr2f2	1.108	Up-regulated
Actn4	1.107	Up-regulated
Gja1	1.106	Up-regulated
F11r	1.097	Up-regulated
Ltbp4	1.088	Up-regulated
Mcam	1.085	Up-regulated
Ypel2	1.082	Up-regulated
Cdc42ep3	1.077	Up-regulated
Sema6a	1.071	Up-regulated
4931406P16Rik	1.061	Up-regulated
Scarb1	1.045	Up-regulated
Wwtr1	1.043	Up-regulated
Prex2	1.026	Up-regulated
Arhgap29	1.023	Up-regulated
Prox1	1.017	Up-regulated
Fam43a	1.009	Up-regulated
Fscn1	1	Up-regulated
Hspg2	0.998	Transitional
Calcrl	0.995	Transitional
Tcim	0.995	Transitional
Tspan7	0.992	Transitional
Sptbn1	0.992	Transitional
Slc38a2	0.987	Transitional
Ppia	0.984	Transitional
Hbegf	0.977	Transitional
C130074G19Rik	0.975	Transitional
Elk3	0.963	Transitional
Rnd1	0.963	Transitional
Dock9	0.961	Transitional
Sox17	0.936	Transitional
Macf1	0.932	Transitional
Myo10	0.932	Transitional
Tjp1	0.926	Transitional
Angpt2	0.924	Transitional
Uaca	0.922	Transitional
Vwf	0.921	Transitional
Ablim1	0.919	Transitional
Tubb5	0.917	Transitional
Arhgap31	0.916	Transitional
Vwa1	0.914	Transitional
Cemip2	0.911	Transitional
Calm1	0.911	Transitional
Tgm2	0.91	Transitional
Tspan13	0.908	Transitional
Rgcc	0.908	Transitional
Bcr	0.905	Transitional
Slc9a3r2	0.905	Transitional
Ccnd1	0.905	Transitional
Notch1	0.903	Transitional
Cxcl12	0.902	Transitional
Ehd2	0.9	Transitional
Ctnnb1	0.9	Transitional
Dst	0.894	Transitional
Id1	0.891	Transitional
Txnip	0.887	Transitional
mt-Atp6	0.873	Transitional
Ralb	0.872	Transitional
Abcg2	0.871	Transitional
Hsp90ab1	0.871	Transitional
Smad1	0.869	Transitional
Clic4	0.869	Transitional
Nfkbia	0.869	Transitional
Ctnna1	0.861	Transitional
Cavin1	0.859	Transitional
Snrk	0.857	Transitional
Upp1	0.854	Transitional
Rgs16	0.854	Transitional
Actn1	0.849	Transitional
Tpm4	0.849	Transitional
Cd36	0.848	Transitional
Hip1	0.845	Transitional
Ptma	0.843	Transitional
Sorbs2	0.836	Transitional
Mecom	0.833	Transitional
Ppp1r2	0.833	Transitional
Vim	0.833	Transitional
Fli1	0.832	Transitional
Il6st	0.824	Transitional
Arhgef7	0.822	Transitional
Nfat5	0.82	Transitional
Mest	0.82	Transitional
Robo4	0.816	Transitional
2900026A02Rik	0.813	Transitional
Yes1	0.811	Transitional
Myzap	0.811	Transitional
Cavin3	0.811	Transitional
Sbno2	0.807	Transitional
Grrp1	0.804	Transitional
Timp3	0.804	Transitional
Mgll	0.796	Transitional
Tsc22d1	0.787	Transitional
Palmd	0.784	Transitional
Prcp	0.782	Transitional
Dusp2	0.781	Transitional
Adgrl2	0.78	Transitional
Klf7	0.778	Transitional
Rab11a	0.778	Transitional
Arhgef12	0.777	Transitional
Socs2	0.777	Transitional
Edn1	0.776	Transitional
Icam2	0.772	Transitional
Flt4	0.771	Transitional
Pde2a	0.768	Transitional
Utrn	0.766	Transitional
Plec	0.763	Transitional
Mef2c	0.761	Transitional
Fgd5	0.755	Transitional
Adgrg1	0.753	Transitional
Ppp3ca	0.751	Transitional
Myl12a	0.745	Transitional
Tshz2	0.743	Transitional
Nudt4	0.743	Transitional
Arid5b	0.739	Transitional
AY036118	0.738	Transitional
Afdn	0.737	Transitional
Sox4	0.737	Transitional
Plxna2	0.733	Transitional
Fam167b	0.731	Transitional
Tmod3	0.727	Transitional
Meox1	0.727	Transitional
Ppfibp1	0.726	Transitional
Cd9	0.726	Transitional
Slco2a1	0.724	Transitional
Lrrc32	0.717	Transitional
Erg	0.716	Transitional
Ly6e	0.715	Transitional
Parvb	0.714	Transitional
Gask1b	0.714	Transitional
Trp53i11	0.713	Transitional
Clu	0.713	Transitional
Stmn2	0.712	Transitional
Ncl	0.711	Transitional
Prkch	0.709	Transitional
mt-Co1	0.706	Transitional
Apln	0.706	Transitional
Entpd1	0.704	Transitional
Jam2	0.703	Transitional
Cnn3	0.703	Transitional
Pde4b	0.7	Transitional
Ppp2r5a	0.699	Transitional
Lims1	0.699	Transitional
Sox18	0.694	Transitional
Foxo1	0.693	Transitional
Pcdh1	0.689	Transitional
Ier3	0.686	Transitional
Rasgrp3	0.685	Transitional
Adamts4	0.684	Transitional
Piezo1	0.681	Transitional
Luzp1	0.68	Transitional
Fnbp1l	0.68	Transitional
Dlc1	0.68	Transitional
Set	0.678	Transitional
Adam10	0.675	Transitional
Myo1b	0.673	Transitional
Arap3	0.667	Transitional
Tek	0.667	Transitional
2200002D01Rik	0.666	Transitional
Pkig	0.665	Transitional
Lmo2	0.662	Transitional
Gngt2	0.66	Transitional
Prnd	0.66	Transitional
Socs3	0.659	Transitional
Mall	0.656	Transitional
Apbb2	0.656	Transitional
Zfand5	0.655	Transitional
Efna1	0.654	Transitional
Tpm3	0.652	Transitional
Wasf2	0.646	Transitional
Rell1	0.645	Transitional
Tspan9	0.644	Transitional
Fzd4	0.643	Transitional
mt-Cytb	0.643	Transitional
Dock4	0.64	Transitional
Lrrc8c	0.639	Transitional
Spns2	0.638	Transitional
Itgb1	0.638	Transitional
Afap1l1	0.637	Transitional
Rhob	0.636	Transitional
Stc1	0.634	Transitional
Serbp1	0.631	Transitional
Klf13	0.63	Transitional
Lmna	0.629	Transitional
Ly6c1	0.629	Transitional
Slc12a2	0.627	Transitional
Tnfaip1	0.626	Transitional
Sptan1	0.625	Transitional
Ugcg	0.625	Transitional
Nedd9	0.624	Transitional
Cav2	0.619	Transitional
Nck1	0.616	Transitional
Hmgb1	0.616	Transitional
Swap70	0.612	Transitional
Lrrfip1	0.611	Transitional
Dnm3	0.606	Transitional
Rhoc	0.606	Transitional
Bcl6b	0.603	Transitional
Cd300lg	0.603	Transitional
Fryl	0.602	Transitional
Dll4	0.602	Transitional
mt-Co2	0.601	Transitional
Emp1	0.6	Transitional
Nes	0.599	Transitional
Ldb2	0.599	Transitional
Klhl4	0.599	Transitional
Btbd3	0.598	Transitional
Gimap4	0.598	Transitional
Sema3f	0.597	Transitional
Ctnnd1	0.594	Transitional
Jcad	0.593	Transitional
Magi1	0.592	Transitional
Vamp5	0.592	Transitional
Itpr1	0.592	Transitional
Eef2	0.592	Transitional
Fbln5	0.591	Transitional
Dock6	0.589	Transitional
Fus	0.589	Transitional
Bmpr2	0.588	Transitional
Arrdc3	0.586	Transitional
Tmsb4x	0.585	Transitional
Rnf125	0.582	Transitional
Fxyd6	0.582	Transitional
Stmn1	0.58	Transitional
mt-Nd4	0.578	Transitional
She	0.574	Transitional
Tagln2	0.574	Transitional
Gimap5	0.573	Transitional
Nectin2	0.572	Transitional
Vcl	0.572	Transitional
St3gal6	0.57	Transitional
Atrx	0.569	Transitional
Rpl27	0.569	Transitional
Npm1	0.568	Transitional
Stab1	0.567	Transitional
Dgkh	0.566	Transitional
Prkd2	0.566	Transitional
Pkp4	0.566	Transitional
Fry	0.566	Transitional
Dysf	0.565	Transitional
Cd2ap	0.563	Transitional
Rps21	0.563	Transitional
Tanc1	0.561	Transitional
Itpkb	0.561	Transitional
Hnrnpa1	0.558	Transitional
Top1	0.558	Transitional
Hmgb2	0.558	Transitional
Angptl4	0.558	Transitional
Ppp1r13b	0.555	Transitional
Hnrnpa2b1	0.555	Transitional
Ptprk	0.554	Transitional
Peak1	0.554	Transitional
Cyb5r3	0.554	Transitional
Ubc	0.554	Transitional
Ehd3	0.553	Transitional
Sh3bp5	0.553	Transitional
Adcy4	0.552	Transitional
Meox2	0.552	Transitional
Rpl18a	0.552	Transitional
Cd151	0.551	Transitional
Sntb2	0.551	Transitional
Mrtfb	0.549	Transitional
Sfpq	0.549	Transitional
Clec14a	0.549	Transitional
mt-Co3	0.549	Transitional
mt-Nd2	0.548	Transitional
Smad5	0.547	Transitional
Cebpd	0.545	Transitional
Rpl36a	0.544	Transitional
Rps11	0.543	Transitional
Gas5	0.54	Transitional
Mgat4b	0.539	Transitional
Brd2	0.539	Transitional
Kit	0.539	Transitional
Snrpe	0.539	Transitional
C1qtnf9	0.537	Transitional
Scn3a	0.537	Transitional
Ktn1	0.535	Transitional
Prkar1a	0.535	Transitional
Hnrnpa0	0.535	Transitional
Efnb2	0.534	Transitional
Csrp1	0.532	Transitional
Trp53	0.531	Transitional
Spint2	0.531	Transitional
Pxdn	0.531	Transitional
Rbp1	0.531	Transitional
2022-03-02	0.528	Transitional
Midn	0.528	Transitional
Gnb1	0.528	Transitional
Nfe2l1	0.527	Transitional
Lpar6	0.525	Transitional
mt-Nd1	0.525	Transitional
Ppp1r15a	0.525	Transitional
Hipk1	0.524	Transitional
Hes1	0.523	Transitional
Akap12	0.523	Transitional
Atox1	0.522	Transitional
Tmem173	0.521	Transitional
Ptpre	0.521	Transitional
Rps18	0.521	Transitional
Flnb	0.52	Transitional
Shank3	0.519	Transitional
Gapdh	0.519	Transitional
Tspan18	0.518	Transitional
Rasal2	0.512	Transitional
Znrf1	0.512	Transitional
Gm42418	0.512	Transitional
Rpl15	0.51	Transitional
Jup	0.509	Transitional
Lmo7	0.509	Transitional
Rpl22	0.509	Transitional
Xiap	0.508	Transitional
Arhgef15	0.508	Transitional
Clic1	0.508	Transitional
Rps6	0.508	Transitional
Rps16	0.508	Transitional
Ndrg1	0.507	Transitional
Hdac7	0.507	Transitional
Fosl2	0.507	Transitional
Fzd6	0.504	Transitional
Fermt2	0.504	Transitional
Rps14	0.504	Transitional
Dab2ip	0.503	Transitional
Itga1	0.503	Transitional
Ctnnal1	0.503	Transitional
Tmem47	0.502	Transitional
Ets2	0.502	Transitional
Ptpn14	0.502	Transitional
Pard6g	0.501	Transitional
Ptprm	0.5	Transitional
Arl4a	0.495	Transitional
Ran	0.495	Transitional
Igfbp3	0.495	Transitional
Insr	0.493	Transitional
Ccdc85b	0.491	Transitional
Kif5b	0.491	Transitional
Ndufa8	0.491	Transitional
Nid2	0.49	Transitional
Hnrnpu	0.49	Transitional
Gimap1	0.489	Transitional
Lrrc58	0.488	Transitional
Sema7a	0.486	Transitional
Btf3	0.486	Transitional
Pdlim5	0.484	Transitional
B3gnt2	0.482	Transitional
Gbp4	0.48	Transitional
Pak2	0.48	Transitional
Etl4	0.48	Transitional
Thbd	0.48	Transitional
Cds2	0.479	Transitional
Rai14	0.479	Transitional
Qk	0.478	Transitional
Galnt1	0.478	Transitional
Lama4	0.478	Transitional
Ywhah	0.477	Transitional
Endod1	0.476	Transitional
Npr1	0.475	Transitional
Itm2c	0.475	Transitional
Pgf	0.474	Transitional
4921524J17Rik	0.473	Transitional
Rpl23	0.473	Transitional
S100a16	0.472	Transitional
Hnrnpc	0.471	Transitional
Dennd5b	0.471	Transitional
Gls	0.471	Transitional
Ankrd11	0.471	Transitional
Nova2	0.47	Transitional
Rpl6	0.47	Transitional
Ushbp1	0.469	Transitional
Ripor1	0.468	Transitional
Nos3	0.468	Transitional
Abhd17b	0.467	Transitional
Purb	0.467	Transitional
Rpl9	0.467	Transitional
Ccdc88c	0.465	Transitional
Btbd7	0.465	Transitional
mt-Nd5	0.464	Transitional
Creb3l2	0.464	Transitional
Bnip2	0.463	Transitional
Tmem88	0.463	Transitional
Pcna	0.463	Transitional
Rpl35	0.463	Transitional
Cracr2b	0.462	Transitional
Trim47	0.461	Transitional
Noct	0.461	Transitional
Pdzd2	0.46	Transitional
Plekhg1	0.46	Transitional
Eif3a	0.46	Transitional
Adam15	0.459	Transitional
Mtus1	0.457	Transitional
Clec1a	0.457	Transitional
H2-K1	0.457	Transitional
Fmnl3	0.456	Transitional
Lhx6	0.455	Transitional
Lgals9	0.455	Transitional
Clca3a1	0.455	Transitional
Eif2s2	0.455	Transitional
Dynll1	0.455	Transitional
Rtl8a	0.454	Transitional
Slfn5	0.454	Transitional
Cpd	0.453	Transitional
Gata2	0.453	Transitional
G3bp1	0.453	Transitional
mt-Nd4l	0.451	Transitional
Nus1	0.45	Transitional
Pear1	0.449	Transitional
Rpl37	0.449	Transitional
Gimap9	0.448	Transitional
Rps17	0.447	Transitional
Bst2	0.447	Transitional
Chchd2	0.447	Transitional
Frmd4a	0.445	Transitional
Atp1b3	0.445	Transitional
Ifi44	0.445	Transitional
Prdm1	0.445	Transitional
Ywhaq	0.445	Transitional
Limch1	0.442	Transitional
Sncg	0.442	Transitional
Myl12b	0.442	Transitional
Rpl18	0.442	Transitional
Elf2	0.44	Transitional
Rpl28	0.44	Transitional
Bambi	0.44	Transitional
Zfp46	0.44	Transitional
Abca1	0.44	Transitional
Rpl3	0.44	Transitional
Zeb1	0.439	Transitional
Tmsb10	0.438	Transitional
Taf1d	0.438	Transitional
Eef1a1	0.438	Transitional
Reln	0.437	Transitional
Plcb1	0.437	Transitional
Stox2	0.437	Transitional
Rps3	0.437	Transitional
Elmo1	0.436	Transitional
Smc1a	0.436	Transitional
Bcam	0.436	Transitional
Degs1	0.436	Transitional
Maff	0.435	Transitional
Anxa7	0.434	Transitional
Eif4a1	0.434	Transitional
Plcg1	0.433	Transitional
Nrp1	0.433	Transitional
Gramd1a	0.432	Transitional
Mpzl1	0.432	Transitional
Map1b	0.432	Transitional
Rps8	0.432	Transitional
Ptbp3	0.431	Transitional
Jak2	0.431	Transitional
Cdc42bpb	0.431	Transitional
Ddit4	0.431	Transitional
Rps6ka3	0.43	Transitional
Rps27	0.43	Transitional
Scn1b	0.429	Transitional
Wwc2	0.428	Transitional
Vasp	0.427	Transitional
Rplp2	0.427	Transitional
Glud1	0.426	Transitional
Marcksl1	0.426	Transitional
Ddx5	0.425	Transitional
Anp32a	0.423	Transitional
Itga5	0.423	Transitional
Galnt15	0.422	Transitional
Adipor2	0.421	Transitional
Bcar1	0.42	Transitional
Etnk1	0.42	Transitional
Atp8b1	0.42	Transitional
Rps20	0.419	Transitional
Tacc1	0.419	Transitional
Ier5l	0.419	Transitional
Synpo	0.418	Transitional
Rsrc2	0.418	Transitional
Atp1a1	0.418	Transitional
Rpl31	0.418	Transitional
Gng5	0.418	Transitional
Senp6	0.417	Transitional
Rdx	0.417	Transitional
S100a13	0.417	Transitional
Map4k3	0.416	Transitional
Apc	0.416	Transitional
Tmem176b	0.416	Transitional
Tes	0.415	Transitional
Klf10	0.415	Transitional
Plcb4	0.414	Transitional
Tnfaip8l1	0.414	Transitional
Csnk1a1	0.414	Transitional
Rras	0.414	Transitional
Ptms	0.414	Transitional
Arglu1	0.413	Transitional
Eif3e	0.413	Transitional
Elk4	0.412	Transitional
Ddx3x	0.412	Transitional
Cdipt	0.411	Transitional
Snrpb	0.411	Transitional
Rps13	0.411	Transitional
Rpl5	0.41	Transitional
Mef2a	0.409	Transitional
Gm13889	0.409	Transitional
Imp3	0.408	Transitional
Tmpo	0.407	Transitional
Rassf9	0.407	Transitional
Ephb4	0.406	Transitional
Cbfa2t3	0.406	Transitional
Slc20a1	0.405	Transitional
Procr	0.405	Transitional
H2-Q7	0.404	Transitional
Rc3h1	0.403	Transitional
Sema6d	0.403	Transitional
Amotl1	0.403	Transitional
Scarf1	0.402	Transitional
Bok	0.402	Transitional
Ch25h	0.4	Transitional
Ccser2	0.4	Transitional
Hnrnpk	0.4	Transitional
Clic5	0.399	Transitional
Arrb1	0.399	Transitional
Mylip	0.399	Transitional
Phc2	0.398	Transitional
Srsf10	0.398	Transitional
Zfp664	0.398	Transitional
Ddx6	0.398	Transitional
Rpl26	0.398	Transitional
Oip5os1	0.397	Transitional
Smagp	0.397	Transitional
Adarb1	0.397	Transitional
Kif26a	0.396	Transitional
Adamts1	0.396	Transitional
B3gnt3	0.395	Transitional
Rpl24	0.395	Transitional
Cct2	0.394	Transitional
Rcan1	0.394	Transitional
Rpl4	0.394	Transitional
Cfl1	0.394	Transitional
Rps19	0.394	Transitional
Slc39a10	0.393	Transitional
Elf1	0.392	Transitional
Rpl7	0.392	Transitional
Yap1	0.391	Transitional
Ndst1	0.391	Transitional
Rac1	0.39	Transitional
Tmem176a	0.39	Transitional
Rps15	0.39	Transitional
Snhg1	0.389	Transitional
Sf3b3	0.389	Transitional
Rps23	0.389	Transitional
Ogt	0.388	Transitional
Nasp	0.388	Transitional
Tal1	0.388	Transitional
Tnfrsf10b	0.385	Transitional
Hnrnph1	0.385	Transitional
Vgll4	0.384	Transitional
Banf1	0.384	Transitional
Bvht	0.382	Transitional
Cebpg	0.381	Transitional
Pkn3	0.381	Transitional
Tspan12	0.381	Transitional
Rps7	0.381	Transitional
Rps25	0.381	Transitional
Sypl	0.38	Transitional
Foxp1	0.38	Transitional
Lars2	0.379	Transitional
Ywhaz	0.379	Transitional
Chp2	0.378	Transitional
Atp5b	0.378	Transitional
Mprip	0.378	Transitional
Nin	0.377	Transitional
Srsf3	0.377	Transitional
Kank3	0.376	Transitional
Neurl3	0.376	Transitional
Tulp4	0.376	Transitional
Clk1	0.375	Transitional
Nfatc1	0.375	Transitional
Spag9	0.375	Transitional
Pgm5	0.374	Transitional
Smco4	0.374	Transitional
Rasa1	0.373	Transitional
Cda	0.373	Transitional
Chst1	0.373	Transitional
Kctd17	0.373	Transitional
Arhgef5	0.373	Transitional
Cd109	0.373	Transitional
Rock2	0.373	Transitional
Pald1	0.372	Transitional
Arpc3	0.372	Transitional
Piezo2	0.371	Transitional
Pxn	0.371	Transitional
Sugt1	0.371	Transitional
Irf1	0.371	Transitional
Sgk1	0.371	Transitional
Hnrnpf	0.371	Transitional
Eif4g2	0.371	Transitional
H2-D1	0.371	Transitional
Pik3c2a	0.37	Transitional
Gnb4	0.37	Transitional
Lrrc8a	0.369	Transitional
Son	0.369	Transitional
Tmem204	0.368	Transitional
Tjp2	0.368	Transitional
Metap2	0.368	Transitional
Parp14	0.368	Transitional
Ppm1f	0.367	Transitional
Adipor1	0.367	Transitional
Rps2	0.367	Transitional
Fyttd1	0.367	Transitional
Rpl37a	0.367	Transitional
Myo18a	0.366	Transitional
Git2	0.366	Transitional
Epha2	0.366	Transitional
Chd7	0.366	Transitional
Snrpd1	0.366	Transitional
mt-Nd3	0.366	Transitional
Rpl23a	0.366	Transitional
Rgl2	0.365	Transitional
Rbm8a	0.365	Transitional
Irf2bpl	0.365	Transitional
Ebf3	0.365	Transitional
Ifitm2	0.365	Transitional
Cox7a2l	0.364	Transitional
Bik	0.363	Transitional
Rpl30	0.363	Transitional
Adss	0.362	Transitional
Pfkfb3	0.362	Transitional
Map4	0.362	Transitional
Ptk2	0.361	Transitional
Rab5c	0.36	Transitional
Zcchc14	0.36	Transitional
Map2k3	0.36	Transitional
Fbxl7	0.36	Transitional
Olfml2a	0.36	Transitional
Rpl32	0.36	Transitional
Naca	0.36	Transitional
Ablim3	0.359	Transitional
Gpm6a	0.359	Transitional
Mgat4a	0.359	Transitional
Kmt2a	0.358	Transitional
Arhgap18	0.358	Transitional
Cyb5b	0.357	Transitional
Zfp703	0.357	Transitional
Notch4	0.356	Transitional
Luc7l3	0.356	Transitional
Smtn	0.356	Transitional
Rbm39	0.356	Transitional
Mafk	0.355	Transitional
Ctnnbip1	0.355	Transitional
Pdlim7	0.355	Transitional
Ankrd28	0.354	Transitional
Acin1	0.354	Transitional
Pcmtd1	0.353	Transitional
Ywhag	0.353	Transitional
Eif3c	0.353	Transitional
Pcbp2	0.353	Transitional
Myl6	0.353	Transitional
Crybg3	0.352	Transitional
Plscr2	0.352	Transitional
Nol7	0.352	Transitional
Dnajc8	0.352	Transitional
Ube2h	0.352	Transitional
Dock1	0.352	Transitional
Sem1	0.352	Transitional
Atp5g2	0.352	Transitional
Ankrd17	0.351	Transitional
Ddx17	0.351	Transitional
Cdc37	0.35	Transitional
Rps15a	0.35	Transitional
Schip1	0.349	Transitional
Mical3	0.348	Transitional
Srsf7	0.348	Transitional
Asap2	0.347	Transitional
Phactr2	0.347	Transitional
Tpp2	0.347	Transitional
Nop10	0.347	Transitional
Ube2s	0.347	Transitional
Gcnt2	0.346	Transitional
Srsf2	0.345	Transitional
Tgif1	0.345	Transitional
Cct6a	0.345	Transitional
Ppp1r11	0.343	Transitional
Eif4a2	0.343	Transitional
Ptprg	0.343	Transitional
Unc45b	0.343	Transitional
Cct3	0.343	Transitional
Mki67	0.343	Transitional
Rbm25	0.342	Transitional
Ncoa7	0.342	Transitional
St8sia4	0.341	Transitional
Anp32b	0.341	Transitional
Tcf12	0.34	Transitional
Sh3bgrl2	0.34	Transitional
Gatad2a	0.339	Transitional
Grk5	0.339	Transitional
Dach1	0.339	Transitional
Hoxd8	0.339	Transitional
Cdc42ep4	0.338	Transitional
Tagln	0.338	Transitional
B230219D22Rik	0.338	Transitional
Chst15	0.337	Transitional
Topors	0.337	Transitional
Ssu72	0.337	Transitional
Ptbp1	0.337	Transitional
Slc25a3	0.337	Transitional
Rpl13a	0.337	Transitional
Rpl29	0.337	Transitional
Prnp	0.337	Transitional
Thsd7a	0.336	Transitional
Rassf3	0.336	Transitional
Ralgapa1	0.336	Transitional
Cpeb4	0.335	Transitional
Msrb3	0.334	Transitional
Rps9	0.334	Transitional
Rps24	0.333	Transitional
Nufip2	0.333	Transitional
Pnn	0.332	Transitional
Pcbp1	0.332	Transitional
Herc2	0.331	Transitional
Ipo11	0.331	Transitional
Tmcc3	0.331	Transitional
Gnaq	0.33	Transitional
Serinc3	0.33	Transitional
Gtf2i	0.329	Transitional
Spry1	0.329	Transitional
Crk	0.329	Transitional
Raly	0.328	Transitional
Slc5a3	0.327	Transitional
Heg1	0.327	Transitional
Tomm7	0.327	Transitional
Ywhab	0.327	Transitional
Hif1a	0.327	Transitional
Taok2	0.326	Transitional
Nop53	0.326	Transitional
Ggta1	0.326	Transitional
Snu13	0.326	Transitional
Lamc1	0.326	Transitional
Zfas1	0.325	Transitional
Abcb1a	0.325	Transitional
Pkn2	0.325	Transitional
Fubp1	0.325	Transitional
Pomp	0.325	Transitional
Sumo2	0.325	Transitional
Ptpn1	0.324	Transitional
Hmg20b	0.324	Transitional
Pabpn1	0.324	Transitional
Kmt2e	0.323	Transitional
Mrps6	0.323	Transitional
Nedd4	0.322	Transitional
Ywhae	0.322	Transitional
Pclaf	0.322	Transitional
Snrpg	0.322	Transitional
H2afz	0.322	Transitional
Ppp1cb	0.321	Transitional
Rasa4	0.321	Transitional
Dhx9	0.321	Transitional
Prmt1	0.321	Transitional
Slco3a1	0.321	Transitional
Csf2rb	0.321	Transitional
Ptpn12	0.321	Transitional
Ppp1cc	0.321	Transitional
Hk1	0.32	Transitional
Fxr1	0.32	Transitional
Jag2	0.32	Transitional
N4bp3	0.32	Transitional
Snrnp70	0.32	Transitional
Hmgb3	0.319	Transitional
Litaf	0.319	Transitional
Tln1	0.319	Transitional
Grasp	0.318	Transitional
Arid4b	0.318	Transitional
2022-09-04	0.318	Transitional
Cnot6l	0.317	Transitional
Gimap8	0.317	Transitional
Aopep	0.317	Transitional
Rnf213	0.317	Transitional
Ndufa4	0.317	Transitional
Itgb4	0.316	Transitional
Nfyb	0.316	Transitional
Rpl34	0.316	Transitional
Hnrnpd	0.316	Transitional
Il2rg	0.316	Transitional
Hnrnpa3	0.316	Transitional
Pkm	0.316	Transitional
Rapgef1	0.315	Transitional
Stat3	0.315	Transitional
Lama5	0.315	Transitional
Sema4c	0.315	Transitional
Eif5	0.315	Transitional
Hspa8	0.315	Transitional
Pitpnc1	0.314	Transitional
Tspan2	0.314	Transitional
Ppp1r18	0.314	Transitional
Phf20l1	0.314	Transitional
2410006H16Rik	0.314	Transitional
Wsb1	0.314	Transitional
Abca3	0.313	Transitional
Sacs	0.313	Transitional
Lmo1	0.313	Transitional
Prpf4b	0.313	Transitional
Hlx	0.312	Transitional
Mapk3	0.312	Transitional
Hoxd10	0.312	Transitional
Gja4	0.312	Transitional
Rps5	0.312	Transitional
Cox5a	0.312	Transitional
Fgl2	0.312	Transitional
Rpl36	0.312	Transitional
Map3k11	0.311	Transitional
Tra2b	0.31	Transitional
Capns1	0.31	Transitional
Erf	0.309	Transitional
4833403J16Rik	0.309	Transitional
Rsu1	0.309	Transitional
Tra2a	0.309	Transitional
Hmgn5	0.308	Transitional
Arhgef1	0.308	Transitional
Samd9l	0.308	Transitional
Slc30a4	0.308	Transitional
Ccm2l	0.308	Transitional
Ptges3	0.308	Transitional
Sh3glb1	0.308	Transitional
Slc45a3	0.307	Transitional
Setd5	0.307	Transitional
Eef1g	0.307	Transitional
Cd24a	0.307	Transitional
Hhex	0.306	Transitional
Sncaip	0.306	Transitional
Gbp7	0.306	Transitional
Prrc2c	0.306	Transitional
Magoh	0.306	Transitional
Tomm20	0.306	Transitional
Gm26917	0.306	Transitional
Rpl27a	0.306	Transitional
Stx6	0.305	Transitional
Impdh2	0.305	Transitional
Yy1	0.305	Transitional
Cox6c	0.305	Transitional
Nckap1	0.305	Transitional
Rpl35a	0.305	Transitional
Foxc1	0.304	Transitional
Cnbp	0.304	Transitional
Pnrc1	0.304	Transitional
Atad2	0.303	Transitional
Nbdy	0.303	Transitional
Knop1	0.303	Transitional
Sema6b	0.302	Transitional
Tspan15	0.302	Transitional
Kpnb1	0.302	Transitional
Mbd2	0.302	Transitional
Lamb1	0.302	Transitional
Nxn	0.302	Transitional
Tpm1	0.301	Transitional
Filip1	0.301	Transitional
Ppp1r16b	0.301	Transitional
Lmcd1	0.301	Transitional
Celf1	0.301	Transitional
Pdlim4	0.301	Transitional
Sertad2	0.301	Transitional
Eif4g1	0.301	Transitional
Rwdd1	0.301	Transitional
Coro1c	0.3	Transitional
Grap	0.3	Transitional
Pdgfa	0.3	Transitional
Dstn	0.3	Transitional
Pnpla2	0.299	Transitional
Nbeal1	0.299	Transitional
Gpr146	0.298	Transitional
Dgkz	0.298	Transitional
Spry4	0.298	Transitional
Snrpf	0.298	Transitional
Lcn2	0.298	Transitional
Ccny	0.297	Transitional
Rock1	0.297	Transitional
Tut7	0.297	Transitional
Pum1	0.297	Transitional
Ndufc2	0.297	Transitional
Fam91a1	0.296	Transitional
Pea15a	0.296	Transitional
Cd81	0.296	Transitional
Atp13a3	0.296	Transitional
Hexim1	0.296	Transitional
Klf2	0.296	Transitional
mt-Atp8	0.295	Transitional
Rpl12	0.295	Transitional
Syncrip	0.295	Transitional
Hsph1	0.295	Transitional
Rpl17	0.295	Transitional
Cr1l	0.294	Transitional
Git1	0.294	Transitional
Prrc2b	0.293	Transitional
Cmtm8	0.293	Transitional
Cpe	0.293	Transitional
Mctp1	0.291	Transitional
Itga9	0.291	Transitional
Ccnt1	0.291	Transitional
Pik3r3	0.291	Transitional
Sh3bgrl	0.291	Transitional
Tyms	0.291	Transitional
Hnrnpab	0.291	Transitional
Rack1	0.291	Transitional
Cycs	0.29	Transitional
Lifr	0.29	Transitional
Top2a	0.29	Transitional
Diaph2	0.289	Transitional
Srgap2	0.289	Transitional
Stard4	0.289	Transitional
Dusp6	0.289	Transitional
Uqcrh	0.289	Transitional
Ssbp4	0.288	Transitional
Hoxd9	0.288	Transitional
Myo1e	0.288	Transitional
F2r	0.288	Transitional
Hint1	0.288	Transitional
Bbx	0.287	Transitional
Pqlc1	0.287	Transitional
Rlim	0.287	Transitional
Map4k5	0.287	Transitional
Syne1	0.287	Transitional
Shroom4	0.286	Transitional
Huwe1	0.286	Transitional
Srpk1	0.286	Transitional
Polr2m	0.286	Transitional
Rpl7a	0.286	Transitional
Kctd12b	0.285	Transitional
Cct7	0.285	Transitional
Zfp521	0.285	Transitional
Rab12	0.285	Transitional
Atp5a1	0.285	Transitional
Cetn3	0.285	Transitional
Ttc28	0.285	Transitional
Tob1	0.284	Transitional
Arpp19	0.284	Transitional
Bzw2	0.283	Transitional
Vps36	0.283	Transitional
Tpst2	0.283	Transitional
Ssb	0.283	Transitional
Ybx3	0.283	Transitional
Zfp326	0.282	Transitional
Pds5a	0.282	Transitional
Tns1	0.282	Transitional
Rpl41	0.282	Transitional
Myadm	0.282	Transitional
Myo1d	0.281	Transitional
Myo1c	0.281	Transitional
Tubb4b	0.281	Transitional
Eif4b	0.281	Transitional
Nhsl2	0.281	Transitional
Rbbp6	0.281	Transitional
Cox7a2	0.281	Transitional
Hoxb4	0.28	Transitional
Asah2	0.28	Transitional
Phactr4	0.279	Transitional
Ggnbp2	0.279	Transitional
Srrm2	0.279	Transitional
Dek	0.279	Transitional
Pdcd4	0.279	Transitional
Tor1aip2	0.278	Transitional
Myo6	0.278	Transitional
Rexo2	0.278	Transitional
Ppp2r2a	0.277	Transitional
Cdk17	0.277	Transitional
2022-09-11	0.277	Transitional
Nras	0.276	Transitional
Ddx46	0.276	Transitional
Trib2	0.276	Transitional
Taok1	0.276	Transitional
Cdc42bpa	0.276	Transitional
Sipa1	0.275	Transitional
Smarca4	0.275	Transitional
Adgrg3	0.275	Transitional
Smyd2	0.275	Transitional
Bcl10	0.275	Transitional
Pdcd10	0.275	Transitional
Atp5j	0.275	Transitional
Sf3b1	0.274	Transitional
Nrbp1	0.274	Transitional
Sorbs1	0.274	Transitional
Cttnbp2nl	0.273	Transitional
Cnot6	0.273	Transitional
Inhbb	0.273	Transitional
Odc1	0.273	Transitional
Ddx21	0.272	Transitional
Erc1	0.272	Transitional
Rtl8b	0.271	Transitional
Nsg1	0.271	Transitional
Nt5e	0.271	Transitional
Cbx1	0.271	Transitional
Aprt	0.271	Transitional
Casp3	0.27	Transitional
Kif1c	0.27	Transitional
Nrarp	0.27	Transitional
Tle4	0.27	Transitional
Ivns1abp	0.27	Transitional
Eif5b	0.27	Transitional
Cggbp1	0.27	Transitional
Wnk1	0.27	Transitional
Map4k4	0.27	Transitional
Bmp2	0.27	Transitional
Fblim1	0.269	Transitional
Tnip1	0.269	Transitional
Syt15	0.269	Transitional
Plekho1	0.269	Transitional
Fgd6	0.269	Transitional
Ppp1r12a	0.269	Transitional
Msl1	0.268	Transitional
Matr3	0.268	Transitional
BC028528	0.268	Transitional
Ubald2	0.268	Transitional
C1qbp	0.268	Transitional
Mapre1	0.268	Transitional
Nolc1	0.267	Transitional
Tnks2	0.267	Transitional
Tcf3	0.267	Transitional
Sh2d3c	0.267	Transitional
Pls3	0.267	Transitional
Chd4	0.267	Transitional
Tead1	0.267	Transitional
Bsdc1	0.266	Transitional
Slc12a7	0.266	Transitional
Ssh1	0.266	Transitional
St13	0.266	Transitional
Smarca2	0.266	Transitional
Hnrnpl	0.265	Transitional
Snrpd3	0.265	Transitional
Rps27a	0.265	Transitional
Nono	0.264	Transitional
Rapgef3	0.264	Transitional
Herc1	0.264	Transitional
Ralgds	0.263	Transitional
Thsd1	0.263	Transitional
Mib1	0.263	Transitional
Bclaf1	0.263	Transitional
Tgfb1	0.263	Transitional
Jak1	0.263	Transitional
Tnfrsf1a	0.262	Transitional
Slc25a5	0.262	Transitional
Tsen34	0.262	Transitional
Atp2b4	0.262	Transitional
Tardbp	0.262	Transitional
Wipi2	0.261	Transitional
Mta2	0.261	Transitional
Fam189a2	0.261	Transitional
Pa2g4	0.261	Transitional
Ptp4a3	0.26	Transitional
Tbc1d1	0.26	Transitional
Hdac1	0.26	Transitional
Gsk3b	0.26	Transitional
Map1lc3b	0.26	Transitional
Rhoa	0.26	Transitional
Tcf15	0.259	Transitional
Gfod1	0.259	Transitional
Pgm2	0.258	Transitional
Mgat5	0.258	Transitional
Enpp4	0.258	Transitional
Rpl13	0.258	Transitional
Crybb3	0.258	Transitional
Tnfsf10	0.258	Transitional
Slc41a1	0.258	Transitional
Stim2	0.257	Transitional
Dnaja1	0.257	Transitional
Srsf1	0.257	Transitional
Gatad2b	0.257	Transitional
Lrp10	0.257	Transitional
Smap2	0.257	Transitional
Eva1a	0.257	Transitional
Rpl19	0.257	Transitional
Cd38	0.257	Transitional
Hnrnpm	0.256	Transitional
Dusp3	0.256	Transitional
Fbl	0.256	Transitional
Ddx54	0.255	Transitional
Slc29a1	0.255	Transitional
Trir	0.255	Transitional
Smarce1	0.255	Transitional
Lbr	0.254	Transitional
Trim24	0.254	Transitional
Rpl11	0.254	Transitional
Plscr3	0.253	Transitional
Nsd2	0.253	Transitional
Gbp9	0.253	Transitional
Pcdh12	0.253	Transitional
Mier1	0.253	Transitional
Slk	0.253	Transitional
Ubr5	0.253	Transitional
Akap13	0.253	Transitional
Nbea	0.252	Transitional
Utp3	0.252	Transitional
Dnttip2	0.252	Transitional
Sbds	0.252	Transitional
Fis1	0.252	Transitional
Tspo	0.252	Transitional
Psma3	0.252	Transitional
Pak1ip1	0.251	Transitional
Fam171a1	0.251	Transitional
Hells	0.251	Transitional
Gnb2	0.251	Transitional
Bola2	0.251	Transitional
Mbnl1	0.251	Transitional
Tspan14	0.25	Transitional
Skp1a	0.25	Transitional
Ash1l	0.25	Transitional
Eloc	0.25	Transitional
Rhoj	0.25	Transitional
Arhgef2	0.249	Transitional
Exoc6	0.249	Transitional
Casp8	0.249	Transitional
Eif2b2	0.249	Transitional
Caskin2	0.249	Transitional
Pcp4l1	0.249	Transitional
Mybbp1a	0.249	Transitional
Dnajb6	0.249	Transitional
Smg7	0.248	Transitional
Baz1b	0.248	Transitional
Akirin1	0.248	Transitional
Scaf11	0.248	Transitional
Zc3h12c	0.247	Transitional
2022-09-07	0.247	Transitional
Avpi1	0.247	Transitional
Ttc9	0.246	Transitional
Higd2a	0.245	Transitional
Lsm2	0.245	Transitional
Smc4	0.245	Transitional
Nav1	0.245	Transitional
Txnrd1	0.245	Transitional
Cd34	0.244	Transitional
Map4k2	0.244	Transitional
Upf1	0.244	Transitional
Arhgef28	0.244	Transitional
Fam13c	0.244	Transitional
Mphosph8	0.244	Transitional
Ddx39b	0.244	Transitional
Rps29	0.244	Transitional
Baz2b	0.243	Transitional
Sod1	0.243	Transitional
Abcf1	0.243	Transitional
Btg3	0.243	Transitional
Bptf	0.243	Transitional
Stom	0.243	Transitional
Cfl2	0.243	Transitional
Cct4	0.242	Transitional
Srsf5	0.242	Transitional
Zfp644	0.242	Transitional
H2-Q6	0.241	Transitional
Golm1	0.241	Transitional
Rnps1	0.241	Transitional
Cdk11b	0.241	Transitional
Psme1	0.241	Transitional
Mbnl2	0.241	Transitional
Tle1	0.241	Transitional
Uba1	0.241	Transitional
Tll1	0.24	Transitional
Abcg1	0.24	Transitional
Dut	0.24	Transitional
Traf7	0.239	Transitional
Pwwp3a	0.239	Transitional
Gm4070	0.239	Transitional
Ubn1	0.239	Transitional
Usp34	0.239	Transitional
Znrd1	0.239	Transitional
Txnl1	0.239	Transitional
Ube2i	0.239	Transitional
Abhd17a	0.238	Transitional
Trim56	0.238	Transitional
Mylk	0.238	Transitional
Nap1l1	0.238	Transitional
Pacsin2	0.237	Transitional
Klhl24	0.237	Transitional
Apobec3	0.237	Transitional
H1f0	0.237	Transitional
Unc5b	0.236	Transitional
Hyal2	0.236	Transitional
Arid5a	0.236	Transitional
Papola	0.236	Transitional
Plod1	0.236	Transitional
Jmjd6	0.235	Transitional
Luc7l	0.235	Transitional
Csf2rb2	0.235	Transitional
Mtf2	0.235	Transitional
Srrm1	0.235	Transitional
Larp4	0.235	Transitional
Otud4	0.234	Transitional
Dhx15	0.234	Transitional
Mmp15	0.234	Transitional
Sec14l1	0.234	Transitional
Cpne8	0.234	Transitional
Btnl9	0.233	Transitional
Camsap2	0.233	Transitional
Ppid	0.233	Transitional
Ssrp1	0.233	Transitional
Lats2	0.233	Transitional
Cdkn1b	0.233	Transitional
Hspa12b	0.233	Transitional
Susd6	0.233	Transitional
Snn	0.233	Transitional
Ppp1r10	0.233	Transitional
Fau	0.233	Transitional
Tacr1	0.232	Transitional
4930402H24Rik	0.232	Transitional
Rictor	0.232	Transitional
Pgm2l1	0.232	Transitional
Sbf2	0.232	Transitional
Eif4a3	0.232	Transitional
Kctd10	0.232	Transitional
1110038B12Rik	0.231	Transitional
Cct5	0.231	Transitional
Sertad1	0.23	Transitional
Tspan4	0.23	Transitional
Nxpe2	0.23	Transitional
Acot7	0.23	Transitional
Csnk2b	0.23	Transitional
Rpsa	0.23	Transitional
Eif3b	0.229	Transitional
Pfn1	0.229	Transitional
Tcf7l2	0.229	Transitional
Paics	0.228	Transitional
Plekha3	0.228	Transitional
Itgb3	0.228	Transitional
Polr1d	0.228	Transitional
Rpl38	0.228	Transitional
Galnt18	0.227	Transitional
Lxn	0.227	Transitional
Zc3h13	0.227	Transitional
Clcn3	0.227	Transitional
Zswim6	0.227	Transitional
Pitpnm2	0.227	Transitional
Uqcrb	0.227	Transitional
Armcx4	0.226	Transitional
Hsd3b7	0.226	Transitional
Csnk2a1	0.226	Transitional
Card10	0.226	Transitional
Tcp1	0.226	Transitional
Xbp1	0.226	Transitional
Nap1l4	0.225	Transitional
Synj2bp	0.225	Transitional
Epn2	0.225	Transitional
Gar1	0.225	Transitional
Prrc2a	0.225	Transitional
Ndufa6	0.225	Transitional
Mapk6	0.225	Transitional
Lig1	0.224	Transitional
Mkln1	0.224	Transitional
Kdm2a	0.224	Transitional
Vamp3	0.224	Transitional
0610010K14Rik	0.224	Transitional
Arhgdia	0.224	Transitional
Ube2d3	0.224	Transitional
Rps28	0.224	Transitional
Rps12	0.223	Transitional
B4galt3	0.223	Transitional
Ica1	0.223	Transitional
Ipo7	0.223	Transitional
N4bp1	0.223	Transitional
Itga3	0.222	Transitional
Mcm3	0.222	Transitional
Snhg8	0.222	Transitional
Ctps	0.222	Transitional
Ybx1	0.222	Transitional
Tmx3	0.221	Transitional
Cers4	0.221	Transitional
Gtpbp4	0.221	Transitional
Ube2n	0.221	Transitional
Suz12	0.221	Transitional
Gabarapl2	0.221	Transitional
Psmd11	0.221	Transitional
Cited2	0.221	Transitional
Ubxn1	0.22	Transitional
Selenoh	0.22	Transitional
Eif3g	0.22	Transitional
Maoa	0.22	Transitional
Immt	0.22	Transitional
Arl5b	0.22	Transitional
Sumo1	0.22	Transitional
Snrpd2	0.22	Transitional
Rbm18	0.219	Transitional
Gna12	0.219	Transitional
Ranbp2	0.219	Transitional
Top2b	0.219	Transitional
Spop	0.219	Transitional
Tecpr1	0.219	Transitional
Cdk12	0.219	Transitional
Tuba1b	0.219	Transitional
Rpl10	0.219	Transitional
Brd4	0.218	Transitional
Itsn2	0.218	Transitional
Sh2b3	0.218	Transitional
Erh	0.218	Transitional
Mfng	0.218	Transitional
Fkbp3	0.218	Transitional
Osbpl9	0.217	Transitional
Psmd3	0.217	Transitional
Acadl	0.217	Transitional
Lpar4	0.217	Transitional
Pggt1b	0.217	Transitional
Casp4	0.217	Transitional
Trim28	0.217	Transitional
Stip1	0.217	Transitional
Srsf11	0.217	Transitional
Khdc4	0.216	Transitional
Shoc2	0.216	Transitional
Dnajc7	0.216	Transitional
Ppm1g	0.216	Transitional
Spata6	0.216	Transitional
Grcc10	0.216	Transitional
AA467197	0.216	Transitional
Dpysl2	0.216	Transitional
Plxna4	0.215	Transitional
Nol4l	0.215	Transitional
Actl6a	0.215	Transitional
Usp12	0.215	Transitional
Rps10	0.215	Transitional
Safb	0.215	Transitional
Lysmd2	0.215	Transitional
Rgs3	0.215	Transitional
Psip1	0.215	Transitional
Mtch1	0.215	Transitional
Gap43	0.215	Transitional
Vcp	0.215	Transitional
Rapgef4	0.214	Transitional
Spata13	0.214	Transitional
Stxbp1	0.214	Transitional
Uqcr11	0.214	Transitional
Mindy2	0.214	Transitional
Ythdc1	0.214	Transitional
Ndufb5	0.214	Transitional
Fez2	0.213	Transitional
Gprc5b	0.213	Transitional
Sh3bp4	0.213	Transitional
Chmp5	0.213	Transitional
Snhg12	0.213	Transitional
Cdv3	0.213	Transitional
4930503L19Rik	0.212	Transitional
Zfp207	0.212	Transitional
Psmc4	0.212	Transitional
Sh3glb2	0.212	Transitional
Stard13	0.212	Transitional
U2af1	0.212	Transitional
Bmp4	0.212	Transitional
Tcf7l1	0.212	Transitional
Raph1	0.212	Transitional
Atf4	0.212	Transitional
Mfsd4a	0.211	Transitional
Sh2d5	0.211	Transitional
Lrch1	0.211	Transitional
Sh3tc1	0.211	Transitional
Dlg1	0.211	Transitional
Maml2	0.211	Transitional
Fcho2	0.211	Transitional
Eogt	0.211	Transitional
Ewsr1	0.211	Transitional
Itpr2	0.211	Transitional
Hnrnpr	0.211	Transitional
Dnajb9	0.211	Transitional
Ppig	0.211	Transitional
Reep3	0.211	Transitional
Agpat5	0.21	Transitional
Tmem109	0.21	Transitional
Cnksr3	0.21	Transitional
Synm	0.21	Transitional
Pcm1	0.21	Transitional
Hoxa5	0.21	Transitional
Cpne2	0.21	Transitional
Pnisr	0.21	Transitional
Plekha7	0.209	Transitional
Prxl2c	0.209	Transitional
Ube2g1	0.209	Transitional
Cox4i1	0.209	Transitional
Ppp2r5c	0.208	Transitional
Arhgap23	0.208	Transitional
Srpk2	0.208	Transitional
Gpi1	0.208	Transitional
Nod1	0.208	Transitional
Ankrd10	0.208	Transitional
Cdc42ep1	0.208	Transitional
Dennd5a	0.208	Transitional
Wac	0.208	Transitional
Wdr1	0.208	Transitional
Zbtb7a	0.208	Transitional
Esyt2	0.208	Transitional
Psmb2	0.208	Transitional
Arid1a	0.207	Transitional
Hey1	0.207	Transitional
Cd59a	0.207	Transitional
Sfswap	0.207	Transitional
Cpsf6	0.207	Transitional
Numb	0.207	Transitional
Rnf38	0.207	Transitional
Dusp11	0.207	Transitional
Ubr7	0.206	Transitional
U2af2	0.206	Transitional
Tnk2	0.206	Transitional
Chd1	0.206	Transitional
Xrn2	0.206	Transitional
Gm47283	0.206	Transitional
Isg15	0.206	Transitional
Nsa2	0.206	Transitional
Elavl1	0.205	Transitional
Ppp4r3b	0.205	Transitional
Ahctf1	0.205	Transitional
Kmt2d	0.205	Transitional
Helz2	0.205	Transitional
Rsrp1	0.205	Transitional
Gm10076	0.205	Transitional
Rbm3	0.205	Transitional
Tet3	0.204	Transitional
Arhgef3	0.204	Transitional
Lepr	0.204	Transitional
Rps27rt	0.204	Transitional
Rad23b	0.204	Transitional
Stap2	0.204	Transitional
Vdac2	0.204	Transitional
Ak2	0.204	Transitional
Plpp1	0.204	Transitional
Slc30a1	0.203	Transitional
Kcmf1	0.203	Transitional
Dtx3l	0.203	Transitional
Smc2	0.203	Transitional
Utp4	0.202	Transitional
Ube2v1	0.202	Transitional
Rnf10	0.202	Transitional
Zfp91	0.202	Transitional
Lsm5	0.202	Transitional
Strn3	0.202	Transitional
Jmjd1c	0.202	Transitional
Cd47	0.202	Transitional
Ift122	0.201	Transitional
Nr5a2	0.201	Transitional
Gab1	0.201	Transitional
Mark2	0.201	Transitional
Rsf1	0.201	Transitional
Map7d1	0.201	Transitional
Brd1	0.201	Transitional
Ppp6r3	0.2	Transitional
2022-09-10	0.2	Transitional
Anxa6	0.2	Transitional
Ino80d	0.199	Transitional
Zfp148	0.199	Transitional
Hjurp	0.199	Transitional
Thrap3	0.199	Transitional
Sinhcaf	0.199	Transitional
Trrap	0.199	Transitional
Irf2	0.199	Transitional
Aggf1	0.198	Transitional
Psmd4	0.198	Transitional
Rangap1	0.198	Transitional
Sft2d2	0.198	Transitional
Hnrnpdl	0.198	Transitional
Trak2	0.198	Transitional
Csgalnact1	0.198	Transitional
Acvrl1	0.197	Transitional
Ppp4r3a	0.197	Transitional
Ndufs2	0.197	Transitional
Iffo2	0.197	Transitional
Osmr	0.197	Transitional
Smc3	0.196	Transitional
Hoxb9	0.196	Transitional
Sik1	0.196	Transitional
Jmy	0.196	Transitional
Hectd1	0.196	Transitional
Tmem30a	0.196	Transitional
Spred2	0.195	Transitional
Lyar	0.195	Transitional
Zdhhc2	0.195	Transitional
Flna	0.195	Transitional
N4bp2l2	0.194	Transitional
Atf2	0.194	Transitional
Eif4h	0.194	Transitional
Mtmr12	0.194	Transitional
Cdc14a	0.194	Transitional
Cfdp1	0.194	Transitional
Pfdn5	0.194	Transitional
Sult1a1	0.193	Transitional
Mcm7	0.193	Transitional
Ralgapa2	0.193	Transitional
Pcsk7	0.193	Transitional
Snrnp48	0.193	Transitional
Tprgl	0.193	Transitional
Phf14	0.193	Transitional
Tspan5	0.193	Transitional
Smarcd1	0.193	Transitional
Rab11b	0.193	Transitional
Bnip3l	0.193	Transitional
Sri	0.193	Transitional
Tax1bp3	0.193	Transitional
Psma6	0.192	Transitional
Mospd1	0.192	Transitional
Zdhhc20	0.192	Transitional
Ahr	0.192	Transitional
Tns2	0.192	Transitional
Micos10	0.192	Transitional
Sub1	0.192	Transitional
Lcorl	0.191	Transitional
Gpr4	0.191	Transitional
Upf3b	0.191	Transitional
Pfkp	0.191	Transitional
Sptlc2	0.191	Transitional
Pbrm1	0.191	Transitional
Nipbl	0.19	Transitional
Mvb12b	0.19	Transitional
Atxn1	0.19	Transitional
Snrpb2	0.19	Transitional
Mlf2	0.19	Transitional
Gm32688	0.189	Transitional
Usp3	0.189	Transitional
Cmip	0.189	Transitional
Oga	0.189	Transitional
Amotl2	0.189	Transitional
Sqstm1	0.189	Transitional
Bub3	0.188	Transitional
Rasgrf2	0.188	Transitional
Ccdc47	0.188	Transitional
Ppp2r1a	0.188	Transitional
Dll1	0.188	Transitional
Zfp366	0.188	Transitional
Tfpi	0.188	Transitional
Eny2	0.188	Transitional
Phb2	0.188	Transitional
Cks2	0.188	Transitional
Eif3f	0.188	Transitional
Tbca	0.188	Transitional
Cox8a	0.188	Transitional
Bcl2l11	0.188	Transitional
H3f3b	0.188	Transitional
Dpy30	0.187	Transitional
C77080	0.187	Transitional
Pnkd	0.187	Transitional
Klc1	0.187	Transitional
Wbp4	0.187	Transitional
Ncor1	0.187	Transitional
Tgoln1	0.187	Transitional
Ppp2r3a	0.186	Transitional
Wdr43	0.186	Transitional
mt-Nd6	0.186	Transitional
1700025G04Rik	0.186	Transitional
Zzef1	0.186	Transitional
Dctn1	0.186	Transitional
Cdk2ap1	0.186	Transitional
Ptch1	0.186	Transitional
Gna11	0.186	Transitional
Tmem44	0.185	Transitional
Ep400	0.185	Transitional
Emid1	0.185	Transitional
Eif3m	0.185	Transitional
Wsb2	0.185	Transitional
Thoc2	0.185	Transitional
Vsig10	0.185	Transitional
Sdcbp	0.185	Transitional
Dennd6a	0.184	Transitional
Rpl10a	0.184	Transitional
Acer2	0.184	Transitional
Bcl2l1	0.184	Transitional
Agrn	0.184	Transitional
Ppp1r9b	0.184	Transitional
Apaf1	0.184	Transitional
Sbno1	0.184	Transitional
Smarca5	0.184	Transitional
Ccnyl1	0.184	Transitional
Zfp36l2	0.184	Transitional
Pcnx	0.183	Transitional
Sumo3	0.183	Transitional
Triobp	0.183	Transitional
Arid2	0.183	Transitional
Ggps1	0.183	Transitional
Sema3d	0.183	Transitional
Psma5	0.183	Transitional
Eif1a	0.183	Transitional
Parva	0.183	Transitional
Khdrbs1	0.183	Transitional
Mtmr2	0.182	Transitional
Brd8	0.182	Transitional
Arid4a	0.182	Transitional
Setd2	0.182	Transitional
Chic2	0.182	Transitional
1810037I17Rik	0.182	Transitional
Fam222b	0.181	Transitional
Celsr1	0.181	Transitional
Igf1r	0.181	Transitional
Rpl14	0.181	Transitional
Polr2c	0.18	Transitional
Spen	0.18	Transitional
Ddx39	0.18	Transitional
Arhgap27	0.18	Transitional
Sin3a	0.18	Transitional
Ppm1a	0.18	Transitional
Fam120a	0.18	Transitional
Chka	0.18	Transitional
Ebf1	0.179	Transitional
Vars	0.179	Transitional
Atp11c	0.179	Transitional
Lipe	0.179	Transitional
U2surp	0.179	Transitional
Socs5	0.179	Transitional
Gabpb1	0.179	Transitional
Prss23	0.179	Transitional
Cyb5a	0.179	Transitional
Dapk2	0.178	Transitional
Sgk3	0.178	Transitional
Siah1a	0.178	Transitional
1110059E24Rik	0.178	Transitional
Tmem234	0.178	Transitional
Srek1	0.178	Transitional
Nop58	0.178	Transitional
Gng2	0.178	Transitional
Dchs1	0.178	Transitional
Fyn	0.178	Transitional
Dpagt1	0.177	Transitional
Esyt1	0.177	Transitional
Ube2j2	0.177	Transitional
Tox4	0.177	Transitional
Tpd52l2	0.177	Transitional
Glod4	0.177	Transitional
Rpl39	0.177	Transitional
Sf1	0.177	Transitional
Nhp2	0.177	Transitional
Atp6v0a2	0.177	Transitional
Pcsk6	0.177	Transitional
Hecw2	0.176	Transitional
Efr3b	0.176	Transitional
Pum2	0.176	Transitional
Rapgef6	0.176	Transitional
Tifa	0.176	Transitional
Orai1	0.176	Transitional
9930111J21Rik2	0.176	Transitional
Setd3	0.176	Transitional
Shc1	0.176	Transitional
Hspa4	0.176	Transitional
Dcaf13	0.176	Transitional
Trip10	0.176	Transitional
Akap11	0.176	Transitional
Ubtd1	0.175	Transitional
Glyr1	0.175	Transitional
Rad21	0.175	Transitional
Pan3	0.175	Transitional
Dmwd	0.175	Transitional
Otud6b	0.175	Transitional
Fbxw7	0.175	Transitional
Cdkn2d	0.175	Transitional
Pde8a	0.175	Transitional
Dicer1	0.174	Transitional
Ctla2b	0.174	Transitional
Chst7	0.174	Transitional
Flywch1	0.174	Transitional
Rb1cc1	0.174	Transitional
Hdgf	0.174	Transitional
Mex3a	0.173	Transitional
Snrpc	0.173	Transitional
Arl6ip1	0.173	Transitional
Gtf2a2	0.173	Transitional
Eif1	0.173	Transitional
Slc4a1ap	0.172	Transitional
Scoc	0.172	Transitional
Cdk13	0.172	Transitional
Evl	0.172	Transitional
Rhbdf2	0.172	Transitional
Anp32e	0.172	Transitional
Nxpe4	0.172	Transitional
Srsf6	0.172	Transitional
Uqcr10	0.172	Transitional
Atp5h	0.172	Transitional
Cct8	0.172	Transitional
Psma7	0.172	Transitional
Lypla2	0.171	Transitional
AU021092	0.171	Transitional
Vdac1	0.171	Transitional
St3gal4	0.171	Transitional
Casp7	0.171	Transitional
Atg12	0.171	Transitional
Ap2b1	0.171	Transitional
Fam241a	0.171	Transitional
Rab13	0.171	Transitional
Pparg	0.17	Transitional
Mex3d	0.17	Transitional
Gabarapl1	0.17	Transitional
Srrt	0.17	Transitional
Snai1	0.17	Transitional
Hoxb8	0.17	Transitional
Cbx5	0.17	Transitional
Psmb3	0.17	Transitional
Dpysl3	0.17	Transitional
Pdia5	0.17	Transitional
Dnajc2	0.169	Transitional
Dlst	0.169	Transitional
Mid2	0.169	Transitional
Ubr4	0.169	Transitional
Tial1	0.169	Transitional
Ankhd1	0.169	Transitional
Arsa	0.169	Transitional
Rab5a	0.169	Transitional
Eif3h	0.169	Transitional
Rrp1	0.169	Transitional
Arhgap5	0.169	Transitional
Ilf2	0.169	Transitional
Aco2	0.169	Transitional
Jun	0.168	Transitional
Hprt	0.168	Transitional
Aimp1	0.168	Transitional
Eif2s3x	0.168	Transitional
Tax1bp1	0.168	Transitional
Pcnp	0.168	Transitional
Abce1	0.168	Transitional
Igtp	0.167	Transitional
Snrpa	0.167	Transitional
Clasp2	0.167	Transitional
Mcm6	0.167	Transitional
Tspan6	0.167	Transitional
Pon2	0.167	Transitional
Rere	0.167	Transitional
Uba52	0.167	Transitional
Prkcg	0.166	Transitional
Nuak1	0.166	Transitional
Prag1	0.166	Transitional
Eif3d	0.166	Transitional
Tnrc6b	0.166	Transitional
Akt1	0.166	Transitional
Dnaja2	0.166	Transitional
Ccnl2	0.166	Transitional
Hmbox1	0.165	Transitional
Pdcl3	0.165	Transitional
Nsd1	0.165	Transitional
Usp10	0.165	Transitional
Cul1	0.165	Transitional
Rbbp4	0.165	Transitional
Tia1	0.165	Transitional
Arhgap17	0.165	Transitional
Psmc6	0.165	Transitional
Rab10	0.165	Transitional
Cul3	0.165	Transitional
Tmed5	0.165	Transitional
Ranbp1	0.165	Transitional
Ccar1	0.165	Transitional
Gpatch8	0.164	Transitional
Rassf1	0.164	Transitional
Dcbld1	0.164	Transitional
G3bp2	0.164	Transitional
Sox13	0.164	Transitional
Dync1li1	0.164	Transitional
Csde1	0.164	Transitional
Rpl8	0.164	Transitional
Psmc3	0.164	Transitional
Dnajc5	0.164	Transitional
Hoxb6	0.164	Transitional
Pdzd8	0.163	Transitional
Fbxw2	0.163	Transitional
Hist1h4d	0.163	Transitional
Tssc4	0.163	Transitional
Zbtb11	0.163	Transitional
Xpo1	0.163	Transitional
Map3k3	0.162	Transitional
Trmt1	0.162	Transitional
Ubap2	0.162	Transitional
Zfp979	0.162	Transitional
Ago3	0.162	Transitional
Atp5l	0.162	Transitional
Cd276	0.162	Transitional
Pabpc1	0.162	Transitional
Ctdsp2	0.162	Transitional
Smarcd2	0.161	Transitional
Cpne1	0.161	Transitional
Tnrc6a	0.161	Transitional
H2afv	0.161	Transitional
Rtcb	0.161	Transitional
Zmym5	0.161	Transitional
H2afy	0.161	Transitional
H3f3a	0.161	Transitional
Adamts7	0.16	Transitional
Tmod2	0.16	Transitional
Capza1	0.16	Transitional
Nckap5l	0.16	Transitional
Ubtf	0.16	Transitional
Gm20559	0.16	Transitional
Tmem64	0.16	Transitional
Gopc	0.16	Transitional
Casd1	0.16	Transitional
Zmynd11	0.16	Transitional
Fundc2	0.16	Transitional
Asap1	0.16	Transitional
Psmc1	0.159	Transitional
Hspa9	0.159	Transitional
Cacybp	0.159	Transitional
Csnk1g3	0.159	Transitional
Kank1	0.159	Transitional
Gm28875	0.159	Transitional
Nab1	0.159	Transitional
Ddx24	0.159	Transitional
Dync1i2	0.159	Transitional
Plekhg2	0.158	Transitional
Smndc1	0.158	Transitional
Phf12	0.158	Transitional
Smchd1	0.158	Transitional
Pafah1b2	0.158	Transitional
Caprin1	0.158	Transitional
Rcc2	0.158	Transitional
Sigirr	0.158	Transitional
Ddx27	0.158	Transitional
Tmem255b	0.158	Transitional
Ptgs1	0.157	Transitional
Zranb1	0.157	Transitional
Tlr3	0.157	Transitional
Tlk1	0.157	Transitional
Atf7	0.157	Transitional
Rbm5	0.157	Transitional
Dad1	0.157	Transitional
Lrp5	0.157	Transitional
Ccdc186	0.157	Transitional
Jag1	0.157	Transitional
Nav2	0.157	Transitional
Tbl1x	0.157	Transitional
BC005561	0.156	Transitional
Cs	0.156	Transitional
Cep250	0.156	Transitional
Rprd2	0.156	Transitional
Zfp280d	0.156	Transitional
Setx	0.156	Transitional
Ccdc82	0.156	Transitional
Cobll1	0.156	Transitional
Mapk1ip1l	0.156	Transitional
Nucks1	0.156	Transitional
Psmb5	0.156	Transitional
Zcrb1	0.156	Transitional
Tob2	0.156	Transitional
Gspt1	0.156	Transitional
Hadha	0.155	Transitional
Leng8	0.155	Transitional
Baz2a	0.155	Transitional
Uqcrc2	0.155	Transitional
Pcmt1	0.155	Transitional
Ube2l3	0.155	Transitional
Rbbp7	0.155	Transitional
Leprot	0.155	Transitional
Emg1	0.155	Transitional
Ctbp2	0.155	Transitional
Wdr82	0.155	Transitional
Rbx1	0.155	Transitional
Larp1b	0.154	Transitional
Pnrc2	0.154	Transitional
Srp14	0.154	Transitional
Etf1	0.154	Transitional
Rpl22l1	0.154	Transitional
Mdh2	0.154	Transitional
Mcm2	0.153	Transitional
Ntn1	0.153	Transitional
Nop56	0.153	Transitional
Pik3c2b	0.153	Transitional
Ndufaf4	0.153	Transitional
Supt16	0.153	Transitional
Dync1h1	0.153	Transitional
Ndufab1	0.153	Transitional
Tpr	0.153	Transitional
Sptssa	0.153	Transitional
Impad1	0.153	Transitional
Ulk1	0.152	Transitional
Irf3	0.152	Transitional
Mfap3	0.152	Transitional
Rnf4	0.152	Transitional
Csnk2a2	0.152	Transitional
4932438A13Rik	0.152	Transitional
Zmiz1	0.152	Transitional
Mknk2	0.152	Transitional
Ubxn2a	0.152	Transitional
Msi2	0.152	Transitional
Psmb1	0.152	Transitional
Usp31	0.151	Transitional
Tomm34	0.151	Transitional
Tmem245	0.151	Transitional
Hint2	0.151	Transitional
Mllt10	0.151	Transitional
Polr2k	0.151	Transitional
Numa1	0.151	Transitional
Mrrf	0.151	Transitional
Abi3	0.151	Transitional
Cstf2	0.151	Transitional
Mat2a	0.151	Transitional
Cables2	0.15	Transitional
Clock	0.15	Transitional
Ripk2	0.15	Transitional
Ubn2	0.15	Transitional
Polr2a	0.15	Transitional
Srsf4	0.15	Transitional
Riok1	0.15	Transitional
Mospd2	0.15	Transitional
Zmym4	0.15	Transitional
Rif1	0.15	Transitional
Bag3	0.15	Transitional
Bax	0.15	Transitional
Kdm1a	0.15	Transitional
Cttn	0.15	Transitional
Pcf11	0.15	Transitional
Cbx3	0.15	Transitional
Sos2	0.149	Transitional
Gabpa	0.149	Transitional
Taf11	0.149	Transitional
Yrdc	0.149	Transitional
Klhl3	0.149	Transitional
Kat6b	0.149	Transitional
Mark4	0.149	Transitional
Vezf1	0.149	Transitional
Mxd4	0.149	Transitional
Naa15	0.149	Transitional
Taf7	0.148	Transitional
Nsmce4a	0.148	Transitional
Nup153	0.148	Transitional
Snhg4	0.148	Transitional
Ilrun	0.148	Transitional
Jade1	0.148	Transitional
Chtop	0.148	Transitional
Mbtd1	0.148	Transitional
Mitd1	0.148	Transitional
Mark3	0.148	Transitional
Gtpbp2	0.148	Transitional
Ndfip2	0.148	Transitional
Crebbp	0.148	Transitional
Atp5g3	0.148	Transitional
Rnf7	0.148	Transitional
Rsl1d1	0.148	Transitional
Hs3st1	0.147	Transitional
Tlnrd1	0.147	Transitional
Tlk2	0.147	Transitional
Bmf	0.147	Transitional
[truncated: 4,977 more rows]

## Sheet: Pericyte cluster
Gene Name	Log2FC	Type
Rgs5	5.02	Up-regulated
Gm13889	4.154	Up-regulated
Acta2	3.434	Up-regulated
Col4a1	3.184	Up-regulated
Tagln	3.13	Up-regulated
Sparcl1	2.87	Up-regulated
Fabp4	2.838	Up-regulated
Rgs16	2.62	Up-regulated
Col4a2	2.618	Up-regulated
Serpine2	2.588	Up-regulated
Mylk	2.367	Up-regulated
Myl9	2.324	Up-regulated
Adamts4	2.292	Up-regulated
Tpm1	2.274	Up-regulated
Itga1	2.232	Up-regulated
Notch3	2.151	Up-regulated
Myh11	2.134	Up-regulated
Tinagl1	2.121	Up-regulated
Procr	2.034	Up-regulated
Il6	2.03	Up-regulated
Cald1	1.833	Up-regulated
Pdgfrb	1.764	Up-regulated
Gucy1a1	1.763	Up-regulated
Gng11	1.716	Up-regulated
Col18a1	1.712	Up-regulated
Adamts1	1.68	Up-regulated
Igfbp7	1.656	Up-regulated
Iigp1	1.617	Up-regulated
Nr2f2	1.606	Up-regulated
Ccl11	1.595	Up-regulated
Pakap.1	1.527	Up-regulated
Epas1	1.52	Up-regulated
Cpe	1.508	Up-regulated
Gjc1	1.502	Up-regulated
Abcc9	1.501	Up-regulated
Id3	1.49	Up-regulated
Tpm2	1.48	Up-regulated
S1pr3	1.477	Up-regulated
Akap12	1.475	Up-regulated
Apold1	1.466	Up-regulated
Myo1b	1.445	Up-regulated
Rgs4	1.389	Up-regulated
Ebf1	1.373	Up-regulated
Mprip	1.368	Up-regulated
Cav1	1.344	Up-regulated
Ccnd2	1.322	Up-regulated
Rrad	1.317	Up-regulated
Phlda1	1.295	Up-regulated
2022-09-04	1.282	Up-regulated
Mcam	1.281	Up-regulated
Pdgfa	1.278	Up-regulated
Ccl2	1.25	Up-regulated
Cxcl10	1.243	Up-regulated
Gem	1.224	Up-regulated
Des	1.196	Up-regulated
Cxcl1	1.19	Up-regulated
Vcl	1.179	Up-regulated
Gadd45b	1.163	Up-regulated
Mustn1	1.153	Up-regulated
Gucy1b1	1.152	Up-regulated
2022-09-07	1.15	Up-regulated
Adamts9	1.134	Up-regulated
Mfge8	1.111	Up-regulated
Itgb1	1.11	Up-regulated
Nudt4	1.107	Up-regulated
Gcnt2	1.107	Up-regulated
Pde3a	1.105	Up-regulated
Rasl11a	1.099	Up-regulated
Timp3	1.098	Up-regulated
Parm1	1.094	Up-regulated
Fermt2	1.093	Up-regulated
Bcr	1.092	Up-regulated
Tpm4	1.091	Up-regulated
Thy1	1.088	Up-regulated
Ednra	1.086	Up-regulated
Crispld2	1.072	Up-regulated
Pten	1.061	Up-regulated
Synpo2	1.05	Up-regulated
2022-09-11	1.048	Up-regulated
Gja4	1.046	Up-regulated
Ifitm1	1.045	Up-regulated
Ppp1r12a	1.035	Up-regulated
Flt1	1.025	Up-regulated
Filip1l	1.02	Up-regulated
Tiparp	1.014	Up-regulated
Higd1b	0.998	Transitional
Rbpms	0.997	Transitional
Ets1	0.997	Transitional
Rap2a	0.993	Transitional
Aoc3	0.984	Transitional
Adra2a	0.974	Transitional
Adgrf5	0.973	Transitional
Flna	0.97	Transitional
Klf9	0.969	Transitional
Actn4	0.96	Transitional
Tmem176b	0.958	Transitional
Map3k20	0.956	Transitional
Mef2c	0.956	Transitional
Crip2	0.953	Transitional
Avpr1a	0.951	Transitional
Spry4	0.95	Transitional
Ppp1r14a	0.944	Transitional
Esam	0.937	Transitional
Thbd	0.937	Transitional
Ptma	0.931	Transitional
H2-M9	0.929	Transitional
Smarca5	0.927	Transitional
Cox4i2	0.923	Transitional
Nes	0.923	Transitional
Myh9	0.91	Transitional
Il1r1	0.908	Transitional
Lpp	0.905	Transitional
Ndufa4l2	0.902	Transitional
Slc38a2	0.898	Transitional
Sema4c	0.896	Transitional
Prkacb	0.891	Transitional
Impdh2	0.891	Transitional
Ednrb	0.886	Transitional
Pde5a	0.885	Transitional
Itga7	0.882	Transitional
Ifitm3	0.871	Transitional
Steap4	0.871	Transitional
Nr4a1	0.867	Transitional
Adamts12	0.856	Transitional
Prkar2b	0.854	Transitional
Tmem176a	0.854	Transitional
Igfbp5	0.844	Transitional
Prkar1a	0.835	Transitional
Cryab	0.83	Transitional
Kitl	0.827	Transitional
AY036118	0.826	Transitional
Lgalsl	0.826	Transitional
Isg15	0.821	Transitional
Rasd1	0.817	Transitional
Irf1	0.811	Transitional
Sncg	0.807	Transitional
Ptp4a3	0.804	Transitional
Vtn	0.8	Transitional
Ano1	0.791	Transitional
Inpp4b	0.786	Transitional
Rhoj	0.778	Transitional
Sema6d	0.771	Transitional
Prrx1	0.77	Transitional
Hopx	0.765	Transitional
Tnfrsf21	0.758	Transitional
Lbh	0.758	Transitional
Ddit4	0.747	Transitional
Il6st	0.743	Transitional
Nab1	0.741	Transitional
Id4	0.735	Transitional
Tsc22d1	0.73	Transitional
Angpt2	0.729	Transitional
Actn1	0.729	Transitional
Tns1	0.727	Transitional
Hmgb1	0.723	Transitional
Cdkn1a	0.72	Transitional
Arhgef17	0.71	Transitional
Pdlim1	0.707	Transitional
Sash1	0.699	Transitional
Rasgrp2	0.695	Transitional
Crim1	0.691	Transitional
Cyp4b1	0.688	Transitional
Gnb4	0.686	Transitional
Tnfsf9	0.685	Transitional
1700025G04Rik	0.683	Transitional
Cavin1	0.681	Transitional
Mgst3	0.68	Transitional
Arid5b	0.675	Transitional
Atp2b4	0.675	Transitional
Sema5a	0.675	Transitional
Nedd4	0.674	Transitional
Csrp1	0.672	Transitional
Irs2	0.67	Transitional
Osmr	0.669	Transitional
Colec11	0.664	Transitional
Anxa1	0.662	Transitional
Ehd2	0.661	Transitional
Kcnj8	0.66	Transitional
Hspb1	0.659	Transitional
Cspg4	0.657	Transitional
Sdc1	0.655	Transitional
Brd2	0.654	Transitional
Olfr558	0.653	Transitional
Arap2	0.652	Transitional
Syne2	0.649	Transitional
Laptm4a	0.638	Transitional
Nrep	0.638	Transitional
Lhfp	0.638	Transitional
Dlc1	0.637	Transitional
Ifi47	0.636	Transitional
Zfhx3	0.627	Transitional
Cebpd	0.624	Transitional
Cebpb	0.62	Transitional
Tm4sf1	0.619	Transitional
Cystm1	0.618	Transitional
Nr4a3	0.618	Transitional
Atp1b2	0.618	Transitional
Sik1	0.617	Transitional
Il34	0.616	Transitional
Tob2	0.608	Transitional
Rock1	0.607	Transitional
Eif1b	0.606	Transitional
Zfp703	0.603	Transitional
Has2	0.601	Transitional
Chchd2	0.599	Transitional
Tcim	0.599	Transitional
Arhgap6	0.594	Transitional
Prkg1	0.593	Transitional
S100a11	0.591	Transitional
Myl6	0.591	Transitional
Pde1a	0.59	Transitional
Slc7a2	0.588	Transitional
Npy1r	0.586	Transitional
Fosl2	0.585	Transitional
Ncl	0.585	Transitional
Ntrk2	0.582	Transitional
Cyb5r3	0.581	Transitional
Ube2s	0.577	Transitional
Sptbn1	0.575	Transitional
Pcp4l1	0.574	Transitional
Slc12a2	0.571	Transitional
Spry2	0.571	Transitional
Ptms	0.569	Transitional
Hnrnpa2b1	0.569	Transitional
Kcne4	0.569	Transitional
Map1lc3a	0.568	Transitional
Hspb2	0.563	Transitional
B3gnt2	0.561	Transitional
Midn	0.559	Transitional
Nr4a2	0.559	Transitional
Lmcd1	0.556	Transitional
Mark1	0.555	Transitional
Rock2	0.552	Transitional
Tln1	0.552	Transitional
Fzd4	0.551	Transitional
Kctd10	0.55	Transitional
Btbd3	0.548	Transitional
Myl12a	0.547	Transitional
Daam2	0.546	Transitional
Ubb	0.545	Transitional
Ptprf	0.543	Transitional
Ppp1r15a	0.541	Transitional
Sorbs1	0.54	Transitional
Spry1	0.537	Transitional
Ift43	0.536	Transitional
Pcdh19	0.536	Transitional
Calm2	0.529	Transitional
Ebf2	0.529	Transitional
Nrarp	0.528	Transitional
Fbxo32	0.528	Transitional
Dlk1	0.526	Transitional
Lmod1	0.521	Transitional
Cd81	0.518	Transitional
Crip1	0.514	Transitional
Atp2a2	0.514	Transitional
Cacna2d1	0.513	Transitional
Arhgef12	0.512	Transitional
Nfe2l1	0.511	Transitional
Arhgef7	0.505	Transitional
Lamb2	0.505	Transitional
Arhgdib	0.505	Transitional
Esyt2	0.504	Transitional
Csnk1a1	0.502	Transitional
Dmd	0.499	Transitional
Pcdh1	0.499	Transitional
Dynll1	0.497	Transitional
Lmna	0.497	Transitional
Ppia	0.496	Transitional
Gstm1	0.496	Transitional
Fosb	0.495	Transitional
Jag1	0.493	Transitional
Usp2	0.491	Transitional
Gdf15	0.491	Transitional
Ktn1	0.491	Transitional
Dag1	0.488	Transitional
Mrvi1	0.487	Transitional
Bcam	0.486	Transitional
Pkig	0.484	Transitional
Hbegf	0.483	Transitional
Cd151	0.48	Transitional
Fam107b	0.48	Transitional
Limd1	0.477	Transitional
Utrn	0.477	Transitional
Crem	0.476	Transitional
H3f3b	0.475	Transitional
Set	0.473	Transitional
Plekha3	0.472	Transitional
Pla2r1	0.469	Transitional
Clic4	0.468	Transitional
Zeb2	0.467	Transitional
Itpripl2	0.467	Transitional
Mt1	0.465	Transitional
Slc2a3	0.465	Transitional
Zfp36l1	0.464	Transitional
Trpc6	0.464	Transitional
Purb	0.464	Transitional
Cobll1	0.464	Transitional
Dgkh	0.463	Transitional
Rora	0.463	Transitional
Peak1	0.461	Transitional
Pik3r1	0.461	Transitional
Tgfb3	0.46	Transitional
Pcdh18	0.459	Transitional
Naalad2	0.457	Transitional
Col15a1	0.457	Transitional
Cdh2	0.456	Transitional
Cnn3	0.456	Transitional
Dstn	0.456	Transitional
Pi15	0.455	Transitional
Hexim1	0.453	Transitional
Tubb4b	0.453	Transitional
Pmp22	0.452	Transitional
Cfh	0.451	Transitional
Pde4b	0.45	Transitional
Vasp	0.449	Transitional
Ddx5	0.447	Transitional
Errfi1	0.446	Transitional
Snrk	0.445	Transitional
Ythdc1	0.445	Transitional
Arih1	0.445	Transitional
Nexn	0.442	Transitional
Junb	0.441	Transitional
Rras	0.441	Transitional
Myo10	0.441	Transitional
Tead1	0.44	Transitional
Rasa3	0.439	Transitional
Cox8a	0.439	Transitional
Gnai1	0.438	Transitional
Sorbs2	0.438	Transitional
1500009L16Rik	0.436	Transitional
Dab2ip	0.435	Transitional
Chd4	0.434	Transitional
Pakap	0.433	Transitional
Gpc4	0.433	Transitional
Ccnl1	0.432	Transitional
Cyth3	0.43	Transitional
Apbb2	0.429	Transitional
Twist1	0.429	Transitional
Lims1	0.427	Transitional
Cdc42bpa	0.427	Transitional
Txn1	0.425	Transitional
Luzp1	0.422	Transitional
Rsu1	0.421	Transitional
Myof	0.421	Transitional
mt-Cytb	0.42	Transitional
Cavin2	0.419	Transitional
Mafk	0.417	Transitional
Esyt1	0.416	Transitional
Tnfrsf1a	0.414	Transitional
Sh2b3	0.414	Transitional
Myadm	0.414	Transitional
C1s1	0.413	Transitional
Ctnna1	0.413	Transitional
Actg2	0.413	Transitional
Ece1	0.412	Transitional
Wtip	0.411	Transitional
Dnajb4	0.411	Transitional
Arhgap42	0.409	Transitional
Bach1	0.409	Transitional
Pnrc1	0.408	Transitional
Smc1a	0.408	Transitional
Eif5a	0.408	Transitional
Pqlc1	0.407	Transitional
Vstm4	0.405	Transitional
Sort1	0.405	Transitional
Cnn2	0.405	Transitional
Cbfa2t3	0.405	Transitional
Dnaja1	0.404	Transitional
Uba2	0.404	Transitional
2310022B05Rik	0.404	Transitional
Ppp1r2	0.403	Transitional
Cks2	0.403	Transitional
Palld	0.402	Transitional
Ptgir	0.4	Transitional
Col6a3	0.398	Transitional
Itpr1	0.398	Transitional
Adcy6	0.398	Transitional
Mtus1	0.397	Transitional
Tmod3	0.395	Transitional
Lin7a	0.395	Transitional
Tgfb1i1	0.395	Transitional
Anxa6	0.394	Transitional
Cygb	0.393	Transitional
Hnrnph1	0.393	Transitional
Nop58	0.393	Transitional
Rem1	0.392	Transitional
Srsf7	0.391	Transitional
Daam1	0.39	Transitional
Txnip	0.39	Transitional
Ppp1cb	0.389	Transitional
Foxc2	0.388	Transitional
Plekhg2	0.388	Transitional
Top1	0.387	Transitional
Pear1	0.387	Transitional
Nr2f1	0.387	Transitional
H3f3a	0.386	Transitional
Ngf	0.386	Transitional
Tbx2	0.386	Transitional
Shox2	0.386	Transitional
Gbp2	0.386	Transitional
Khdrbs3	0.385	Transitional
Dnajb1	0.38	Transitional
Foxs1	0.379	Transitional
Pawr	0.378	Transitional
Hnrnpab	0.378	Transitional
Cacna1c	0.377	Transitional
4931406P16Rik	0.377	Transitional
Msrb3	0.377	Transitional
Litaf	0.376	Transitional
Col5a3	0.374	Transitional
Cwc25	0.373	Transitional
Trarg1	0.373	Transitional
Selenow	0.372	Transitional
Hnrnpk	0.371	Transitional
Susd2	0.37	Transitional
Meox2	0.37	Transitional
Mnd1	0.369	Transitional
Bmp2	0.369	Transitional
Ywhaz	0.368	Transitional
Zcchc14	0.368	Transitional
Sesn3	0.368	Transitional
Hmgn3	0.368	Transitional
Sbno2	0.367	Transitional
Tcf7l1	0.367	Transitional
Vim	0.366	Transitional
Nbeal1	0.365	Transitional
Map1b	0.365	Transitional
Socs3	0.364	Transitional
Pgrmc1	0.364	Transitional
Nucks1	0.364	Transitional
Gadd45g	0.363	Transitional
Fblim1	0.362	Transitional
Sf3b1	0.362	Transitional
Cdkn1b	0.362	Transitional
Cd9	0.358	Transitional
Tspan15	0.356	Transitional
Pelo	0.356	Transitional
Cdc42ep3	0.356	Transitional
Psip1	0.356	Transitional
Eif4g3	0.355	Transitional
Fam104a	0.355	Transitional
Mgp	0.354	Transitional
B230219D22Rik	0.354	Transitional
2022-09-08	0.354	Transitional
Ptbp1	0.352	Transitional
Atp5b	0.351	Transitional
Afap1l2	0.351	Transitional
Sde2	0.35	Transitional
Myc	0.349	Transitional
Top2b	0.348	Transitional
Tubb5	0.348	Transitional
Rasal2	0.347	Transitional
Cnbp	0.347	Transitional
Epn2	0.347	Transitional
Rtn4rl1	0.347	Transitional
Ccnd1	0.347	Transitional
Son	0.346	Transitional
Dtx3	0.346	Transitional
Eif4a1	0.346	Transitional
Tuba1a	0.344	Transitional
Klhl23	0.344	Transitional
Plec	0.344	Transitional
Ubr1	0.343	Transitional
Btg2	0.343	Transitional
Mef2a	0.342	Transitional
Ube2h	0.342	Transitional
Cycs	0.342	Transitional
Ramp1	0.34	Transitional
Ddx3x	0.338	Transitional
Sytl2	0.338	Transitional
Zfp46	0.337	Transitional
mt-Nd5	0.337	Transitional
Agt	0.336	Transitional
Ptpn1	0.336	Transitional
Mlf1	0.336	Transitional
Rasl12	0.336	Transitional
Yap1	0.336	Transitional
Sod2	0.334	Transitional
Ggt5	0.332	Transitional
Oip5os1	0.331	Transitional
Samd4	0.33	Transitional
Syne1	0.33	Transitional
Skp1a	0.329	Transitional
Aplp2	0.328	Transitional
Msn	0.328	Transitional
Snu13	0.328	Transitional
Dot1l	0.327	Transitional
Tspan12	0.327	Transitional
Epb41l2	0.327	Transitional
Sh3bgrl	0.327	Transitional
4930523C07Rik	0.326	Transitional
Gucy1a2	0.326	Transitional
Tacc1	0.324	Transitional
D10Wsu102e	0.324	Transitional
Calm3	0.324	Transitional
Tbc1d1	0.323	Transitional
Fam241a	0.323	Transitional
Lrrc58	0.323	Transitional
Enpep	0.323	Transitional
Sptan1	0.323	Transitional
Oaz2	0.323	Transitional
Trabd2b	0.321	Transitional
Tnks1bp1	0.321	Transitional
Prc1	0.321	Transitional
Hnrnpa0	0.32	Transitional
Atp5d	0.32	Transitional
Macf1	0.32	Transitional
Cfl1	0.32	Transitional
Tnfaip3	0.319	Transitional
Fat1	0.319	Transitional
Pls3	0.319	Transitional
Rell1	0.318	Transitional
Hnrnpa3	0.317	Transitional
Slc25a25	0.316	Transitional
Hmgb2	0.316	Transitional
Rnf122	0.315	Transitional
Rgs7bp	0.314	Transitional
Nrip2	0.314	Transitional
Tmcc3	0.314	Transitional
Asap1	0.314	Transitional
Snapc1	0.314	Transitional
Marcksl1	0.314	Transitional
Maff	0.313	Transitional
Piezo2	0.313	Transitional
Cry2	0.312	Transitional
Ncor1	0.312	Transitional
Ppp1r12b	0.312	Transitional
Rheb	0.312	Transitional
Eprs	0.312	Transitional
Tuba1c	0.311	Transitional
Kif5b	0.31	Transitional
Naf1	0.309	Transitional
Selenof	0.309	Transitional
Coq10b	0.309	Transitional
Art3	0.308	Transitional
Ifi27	0.308	Transitional
Siah2	0.307	Transitional
Smc4	0.307	Transitional
Rsrc1	0.306	Transitional
Emid1	0.305	Transitional
Smad7	0.305	Transitional
Btbd7	0.303	Transitional
Bcar1	0.303	Transitional
Cnnm2	0.302	Transitional
Stk38l	0.302	Transitional
Eif4g2	0.301	Transitional
Ehd3	0.301	Transitional
Fry	0.299	Transitional
Sox5	0.299	Transitional
Rbpms2	0.299	Transitional
Cpeb4	0.298	Transitional
Ywhaq	0.298	Transitional
R3hdm2	0.297	Transitional
Hipk1	0.297	Transitional
Agtr1a	0.297	Transitional
Sumo2	0.297	Transitional
Elovl5	0.297	Transitional
Gng5	0.296	Transitional
Tmem38b	0.296	Transitional
Jmy	0.296	Transitional
Map4	0.296	Transitional
Stmn1	0.296	Transitional
Heyl	0.294	Transitional
Dbndd2	0.294	Transitional
Zbtb10	0.294	Transitional
Ddr2	0.294	Transitional
Bmpr2	0.294	Transitional
Taf1d	0.293	Transitional
Olfml2a	0.292	Transitional
Enah	0.292	Transitional
Slc25a5	0.291	Transitional
Peli1	0.291	Transitional
Gamt	0.29	Transitional
Cxcl9	0.29	Transitional
Ubc	0.289	Transitional
Eloc	0.289	Transitional
Rcan2	0.288	Transitional
Etf1	0.288	Transitional
Ubr5	0.288	Transitional
Ptk2	0.286	Transitional
Egflam	0.286	Transitional
Wwtr1	0.286	Transitional
mt-Nd4	0.285	Transitional
Slc25a4	0.285	Transitional
Senp6	0.285	Transitional
Nfkbiz	0.283	Transitional
Dzip1l	0.283	Transitional
Clk1	0.282	Transitional
Arid5a	0.282	Transitional
Ptges3	0.282	Transitional
Rbbp7	0.282	Transitional
Endod1	0.281	Transitional
Ildr2	0.281	Transitional
Tob1	0.281	Transitional
Armcx2	0.281	Transitional
Hnrnpl	0.28	Transitional
Nolc1	0.28	Transitional
Fads3	0.28	Transitional
Iffo2	0.28	Transitional
Arrdc3	0.28	Transitional
Rbbp6	0.279	Transitional
Lama5	0.279	Transitional
Bcl9l	0.279	Transitional
Parva	0.279	Transitional
Slmap	0.278	Transitional
Sgip1	0.277	Transitional
Frmd4a	0.276	Transitional
Cavin3	0.276	Transitional
Mat2a	0.275	Transitional
Pnn	0.274	Transitional
Pik3ca	0.274	Transitional
Vdac1	0.274	Transitional
Gbp5	0.273	Transitional
Pop5	0.273	Transitional
Ccdc82	0.272	Transitional
Adgrl2	0.272	Transitional
Sdc2	0.272	Transitional
Hspa2	0.271	Transitional
Prrc2c	0.271	Transitional
Adgrl1	0.271	Transitional
Bok	0.271	Transitional
Pdlim7	0.271	Transitional
mt-Nd2	0.269	Transitional
Map3k7cl	0.269	Transitional
Pja1	0.269	Transitional
Emd	0.268	Transitional
Eif5	0.268	Transitional
Eif1ax	0.268	Transitional
Trim44	0.268	Transitional
Srsf3	0.268	Transitional
Magoh	0.268	Transitional
Ech1	0.267	Transitional
Stom	0.266	Transitional
Plxnd1	0.266	Transitional
Rhoc	0.264	Transitional
Stc1	0.264	Transitional
Aopep	0.264	Transitional
Ccdc141	0.263	Transitional
Ate1	0.262	Transitional
Ppp1r10	0.262	Transitional
Hnrnpc	0.262	Transitional
Gsk3b	0.262	Transitional
Calm1	0.261	Transitional
Arf4	0.26	Transitional
Pcm1	0.26	Transitional
Ilk	0.26	Transitional
Ccdc3	0.26	Transitional
Ndufs2	0.259	Transitional
Hsp90ab1	0.258	Transitional
Elf1	0.258	Transitional
Map2	0.258	Transitional
Nr3c1	0.258	Transitional
mt-Nd4l	0.257	Transitional
Gm42679	0.257	Transitional
Bambi	0.257	Transitional
Serbp1	0.256	Transitional
Zmynd11	0.256	Transitional
Tril	0.256	Transitional
Mbnl2	0.255	Transitional
Nap1l1	0.255	Transitional
Tprgl	0.252	Transitional
Bbx	0.251	Transitional
Dnajb9	0.251	Transitional
Galnt16	0.251	Transitional
M6pr	0.25	Transitional
Ginm1	0.25	Transitional
Pdcd10	0.249	Transitional
Hilpda	0.249	Transitional
Cav2	0.248	Transitional
Pde2a	0.248	Transitional
Dnajb6	0.248	Transitional
Mapre2	0.247	Transitional
St5	0.247	Transitional
Rab10	0.247	Transitional
Angptl4	0.247	Transitional
Ifi203	0.245	Transitional
Pim3	0.245	Transitional
Stat3	0.245	Transitional
Pkn2	0.245	Transitional
Slc6a9	0.244	Transitional
Epha2	0.244	Transitional
Snai1	0.243	Transitional
Mrps6	0.243	Transitional
1810037I17Rik	0.243	Transitional
Kmt2a	0.243	Transitional
Fus	0.243	Transitional
Clasp2	0.241	Transitional
Ssb	0.241	Transitional
Inpp5a	0.241	Transitional
Adap2	0.241	Transitional
Lamc1	0.24	Transitional
Lama4	0.24	Transitional
Ttc28	0.24	Transitional
Hnrnpr	0.239	Transitional
Nhsl2	0.239	Transitional
Epb41l1	0.238	Transitional
2410006H16Rik	0.238	Transitional
Ppp2r2a	0.238	Transitional
Eva1b	0.238	Transitional
Zfp36	0.237	Transitional
Nfkbia	0.237	Transitional
Srsf10	0.237	Transitional
Sfpq	0.237	Transitional
Tuba1b	0.237	Transitional
Gls	0.236	Transitional
Atn1	0.235	Transitional
Tle1	0.235	Transitional
2022-03-05	0.235	Transitional
Gdf11	0.234	Transitional
Hoxb2	0.234	Transitional
Bace1	0.233	Transitional
Amotl1	0.233	Transitional
Scn3a	0.232	Transitional
Lrrc32	0.232	Transitional
Fkbp1a	0.232	Transitional
Ndrg2	0.232	Transitional
Chn1	0.232	Transitional
Wnt5a	0.232	Transitional
Kcnk3	0.231	Transitional
Ptpn9	0.231	Transitional
Cdk11b	0.231	Transitional
Stip1	0.231	Transitional
Ephx3	0.23	Transitional
Elf2	0.23	Transitional
Eif4a2	0.23	Transitional
Ccdc174	0.229	Transitional
Hipk3	0.229	Transitional
Abi2	0.229	Transitional
9530068E07Rik	0.229	Transitional
Cap2	0.228	Transitional
Med13	0.228	Transitional
P3h2	0.228	Transitional
Eif4e3	0.227	Transitional
Anp32e	0.227	Transitional
Cp	0.227	Transitional
Nckap1	0.227	Transitional
Ran	0.227	Transitional
Cdk6	0.226	Transitional
Kank2	0.226	Transitional
Pura	0.226	Transitional
Kif1b	0.225	Transitional
Vapa	0.225	Transitional
Zfand5	0.224	Transitional
Agrn	0.224	Transitional
Txnl1	0.224	Transitional
Rassf1	0.224	Transitional
Slbp	0.223	Transitional
Celf1	0.223	Transitional
Ntm	0.222	Transitional
Arid4b	0.222	Transitional
Lzts2	0.222	Transitional
Gna11	0.222	Transitional
Tet3	0.221	Transitional
Taf4b	0.221	Transitional
Mycbp2	0.221	Transitional
Sntb1	0.221	Transitional
Ifrd1	0.221	Transitional
S100a6	0.22	Transitional
Slc16a12	0.22	Transitional
Thrap3	0.22	Transitional
Jpt1	0.22	Transitional
Ppp2r1a	0.219	Transitional
Morrbid	0.219	Transitional
Frat2	0.219	Transitional
Parp3	0.219	Transitional
Usp37	0.218	Transitional
Metap2	0.218	Transitional
Nnmt	0.218	Transitional
Cyp26b1	0.217	Transitional
Huwe1	0.217	Transitional
Grk5	0.216	Transitional
Zfp131	0.216	Transitional
Srrm2	0.216	Transitional
Dgkb	0.215	Transitional
Enpp5	0.215	Transitional
Baz1b	0.215	Transitional
Klf13	0.215	Transitional
Akap11	0.215	Transitional
Srsf2	0.214	Transitional
Igf2r	0.214	Transitional
Myocd	0.213	Transitional
Akap6	0.213	Transitional
Aff4	0.213	Transitional
Cdc42ep2	0.213	Transitional
Ptprk	0.213	Transitional
Oaz1	0.212	Transitional
Dst	0.212	Transitional
Tbx3	0.212	Transitional
Parp9	0.212	Transitional
Raly	0.212	Transitional
Ywhab	0.212	Transitional
Afap1	0.212	Transitional
Rbm39	0.211	Transitional
Pdha1	0.211	Transitional
Igf1r	0.211	Transitional
Tra2b	0.211	Transitional
Hspa8	0.21	Transitional
Slc9a3r2	0.21	Transitional
Nfib	0.209	Transitional
Nbl1	0.209	Transitional
Fem1b	0.209	Transitional
Per1	0.209	Transitional
Prmt1	0.209	Transitional
2022-09-09	0.209	Transitional
Hnrnpa1	0.209	Transitional
Pde4a	0.208	Transitional
Hip1	0.208	Transitional
Pdlim5	0.208	Transitional
Rapgef2	0.208	Transitional
Myo1c	0.208	Transitional
Trak2	0.208	Transitional
Snhg1	0.208	Transitional
Vps36	0.207	Transitional
Pxdn	0.207	Transitional
Ncald	0.207	Transitional
Kmt2e	0.206	Transitional
Cbx4	0.205	Transitional
Tmpo	0.205	Transitional
Thra	0.205	Transitional
Trp53inp2	0.204	Transitional
Ciao2b	0.204	Transitional
Ankrd11	0.204	Transitional
Gm9780	0.204	Transitional
Atl3	0.203	Transitional
Jph2	0.203	Transitional
Peli2	0.203	Transitional
Traf4	0.203	Transitional
Filip1	0.203	Transitional
Klhl21	0.203	Transitional
U2af1	0.203	Transitional
Socs1	0.203	Transitional
Cct6a	0.203	Transitional
Pbrm1	0.203	Transitional
Adgre5	0.203	Transitional
Hnrnpu	0.203	Transitional
Txndc11	0.202	Transitional
Ing1	0.202	Transitional
Dennd2a	0.202	Transitional
Atrx	0.202	Transitional
Vps37b	0.202	Transitional
Topors	0.201	Transitional
Stac	0.201	Transitional
Kifap3	0.201	Transitional
Bmp5	0.201	Transitional
Foxf1	0.2	Transitional
Chd6	0.2	Transitional
Bcas3	0.199	Transitional
Map4k3	0.199	Transitional
Pdcl3	0.199	Transitional
Mpc1	0.199	Transitional
Calcrl	0.199	Transitional
Rab6a	0.199	Transitional
Acadm	0.198	Transitional
Ahctf1	0.198	Transitional
Tbl1x	0.198	Transitional
Rc3h1	0.198	Transitional
Arhgef25	0.197	Transitional
Ncapd3	0.196	Transitional
Lrrc8a	0.196	Transitional
Speg	0.196	Transitional
Spred1	0.196	Transitional
Atxn1	0.195	Transitional
Crtc3	0.195	Transitional
Tjp1	0.195	Transitional
Runx1	0.194	Transitional
Prdm1	0.194	Transitional
Hnrnpdl	0.194	Transitional
Ddx3y	0.194	Transitional
Nasp	0.193	Transitional
Dennd6a	0.193	Transitional
Rxylt1	0.193	Transitional
Mzt2	0.192	Transitional
Fzd8	0.192	Transitional
Rdh5	0.192	Transitional
Gcc1	0.192	Transitional
Rab13	0.192	Transitional
Rlim	0.192	Transitional
Nectin2	0.192	Transitional
Cpne3	0.192	Transitional
Csnk1e	0.192	Transitional
Dnajc10	0.192	Transitional
Malat1	0.191	Transitional
Cmtm4	0.191	Transitional
Snhg8	0.191	Transitional
Phldb1	0.191	Transitional
Tanc1	0.191	Transitional
Tgtp2	0.19	Transitional
Zbtb1	0.19	Transitional
Fxyd1	0.19	Transitional
Rab12	0.19	Transitional
Notch1	0.19	Transitional
Aff1	0.189	Transitional
Trp53	0.189	Transitional
Clstn1	0.189	Transitional
Runx1t1	0.189	Transitional
Morf4l1	0.188	Transitional
Myom1	0.188	Transitional
Isyna1	0.188	Transitional
Mosmo	0.188	Transitional
Arhgap5	0.188	Transitional
Odc1	0.188	Transitional
Dusp8	0.188	Transitional
Ppm1l	0.187	Transitional
Dad1	0.187	Transitional
Slc41a1	0.187	Transitional
Rab14	0.187	Transitional
Tagln2	0.187	Transitional
Tgfb2	0.187	Transitional
Tor1aip2	0.187	Transitional
Plxdc2	0.187	Transitional
Anp32b	0.187	Transitional
Rdh10	0.186	Transitional
Eng	0.186	Transitional
Rbm38	0.186	Transitional
Myd88	0.186	Transitional
Rnf11	0.186	Transitional
Insc	0.185	Transitional
Hs2st1	0.185	Transitional
Mbd2	0.185	Transitional
Bhlhe40	0.184	Transitional
Brd3	0.184	Transitional
Pds5b	0.184	Transitional
2900026A02Rik	0.183	Transitional
Akt3	0.183	Transitional
Tmem35a	0.183	Transitional
Trappc6b	0.183	Transitional
Tns2	0.183	Transitional
Pros1	0.183	Transitional
Npm1	0.182	Transitional
Zc2hc1a	0.182	Transitional
Rcsd1	0.182	Transitional
Socs5	0.182	Transitional
Sox4	0.182	Transitional
Maml3	0.182	Transitional
Plekhh3	0.182	Transitional
Eif3a	0.182	Transitional
Rbms3	0.181	Transitional
Hrc	0.181	Transitional
Cfl2	0.181	Transitional
Pbxip1	0.181	Transitional
Birc6	0.181	Transitional
Tspan3	0.181	Transitional
Dock6	0.181	Transitional
Plekha2	0.18	Transitional
Sh3rf1	0.18	Transitional
Fhl5	0.18	Transitional
Sacs	0.179	Transitional
Txnrd1	0.179	Transitional
Itga6	0.179	Transitional
Dpysl2	0.179	Transitional
Stk39	0.179	Transitional
Arl13b	0.179	Transitional
Fgf1	0.178	Transitional
Spred2	0.178	Transitional
Ube3a	0.178	Transitional
Pcna	0.178	Transitional
Mfap3l	0.177	Transitional
Nck2	0.177	Transitional
Tra2a	0.177	Transitional
Gnai2	0.177	Transitional
Rbm28	0.177	Transitional
Hdac1	0.177	Transitional
Trak1	0.177	Transitional
Impad1	0.177	Transitional
Rab6b	0.176	Transitional
Dnajc8	0.176	Transitional
Ankrd50	0.176	Transitional
Ddx21	0.176	Transitional
Rbbp4	0.176	Transitional
Casc4	0.176	Transitional
Meis2	0.176	Transitional
mt-Atp6	0.175	Transitional
Ddx24	0.175	Transitional
Ryk	0.175	Transitional
Nsd3	0.175	Transitional
Klhdc2	0.175	Transitional
mt-Co3	0.174	Transitional
Pa2g4	0.174	Transitional
Il13ra1	0.174	Transitional
Plcl1	0.174	Transitional
Dip2c	0.174	Transitional
Atp5a1	0.174	Transitional
Pfkp	0.173	Transitional
Chd1	0.173	Transitional
Etnk1	0.173	Transitional
Ralgapa1	0.173	Transitional
Pard3	0.173	Transitional
Tppp3	0.173	Transitional
Hadha	0.172	Transitional
Ppfia1	0.172	Transitional
Pcf11	0.172	Transitional
Fmr1	0.172	Transitional
Snrpb	0.172	Transitional
Armcx3	0.172	Transitional
Ccser2	0.172	Transitional
4932438A13Rik	0.171	Transitional
Ak3	0.171	Transitional
Cst3	0.17	Transitional
Usp38	0.17	Transitional
Ppp1r12c	0.17	Transitional
Slc3a2	0.17	Transitional
Zfr	0.17	Transitional
Ldha	0.169	Transitional
Hspa9	0.169	Transitional
Ctdspl	0.169	Transitional
Sub1	0.169	Transitional
Eif1	0.168	Transitional
Ttll7	0.168	Transitional
Cdc42ep4	0.168	Transitional
Cpne2	0.168	Transitional
Larp4	0.168	Transitional
Hotairm1	0.168	Transitional
Csnk1d	0.168	Transitional
Sipa1l2	0.168	Transitional
Tomm20	0.168	Transitional
Mrfap1	0.168	Transitional
Asap2	0.168	Transitional
Selenok	0.167	Transitional
Rrm1	0.167	Transitional
Tnrc6c	0.167	Transitional
Gabarapl2	0.167	Transitional
Hoxc6	0.167	Transitional
Wasl	0.167	Transitional
Nuak1	0.166	Transitional
Pcnp	0.166	Transitional
Arhgap10	0.166	Transitional
Cdkn2d	0.166	Transitional
Fbl	0.166	Transitional
Sap18	0.166	Transitional
Mndal	0.166	Transitional
Prrc2a	0.165	Transitional
Nr3c2	0.165	Transitional
Adap2os	0.165	Transitional
Rsrc2	0.165	Transitional
Gpcpd1	0.164	Transitional
Cds2	0.164	Transitional
Tpp2	0.164	Transitional
Cbx1	0.164	Transitional
Yaf2	0.164	Transitional
Sirt1	0.164	Transitional
Tcp11l2	0.164	Transitional
Cbx5	0.164	Transitional
Syde1	0.163	Transitional
Zbtb38	0.163	Transitional
Ipo7	0.163	Transitional
Brd1	0.163	Transitional
Tln2	0.163	Transitional
Gas5	0.162	Transitional
Stim1	0.162	Transitional
Bex3	0.162	Transitional
Bag3	0.162	Transitional
Tmem182	0.162	Transitional
Lgals1	0.161	Transitional
Pnpla2	0.161	Transitional
Hmgn1	0.161	Transitional
Ptprg	0.161	Transitional
Snx18	0.161	Transitional
4921524J17Rik	0.161	Transitional
1110059E24Rik	0.161	Transitional
Rnf10	0.161	Transitional
Cnot6	0.161	Transitional
Emp2	0.161	Transitional
Tmem47	0.161	Transitional
Dgkg	0.16	Transitional
Gclc	0.16	Transitional
Dennd5b	0.16	Transitional
Dlst	0.16	Transitional
Chst15	0.16	Transitional
Fnbp1l	0.16	Transitional
Hp1bp3	0.16	Transitional
Senp2	0.159	Transitional
Cetn3	0.159	Transitional
Cbx6	0.159	Transitional
Bptf	0.159	Transitional
Ranbp2	0.159	Transitional
Tax1bp1	0.159	Transitional
Anapc5	0.159	Transitional
Phc2	0.158	Transitional
Ppard	0.158	Transitional
Tcea1	0.158	Transitional
Cct3	0.158	Transitional
Rbfox2	0.158	Transitional
Gnai3	0.158	Transitional
Slc1a5	0.158	Transitional
Fyco1	0.157	Transitional
Mid2	0.157	Transitional
Birc2	0.157	Transitional
Nf1	0.157	Transitional
Mast4	0.157	Transitional
Arglu1	0.157	Transitional
Tfpi	0.157	Transitional
Cyp20a1	0.156	Transitional
Bcar3	0.156	Transitional
H2afz	0.156	Transitional
Fzd7	0.155	Transitional
Stk11	0.155	Transitional
Smarce1	0.155	Transitional
Dmpk	0.155	Transitional
Abcg2	0.155	Transitional
Smg7	0.155	Transitional
Tnfaip1	0.155	Transitional
Nufip2	0.155	Transitional
Bcor	0.155	Transitional
Itpkc	0.155	Transitional
Rbm7	0.155	Transitional
Mpp2	0.155	Transitional
Gstt1	0.155	Transitional
Hnrnpm	0.155	Transitional
Lix1l	0.155	Transitional
Ccn2	0.155	Transitional
Pacsin3	0.154	Transitional
Ctdspl2	0.154	Transitional
Casp12	0.154	Transitional
Cited2	0.154	Transitional
Adgra2	0.154	Transitional
Ier5l	0.153	Transitional
Kalrn	0.153	Transitional
Ppp1r18	0.153	Transitional
Sbds	0.153	Transitional
AW011738	0.153	Transitional
Gbp7	0.153	Transitional
Ube2o	0.153	Transitional
Mrpl23	0.153	Transitional
Cct2	0.153	Transitional
Dennd5a	0.153	Transitional
Eif1a	0.153	Transitional
Foxo3	0.152	Transitional
Hmgn5	0.152	Transitional
Dynlrb1	0.152	Transitional
Thap12	0.152	Transitional
Kirrel	0.152	Transitional
Tbx15	0.152	Transitional
C2	0.152	Transitional
Tcf4	0.151	Transitional
Cmbl	0.151	Transitional
Dock10	0.151	Transitional
Zfp664	0.15	Transitional
Micos10	0.15	Transitional
Tshz1	0.15	Transitional
Psma3	0.15	Transitional
Lars2	0.149	Transitional
Ajuba	0.149	Transitional
Pttg1	0.149	Transitional
Map1a	0.149	Transitional
Suco	0.149	Transitional
Syncrip	0.149	Transitional
Chst1	0.149	Transitional
Gpr176	0.149	Transitional
Ccdc88a	0.149	Transitional
Pkd2	0.149	Transitional
G3bp1	0.149	Transitional
Taok1	0.149	Transitional
Tcf12	0.149	Transitional
Jade1	0.148	Transitional
Nbea	0.148	Transitional
Nkd1	0.148	Transitional
Sertad1	0.147	Transitional
Phf13	0.147	Transitional
Tnrc6b	0.147	Transitional
Ptpn2	0.147	Transitional
Ppp2r3a	0.147	Transitional
Bcl3	0.147	Transitional
Ppic	0.146	Transitional
Kifc3	0.146	Transitional
Sgtb	0.145	Transitional
Otud1	0.145	Transitional
Sdhc	0.145	Transitional
Dek	0.145	Transitional
Hnrnpul2	0.145	Transitional
Hspa5	0.144	Transitional
Nfkb1	0.144	Transitional
Jmjd6	0.144	Transitional
Cemip2	0.144	Transitional
Hrct1	0.144	Transitional
Strn3	0.144	Transitional
Pdcd5	0.144	Transitional
Pfdn2	0.144	Transitional
Smarcb1	0.144	Transitional
Hoxb3os	0.143	Transitional
Ncs1	0.143	Transitional
Sgce	0.143	Transitional
Ldb1	0.142	Transitional
Syn3	0.142	Transitional
Ints6	0.142	Transitional
Ash1l	0.142	Transitional
Tulp4	0.142	Transitional
Bmpr1a	0.142	Transitional
Pdlim2	0.142	Transitional
Hspd1	0.142	Transitional
Prrc2b	0.142	Transitional
Ccdc68	0.141	Transitional
Crk	0.141	Transitional
Rbm26	0.141	Transitional
Ifngr2	0.141	Transitional
Arhgap35	0.141	Transitional
Angptl2	0.141	Transitional
Mical1	0.14	Transitional
Gprc5c	0.14	Transitional
Fhod1	0.14	Transitional
Idh2	0.14	Transitional
Chka	0.14	Transitional
Atp5h	0.14	Transitional
Pgm2l1	0.14	Transitional
Tgif2	0.14	Transitional
Parp14	0.14	Transitional
Angpt1	0.14	Transitional
Neurl1b	0.139	Transitional
Cdh13	0.139	Transitional
Phactr1	0.139	Transitional
Pkia	0.139	Transitional
Dlg1	0.139	Transitional
Zfp618	0.138	Transitional
Atpif1	0.138	Transitional
Eif6	0.138	Transitional
Pfkfb3	0.138	Transitional
Shoc2	0.138	Transitional
Plekhf1	0.138	Transitional
Ebf3	0.138	Transitional
Hadhb	0.138	Transitional
Farp1	0.138	Transitional
Aebp2	0.138	Transitional
Zfp91	0.138	Transitional
Stat1	0.138	Transitional
Cdc42ep5	0.138	Transitional
Golim4	0.138	Transitional
Tmtc3	0.137	Transitional
Ube2w	0.137	Transitional
Hpf1	0.137	Transitional
Gpm6b	0.137	Transitional
Mapre1	0.137	Transitional
Slco3a1	0.137	Transitional
Map4k4	0.137	Transitional
Bod1l	0.137	Transitional
Kazn	0.137	Transitional
Mier1	0.137	Transitional
Mtss2	0.137	Transitional
Ubr3	0.136	Transitional
Mphosph8	0.136	Transitional
Gas1	0.136	Transitional
Fyttd1	0.136	Transitional
Polr1d	0.136	Transitional
Myo1d	0.136	Transitional
C1qtnf1	0.136	Transitional
Htra1	0.135	Transitional
mt-Nd1	0.135	Transitional
Map2k3	0.135	Transitional
Wsb1	0.135	Transitional
Arid1a	0.135	Transitional
Tead3	0.135	Transitional
Egr3	0.135	Transitional
Appl1	0.135	Transitional
Srpk2	0.134	Transitional
Taf1	0.134	Transitional
Srrm1	0.134	Transitional
Nid2	0.134	Transitional
Smndc1	0.133	Transitional
Rbm27	0.133	Transitional
Socs2	0.133	Transitional
Ripk1	0.133	Transitional
Tmem11	0.133	Transitional
Zfp503	0.133	Transitional
Rrp1	0.133	Transitional
Gtf2b	0.133	Transitional
Hdac2	0.133	Transitional
Sertad2	0.133	Transitional
Synm	0.132	Transitional
Capns1	0.132	Transitional
Strap	0.132	Transitional
Saraf	0.132	Transitional
Ube2b	0.132	Transitional
Hmgb3	0.131	Transitional
Sugt1	0.131	Transitional
Scoc	0.131	Transitional
Hsbp1	0.131	Transitional
4930402H24Rik	0.131	Transitional
Nckap5	0.131	Transitional
Cox7a2	0.131	Transitional
Hspa12a	0.13	Transitional
Cpne1	0.13	Transitional
Slc44a2	0.13	Transitional
Imp3	0.13	Transitional
mt-Atp8	0.13	Transitional
Ctps	0.129	Transitional
Hspa13	0.129	Transitional
Crebbp	0.129	Transitional
Hdac5	0.129	Transitional
Slc16a2	0.129	Transitional
Cisd3	0.128	Transitional
Mtap	0.128	Transitional
Atg101	0.128	Transitional
Nckap5l	0.128	Transitional
Ctnnb1	0.128	Transitional
Scaf11	0.128	Transitional
Usp25	0.128	Transitional
Smg6	0.128	Transitional
Agpat3	0.128	Transitional
Nrip1	0.128	Transitional
Atp5g3	0.128	Transitional
Dctn6	0.127	Transitional
Fam49a	0.127	Transitional
Cpd	0.127	Transitional
Fxr1	0.127	Transitional
Iscu	0.127	Transitional
Vdac2	0.127	Transitional
Rhot1	0.127	Transitional
Ppp2cb	0.127	Transitional
Cct8	0.127	Transitional
Mospd1	0.126	Transitional
Acox1	0.126	Transitional
Yy1	0.126	Transitional
Uqcrc2	0.126	Transitional
Htatsf1	0.126	Transitional
Cd200	0.126	Transitional
Pold4	0.126	Transitional
Acin1	0.126	Transitional
Tmem30a	0.126	Transitional
Pabpn1	0.126	Transitional
Rsf1	0.126	Transitional
Oxsr1	0.125	Transitional
Olfml2b	0.125	Transitional
Btd	0.125	Transitional
Kpna1	0.125	Transitional
Otud6b	0.125	Transitional
Atf4	0.125	Transitional
Nfatc1	0.125	Transitional
Nsd1	0.125	Transitional
Ssbp4	0.125	Transitional
Map4k5	0.125	Transitional
Evi5	0.124	Transitional
Rhoa	0.124	Transitional
Apcdd1	0.124	Transitional
Trim28	0.124	Transitional
Clock	0.124	Transitional
Cabin1	0.123	Transitional
Spen	0.123	Transitional
Arhgap1	0.123	Transitional
Stard13	0.123	Transitional
Ddx17	0.123	Transitional
Trpv2	0.123	Transitional
Ndufa12	0.123	Transitional
Nup98	0.122	Transitional
Fbxo30	0.122	Transitional
Hnrnpd	0.122	Transitional
2022-09-10	0.122	Transitional
Tle4	0.122	Transitional
Gpx4	0.122	Transitional
Nek7	0.122	Transitional
Stau1	0.122	Transitional
Usp9x	0.122	Transitional
Cdkn2c	0.122	Transitional
Atp11a	0.122	Transitional
C2cd2	0.122	Transitional
Dhx9	0.122	Transitional
Map3k6	0.122	Transitional
Setbp1	0.122	Transitional
Ifitm2	0.121	Transitional
Tex30	0.121	Transitional
Atad2	0.121	Transitional
Mcm4	0.121	Transitional
Plxnb2	0.121	Transitional
1110046J04Rik	0.121	Transitional
Nol11	0.121	Transitional
Zfp467	0.121	Transitional
Rasa1	0.121	Transitional
Lmo4	0.121	Transitional
Kdm5a	0.12	Transitional
Gm4951	0.12	Transitional
Ss18	0.12	Transitional
Fbxo33	0.12	Transitional
Ahdc1	0.12	Transitional
BC028528	0.12	Transitional
Cbx3	0.12	Transitional
Cfdp1	0.12	Transitional
Ppfibp1	0.12	Transitional
Il17ra	0.119	Transitional
Slc25a33	0.119	Transitional
Bpnt1	0.119	Transitional
Adnp	0.119	Transitional
Phactr4	0.119	Transitional
Tifa	0.119	Transitional
Lasp1	0.119	Transitional
Dyrk2	0.119	Transitional
Eml2	0.119	Transitional
Fignl2	0.119	Transitional
Mpdz	0.119	Transitional
Pcbp2	0.119	Transitional
Rnf213	0.119	Transitional
Mllt6	0.119	Transitional
Eif4h	0.119	Transitional
Tmx3	0.119	Transitional
Ankrd37	0.118	Transitional
Zfp326	0.118	Transitional
Mmp11	0.118	Transitional
Abhd17b	0.118	Transitional
Nbdy	0.118	Transitional
Aco2	0.118	Transitional
Tcaf1	0.118	Transitional
Usp34	0.118	Transitional
Morf4l2	0.117	Transitional
Kctd17	0.117	Transitional
Cdk12	0.117	Transitional
Brd4	0.117	Transitional
Hoxb4	0.117	Transitional
Lsm8	0.117	Transitional
Btf3	0.116	Transitional
Jam3	0.116	Transitional
Snai2	0.116	Transitional
Soga1	0.116	Transitional
Isca1	0.116	Transitional
Orc6	0.116	Transitional
Gbp3	0.116	Transitional
Camk2n1	0.116	Transitional
Ap1ar	0.116	Transitional
Ephx1	0.116	Transitional
Psma2	0.116	Transitional
Tsen34	0.115	Transitional
Srsf4	0.115	Transitional
Lclat1	0.115	Transitional
Napg	0.115	Transitional
Tmem50b	0.115	Transitional
Ppm1g	0.115	Transitional
Mrtfb	0.115	Transitional
Gm47283	0.115	Transitional
H2afv	0.115	Transitional
Dact3	0.115	Transitional
Irgm1	0.114	Transitional
Srsf1	0.114	Transitional
Tmem123	0.114	Transitional
Slf2	0.114	Transitional
Pafah1b1	0.114	Transitional
Dipk1a	0.114	Transitional
Cenpb	0.114	Transitional
Cacnb3	0.114	Transitional
Rsbn1l	0.113	Transitional
Bclaf1	0.113	Transitional
Cc2d2a	0.113	Transitional
Borcs6	0.113	Transitional
Gstm2	0.113	Transitional
Tmem94	0.112	Transitional
Csde1	0.112	Transitional
Znrf1	0.112	Transitional
Tmem109	0.112	Transitional
Bdp1	0.112	Transitional
Eif5b	0.112	Transitional
Irf2bpl	0.112	Transitional
Papss1	0.112	Transitional
Cpeb1	0.112	Transitional
Snhg3	0.112	Transitional
Gabpb2	0.111	Transitional
Zbtb41	0.111	Transitional
Josd1	0.111	Transitional
Atp9a	0.111	Transitional
Hnrnpul1	0.111	Transitional
Nol7	0.111	Transitional
Ube2i	0.111	Transitional
Tmco1	0.111	Transitional
Nudc	0.11	Transitional
Poglut2	0.11	Transitional
Kctd20	0.11	Transitional
Ppp4r3a	0.11	Transitional
Epc2	0.11	Transitional
Fam110b	0.11	Transitional
F2r	0.11	Transitional
Rad21	0.11	Transitional
Rbm22	0.11	Transitional
Hdgf	0.11	Transitional
Plce1	0.11	Transitional
Sox11	0.11	Transitional
Dnmt3a	0.11	Transitional
Cldnd1	0.11	Transitional
Sqstm1	0.109	Transitional
Igtp	0.109	Transitional
Tubgcp3	0.109	Transitional
Sun2	0.109	Transitional
Sesn2	0.109	Transitional
Smc2	0.109	Transitional
Ppme1	0.109	Transitional
Zc3h13	0.109	Transitional
Rsl1d1	0.109	Transitional
Tax1bp3	0.109	Transitional
Efnb1	0.109	Transitional
Ccnl2	0.109	Transitional
Eid1	0.109	Transitional
Tbx18	0.109	Transitional
Rac1	0.108	Transitional
Ttc39b	0.108	Transitional
Slc35d1	0.108	Transitional
Srrt	0.108	Transitional
Ndufb6	0.108	Transitional
Rybp	0.108	Transitional
Mysm1	0.108	Transitional
Dusp11	0.108	Transitional
Snrnp70	0.108	Transitional
Lats2	0.108	Transitional
Hsd17b10	0.108	Transitional
Pja2	0.108	Transitional
Ino80d	0.108	Transitional
Mid1ip1	0.107	Transitional
Ntn4	0.107	Transitional
Timm17a	0.107	Transitional
Zranb1	0.107	Transitional
Herc2	0.107	Transitional
Atp10a	0.107	Transitional
Taf7	0.107	Transitional
Camsap2	0.107	Transitional
Psmc6	0.107	Transitional
Anapc1	0.107	Transitional
Oat	0.106	Transitional
Gpatch8	0.106	Transitional
Stxbp1	0.106	Transitional
Rab11b	0.106	Transitional
Nop14	0.106	Transitional
Zic1	0.106	Transitional
Rabgef1	0.106	Transitional
Mdh1	0.106	Transitional
Api5	0.106	Transitional
Cfap20	0.106	Transitional
Ankrd10	0.106	Transitional
Pum1	0.106	Transitional
2700081O15Rik	0.106	Transitional
Fam98b	0.105	Transitional
Dock1	0.105	Transitional
Fstl3	0.105	Transitional
Esf1	0.105	Transitional
Tnpo1	0.105	Transitional
Fbxw2	0.105	Transitional
Bzw1	0.105	Transitional
Eif3c	0.105	Transitional
Med13l	0.105	Transitional
Kdm6b	0.104	Transitional
Pacsin2	0.104	Transitional
Fbxo34	0.104	Transitional
Arih2	0.104	Transitional
Ogdh	0.104	Transitional
Mphosph6	0.104	Transitional
Rnf19a	0.104	Transitional
Wac	0.104	Transitional
Ndufb9	0.104	Transitional
Ywhag	0.104	Transitional
Ccar1	0.104	Transitional
Yod1	0.103	Transitional
Tmem100	0.103	Transitional
Nipbl	0.103	Transitional
Thoc2	0.103	Transitional
Cyc1	0.103	Transitional
Gspt1	0.103	Transitional
Rmnd5a	0.103	Transitional
Rif1	0.103	Transitional
Snrpd2	0.103	Transitional
H1f0	0.103	Transitional
Abcf1	0.102	Transitional
Elk4	0.102	Transitional
Matr3	0.102	Transitional
Spop	0.102	Transitional
Trim56	0.102	Transitional
Ppm1a	0.102	Transitional
Bcl10	0.102	Transitional
Gtf2i	0.102	Transitional
Fjx1	0.101	Transitional
Sec63	0.101	Transitional
Prpsap1	0.101	Transitional
Mir22hg	0.101	Transitional
Pitpnc1	0.101	Transitional
Erf	0.101	Transitional
Cox6c	0.1	Transitional
Utp4	0.1	Transitional
Pfdn4	0.1	Transitional
Sipa1	0.1	Transitional
Abce1	0.1	Transitional
Edem3	0.1	Transitional
Col6a5	0.1	Transitional
Dgkd	0.1	Transitional
Mical2	0.1	Transitional
Dynlt3	0.1	Transitional
Stag2	0.1	Transitional
Mark3	0.1	Transitional
Fam117b	0.1	Transitional
Pip4k2c	0.1	Transitional
Zfp36l2	0.1	Transitional
Tm2d2	0.1	Transitional
Usp1	0.099	Transitional
Cstb	0.099	Transitional
Luc7l	0.099	Transitional
Homer1	0.099	Transitional
Ddx46	0.099	Transitional
Enpp2	0.099	Transitional
Sarnp	0.099	Transitional
Robo1	0.099	Transitional
Fbxl7	0.099	Transitional
Trim2	0.099	Transitional
Banf1	0.099	Transitional
Ndufa7	0.099	Transitional
Ahcyl1	0.099	Transitional
Cfap36	0.099	Transitional
Wfs1	0.098	Transitional
1810013L24Rik	0.098	Transitional
Ublcp1	0.098	Transitional
Tspan17	0.098	Transitional
Ccdc47	0.098	Transitional
Mxra7	0.098	Transitional
Cggbp1	0.098	Transitional
Phactr2	0.098	Transitional
Ggps1	0.098	Transitional
Spin1	0.098	Transitional
Mta2	0.098	Transitional
Ttpal	0.098	Transitional
Gnl3	0.098	Transitional
Trip6	0.098	Transitional
Rps2	0.097	Transitional
Gla	0.097	Transitional
Ppm1d	0.097	Transitional
Supt16	0.097	Transitional
Armc1	0.097	Transitional
Srek1	0.097	Transitional
Gnb1	0.097	Transitional
Tmem245	0.097	Transitional
Ccdc186	0.097	Transitional
Acyp2	0.097	Transitional
Sike1	0.097	Transitional
Sumo1	0.097	Transitional
Rab31	0.096	Transitional
Amd1	0.096	Transitional
Gramd4	0.096	Transitional
Camk2g	0.096	Transitional
Ddx39b	0.096	Transitional
Tead2	0.096	Transitional
Ywhae	0.096	Transitional
Mgat4a	0.095	Transitional
Coq7	0.095	Transitional
AI506816	0.095	Transitional
Ccdc6	0.095	Transitional
Iars2	0.095	Transitional
Sacm1l	0.095	Transitional
Zfp704	0.095	Transitional
Tnks	0.095	Transitional
Uqcrh	0.094	Transitional
Fam76b	0.094	Transitional
Zhx1	0.094	Transitional
Iws1	0.094	Transitional
Cntln	0.094	Transitional
Mlf2	0.094	Transitional
Slc5a3	0.094	Transitional
C1qtnf7	0.094	Transitional
Ndufab1	0.094	Transitional
Shc1	0.094	Transitional
Creb3l2	0.094	Transitional
Hes1	0.093	Transitional
Ano6	0.093	Transitional
Dyrk1a	0.093	Transitional
Pkd1	0.093	Transitional
Inppl1	0.093	Transitional
Dync2li1	0.093	Transitional
Nr2f6	0.093	Transitional
Rbbp9	0.093	Transitional
Fam76a	0.093	Transitional
Trim35	0.093	Transitional
Hspa4	0.093	Transitional
Sfxn1	0.093	Transitional
Nudt21	0.093	Transitional
Cdk14	0.093	Transitional
Srp9	0.093	Transitional
Idi1	0.092	Transitional
Anapc11	0.092	Transitional
Eif4a3	0.092	Transitional
Erc1	0.092	Transitional
Nampt	0.092	Transitional
Ccdc34	0.092	Transitional
Arhgap32	0.092	Transitional
Akirin1	0.092	Transitional
Dtx4	0.092	Transitional
Fam43a	0.092	Transitional
Drap1	0.092	Transitional
Trib1	0.091	Transitional
Hadh	0.091	Transitional
Herc1	0.091	Transitional
Pnrc2	0.091	Transitional
Ammecr1	0.091	Transitional
Vps13a	0.091	Transitional
Arhgap24	0.091	Transitional
Gtf2f1	0.091	Transitional
Dync1li2	0.091	Transitional
Eif2s2	0.091	Transitional
Rab18	0.091	Transitional
Ttbk2	0.091	Transitional
Maz	0.091	Transitional
Rab5a	0.091	Transitional
Dnm1l	0.09	Transitional
Atxn7	0.09	Transitional
Prpf4b	0.09	Transitional
Synj2bp	0.09	Transitional
9930021J03Rik	0.09	Transitional
Zfp644	0.09	Transitional
Phf11d	0.09	Transitional
Sf3b3	0.09	Transitional
Gtf2h5	0.09	Transitional
Ndufv1	0.09	Transitional
Pcnx	0.09	Transitional
Slc8a1	0.089	Transitional
Togaram1	0.089	Transitional
Med25	0.089	Transitional
Paf1	0.089	Transitional
Nfatc4	0.089	Transitional
Nr1d1	0.089	Transitional
Slc29a1	0.089	Transitional
Sf1	0.089	Transitional
Ifih1	0.089	Transitional
Tmbim1	0.089	Transitional
Dhx36	0.089	Transitional
Naca	0.088	Transitional
Frs2	0.088	Transitional
Lig1	0.088	Transitional
Kif3a	0.088	Transitional
Msantd2	0.088	Transitional
Blmh	0.088	Transitional
Cops2	0.088	Transitional
Dut	0.088	Transitional
Camta1	0.088	Transitional
Kbtbd2	0.088	Transitional
Wdr43	0.088	Transitional
Map7d1	0.088	Transitional
Gab1	0.088	Transitional
Trpm7	0.088	Transitional
Atp5md	0.088	Transitional
Fmnl3	0.088	Transitional
Trip10	0.088	Transitional
Fubp1	0.088	Transitional
Rcor1	0.088	Transitional
Gtf2a2	0.088	Transitional
Etfb	0.088	Transitional
Upf3b	0.087	Transitional
Epc1	0.087	Transitional
Lyar	0.087	Transitional
2510009E07Rik	0.087	Transitional
Gpbp1l1	0.087	Transitional
Ube2j1	0.087	Transitional
Stag1	0.087	Transitional
Ado	0.087	Transitional
Seh1l	0.087	Transitional
Zfp148	0.087	Transitional
Mex3a	0.087	Transitional
Mier3	0.087	Transitional
Ice1	0.087	Transitional
Snhg12	0.087	Transitional
Helz	0.087	Transitional
Zcchc24	0.087	Transitional
Vdac3	0.087	Transitional
H2-Q4	0.086	Transitional
Stk19	0.086	Transitional
Dctn4	0.086	Transitional
Idh3a	0.086	Transitional
Acsl3	0.086	Transitional
Rbm4b	0.086	Transitional
Prpf38b	0.086	Transitional
Ggnbp2	0.086	Transitional
Stard8	0.086	Transitional
Rtf1	0.086	Transitional
Rbm8a	0.086	Transitional
Cacybp	0.086	Transitional
Scn7a	0.086	Transitional
Gar1	0.085	Transitional
Ckap5	0.085	Transitional
Pank3	0.085	Transitional
Larp1b	0.085	Transitional
Arhgap23	0.085	Transitional
Apmap	0.085	Transitional
Rab33b	0.085	Transitional
Supt6	0.085	Transitional
Fam133b	0.085	Transitional
Arhgap29	0.085	Transitional
Hnrnph3	0.085	Transitional
Ankrd13c	0.085	Transitional
Chpt1	0.085	Transitional
Elmod2	0.085	Transitional
Mgat4b	0.085	Transitional
Tox4	0.085	Transitional
Szrd1	0.085	Transitional
Snrpd1	0.085	Transitional
Sav1	0.085	Transitional
Ciao1	0.084	Transitional
Rrs1	0.084	Transitional
Bcl9	0.084	Transitional
Armcx4	0.084	Transitional
Xpo1	0.084	Transitional
Eml4	0.084	Transitional
Vamp2	0.084	Transitional
Maml2	0.084	Transitional
Zfand3	0.084	Transitional
Crebrf	0.084	Transitional
Ube2d2a	0.084	Transitional
Rab11fip2	0.084	Transitional
Cdkn2aip	0.084	Transitional
Impa1	0.083	Transitional
Rbm3	0.083	Transitional
Wdr82	0.083	Transitional
Gpkow	0.083	Transitional
Ubqln2	0.083	Transitional
Uqcrc1	0.083	Transitional
Eif4ebp2	0.083	Transitional
Zfp609	0.083	Transitional
Helz2	0.083	Transitional
Ppp6r3	0.083	Transitional
Fam204a	0.083	Transitional
Exoc6b	0.083	Transitional
Zmynd8	0.083	Transitional
Nfat5	0.083	Transitional
Luc7l3	0.083	Transitional
Gulp1	0.083	Transitional
Rtp4	0.083	Transitional
Hmg20b	0.083	Transitional
Reep3	0.082	Transitional
Ppfibp2	0.082	Transitional
Tent4b	0.082	Transitional
Med14	0.082	Transitional
Mex3c	0.082	Transitional
Uri1	0.082	Transitional
Gypc	0.082	Transitional
Stk3	0.082	Transitional
Ptpn11	0.082	Transitional
Nars	0.082	Transitional
Cyp7b1	0.082	Transitional
Foxo1	0.082	Transitional
Rgma	0.082	Transitional
Pgp	0.081	Transitional
Anp32a	0.081	Transitional
Brwd1	0.081	Transitional
Mib1	0.081	Transitional
Wdr83os	0.081	Transitional
Fbxo9	0.081	Transitional
Larp7	0.081	Transitional
Lgr4	0.081	Transitional
Myo6	0.081	Transitional
Katna1	0.081	Transitional
Ro60	0.081	Transitional
Apex1	0.081	Transitional
Tgoln1	0.081	Transitional
Pdia4	0.081	Transitional
Hdgfl3	0.081	Transitional
Rcn2	0.081	Transitional
Ybx3	0.08	Transitional
Pspc1	0.08	Transitional
Ppp3cb	0.08	Transitional
Irx3	0.08	Transitional
Cops8	0.08	Transitional
Dhx15	0.08	Transitional
Pcnt	0.08	Transitional
Idh3g	0.08	Transitional
Itga4	0.08	Transitional
Snhg15	0.08	Transitional
Rnf217	0.08	Transitional
Ctnnd1	0.08	Transitional
Ndufb2	0.08	Transitional
Arid2	0.079	Transitional
Dlat	0.079	Transitional
Ppp1r15b	0.079	Transitional
Ppm1b	0.079	Transitional
Thap2	0.079	Transitional
Vamp3	0.079	Transitional
Bnip2	0.079	Transitional
Terf2ip	0.079	Transitional
Camsap1	0.079	Transitional
Mapkbp1	0.079	Transitional
Vps28	0.079	Transitional
C1qtnf12	0.079	Transitional
Tmem59	0.078	Transitional
Hmgcs1	0.078	Transitional
Ndufa10	0.078	Transitional
Abhd16a	0.078	Transitional
Idh3b	0.078	Transitional
Unc45a	0.078	Transitional
Kpna4	0.078	Transitional
Tcp1	0.078	Transitional
Dync1li1	0.078	Transitional
Peg13	0.078	Transitional
Psma5	0.078	Transitional
Ube2n	0.078	Transitional
Atp8b2	0.078	Transitional
Rhbdf1	0.078	Transitional
Sspn	0.078	Transitional
Ecpas	0.078	Transitional
Glipr2	0.078	Transitional
Ppid	0.078	Transitional
Mob4	0.077	Transitional
Tmx4	0.077	Transitional
Usp12	0.077	Transitional
Ankib1	0.077	Transitional
Agap1	0.077	Transitional
Nop53	0.077	Transitional
Polr1c	0.077	Transitional
Ppig	0.077	Transitional
Sucla2	0.077	Transitional
Cct7	0.077	Transitional
Mrps5	0.077	Transitional
Opa3	0.077	Transitional
Ppp2r5e	0.076	Transitional
Las1l	0.076	Transitional
Gtpbp4	0.076	Transitional
Fam53b	0.076	Transitional
Unc119b	0.076	Transitional
Smim10l1	0.076	Transitional
Rbms1	0.076	Transitional
Klf7	0.076	Transitional
Ankrd12	0.076	Transitional
Ndst1	0.076	Transitional
Hcfc1	0.076	Transitional
Bbc3	0.076	Transitional
Thoc7	0.076	Transitional
Alkbh5	0.075	Transitional
Ube2g1	0.075	Transitional
Fryl	0.075	Transitional
Spata6	0.075	Transitional
Papola	0.075	Transitional
Phlda3	0.075	Transitional
Cherp	0.075	Transitional
mt-Nd6	0.075	Transitional
Rsrp1	0.075	Transitional
Tmbim4	0.075	Transitional
Wbp1	0.075	Transitional
Dynll2	0.075	Transitional
Ift57	0.075	Transitional
Cirbp	0.075	Transitional
Cyth2	0.075	Transitional
Bod1	0.075	Transitional
Tmem131	0.075	Transitional
Cplane1	0.075	Transitional
Rtl8a	0.075	Transitional
Zc3h18	0.074	Transitional
Ylpm1	0.074	Transitional
Bcorl1	0.074	Transitional
Immt	0.074	Transitional
Ing2	0.074	Transitional
Snrpc	0.074	Transitional
Nono	0.074	Transitional
Rbmx	0.074	Transitional
Ank2	0.074	Transitional
Ubr2	0.074	Transitional
Nmd3	0.074	Transitional
Rad54l2	0.074	Transitional
Elmo2	0.074	Transitional
Polr2c	0.074	Transitional
Pcnx4	0.074	Transitional
Bzw2	0.074	Transitional
Safb	0.073	Transitional
Sos2	0.073	Transitional
Fmc1	0.073	Transitional
Chml	0.073	Transitional
Pth1r	0.073	Transitional
Setd2	0.073	Transitional
Ndufs8	0.073	Transitional
Pdhb	0.073	Transitional
Fundc2	0.073	Transitional
Cox19	0.072	Transitional
Dnajc21	0.072	Transitional
Fchsd2	0.072	Transitional
Ints13	0.072	Transitional
Dazap1	0.072	Transitional
Oxnad1	0.072	Transitional
Smc3	0.072	Transitional
Tspyl1	0.072	Transitional
Ezh2	0.072	Transitional
Kmt2c	0.072	Transitional
Mfsd10	0.072	Transitional
Azin1	0.072	Transitional
Cnrip1	0.072	Transitional
Snrpd3	0.072	Transitional
Rbm18	0.072	Transitional
Uqcrb	0.072	Transitional
Maoa	0.072	Transitional
Ramac	0.072	Transitional
Cttn	0.072	Transitional
Tshz3	0.072	Transitional
Msl1	0.071	Transitional
Ube2e1	0.071	Transitional
Map1lc3b	0.071	Transitional
Cnot4	0.071	Transitional
Sgcb	0.071	Transitional
Plekhg3	0.071	Transitional
Tomm70a	0.071	Transitional
Trip11	0.071	Transitional
Col8a1	0.071	Transitional
Usp16	0.071	Transitional
Btbd10	0.071	Transitional
Pqbp1	0.071	Transitional
Eea1	0.071	Transitional
Lats1	0.071	Transitional
Zfp706	0.071	Transitional
Adam9	0.071	Transitional
Dync1i2	0.071	Transitional
Wwc2	0.071	Transitional
Mapkap1	0.071	Transitional
Fxr2	0.071	Transitional
Emc7	0.071	Transitional
Ints8	0.07	Transitional
Lnpk	0.07	Transitional
Zyg11b	0.07	Transitional
Trp53inp1	0.07	Transitional
Klf16	0.07	Transitional
Kmt5b	0.07	Transitional
Ubap2	0.07	Transitional
Stx12	0.07	Transitional
[truncated: 4,493 more rows]

## Sheet: Mesenchymal cell cluster
Gene Name	Log2FC	Type
Igfbp3	3.734	Up-regulated
Prlr	2.492	Up-regulated
Enpp2	2.049	Up-regulated
Slc26a7	1.923	Up-regulated
Serpine2	1.882	Up-regulated
Rasd1	1.801	Up-regulated
Zfand5	1.682	Up-regulated
Bcl2	1.626	Up-regulated
Bmp4	1.493	Up-regulated
Wif1	1.403	Up-regulated
Pappa2	1.396	Up-regulated
Dkk2	1.383	Up-regulated
Crabp1	1.372	Up-regulated
Trps1	1.194	Up-regulated
Errfi1	1.172	Up-regulated
Col23a1	1.148	Up-regulated
Nr4a1	1.107	Up-regulated
Lef1	1.089	Up-regulated
a	1.053	Up-regulated
Ndnf	1.04	Up-regulated
Rspo3	1.036	Up-regulated
Hhip	0.981	Transitional
Klf9	0.971	Transitional
Inhba	0.952	Transitional
Nr3c1	0.921	Transitional
Gldn	0.914	Transitional
Spon1	0.822	Transitional
Cdkn1a	0.821	Transitional
Apcdd1	0.77	Transitional
Lamc3	0.735	Transitional
Malat1	0.73	Transitional
Ptch1	0.706	Transitional
Fbxo32	0.68	Transitional
Grasp	0.674	Transitional
Ifitm1	0.659	Transitional
Cd24a	0.653	Transitional
Ccn1	0.637	Transitional
Sostdc1	0.603	Transitional
Cacna1g	0.602	Transitional
Ctdspl	0.594	Transitional
Gem	0.59	Transitional
Bmp7	0.59	Transitional
Crabp2	0.571	Transitional
Col13a1	0.558	Transitional
Ier2	0.557	Transitional
Plekhh2	0.556	Transitional
Stc2	0.545	Transitional
Wnt5a	0.537	Transitional
Auts2	0.537	Transitional
Slc5a3	0.534	Transitional
Tmem132c	0.531	Transitional
Sdc4	0.514	Transitional
Ppp1r10	0.501	Transitional
Ltbp1	0.497	Transitional
Robo2	0.489	Transitional
Lepr	0.487	Transitional
Daam2	0.487	Transitional
Midn	0.484	Transitional
Pik3r1	0.478	Transitional
Arl4a	0.474	Transitional
Nrn1	0.472	Transitional
Hoxc6	0.471	Transitional
Nkd2	0.471	Transitional
Ncam1	0.469	Transitional
Bambi	0.464	Transitional
Cyp26b1	0.464	Transitional
Sertad2	0.455	Transitional
Arrdc3	0.453	Transitional
Sobp	0.441	Transitional
Fgfr2	0.441	Transitional
Notum	0.435	Transitional
Trp53	0.422	Transitional
Tob2	0.417	Transitional
Slc12a1	0.417	Transitional
Thrb	0.414	Transitional
Runx3	0.413	Transitional
B3gnt2	0.409	Transitional
Atp2b4	0.408	Transitional
Scube3	0.408	Transitional
Kcnq1ot1	0.402	Transitional
Cox6b2	0.4	Transitional
Prdm1	0.399	Transitional
Cpne5	0.398	Transitional
Hspb1	0.396	Transitional
Lrrn1	0.394	Transitional
Apod	0.379	Transitional
Sorbs1	0.37	Transitional
Frem1	0.369	Transitional
Cspg4	0.361	Transitional
Igf1r	0.361	Transitional
Tfap2a	0.36	Transitional
Ccnd3	0.359	Transitional
Tnn	0.356	Transitional
Sox11	0.356	Transitional
Pdcd4	0.354	Transitional
Crybg3	0.351	Transitional
Hexim1	0.35	Transitional
Fam13a	0.349	Transitional
Pcf11	0.344	Transitional
Snai1	0.343	Transitional
Atg101	0.342	Transitional
Pde4d	0.342	Transitional
Tcf7	0.342	Transitional
Snhg1	0.342	Transitional
Tenm3	0.339	Transitional
Twist1	0.334	Transitional
Rspo1	0.326	Transitional
Lmo4	0.325	Transitional
Gnai1	0.324	Transitional
Dnm3os	0.321	Transitional
Pakap.1	0.314	Transitional
Slc38a2	0.313	Transitional
Epha4	0.309	Transitional
Fnbp1l	0.305	Transitional
Tfap2c	0.305	Transitional
St6galnac5	0.303	Transitional
Gnl2	0.301	Transitional
Ptma	0.294	Transitional
Mdk	0.294	Transitional
Id1	0.293	Transitional
Eva1a	0.293	Transitional
Chodl	0.289	Transitional
Fgfr1	0.288	Transitional
Robo1	0.287	Transitional
Tanc1	0.287	Transitional
Cdkn2d	0.286	Transitional
Setbp1	0.286	Transitional
Fgf10	0.283	Transitional
Luc7l3	0.279	Transitional
Pde3a	0.279	Transitional
Chka	0.276	Transitional
Syne1	0.276	Transitional
Sde2	0.275	Transitional
Pappa	0.274	Transitional
Prex2	0.273	Transitional
Jmjd1c	0.273	Transitional
Ahdc1	0.269	Transitional
Kctd1	0.268	Transitional
Ptgfr	0.266	Transitional
Mex3a	0.265	Transitional
Hs3st3b1	0.263	Transitional
Klf13	0.26	Transitional
Fam214a	0.259	Transitional
Tob1	0.258	Transitional
Rbbp6	0.25	Transitional
Frat2	0.248	Transitional
Camk2n1	0.247	Transitional
Arid5b	0.247	Transitional
Bcl11b	0.247	Transitional
Map3k6	0.246	Transitional
Foxo3	0.245	Transitional
Tuba1c	0.242	Transitional
Myl9	0.241	Transitional
Sertad1	0.24	Transitional
Ptges	0.238	Transitional
Mtss2	0.236	Transitional
Runx1t1	0.236	Transitional
Gli1	0.236	Transitional
Pgf	0.234	Transitional
Irx2	0.234	Transitional
Ctbp2	0.233	Transitional
Topors	0.232	Transitional
Slc2a13	0.231	Transitional
Mc5r	0.231	Transitional
Ednra	0.231	Transitional
Wnt10a	0.229	Transitional
Sqle	0.228	Transitional
Mylip	0.228	Transitional
Sdk2	0.227	Transitional
Ikzf4	0.226	Transitional
Cd200	0.226	Transitional
Idi1	0.224	Transitional
Cbx4	0.223	Transitional
En1	0.223	Transitional
Fgf7	0.223	Transitional
Dll1	0.222	Transitional
Wnt6	0.221	Transitional
Lvrn	0.221	Transitional
Pim3	0.221	Transitional
Mepce	0.22	Transitional
Nav2	0.219	Transitional
Dab2ip	0.215	Transitional
Slc15a2	0.213	Transitional
Spock1	0.212	Transitional
Dynll2	0.212	Transitional
Col11a1	0.211	Transitional
Meis1	0.211	Transitional
Fstl3	0.211	Transitional
Vps13c	0.21	Transitional
Slc6a6	0.21	Transitional
Irs2	0.209	Transitional
Hnrnph1	0.208	Transitional
Rorb	0.208	Transitional
Crispld1	0.207	Transitional
Notch1	0.207	Transitional
Ptger3	0.204	Transitional
Tns3	0.202	Transitional
Ints6	0.202	Transitional
Csad	0.202	Transitional
Smad7	0.2	Transitional
Alx4	0.197	Transitional
Stac2	0.197	Transitional
Pbx1	0.197	Transitional
Thsd7a	0.194	Transitional
Nkd1	0.194	Transitional
Nab2	0.194	Transitional
Hnrnpa2b1	0.192	Transitional
Zbtb10	0.192	Transitional
Cped1	0.192	Transitional
Nasp	0.188	Transitional
Dgkh	0.188	Transitional
Myo1b	0.188	Transitional
Ddx5	0.187	Transitional
Mpped2	0.187	Transitional
Mkln1	0.187	Transitional
Pvalb	0.185	Transitional
Gpc5	0.185	Transitional
Flvcr1	0.183	Transitional
Sox4	0.183	Transitional
Snhg11	0.182	Transitional
Pfn2	0.181	Transitional
Reep3	0.181	Transitional
Taf4b	0.181	Transitional
Ash1l	0.18	Transitional
Hspa2	0.179	Transitional
Ppl	0.179	Transitional
Nfat5	0.176	Transitional
Ezh2	0.176	Transitional
Zfp618	0.176	Transitional
Zic1	0.176	Transitional
Foxd1	0.174	Transitional
Rev3l	0.173	Transitional
Meis2	0.172	Transitional
Net1	0.171	Transitional
Nbea	0.171	Transitional
Bbc3	0.171	Transitional
Ier5l	0.169	Transitional
Maob	0.169	Transitional
Tmem47	0.169	Transitional
Bmp2	0.168	Transitional
Bex3	0.168	Transitional
Son	0.167	Transitional
Tra2a	0.167	Transitional
Igf2	0.167	Transitional
Rsrp1	0.166	Transitional
Srcin1	0.166	Transitional
Sfpq	0.164	Transitional
Suco	0.163	Transitional
Hlf	0.161	Transitional
Ppm1d	0.159	Transitional
Emp2	0.159	Transitional
Phf13	0.159	Transitional
Socs2	0.159	Transitional
Myo10	0.159	Transitional
Ptk7	0.159	Transitional
Rasl11b	0.158	Transitional
Pgm2l1	0.158	Transitional
Ppm1l	0.157	Transitional
Etv1	0.155	Transitional
Cdkn2aip	0.155	Transitional
Lgr6	0.155	Transitional
Tra2b	0.155	Transitional
Tle4	0.155	Transitional
Dixdc1	0.154	Transitional
Chd6	0.154	Transitional
Nradd	0.153	Transitional
Gm17167	0.153	Transitional
Nsd3	0.152	Transitional
Rell1	0.152	Transitional
Sirt1	0.151	Transitional
Erf	0.151	Transitional
Cyp51	0.148	Transitional
Nufip2	0.148	Transitional
Vcl	0.147	Transitional
Aplp1	0.145	Transitional
Luzp1	0.145	Transitional
Kmt2a	0.145	Transitional
Syde2	0.143	Transitional
Tle1	0.142	Transitional
Trim16	0.142	Transitional
Med13l	0.142	Transitional
Mef2c	0.141	Transitional
Spry1	0.141	Transitional
Hecw2	0.14	Transitional
Pard6g	0.14	Transitional
Hip1	0.139	Transitional
Ldb1	0.138	Transitional
Fgf2	0.137	Transitional
Adgrl1	0.137	Transitional
Slc16a2	0.137	Transitional
Ptpn1	0.135	Transitional
Fbxl7	0.135	Transitional
Yap1	0.134	Transitional
Dst	0.133	Transitional
Ebf1	0.132	Transitional
Zbtb11	0.132	Transitional
Lgr4	0.131	Transitional
Mrps6	0.13	Transitional
Mex3d	0.129	Transitional
Rexo1	0.128	Transitional
Gprasp1	0.128	Transitional
Zfp644	0.128	Transitional
Pnrc1	0.127	Transitional
Klf11	0.127	Transitional
Ppfibp2	0.126	Transitional
Cdc42ep4	0.126	Transitional
Arid4b	0.126	Transitional
Ptpn13	0.126	Transitional
Sod2	0.126	Transitional
Egflam	0.126	Transitional
Pakap	0.126	Transitional
Rsf1	0.124	Transitional
Ip6k2	0.123	Transitional
Lonrf1	0.123	Transitional
Pnn	0.123	Transitional
Mphosph8	0.121	Transitional
Vangl2	0.121	Transitional
Zfp503	0.121	Transitional
Shox2	0.121	Transitional
Tsc22d3	0.12	Transitional
Vgll4	0.12	Transitional
Lama2	0.12	Transitional
Nr4a3	0.119	Transitional
Hdac4	0.118	Transitional
Bcl9	0.117	Transitional
Amd1	0.117	Transitional
Bcl9l	0.117	Transitional
Ankrd10	0.117	Transitional
Dnajb9	0.117	Transitional
Gli2	0.116	Transitional
Gm26532	0.115	Transitional
Gm1673	0.115	Transitional
Zfp945	0.115	Transitional
Rflnb	0.115	Transitional
4921524J17Rik	0.114	Transitional
Gucy1b1	0.114	Transitional
Cdh11	0.113	Transitional
Hoxc8	0.113	Transitional
Plcb1	0.113	Transitional
Hoxc4	0.113	Transitional
Wwtr1	0.112	Transitional
Sp4	0.112	Transitional
Ing2	0.111	Transitional
Srrm2	0.11	Transitional
Glcci1	0.11	Transitional
Gm43813	0.11	Transitional
Dlg4	0.11	Transitional
Zfp467	0.109	Transitional
Rbm4b	0.109	Transitional
Hsd17b7	0.109	Transitional
Kdm7a	0.109	Transitional
Gjc1	0.109	Transitional
Ubash3b	0.108	Transitional
Ldlr	0.108	Transitional
Bach2	0.108	Transitional
Gse1	0.106	Transitional
Tspan9	0.106	Transitional
Dync2h1	0.105	Transitional
Fdps	0.105	Transitional
Fkbp5	0.105	Transitional
Abca5	0.105	Transitional
Atf7	0.104	Transitional
Gpatch8	0.104	Transitional
Nbdy	0.103	Transitional
Prrc2b	0.103	Transitional
Clk1	0.102	Transitional
Camsap2	0.101	Transitional
Spaca6	0.101	Transitional
Pabpn1	0.1	Transitional
Pwwp2a	0.099	Transitional
Nolc1	0.099	Transitional
Il17d	0.099	Transitional
Mex3c	0.099	Transitional
Maoa	0.098	Transitional
Nckap5l	0.098	Transitional
Hoxc10	0.098	Transitional
F2r	0.098	Transitional
Nlgn2	0.098	Transitional
Hdgfl3	0.098	Transitional
Ube2s	0.097	Transitional
Pja1	0.097	Transitional
Fam117b	0.097	Transitional
Arid4a	0.097	Transitional
Sc5d	0.097	Transitional
Glis3	0.096	Transitional
Hmgn5	0.095	Transitional
Bcorl1	0.095	Transitional
Kat6b	0.094	Transitional
Ankrd28	0.094	Transitional
Chst15	0.093	Transitional
Pcdh18	0.093	Transitional
Zfp609	0.093	Transitional
Rif1	0.093	Transitional
Dync2li1	0.093	Transitional
Kdm3a	0.092	Transitional
Fbxw7	0.092	Transitional
Sik1	0.092	Transitional
Spred2	0.092	Transitional
Tead3	0.091	Transitional
Tcf7l1	0.091	Transitional
Atp10a	0.09	Transitional
Gtf2ird1	0.09	Transitional
Elf2	0.09	Transitional
Nfatc4	0.09	Transitional
Tpm2	0.089	Transitional
Ing1	0.089	Transitional
Nr1d1	0.089	Transitional
Cdk12	0.089	Transitional
Exoc6b	0.088	Transitional
Dnm3	0.088	Transitional
Sfrp1	0.088	Transitional
Nop58	0.087	Transitional
Zfp131	0.087	Transitional
Klf16	0.087	Transitional
Pcnx	0.087	Transitional
Siah2	0.086	Transitional
Rasgrp2	0.086	Transitional
Bcor	0.085	Transitional
Dek	0.085	Transitional
Spen	0.085	Transitional
Klf10	0.085	Transitional
Mapk8	0.085	Transitional
Tjp1	0.085	Transitional
Hnrnpl	0.084	Transitional
Plscr4	0.083	Transitional
Irx1	0.083	Transitional
Sos2	0.082	Transitional
Rbmx	0.082	Transitional
Casc4	0.082	Transitional
Il17rd	0.08	Transitional
Mlxip	0.079	Transitional
Dedd2	0.079	Transitional
Tns2	0.079	Transitional
Gli3	0.079	Transitional
Senp2	0.078	Transitional
Ankrd50	0.078	Transitional
Srsf7	0.078	Transitional
Cdc37l1	0.078	Transitional
Per1	0.078	Transitional
Asf1a	0.077	Transitional
Srebf2	0.077	Transitional
Dact3	0.076	Transitional
Bod1	0.075	Transitional
Epc2	0.074	Transitional
Ar	0.073	Transitional
Sertad3	0.073	Transitional
Cblb	0.073	Transitional
Pbx3	0.073	Transitional
Ints6l	0.072	Transitional
Rarg	0.072	Transitional
Arid2	0.072	Transitional
Kdm5b	0.071	Transitional
Atp1b1	0.07	Transitional
Kmt2c	0.07	Transitional
Akap8l	0.07	Transitional
Dusp10	0.07	Transitional
Crebzf	0.069	Transitional
Rcn2	0.068	Transitional
Zmym5	0.068	Transitional
Kmt2e	0.067	Transitional
Cdkn1b	0.066	Transitional
Tsc22d1	0.066	Transitional
Pgrmc1	0.066	Transitional
Rbm26	0.066	Transitional
Vamp2	0.065	Transitional
Slbp	0.065	Transitional
Thap2	0.064	Transitional
Klhl7	0.064	Transitional
Arhgap35	0.064	Transitional
Rfx7	0.063	Transitional
Zcchc14	0.063	Transitional
Usp36	0.063	Transitional
Rbm4	0.063	Transitional
Fosl2	0.062	Transitional
Ss18	0.062	Transitional
Zmiz1	0.062	Transitional
Mtf2	0.062	Transitional
1700025G04Rik	0.062	Transitional
Brwd1	0.062	Transitional
Gatad2b	0.061	Transitional
Chd1	0.06	Transitional
Dido1	0.06	Transitional
1810013L24Rik	0.06	Transitional
Zfp36l1	0.059	Transitional
Rc3h1	0.059	Transitional
Tnrc6c	0.059	Transitional
Tgfb1i1	0.059	Transitional
Gtf2i	0.059	Transitional
Foxo1	0.059	Transitional
Rftn2	0.059	Transitional
Tnfrsf12a	0.058	Transitional
BC005561	0.058	Transitional
Cdc42bpa	0.058	Transitional
Cic	0.058	Transitional
Trim47	0.057	Transitional
Dnajc21	0.057	Transitional
Socs7	0.057	Transitional
Pnisr	0.056	Transitional
Pspc1	0.056	Transitional
Ndrg3	0.056	Transitional
Stox2	0.056	Transitional
Esr1	0.056	Transitional
D16Ertd472e	0.055	Transitional
Ets1	0.054	Transitional
Ankrd12	0.054	Transitional
Bcar1	0.054	Transitional
Crebrf	0.054	Transitional
Jmjd6	0.054	Transitional
Sema4c	0.053	Transitional
Prickle1	0.052	Transitional
Rictor	0.052	Transitional
Usp42	0.052	Transitional
Med13	0.051	Transitional
Rbfox2	0.05	Transitional
Hnrnph3	0.05	Transitional
Ctdspl2	0.05	Transitional
Rora	0.049	Transitional
Zbtb44	0.049	Transitional
Rprd2	0.049	Transitional
Zbtb38	0.048	Transitional
Rpain	0.048	Transitional
Efnb1	0.048	Transitional
Phf23	0.048	Transitional
Reck	0.048	Transitional
Fermt2	0.047	Transitional
Sesn2	0.047	Transitional
Usp2	0.047	Transitional
Mafk	0.047	Transitional
Hoxc9	0.047	Transitional
Akap8	0.047	Transitional
Zbtb2	0.047	Transitional
Insig1	0.047	Transitional
Kansl1l	0.047	Transitional
Atn1	0.047	Transitional
Snu13	0.046	Transitional
Lrig3	0.046	Transitional
Cachd1	0.046	Transitional
Ilf2	0.046	Transitional
Acin1	0.046	Transitional
Stau1	0.045	Transitional
2700081O15Rik	0.044	Transitional
Ssbp2	0.044	Transitional
Rasa1	0.044	Transitional
Nup153	0.044	Transitional
Eif4a2	0.043	Transitional
Ago1	0.043	Transitional
Ddx21	0.043	Transitional
Fads1	0.042	Transitional
Sos1	0.042	Transitional
Tmod2	0.042	Transitional
Fbrsl1	0.041	Transitional
Mcm4	0.041	Transitional
Zmym2	0.041	Transitional
Dusp7	0.04	Transitional
Epn2	0.04	Transitional
Josd1	0.04	Transitional
9930021J03Rik	0.039	Transitional
Ccdc85b	0.039	Transitional
Shoc2	0.038	Transitional
Wwc2	0.038	Transitional
Aplp2	0.037	Transitional
Mef2d	0.037	Transitional
Brd1	0.037	Transitional
Ehbp1	0.037	Transitional
Yes1	0.037	Transitional
Ep300	0.037	Transitional
Dcaf1	0.037	Transitional
Wipi2	0.036	Transitional
Ulk1	0.036	Transitional
Dicer1	0.036	Transitional
Arid1a	0.036	Transitional
Cplane1	0.036	Transitional
Klf5	0.035	Transitional
Erc1	0.034	Transitional
Clip3	0.034	Transitional
Psip1	0.034	Transitional
Trim44	0.034	Transitional
Snhg12	0.033	Transitional
Rbm18	0.033	Transitional
Camsap1	0.032	Transitional
Cebpa	0.032	Transitional
Fam126a	0.032	Transitional
Kmt5b	0.032	Transitional
Srsf10	0.032	Transitional
Nxf1	0.03	Transitional
Pdzd8	0.03	Transitional
Camta1	0.03	Transitional
Pfkfb4	0.029	Transitional
Fam193a	0.029	Transitional
Usp34	0.029	Transitional
2410006H16Rik	0.028	Transitional
Lemd3	0.028	Transitional
Sik3	0.028	Transitional
Clmp	0.027	Transitional
Daam1	0.027	Transitional
Gsk3a	0.027	Transitional
Adnp	0.027	Transitional
Sfswap	0.027	Transitional
Glrx5	0.027	Transitional
Tssc4	0.027	Transitional
Tdp2	0.027	Transitional
Arhgef7	0.026	Transitional
Rgs12	0.026	Transitional
Tcf20	0.025	Transitional
Senp6	0.025	Transitional
Jag1	0.025	Transitional
Gpc1	0.024	Transitional
Nr2f2	0.024	Transitional
Phf2	0.024	Transitional
Ubqln2	0.024	Transitional
Cop1	0.024	Transitional
Eif1a	0.023	Transitional
Bptf	0.023	Transitional
Taf1d	0.023	Transitional
Tril	0.023	Transitional
Iffo2	0.022	Transitional
Wee1	0.022	Transitional
Tpbg	0.021	Transitional
Ptbp2	0.021	Transitional
Lrrc8a	0.021	Transitional
Rnf167	0.021	Transitional
Kremen1	0.02	Transitional
Zfp281	0.02	Transitional
Tgfbr1	0.02	Transitional
Fat1	0.019	Transitional
St3gal5	0.019	Transitional
Prrx2	0.019	Transitional
Nr1d2	0.019	Transitional
Efcab14	0.019	Transitional
Ank2	0.018	Transitional
D1Ertd622e	0.018	Transitional
Ric1	0.018	Transitional
Sin3a	0.018	Transitional
Irf2bpl	0.018	Transitional
Cebpd	0.017	Transitional
Tpm1	0.017	Transitional
Slc41a1	0.017	Transitional
Kdm6a	0.017	Transitional
Lncpint	0.017	Transitional
Adgra2	0.016	Transitional
Tln2	0.016	Transitional
Sun2	0.016	Transitional
Dusp2	0.016	Transitional
Smc3	0.016	Transitional
Tut4	0.016	Transitional
Lzts2	0.015	Transitional
Cntfr	0.015	Transitional
Naa30	0.015	Transitional
Pmvk	0.015	Transitional
Msl1	0.015	Transitional
Smc5	0.015	Transitional
Etnk1	0.015	Transitional
Sms	0.015	Transitional
Smim13	0.014	Transitional
Purb	0.014	Transitional
Arhgap32	0.014	Transitional
Zfp326	0.014	Transitional
Nfkb2	0.014	Transitional
Igf2bp2	0.014	Transitional
Ankrd17	0.014	Transitional
Ralgapa1	0.014	Transitional
Plekha5	0.013	Transitional
Tmem158	0.013	Transitional
Mier3	0.013	Transitional
Ubn2	0.013	Transitional
Zfp871	0.013	Transitional
Prpsap1	0.013	Transitional
Hnrnpdl	0.012	Transitional
Fnbp4	0.012	Transitional
Zbtb1	0.012	Transitional
Ino80	0.012	Transitional
Dip2c	0.011	Transitional
Zcchc7	0.011	Transitional
Ppp2r2d	0.011	Transitional
Numa1	0.011	Transitional
Rbm5	0.011	Transitional
Utp18	0.011	Transitional
Rb1	0.011	Transitional
Ubxn7	0.011	Transitional
Taf7	0.011	Transitional
Rps6kb1	0.01	Transitional
Rbm15b	0.01	Transitional
Ate1	0.01	Transitional
Syf2	0.01	Transitional
Zmym4	0.01	Transitional
Atl2	0.01	Transitional
Tent4b	0.01	Transitional
Pou2f1	0.01	Transitional
Tbx15	0.009	Transitional
Raly	0.009	Transitional
Arid3a	0.009	Transitional
Hmgcr	0.009	Transitional
Zfp318	0.009	Transitional
Kansl1	0.009	Transitional
Clk4	0.009	Transitional
Zfas1	0.009	Transitional
Fmr1	0.009	Transitional
Magoh	0.008	Transitional
Atrn	0.008	Transitional
Twistnb	0.008	Transitional
Pknox1	0.008	Transitional
Ddx3x	0.007	Transitional
Slit2	0.007	Transitional
U2af1	0.007	Transitional
Thra	0.007	Transitional
Rtl8a	0.007	Transitional
Zc3h13	0.007	Transitional
Axin1	0.007	Transitional
Gpbp1l1	0.007	Transitional
Acaca	0.007	Transitional
Abcf2	0.006	Transitional
Egr3	0.006	Transitional
Ncoa7	0.006	Transitional
Ptprd	0.006	Transitional
Zfp664	0.006	Transitional
Iqsec1	0.006	Transitional
Yrdc	0.006	Transitional
Cep164	0.006	Transitional
Sema5a	0.006	Transitional
Osbpl1a	0.006	Transitional
Rab34	0.005	Transitional
Smo	0.005	Transitional
Rcor3	0.005	Transitional
Trp53bp2	0.005	Transitional
Socs5	0.005	Transitional
Prkce	0.005	Transitional
Rhbdf2	0.005	Transitional
Kdm3b	0.004	Transitional
Epc1	0.004	Transitional
Homer1	0.004	Transitional
Agtpbp1	0.004	Transitional
Polr2h	0.004	Transitional
Ccdc82	0.004	Transitional
Mpzl1	0.003	Transitional
Sesn3	0.003	Transitional
Adgrl2	0.003	Transitional
Tcf3	0.003	Transitional
Zbtb7a	0.003	Transitional
Nr2c2	0.003	Transitional
Socs1	0.002	Transitional
Ahcyl2	0.002	Transitional
Zbtb16	0.002	Transitional
Prdm2	0.002	Transitional
Slc25a25	0.002	Transitional
Clpx	0.002	Transitional
Taok2	0.002	Transitional
Ube2e1	0.002	Transitional
Med31	0.001	Transitional
Rsrc1	0.001	Transitional
Foxj3	0.001	Transitional
Insr	0.001	Transitional
Akap11	0.001	Transitional
Phf12	0.001	Transitional
Zbtb20	0	Transitional
Mllt6	0	Transitional
Lgalsl	-0.001	Transitional
Tia1	-0.001	Transitional
Clock	-0.001	Transitional
Borcs6	-0.001	Transitional
Matr3	-0.002	Transitional
Ubr2	-0.002	Transitional
Abhd2	-0.002	Transitional
Atxn7	-0.002	Transitional
Map4k3	-0.003	Transitional
Pcm1	-0.003	Transitional
Xrn1	-0.003	Transitional
Vps54	-0.004	Transitional
Ppp1r15a	-0.005	Transitional
Zmynd11	-0.005	Transitional
Dhx9	-0.005	Transitional
Safb	-0.005	Transitional
Nsmce3	-0.005	Transitional
Tasor2	-0.005	Transitional
Tmem245	-0.005	Transitional
Srpk1	-0.005	Transitional
Set	-0.006	Transitional
Egr2	-0.006	Transitional
Rybp	-0.006	Transitional
Pla2g12a	-0.006	Transitional
Ctnnb1	-0.006	Transitional
Emc8	-0.006	Transitional
Zfp462	-0.006	Transitional
Map4k5	-0.006	Transitional
Raf1	-0.006	Transitional
Abi2	-0.006	Transitional
Upf2	-0.006	Transitional
Arhgef12	-0.007	Transitional
Abcc5	-0.007	Transitional
Taf11	-0.007	Transitional
Pds5b	-0.007	Transitional
Srebf1	-0.007	Transitional
Ogfrl1	-0.007	Transitional
Ndufaf4	-0.008	Transitional
Kmt2d	-0.008	Transitional
Atxn2	-0.008	Transitional
Sparcl1	-0.008	Transitional
Katna1	-0.008	Transitional
Hmgcs1	-0.009	Transitional
Btg3	-0.009	Transitional
Rab20	-0.009	Transitional
Ylpm1	-0.009	Transitional
Ammecr1	-0.009	Transitional
Rfxap	-0.009	Transitional
Nf1	-0.009	Transitional
Aopep	-0.009	Transitional
Ythdc1	-0.01	Transitional
Nop56	-0.01	Transitional
Cdip1	-0.01	Transitional
Yy1	-0.01	Transitional
Ice1	-0.01	Transitional
Ahctf1	-0.01	Transitional
Plekhg2	-0.01	Transitional
Brwd3	-0.01	Transitional
Nup62	-0.011	Transitional
Crim1	-0.011	Transitional
1810026B05Rik	-0.011	Transitional
Ubr5	-0.011	Transitional
Kdm2b	-0.011	Transitional
Maml1	-0.011	Transitional
Smad2	-0.011	Transitional
Cabin1	-0.011	Transitional
Sdc1	-0.012	Transitional
Sp1	-0.012	Transitional
Acsl3	-0.012	Transitional
Gulp1	-0.012	Transitional
Fasn	-0.012	Transitional
Afg3l2	-0.012	Transitional
Nt5dc3	-0.013	Transitional
Prpf8	-0.013	Transitional
Nup50	-0.013	Transitional
Nfil3	-0.013	Transitional
Pkd1	-0.013	Transitional
Klhl21	-0.013	Transitional
Hist1h4d	-0.013	Transitional
Ccdc47	-0.014	Transitional
Apex1	-0.014	Transitional
BC018473	-0.014	Transitional
Baz2a	-0.014	Transitional
Cbx6	-0.015	Transitional
Atxn2l	-0.015	Transitional
Srrt	-0.015	Transitional
Crkl	-0.015	Transitional
Scoc	-0.015	Transitional
Usp33	-0.015	Transitional
Rmnd5a	-0.015	Transitional
Ikzf5	-0.015	Transitional
Xpo1	-0.015	Transitional
Srcap	-0.016	Transitional
Zfp740	-0.016	Transitional
Txnip	-0.016	Transitional
Rnf38	-0.016	Transitional
Smg6	-0.016	Transitional
Ggps1	-0.016	Transitional
Nt5c2	-0.016	Transitional
Hs6st1	-0.016	Transitional
Usp37	-0.016	Transitional
Tead1	-0.017	Transitional
Ncoa1	-0.017	Transitional
Nfx1	-0.017	Transitional
Sbds	-0.017	Transitional
Gxylt1	-0.017	Transitional
Mtrex	-0.017	Transitional
Asxl1	-0.017	Transitional
Cnot7	-0.018	Transitional
Ubald1	-0.018	Transitional
Leng8	-0.018	Transitional
4632427E13Rik	-0.018	Transitional
Zbtb4	-0.018	Transitional
Gcnt2	-0.018	Transitional
Tspyl1	-0.018	Transitional
Dstyk	-0.018	Transitional
Zzz3	-0.019	Transitional
Itpr1	-0.019	Transitional
Trim33	-0.019	Transitional
Hdac5	-0.019	Transitional
Pcmtd2	-0.02	Transitional
Jmy	-0.02	Transitional
Kmt2b	-0.02	Transitional
Snhg8	-0.02	Transitional
Prr14	-0.02	Transitional
Pom121	-0.02	Transitional
Runx1	-0.021	Transitional
Morc4	-0.021	Transitional
Rspry1	-0.021	Transitional
Bsdc1	-0.021	Transitional
Chd8	-0.021	Transitional
Tbpl1	-0.022	Transitional
Zhx1	-0.022	Transitional
Rsbn1	-0.022	Transitional
Brpf1	-0.022	Transitional
Ubxn2a	-0.022	Transitional
Zfp280d	-0.023	Transitional
Ppm1b	-0.023	Transitional
Phip	-0.023	Transitional
Nvl	-0.023	Transitional
Zranb1	-0.023	Transitional
Btbd7	-0.024	Transitional
1110038B12Rik	-0.024	Transitional
Trappc10	-0.024	Transitional
Lnpk	-0.024	Transitional
Zhx3	-0.024	Transitional
Fam76b	-0.024	Transitional
Esf1	-0.024	Transitional
Maff	-0.024	Transitional
Manea	-0.024	Transitional
Rnd3	-0.025	Transitional
Tcf7l2	-0.025	Transitional
Qser1	-0.025	Transitional
Pum1	-0.025	Transitional
Ctr9	-0.025	Transitional
Tnrc6b	-0.025	Transitional
Znrf1	-0.025	Transitional
Pttg1	-0.025	Transitional
Galnt11	-0.025	Transitional
Tacc2	-0.026	Transitional
Ptger4	-0.026	Transitional
Tmem159	-0.026	Transitional
Stmn1	-0.026	Transitional
Gdi1	-0.026	Transitional
Nmd3	-0.027	Transitional
Tle3	-0.027	Transitional
Zwint	-0.027	Transitional
Ddhd2	-0.027	Transitional
Luc7l	-0.027	Transitional
Zfp592	-0.027	Transitional
Lrrc42	-0.027	Transitional
Cntrl	-0.027	Transitional
Tmem63a	-0.027	Transitional
Bdp1	-0.027	Transitional
Ppp2r5e	-0.027	Transitional
Mllt10	-0.027	Transitional
Nectin3	-0.028	Transitional
Wsb1	-0.028	Transitional
Pdgfrb	-0.028	Transitional
Cstf3	-0.028	Transitional
Pphln1	-0.028	Transitional
Nr4a2	-0.028	Transitional
Mosmo	-0.028	Transitional
Fbxo33	-0.028	Transitional
Tmem183a	-0.028	Transitional
Ppp4r3a	-0.028	Transitional
Trip6	-0.029	Transitional
Atxn7l3	-0.029	Transitional
Ehmt1	-0.029	Transitional
Mga	-0.029	Transitional
Cyhr1	-0.029	Transitional
Rbmxl1	-0.029	Transitional
Nbr1	-0.029	Transitional
Hmg20a	-0.029	Transitional
Polr2b	-0.029	Transitional
Eif5	-0.03	Transitional
Paf1	-0.03	Transitional
Hcfc1	-0.03	Transitional
Nop14	-0.03	Transitional
Wdr33	-0.03	Transitional
Pqbp1	-0.03	Transitional
Rbm33	-0.03	Transitional
Map3k8	-0.03	Transitional
Wdr82	-0.03	Transitional
Srek1	-0.03	Transitional
Cdk2ap1	-0.031	Transitional
Casd1	-0.031	Transitional
Mecp2	-0.031	Transitional
Ankrd11	-0.031	Transitional
Eps15l1	-0.032	Transitional
Bmpr1a	-0.032	Transitional
Dmtf1	-0.032	Transitional
Clstn1	-0.032	Transitional
Cnot4	-0.032	Transitional
Ccng2	-0.032	Transitional
Slc25a17	-0.032	Transitional
Khdc4	-0.032	Transitional
Fnta	-0.032	Transitional
Atf2	-0.032	Transitional
Spats2	-0.032	Transitional
Ranbp9	-0.032	Transitional
Rxra	-0.032	Transitional
Tcf4	-0.033	Transitional
Slf2	-0.033	Transitional
Huwe1	-0.033	Transitional
Tox4	-0.033	Transitional
Dtx3	-0.033	Transitional
Rnf216	-0.033	Transitional
N4bp2	-0.033	Transitional
Phf21a	-0.033	Transitional
Brd2	-0.033	Transitional
Ppp2r3a	-0.034	Transitional
Ophn1	-0.034	Transitional
Hnrnpr	-0.034	Transitional
Gdf10	-0.034	Transitional
Pik3ca	-0.034	Transitional
Nkap	-0.034	Transitional
Oser1	-0.034	Transitional
Anapc10	-0.034	Transitional
Sacm1l	-0.034	Transitional
Mapkap1	-0.035	Transitional
Gnaq	-0.035	Transitional
Brd8	-0.035	Transitional
4930402H24Rik	-0.035	Transitional
Uty	-0.035	Transitional
Ggnbp2	-0.036	Transitional
Chpt1	-0.036	Transitional
Ube4a	-0.036	Transitional
Paxbp1	-0.036	Transitional
Lrch3	-0.036	Transitional
Cirbp	-0.036	Transitional
Zfp800	-0.036	Transitional
S100pbp	-0.036	Transitional
Prpf39	-0.036	Transitional
Mnt	-0.036	Transitional
Col4a2	-0.037	Transitional
Fscn1	-0.037	Transitional
Igsf10	-0.037	Transitional
Orc4	-0.037	Transitional
Cspp1	-0.037	Transitional
Tlk2	-0.037	Transitional
Ilf3	-0.037	Transitional
Rabggtb	-0.037	Transitional
Rnmt	-0.037	Transitional
Rab11fip2	-0.037	Transitional
Vezf1	-0.037	Transitional
Vegfb	-0.037	Transitional
Cramp1l	-0.037	Transitional
Zrsr2	-0.037	Transitional
Gabpb2	-0.037	Transitional
Leo1	-0.037	Transitional
Mau2	-0.037	Transitional
Rbm27	-0.037	Transitional
Txndc11	-0.038	Transitional
Ror2	-0.038	Transitional
Ampd2	-0.038	Transitional
Pard3	-0.038	Transitional
Brd3	-0.038	Transitional
Hdac1	-0.038	Transitional
Mex3b	-0.038	Transitional
Ppp2r2a	-0.038	Transitional
Cemip2	-0.038	Transitional
Bace1	-0.038	Transitional
Casc3	-0.038	Transitional
Kank2	-0.039	Transitional
Tent4a	-0.039	Transitional
Gon4l	-0.039	Transitional
Fryl	-0.039	Transitional
Sh2b3	-0.039	Transitional
Chchd7	-0.039	Transitional
Eif4a1	-0.04	Transitional
Agap1	-0.04	Transitional
Pgp	-0.04	Transitional
Arih1	-0.04	Transitional
Ngdn	-0.04	Transitional
Meaf6	-0.04	Transitional
Cbr3	-0.041	Transitional
Rbbp7	-0.041	Transitional
Top1	-0.041	Transitional
Armcx2	-0.041	Transitional
Ddhd1	-0.041	Transitional
Cacna2d1	-0.041	Transitional
Akap9	-0.041	Transitional
Mak16	-0.041	Transitional
Fbln5	-0.041	Transitional
Phrf1	-0.041	Transitional
Rbm15	-0.041	Transitional
Polr1c	-0.041	Transitional
Map3k3	-0.041	Transitional
Mtus1	-0.041	Transitional
Smim3	-0.041	Transitional
Ccnh	-0.041	Transitional
Dctn6	-0.041	Transitional
Cdc73	-0.041	Transitional
Jup	-0.041	Transitional
Herc4	-0.041	Transitional
Senp7	-0.041	Transitional
Plec	-0.042	Transitional
Smarca5	-0.042	Transitional
Ppard	-0.042	Transitional
Memo1	-0.043	Transitional
Imp3	-0.043	Transitional
Mid1ip1	-0.043	Transitional
Cfap36	-0.043	Transitional
Trim56	-0.043	Transitional
Ethe1	-0.043	Transitional
Wtip	-0.044	Transitional
Snhg3	-0.044	Transitional
Elf1	-0.044	Transitional
Fchsd2	-0.045	Transitional
Trrap	-0.045	Transitional
Gabpa	-0.045	Transitional
Ube2q2	-0.045	Transitional
Hbs1l	-0.045	Transitional
Cpne1	-0.045	Transitional
Vps37a	-0.045	Transitional
Ddx23	-0.045	Transitional
Scaf8	-0.045	Transitional
Snrk	-0.045	Transitional
Dhps	-0.046	Transitional
Fam133b	-0.046	Transitional
Stxbp5	-0.046	Transitional
Arid5a	-0.046	Transitional
Emc4	-0.046	Transitional
Pi4ka	-0.046	Transitional
Ddx10	-0.046	Transitional
Gtf3c2	-0.046	Transitional
Kin	-0.047	Transitional
Rhot1	-0.047	Transitional
Rsl1d1	-0.047	Transitional
Ep400	-0.047	Transitional
Dlg1	-0.047	Transitional
Ppid	-0.047	Transitional
Reps1	-0.047	Transitional
Arhgef40	-0.047	Transitional
Cacybp	-0.047	Transitional
Taf3	-0.047	Transitional
Lmna	-0.048	Transitional
Pdgfra	-0.048	Transitional
Stat5a	-0.048	Transitional
Rbbp4	-0.048	Transitional
Odf2	-0.048	Transitional
Ube2e3	-0.048	Transitional
Nid2	-0.048	Transitional
Nipsnap2	-0.048	Transitional
Irf2	-0.048	Transitional
Phf20l1	-0.048	Transitional
Esyt1	-0.049	Transitional
Ubap2	-0.049	Transitional
Rhbdf1	-0.049	Transitional
Usp12	-0.049	Transitional
Maco1	-0.049	Transitional
Ankhd1	-0.049	Transitional
Scyl2	-0.049	Transitional
Rasa2	-0.049	Transitional
Pkd2	-0.05	Transitional
Cox19	-0.05	Transitional
Anp32e	-0.05	Transitional
Gtf2f1	-0.05	Transitional
Ssbp3	-0.05	Transitional
Actl6a	-0.05	Transitional
Nfyc	-0.05	Transitional
Polr2d	-0.05	Transitional
Cdc40	-0.05	Transitional
Gabarapl2	-0.05	Transitional
Polr3gl	-0.05	Transitional
2210016L21Rik	-0.051	Transitional
Cldnd1	-0.051	Transitional
Dcun1d3	-0.051	Transitional
Cxxc5	-0.051	Transitional
Snrnp48	-0.051	Transitional
Siah1a	-0.051	Transitional
Stk40	-0.051	Transitional
Lcor	-0.051	Transitional
Magohb	-0.051	Transitional
Sned1	-0.051	Transitional
Larp7	-0.051	Transitional
Pank3	-0.051	Transitional
Wdr48	-0.051	Transitional
Med1	-0.051	Transitional
Msmo1	-0.051	Transitional
Ube2e2	-0.052	Transitional
Rnf122	-0.052	Transitional
Prrc2c	-0.052	Transitional
Ube3b	-0.052	Transitional
Tgfb3	-0.052	Transitional
Upf1	-0.052	Transitional
Usp10	-0.052	Transitional
Rcc2	-0.052	Transitional
Tmem11	-0.052	Transitional
Usp19	-0.052	Transitional
Taf1	-0.052	Transitional
Ppil4	-0.052	Transitional
Rtf1	-0.052	Transitional
Utp14a	-0.052	Transitional
Rnf19a	-0.053	Transitional
Tspan18	-0.053	Transitional
Anapc16	-0.053	Transitional
Fbxo30	-0.053	Transitional
Pdlim4	-0.053	Transitional
Ube2g1	-0.053	Transitional
Vps13d	-0.053	Transitional
Peli1	-0.053	Transitional
Cacnb3	-0.054	Transitional
Aarsd1	-0.054	Transitional
Gnb4	-0.054	Transitional
Runx2	-0.054	Transitional
Ctcf	-0.054	Transitional
Bcl6	-0.054	Transitional
Usp45	-0.054	Transitional
Nhlrc2	-0.054	Transitional
Pqlc1	-0.054	Transitional
Snrnp200	-0.054	Transitional
Lats1	-0.054	Transitional
Mras	-0.054	Transitional
Zfp704	-0.054	Transitional
Klhl24	-0.054	Transitional
Lcorl	-0.054	Transitional
Nol11	-0.054	Transitional
Auh	-0.054	Transitional
Cdk13	-0.055	Transitional
Synrg	-0.055	Transitional
Gtf2b	-0.055	Transitional
Bbx	-0.055	Transitional
Setd2	-0.055	Transitional
Cpsf7	-0.055	Transitional
Nsd2	-0.055	Transitional
Ip6k1	-0.055	Transitional
Chordc1	-0.056	Transitional
Tsnax	-0.056	Transitional
Mfsd14a	-0.056	Transitional
Nfya	-0.056	Transitional
Cbfa2t3	-0.056	Transitional
Cdk17	-0.056	Transitional
Thoc6	-0.056	Transitional
Elmo2	-0.056	Transitional
Mpnd	-0.056	Transitional
Bag5	-0.056	Transitional
Pmpcb	-0.056	Transitional
Tmem64	-0.057	Transitional
Smarcc2	-0.057	Transitional
Xpo7	-0.057	Transitional
Ubr3	-0.057	Transitional
Ehbp1l1	-0.057	Transitional
Ensa	-0.057	Transitional
Frs2	-0.057	Transitional
Gps2	-0.057	Transitional
Appl2	-0.057	Transitional
Bmt2	-0.057	Transitional
Smim26	-0.058	Transitional
Fam98b	-0.058	Transitional
Pdgfc	-0.058	Transitional
Gtf3c1	-0.058	Transitional
Relch	-0.058	Transitional
Cryzl1	-0.058	Transitional
Srpk2	-0.058	Transitional
Stat3	-0.059	Transitional
Ick	-0.059	Transitional
Prrc2a	-0.059	Transitional
Hspa1a	-0.059	Transitional
Usp48	-0.059	Transitional
Ccs	-0.059	Transitional
Setd1b	-0.059	Transitional
Cnppd1	-0.059	Transitional
Rgmb	-0.059	Transitional
Ggta1	-0.059	Transitional
Ufd1	-0.059	Transitional
Tlnrd1	-0.059	Transitional
Rbl2	-0.059	Transitional
Rsbn1l	-0.059	Transitional
Snrnp40	-0.059	Transitional
Lmbrd2	-0.059	Transitional
Mmgt1	-0.06	Transitional
Rab28	-0.06	Transitional
Srsf4	-0.06	Transitional
Pfdn4	-0.06	Transitional
Mta2	-0.06	Transitional
Pole4	-0.06	Transitional
Cfap20	-0.061	Transitional
Foxj2	-0.061	Transitional
Alyref	-0.061	Transitional
Med12	-0.061	Transitional
Mrtfb	-0.061	Transitional
Ipmk	-0.061	Transitional
Cops8	-0.061	Transitional
Fam13b	-0.061	Transitional
Bod1l	-0.061	Transitional
Paip1	-0.061	Transitional
Cgrrf1	-0.061	Transitional
Ahsa2	-0.061	Transitional
Larp4	-0.062	Transitional
Pan3	-0.062	Transitional
Ttc19	-0.062	Transitional
Ppp1r15b	-0.062	Transitional
Tlk1	-0.062	Transitional
Gls	-0.062	Transitional
Rwdd4a	-0.062	Transitional
Ncoa6	-0.062	Transitional
Elp5	-0.062	Transitional
Med25	-0.062	Transitional
Fam204a	-0.062	Transitional
Egr1	-0.063	Transitional
Gas5	-0.063	Transitional
Usp22	-0.063	Transitional
Crot	-0.063	Transitional
Rabgap1l	-0.063	Transitional
Smurf2	-0.063	Transitional
Crebbp	-0.063	Transitional
Prpf6	-0.063	Transitional
Itga1	-0.063	Transitional
Pbx2	-0.063	Transitional
Ptk2	-0.064	Transitional
Csrp1	-0.064	Transitional
Jak2	-0.064	Transitional
Stag1	-0.064	Transitional
Birc6	-0.064	Transitional
Zyg11b	-0.064	Transitional
Spast	-0.064	Transitional
Rab9	-0.064	Transitional
Ncoa2	-0.064	Transitional
Nfyb	-0.064	Transitional
Gigyf1	-0.064	Transitional
Patl1	-0.064	Transitional
Qrich1	-0.064	Transitional
Ift43	-0.065	Transitional
Hnrnpu	-0.065	Transitional
Zfp622	-0.065	Transitional
Gadd45a	-0.065	Transitional
H2afx	-0.065	Transitional
Pcbp4	-0.065	Transitional
0610010K14Rik	-0.065	Transitional
Parg	-0.065	Transitional
Pcgf3	-0.065	Transitional
Cdc42bpb	-0.065	Transitional
Mindy3	-0.065	Transitional
Ginm1	-0.065	Transitional
Hipk2	-0.065	Transitional
Tmem41b	-0.065	Transitional
Virma	-0.065	Transitional
Stk11	-0.065	Transitional
Lemd2	-0.065	Transitional
Ncbp1	-0.065	Transitional
Pik3c2a	-0.065	Transitional
Atad2b	-0.065	Transitional
Ankrd13c	-0.065	Transitional
Pcmt1	-0.066	Transitional
Ro60	-0.066	Transitional
Txnl4a	-0.066	Transitional
Mrps5	-0.066	Transitional
Usp38	-0.066	Transitional
Uhrf2	-0.066	Transitional
Usp3	-0.066	Transitional
Stk16	-0.066	Transitional
Hdac2	-0.066	Transitional
Ndufaf2	-0.066	Transitional
Atg12	-0.066	Transitional
N4bp2l2	-0.066	Transitional
Dhx40	-0.066	Transitional
Nop16	-0.067	Transitional
Pnkd	-0.067	Transitional
Gkap1	-0.067	Transitional
Oaz2	-0.067	Transitional
Fut8	-0.067	Transitional
Ppp2cb	-0.067	Transitional
Gopc	-0.067	Transitional
Mbtd1	-0.067	Transitional
Zc3h14	-0.067	Transitional
Kbtbd2	-0.067	Transitional
Plekhf2	-0.067	Transitional
Ldah	-0.067	Transitional
Pde6d	-0.067	Transitional
D10Wsu102e	-0.067	Transitional
Emd	-0.068	Transitional
Pak1ip1	-0.068	Transitional
Il1rap	-0.068	Transitional
Immp1l	-0.068	Transitional
Mcc	-0.068	Transitional
Spred1	-0.068	Transitional
Xpr1	-0.068	Transitional
Zfx	-0.068	Transitional
4833420G17Rik	-0.068	Transitional
Mdm4	-0.068	Transitional
Suz12	-0.068	Transitional
Atf4	-0.069	Transitional
Cyth2	-0.069	Transitional
Yaf2	-0.069	Transitional
Ckap5	-0.069	Transitional
Rai14	-0.069	Transitional
Timm17a	-0.069	Transitional
Diablo	-0.069	Transitional
Pdha1	-0.07	Transitional
Tor1aip2	-0.07	Transitional
Trak2	-0.07	Transitional
Dpf2	-0.07	Transitional
Herc2	-0.07	Transitional
Phf10	-0.07	Transitional
Tmem176b	-0.07	Transitional
Trim24	-0.07	Transitional
Tasor	-0.07	Transitional
Mycbp2	-0.07	Transitional
Ubp1	-0.07	Transitional
Map2k7	-0.07	Transitional
Dhx36	-0.07	Transitional
Arhgef1	-0.07	Transitional
Pex5	-0.07	Transitional
Usp32	-0.07	Transitional
Cwf19l2	-0.07	Transitional
Aamdc	-0.07	Transitional
Gpx1	-0.07	Transitional
Capn1	-0.07	Transitional
Ist1	-0.07	Transitional
Dyrk1a	-0.07	Transitional
Dlat	-0.07	Transitional
Naa10	-0.07	Transitional
Gmps	-0.071	Transitional
Rnf146	-0.071	Transitional
Psmd9	-0.071	Transitional
Syncrip	-0.071	Transitional
Usp5	-0.071	Transitional
Stard7	-0.071	Transitional
Fxr2	-0.071	Transitional
Ndufs1	-0.071	Transitional
Fam43a	-0.071	Transitional
Nsmaf	-0.072	Transitional
Rpa3	-0.072	Transitional
Mrto4	-0.072	Transitional
Ago3	-0.072	Transitional
Lyar	-0.072	Transitional
Ammecr1l	-0.072	Transitional
Afdn	-0.072	Transitional
Arid1b	-0.072	Transitional
Tesk1	-0.072	Transitional
Rabgap1	-0.072	Transitional
Rpl39l	-0.073	Transitional
Kif1c	-0.073	Transitional
Rbm28	-0.073	Transitional
Aqr	-0.073	Transitional
Impa1	-0.073	Transitional
Mysm1	-0.073	Transitional
Dcun1d1	-0.073	Transitional
Mnat1	-0.073	Transitional
Zfp655	-0.073	Transitional
Mcmbp	-0.073	Transitional
Phldb1	-0.074	Transitional
Prkx	-0.074	Transitional
Smurf1	-0.074	Transitional
Ppp2r3d	-0.074	Transitional
Bri3bp	-0.074	Transitional
Psme4	-0.074	Transitional
Rnf103	-0.074	Transitional
[truncated: 4,574 more rows]
