# Supplementary material for: Novel integrated multiomics analysis reveals a key role for integrin beta-like 1 in wound scarring
Source: EMBO Rep. 2024 Nov 18;26(1):122–52. doi: 10.1038/s44319-024-00322-3 (PMC11724056; doi:10.1038/s44319-024-00322-3)
Supplement: Supplementary file 5 — Dataset EV3 [file 44319_2024_322_MOESM5_ESM.xlsx]

## Sheet: Table of the content
Dataset EV3. Summary of differential gene expression levels of each subcluster in scRNA-Seq.
The summarization of the T-test results of the differential expressed genes within each subcluster against the result of the cells.
Genes within the clusters with Log2FC over or equal to 1 were listed as Up-regulated.
Genes with Log2FC less or equal to -1 within the clusters were listed as Down-regulated.
Genes with Log2FC in between 1 and -1 were listed as Transitional.	Value of the logarithm function with base two on the values of fold change of the normalized genes within the clusters against the result of the cells.
Legend
Log2FC	Value of the logarithm function with base two on the values of fold change of the normalized genes within the clusters against the result of the cells.
FDR	False Discovery Rate
P-Value	P-value of the T-test result
Percentage 1	Percentage of cells within cluster with the listed gene expressed
Percentage 2	Percentage of the result of cells within cluster with the listed gene expressed
Tables
Macrophage cluster 1	Differential expressed genes within the Macrophage subcluster 1
Macrophage cluster 2	Differential expressed genes within the Macrophage subcluster 2
Macrophage cluster 3	Differential expressed genes within the Macrophage subcluster 3
Macrophage cluster 4	Differential expressed genes within the Macrophage subcluster 4
Macrophage cluster 5	Differential expressed genes within the Macrophage subcluster 5
Macrophage cluster 6	Differential expressed genes within the Macrophage subcluster 6
Dendritic cell cluster 1	Differential expressed genes within the Dendritic cell cluster 1
Dendritic cell cluster 2	Differential expressed genes within the Dendritic cell cluster 2
Dendritic cell cluster 3	Differential expressed genes within the Dendritic cell cluster 3
Neutrophil cluster	Differential expressed genes within the Neutrophil cluster
B cell cluster	Differential expressed genes within the B cell cluster
Pericyte cluster	Differential expressed genes within the Pericyte cluster
Epithelial cell cluster	Differential expressed genes within the Epithelial cell cluster
Fibroblast cluster 1	Differential expressed genes within the Fibroblast subcluster 1
Fibroblast cluster 2	Differential expressed genes within the Fibroblast subcluster 2
Fibroblast cluster 3	Differential expressed genes within the Fibroblast subcluster 3
Fibroblast cluster 4	Differential expressed genes within the Fibroblast subcluster 4
Fibroblast cluster 5	Differential expressed genes within the Fibroblast subcluster 5
Fibroblast cluster 6	Differential expressed genes within the Fibroblast subcluster 6
Fibroblast cluster 7	Differential expressed genes within the Fibroblast subcluster 7
Fibroblast cluster 8	Differential expressed genes within the Fibroblast subcluster 8
Endothelial cell cluster	Differential expressed genes within the Endothelial cell cluster
Mesenchymal cell cluster	Differential expressed genes within the Mesenchymal cell cluster
schwann cell cluster	Differential expressed genes within the schwann cell cluster

## Sheet: Macrophage cluster 1
Ensembl ID	Gene Name	Log2FC	P-value	FDR	Dissimilarity	Type	Percentage 1	Percentage 2
Cd74	Cd74	1.653	0	Inf	0.37762	Up-regulated	88.0009	38.9683
ENSMUSG00000036594	H2-Aa	1.631	0	Inf	0.32188	Up-regulated	81.8042	38.0348
ENSMUSG00000060586	H2-Eb1	1.598	0	Inf	0.28573	Up-regulated	76.9433	29.8869
ENSMUSG00000049103	Ccr2	1.52	0	Inf	0.25854	Up-regulated	77.1185	19.4038
ENSMUSG00000079419	Ms4a6c	1.489	0	Inf	0.26956	Up-regulated	85.9207	30.2959
ENSMUSG00000073421	H2-Ab1	1.467	0	Inf	0.30916	Up-regulated	79.746	32.4055
ENSMUSG00000058715	Fcer1g	1.311	0	Inf	0.35295	Up-regulated	97.5476	52.3338
ENSMUSG00000036905	C1qb	1.296	0	Inf	0.13864	Up-regulated	68.8636	37.2084
ENSMUSG00000040152	Thbs1	1.222	1.73153e-241	239.778	0.07128	Up-regulated	69.8927	52.6751
Lyz2	Lyz2	1.219	0	Inf	0.35427	Up-regulated	97.6571	55.2021
ENSMUSG00000015340	Cybb	1.219	0	Inf	0.21961	Up-regulated	82.0451	28.8885
ENSMUSG00000038642	Ctss	1.186	0	Inf	0.35071	Up-regulated	97.9199	49.4627
ENSMUSG00000000682	Cd52	1.156	0	Inf	0.28064	Up-regulated	87.2564	30.2564
ENSMUSG00000027398	Il1b	1.14	0	Inf	0.12411	Up-regulated	65.5135	27.6194
ENSMUSG00000051439	Cd14	1.128	0	Inf	0.13148	Up-regulated	76.4835	38.3366
ENSMUSG00000046805	Mpeg1	1.125	0	Inf	0.23873	Up-regulated	87.979	36.76
ENSMUSG00000036887	C1qa	1.117	0	Inf	0.10663	Up-regulated	68.0753	40.5844
ENSMUSG00000035493	Tgfbi	1.108	0	Inf	0.10306	Up-regulated	76.8557	51.1041
ENSMUSG00000002985	Apoe	1.106	0	Inf	0.21027	Up-regulated	95.4894	76.9749
ENSMUSG00000030579	Tyrobp	1.096	0	Inf	0.27103	Up-regulated	92.6429	43.3737
ENSMUSG00000030560	Ctsc	1.08	0	Inf	0.20118	Up-regulated	87.7381	42.223
ENSMUSG00000045382	Cxcr4	1.066	3.31026e-317	315.352	0.09077	Up-regulated	58.1125	23.3973
ENSMUSG00000036896	C1qc	1.033	0	Inf	0.1057	Up-regulated	65.4259	34.9578
ENSMUSG00000073412	Lst1	1.016	0	Inf	0.17751	Up-regulated	73.3742	25.5267
ENSMUSG00000024397	Aif1	1.011	0	Inf	0.17052	Up-regulated	69.1701	21.0452
ENSMUSG00000028581	Laptm5	1.002	0	Inf	0.22621	Up-regulated	93.0151	45.4071
ENSMUSG00000024672	Ms4a7	0.966	0	Inf	0.10252	Transitional	58.8132	25.4223
ENSMUSG00000026395	Ptprc	0.957	0	Inf	0.17673	Transitional	85.5704	37.984
ENSMUSG00000024675	Ms4a4c	0.947	0	Inf	0.10436	Transitional	43.6172	6.31751
ENSMUSG00000021190	Lgmn	0.932	0	Inf	0.13104	Transitional	90.081	64.0494
ENSMUSG00000024677	Ms4a6b	0.926	0	Inf	0.12046	Transitional	62.2728	18.9046
ENSMUSG00000030707	Coro1a	0.913	0	Inf	0.14391	Transitional	75.2573	28.3498
ENSMUSG00000033685	Ucp2	0.873	0	Inf	0.16234	Transitional	82.7458	38.0348
ENSMUSG00000074622	Mafb	0.834	0	Inf	0.09821	Transitional	81.016	52.8189
ENSMUSG00000019943	Atp2b1	0.83	1.6856e-318	316.641	0.09233	Transitional	85.3514	67.7835
Fyb	Fyb	0.828	0	Inf	0.11658	Transitional	68.4913	25.9864
ENSMUSG00000043832	Clec4a3	0.824	0	Inf	0.10232	Transitional	58.9884	17.4155
ENSMUSG00000036908	Unc93b1	0.821	0	Inf	0.13292	Transitional	79.9869	41.6251
ENSMUSG00000027506	Tpd52	0.815	0	Inf	0.10526	Transitional	71.5787	33.4123
ENSMUSG00000049037	Clec4a1	0.809	0	Inf	0.10045	Transitional	66.039	24.3224
ENSMUSG00000022584	Ly6c2	0.785	2.1569e-190	188.791	0.05352	Transitional	20.5605	2.47624
Csf1r	Csf1r	0.782	0	Inf	0.11598	Transitional	75.104	32.2362
ENSMUSG00000022378	Fam49b	0.78	0	Inf	0.10462	Transitional	71.2284	34.642
ENSMUSG00000079227	Ccr5	0.766	3.74268e-284	282.365	0.081	Transitional	54.2807	18.5943
ENSMUSG00000021998	Lcp1	0.743	0	Inf	0.12085	Transitional	84.3223	43.6219
ENSMUSG00000026656	Fcgr2b	0.736	0	Inf	0.10188	Transitional	75.1478	32.6311
ENSMUSG00000060063	Alox5ap	0.731	6.32022e-282	280.141	0.08101	Transitional	70.8123	32.1488
ENSMUSG00000040659	Efhd2	0.722	0	Inf	0.10221	Transitional	80.5343	51.3975
ENSMUSG00000025743	Sdc3	0.709	2.53986e-252	250.588	0.07257	Transitional	66.5207	32.8567
ENSMUSG00000042228	Lyn	0.707	5.93e-322	320.087	0.09176	Transitional	63.1049	26.0118
ENSMUSG00000019122	Ccl9	0.707	9.09337e-238	236.066	0.06898	Transitional	66.4769	32.5972
ENSMUSG00000051495	Irf2bp2	0.704	7.17854e-193	191.261	0.05557	Transitional	69.9146	52.1702
ENSMUSG00000018920	Cxcl16	0.693	3.43513e-277	275.415	0.07937	Transitional	54.9814	26.0795
ENSMUSG00000026358	Rgs1	0.693	1.30559e-167	166.067	0.04809	Transitional	43.1136	19.3502
ENSMUSG00000004730	Adgre1	0.69	2.70584e-264	262.539	0.07568	Transitional	59.1417	23.1661
ENSMUSG00000015947	Fcgr1	0.69	1.38067e-224	222.912	0.06367	Transitional	44.3179	11.8002
ENSMUSG00000026360	Rgs2	0.69	3.61731e-209	207.526	0.06025	Transitional	58.5724	30.4312
ENSMUSG00000056501	Cebpb	0.687	5.95537e-144	142.462	0.04375	Transitional	91.3291	83.1063
Cd83	Cd83	0.679	3.78482e-229	227.465	0.06596	Transitional	57.7184	24.8075
ENSMUSG00000079547	H2-DMb1	0.678	8.16653e-273	271.045	0.07777	Transitional	51.7845	15.1113
ENSMUSG00000030214	Plbd1	0.678	3.10509e-270	268.468	0.07703	Transitional	53.9742	13.5375
ENSMUSG00000020120	Plek	0.669	1.40055e-301	299.758	0.08748	Transitional	79.2643	43.8503
ENSMUSG00000049866	Arl4c	0.666	6.46592e-237	235.218	0.06817	Transitional	67.725	37.9389
ENSMUSG00000072620	Slfn2	0.662	5.0915e-268	266.258	0.07705	Transitional	70.0241	35.347
ENSMUSG00000040552	C3ar1	0.659	1.39683e-256	254.839	0.07378	Transitional	63.6961	27.6363
ENSMUSG00000030786	Itgam	0.659	1.80452e-227	225.79	0.06516	Transitional	62.2947	27.5742
ENSMUSG00000037902	Sirpa	0.627	9.60579e-288	285.95	0.08266	Transitional	76.4616	50.227
ENSMUSG00000020077	Srgn	0.626	2.87711e-315	313.419	0.09139	Transitional	77.8848	42.6488
ENSMUSG00000021423	Ly86	0.624	2.13692e-204	202.764	0.05829	Transitional	48.1936	16.2535
ENSMUSG00000045817	Zfp36l2	0.621	2.57796e-172	170.76	0.05022	Transitional	77.9505	62.4841
ENSMUSG00000027995	Tlr2	0.62	8.82196e-181	179.203	0.05155	Transitional	47.1425	20.7039
ENSMUSG00000037649	H2-DMa	0.619	9.02933e-254	252.036	0.07233	Transitional	54.2369	15.1056
ENSMUSG00000052160	Pld4	0.618	1.09199e-212	211.037	0.06064	Transitional	55.3536	19.353
ENSMUSG00000038623	Tm6sf1	0.611	1.50984e-225	223.872	0.06431	Transitional	55.6821	22.2467
ENSMUSG00000044811	Cd300c2	0.607	5.39233e-222	220.324	0.06293	Transitional	46.5513	13.2724
ENSMUSG00000053063	Clec12a	0.607	2.46758e-209	207.691	0.05933	Transitional	41.9312	10.3167
ENSMUSG00000040747	Cd53	0.591	1.35133e-219	217.928	0.0629	Transitional	70.0679	35.2963
ENSMUSG00000031827	Cotl1	0.59	8.95345e-311	308.936	0.08951	Transitional	80.2715	48.171
ENSMUSG00000028494	Plin2	0.59	7.3899e-234	232.167	0.06783	Transitional	73.3523	48.2867
ENSMUSG00000026480	Ncf2	0.584	9.70458e-209	207.098	0.05952	Transitional	54.7843	21.4119
ENSMUSG00000026832	Cytip	0.579	7.71849e-204	202.208	0.05811	Transitional	46.5951	16.1745
ENSMUSG00000026126	Ptpn18	0.578	7.69911e-196	194.223	0.05584	Transitional	54.7405	20.6419
ENSMUSG00000052688	Rab7b	0.57	1.10948e-185	184.094	0.05325	Transitional	58.3753	34.5884
ENSMUSG00000052336	Cx3cr1	0.569	9.44478e-195	193.137	0.05519	Transitional	31.4649	4.5802
ENSMUSG00000056529	Ptafr	0.566	7.60246e-159	157.319	0.04558	Transitional	58.1782	28.9449
ENSMUSG00000030148	Clec4a2	0.564	4.13907e-178	176.544	0.05079	Transitional	46.8798	15.1084
ENSMUSG00000022587	Ly6e	0.561	5.09008e-142	140.541	0.04198	Transitional	81.9575	66.9459
ENSMUSG00000009687	Fxyd5	0.559	8.45204e-296	293.987	0.08553	Transitional	86.1835	59.2267
ENSMUSG00000018774	Cd68	0.556	9.82705e-207	205.097	0.05924	Transitional	61.8349	26.7705
ENSMUSG00000002111	Spi1	0.555	2.96282e-188	186.659	0.05366	Transitional	59.711	25.789
ENSMUSG00000024679	Ms4a6d	0.553	1.34664e-171	170.044	0.04893	Transitional	47.1425	17.9936
ENSMUSG00000020009	Ifngr1	0.541	1.75324e-196	194.864	0.05633	Transitional	66.3017	42.1666
ENSMUSG00000023913	Pla2g7	0.538	3.66938e-180	178.587	0.05166	Transitional	56.5579	25.6367
ENSMUSG00000039361	Picalm	0.537	8.17666e-180	178.241	0.05238	Transitional	85.2201	70.8464
ENSMUSG00000070691	Runx3	0.535	2.54318e-158	156.796	0.04515	Transitional	38.6687	12.8212
ENSMUSG00000018930	Ccl4	0.535	8.18894e-89	87.5077	0.02581	Transitional	35.9974	20.1484
ENSMUSG00000059089	Fcgr4	0.531	3.52147e-170	168.63	0.0482	Transitional	34.1362	8.13098
ENSMUSG00000029810	Tmem176b	0.528	3.53912e-117	115.773	0.03367	Transitional	49.989	27.8055
ENSMUSG00000043953	Ccrl2	0.526	4.07734e-121	119.701	0.03482	Transitional	44.0114	22.8305
ENSMUSG00000038179	Slamf7	0.525	2.27015e-136	134.907	0.03855	Transitional	34.3552	11.0246
ENSMUSG00000000275	Trim25	0.523	2.09387e-153	151.891	0.04403	Transitional	56.2514	34.2133
ENSMUSG00000040809	Chil3	0.509	1.35215e-132	131.145	0.03709	Transitional	15.0427	1.92346
ENSMUSG00000058755	Osm	0.508	4.01227e-112	110.734	0.03196	Transitional	37.1579	16.0081
ENSMUSG00000058818	Pirb	0.504	1.14534e-143	142.181	0.04096	Transitional	51.7407	21.9364
ENSMUSG00000018008	Cyth4	0.499	1.62542e-151	150.009	0.04319	Transitional	53.5143	22.3736
ENSMUSG00000038679	Trps1	0.498	6.48466e-140	138.441	0.04019	Transitional	53.383	27.7406
ENSMUSG00000027639	Samhd1	0.496	1.372e-121	120.173	0.03521	Transitional	64.353	46.3914
ENSMUSG00000043263	Ifi209	0.495	1.51235e-142	141.065	0.04033	Transitional	30.4576	8.5653
ENSMUSG00000079017	Ifi27l2a	0.494	4.71346e-197	195.433	0.05755	Transitional	73.418	46.163
ENSMUSG00000060802	B2m	0.493	1.11562e-202	201.049	0.06052	Transitional	97.2411	88.5551
ENSMUSG00000074677	Sirpb1c	0.493	1.00695e-148	147.222	0.04167	Transitional	26.6696	4.57456
ENSMUSG00000021298	Gpr132	0.493	5.02644e-139	137.555	0.03961	Transitional	39.3475	15.069
ENSMUSG00000030142	Clec4e	0.484	1.99563e-107	106.053	0.03088	Transitional	35.9755	16.0448
ENSMUSG00000112148	Lilrb4a	0.483	1.34505e-150	149.093	0.04322	Transitional	57.8498	28.0481
ENSMUSG00000022014	Epsti1	0.483	1.41989e-139	138.101	0.03947	Transitional	43.0699	14.3752
ENSMUSG00000059498	Fcgr3	0.48	2.33333e-138	136.891	0.03943	Transitional	52.6166	23.1943
ENSMUSG00000002992	Apoc2	0.48	1.10845e-125	124.253	0.03553	Transitional	29.0782	7.04797
ENSMUSG00000006519	Cyba	0.478	1.36598e-253	251.857	0.07346	Transitional	81.9575	59.974
ENSMUSG00000042129	Rassf4	0.469	4.87248e-134	132.585	0.03821	Transitional	47.7337	19.3276
ENSMUSG00000049130	C5ar1	0.467	4.11903e-106	104.745	0.03053	Transitional	45.6536	22.6246
ENSMUSG00000017707	Serinc3	0.464	3.65265e-141	139.687	0.04079	Transitional	71.2065	53.2814
ENSMUSG00000038612	Mcl1	0.461	1.40426e-123	122.156	0.03689	Transitional	89.2709	81.008
ENSMUSG00000020641	Rsad2	0.46	4.18237e-35	34.0551	0.00972	Transitional	15.0865	7.66562
ENSMUSG00000000346	Dazap2	0.457	6.27243e-145	143.437	0.04188	Transitional	70.3744	51.2903
ENSMUSG00000000594	Gm2a	0.454	1.12238e-188	187.079	0.05408	Transitional	63.6085	37.011
ENSMUSG00000021451	Sema4d	0.454	6.28531e-124	122.503	0.03502	Transitional	35.4281	9.73292
ENSMUSG00000024737	Slc15a3	0.452	3.34419e-120	118.79	0.03394	Transitional	42.7414	17.235
ENSMUSG00000041515	Irf8	0.449	3.34351e-132	130.753	0.03767	Transitional	48.741	21.4542
ENSMUSG00000001020	S100a4	0.447	4.71914e-242	240.342	0.07095	Transitional	72.2137	49.6573
Lgals3	Lgals3	0.445	1.8755e-320	318.59	0.09286	Transitional	82.4392	53.6199
ENSMUSG00000031838	Ifi30	0.445	1.87302e-177	175.89	0.05142	Transitional	70.9656	47.0091
ENSMUSG00000026826	Nr4a2	0.442	4.34588e-68	66.8614	0.01987	Transitional	43.2669	29.8756
ENSMUSG00000045658	Pid1	0.439	5.82897e-115	113.564	0.03305	Transitional	58.4848	35.3217
ENSMUSG00000026872	Zeb2	0.438	2.97732e-122	120.834	0.03627	Transitional	89.5117	77.4628
ENSMUSG00000034652	Cd300a	0.438	9.67648e-114	112.348	0.03211	Transitional	41.34	15.2523
ENSMUSG00000060791	Gmfg	0.438	1.77891e-112	111.087	0.03206	Transitional	49.8139	22.1903
ENSMUSG00000001156	Mxd1	0.438	1.08119e-75	74.4356	0.02181	Transitional	40.6613	27.1879
ENSMUSG00000001687	Ubl3	0.437	6.30345e-148	146.427	0.04246	Transitional	63.8494	44.341
ENSMUSG00000052384	Nrros	0.435	2.50652e-97	95.9901	0.02774	Transitional	46.4419	20.9888
ENSMUSG00000026094	Stk17b	0.426	2.18051e-94	93.0622	0.02689	Transitional	45.8726	29.8869
ENSMUSG00000032554	Trf	0.425	9.09873e-113	111.377	0.03241	Transitional	53.2516	29.399
ENSMUSG00000085795	Zfp703	0.425	2.10525e-93	92.0805	0.02687	Transitional	53.6457	40.9933
ENSMUSG00000023367	Tmem176a	0.424	2.1341e-89	88.0879	0.02546	Transitional	42.4787	21.7362
ENSMUSG00000022831	Hcls1	0.423	7.30854e-102	100.511	0.02872	Transitional	45.2376	18.5521
ENSMUSG00000029254	Stap1	0.422	9.5423e-105	103.384	0.02957	Transitional	28.0271	6.70107
Gm34084	Gm34084	0.419	2.95349e-117	115.852	0.03273	Transitional	27.7425	5.44603
ENSMUSG00000027435	Cd93	0.419	2.87245e-106	104.9	0.03055	Transitional	50.7335	25.2475
ENSMUSG00000020101	Vsir	0.417	3.78093e-115	113.751	0.03251	Transitional	42.9385	17.5395
ENSMUSG00000030220	Arhgdib	0.415	2.33461e-138	136.891	0.03997	Transitional	69.4986	45.7484
ENSMUSG00000025190	Got1	0.415	7.21496e-112	110.481	0.03216	Transitional	50.011	32.8511
ENSMUSG00000001128	Cfp	0.413	1.40371e-83	82.2922	0.02406	Transitional	48.8285	27.6109
ENSMUSG00000030844	Rgs10	0.411	2.89113e-104	102.906	0.02971	Transitional	50.5146	27.6842
ENSMUSG00000023169	Slc38a1	0.411	1.33211e-95	94.2705	0.02694	Transitional	38.0337	15.1225
ENSMUSG00000040613	Apobec1	0.41	8.0872e-107	105.448	0.03016	Transitional	32.8662	11.1769
ENSMUSG00000024965	Fermt3	0.41	2.94723e-101	99.9086	0.02854	Transitional	47.0331	20.2696
ENSMUSG00000071713	Csf2rb	0.41	5.71798e-90	88.6569	0.02563	Transitional	40.5518	17.83
ENSMUSG00000023992	Trem2	0.408	2.56673e-111	109.932	0.03171	Transitional	42.5662	18.5746
ENSMUSG00000021457	Syk	0.408	8.80415e-107	105.412	0.03044	Transitional	49.7263	24.8949
ENSMUSG00000021886	Gpr65	0.406	1.06482e-100	99.3537	0.0284	Transitional	34.1581	11.3123
ENSMUSG00000030921	Trim30a	0.403	1.30147e-86	85.3143	0.02467	Transitional	40.924	26.8381
ENSMUSG00000022901	Cd86	0.4	6.32684e-89	87.6189	0.02505	Transitional	35.9317	12.2261
ENSMUSG00000049775	Tmsb4x	0.399	0	Inf	0.15835	Transitional	100	98.5137
ENSMUSG00000029322	Plac8	0.398	6.52918e-25	23.9307	0.00791	Transitional	46.4638	39.4647
ENSMUSG00000004207	Psap	0.394	0	Inf	0.10535	Transitional	99.3431	89.9145
ENSMUSG00000030096	Slc6a6	0.393	2.09044e-116	115.004	0.03369	Transitional	67.4622	44.1972
Jarid2	Jarid2	0.389	1.87216e-103	102.097	0.0295	Transitional	44.4931	26.5928
ENSMUSG00000028459	Cd72	0.387	1.92574e-103	102.085	0.02881	Transitional	20.9109	3.94562
ENSMUSG00000026222	Sp100	0.387	2.69723e-91	89.9785	0.02603	Transitional	42.1283	26.4969
ENSMUSG00000047180	Neurl3	0.386	3.88896e-89	87.8292	0.0251	Transitional	36.5229	14.5275
ENSMUSG00000026712	Mrc1	0.384	4.85205e-234	232.348	0.06813	Transitional	67.5936	36.3003
ENSMUSG00000026288	Inpp5d	0.383	4.21426e-85	83.8095	0.02394	Transitional	44.6464	20.6222
ENSMUSG00000039109	F13a1	0.381	6.25048e-110	108.549	0.03231	Transitional	56.8864	31.644
ENSMUSG00000034641	Cd300ld	0.381	6.83082e-82	80.6099	0.02303	Transitional	37.6615	16.0504
ENSMUSG00000004266	Ptpn6	0.38	2.46146e-95	94.0047	0.02688	Transitional	35.9755	12.9791
ENSMUSG00000032089	Il10ra	0.38	5.22498e-87	85.7088	0.0245	Transitional	36.6981	13.9549
ENSMUSG00000029401	Rilpl2	0.379	1.74877e-81	80.2034	0.02322	Transitional	42.1064	21.6854
ENSMUSG00000020275	Rel	0.375	1.78616e-102	101.121	0.0297	Transitional	58.7037	43.0098
ENSMUSG00000018927	Ccl6	0.374	3.46346e-239	237.482	0.06963	Transitional	70.6591	40.0034
ENSMUSG00000027423	Snx5	0.372	1.90849e-92	91.127	0.02661	Transitional	57.0615	37.6907
ENSMUSG00000025804	Ccr1	0.372	7.61135e-79	77.5753	0.02246	Transitional	35.647	17.3901
ENSMUSG00000055541	Lair1	0.371	2.74346e-91	89.9714	0.02573	Transitional	29.1657	9.28731
ENSMUSG00000112023	Lilr4b	0.371	8.95856e-79	77.5053	0.02267	Transitional	49.989	25.5408
ENSMUSG00000057191	AB124611	0.367	3.10323e-87	85.9334	0.0242	Transitional	30.4795	9.49883
ENSMUSG00000071715	Ncf4	0.361	1.29409e-89	88.3041	0.02488	Transitional	32.494	10.1983
ENSMUSG00000027947	Il6ra	0.358	2.51824e-86	85.0289	0.02429	Transitional	45.7412	24.5932
ENSMUSG00000033319	Fem1c	0.356	2.57712e-93	91.9938	0.02659	Transitional	45.5441	26.9312
ENSMUSG00000027293	Ehd4	0.356	3.15586e-90	88.9147	0.02595	Transitional	52.2444	30.3325
ENSMUSG00000062991	Nrg1	0.353	1.604e-57	56.3413	0.01577	Transitional	13.4662	5.81832
ENSMUSG00000063856	Gpx1	0.352	9.14014e-82	80.4839	0.02458	Transitional	82.8991	70.4149
ENSMUSG00000026341	Actr3	0.35	5.43226e-85	83.6998	0.0249	Transitional	81.9794	68.7142
ENSMUSG00000021948	Prkcd	0.349	7.08748e-89	87.5702	0.02534	Transitional	40.5737	23.8824
ENSMUSG00000042599	Kdm7a	0.349	8.63163e-75	73.5368	0.02156	Transitional	53.6238	41.2443
ENSMUSG00000061232	H2-K1	0.346	1.01453e-110	109.336	0.03352	Transitional	94.3508	85.7207
ENSMUSG00000015733	Capza2	0.346	2.61685e-79	78.0362	0.02328	Transitional	79.0015	66.2352
ENSMUSG00000020143	Dock2	0.344	4.19981e-64	62.8922	0.01823	Transitional	45.0843	22.2974
ENSMUSG00000015950	Ncf1	0.344	1.18478e-62	61.4474	0.01782	Transitional	45.6536	23.7809
ENSMUSG00000028599	Tnfrsf1b	0.342	1.52289e-75	74.2873	0.02151	Transitional	48.9599	29.5203
ENSMUSG00000070780	Rbm47	0.342	3.87986e-73	71.8907	0.02054	Transitional	34.0486	15.9912
Gpr141	Gpr141	0.339	7.40619e-93	91.5365	0.0258	Transitional	21.8743	4.04152
ENSMUSG00000019132	BC005537	0.338	4.26286e-66	64.8773	0.01948	Transitional	74.688	66.1957
ENSMUSG00000002699	Lcp2	0.337	3.34903e-70	68.9668	0.01971	Transitional	35.4062	14.9251
ENSMUSG00000025044	Msr1	0.335	1.08773e-60	59.4943	0.01699	Transitional	31.9904	13.4191
ENSMUSG00000026271	Gpr35	0.333	4.7969e-80	78.7713	0.02216	Transitional	26.3849	8.62735
ENSMUSG00000024696	Lpxn	0.33	8.68614e-67	65.5658	0.01875	Transitional	30.6547	11.1177
ENSMUSG00000024030	Abcg1	0.329	1.12166e-73	72.4271	0.0207	Transitional	31.2021	13.1709
ENSMUSG00000027540	Ptpn1	0.327	3.55788e-72	70.9319	0.02054	Transitional	52.7918	36.7544
ENSMUSG00000024014	Pim1	0.326	9.60652e-56	54.5719	0.01717	Transitional	79.6365	73.9572
ENSMUSG00000028249	Sdcbp	0.325	3.91009e-77	75.871	0.02287	Transitional	79.8117	69.4475
ENSMUSG00000025314	Ptprj	0.324	3.96572e-73	71.8815	0.02053	Transitional	42.8071	23.7301
ENSMUSG00000038608	Dock10	0.324	2.15043e-68	67.1653	0.0192	Transitional	35.647	15.9574
ENSMUSG00000022372	Sla	0.323	1.11387e-78	77.4114	0.02177	Transitional	26.9542	8.15636
Dab2	Dab2	0.322	8.44794e-78	76.5345	0.02304	Transitional	65.8638	51.4454
ENSMUSG00000026981	Il1rn	0.321	1.19313e-37	36.5842	0.01067	Transitional	27.9396	15.791
ENSMUSG00000029561	Oasl2	0.32	1.55278e-70	69.2994	0.0198	Transitional	28.3775	16.7414
ENSMUSG00000003484	Cyp4f18	0.32	6.84843e-67	65.6686	0.01876	Transitional	29.3628	9.06732
ENSMUSG00000038178	Slc43a2	0.319	8.51473e-53	51.638	0.01474	Transitional	38.9971	19.2374
ENSMUSG00000025795	Rassf3	0.318	9.04724e-65	63.5567	0.01816	Transitional	33.7421	17.2124
ENSMUSG00000025017	Pik3ap1	0.317	3.12789e-66	65.0107	0.01859	Transitional	31.4649	12.8663
ENSMUSG00000015745	Plekho1	0.316	1.39744e-74	73.3285	0.02094	Transitional	43.9457	25.098
ENSMUSG00000025498	Irf7	0.315	1.82585e-67	66.2395	0.01894	Transitional	27.0637	13.0073
ENSMUSG00000024858	Grk2	0.312	1.5587e-80	79.257	0.02264	Transitional	44.1209	26.1472
ENSMUSG00000023951	Vegfa	0.311	5.57195e-40	38.9018	0.01154	Transitional	30.9612	29.2636
ENSMUSG00000024661	Fth1	0.31	4.26961e-137	135.63	0.04389	Transitional	99.781	98.0427
ENSMUSG00000029705	Cux1	0.309	5.91992e-71	69.7164	0.01991	Transitional	40.2233	25.1178
ENSMUSG00000034765	Dusp5	0.307	1.19049e-42	41.5545	0.01231	Transitional	42.8728	33.5223
ENSMUSG00000020644	Id2	0.305	5.52632e-30	28.9658	0.009	Transitional	45.3033	39.5691
ENSMUSG00000015355	Cd48	0.304	7.8458e-56	54.6595	0.01561	Transitional	33.0852	13.546
ENSMUSG00000027009	Itga4	0.303	5.27696e-54	52.841	0.01509	Transitional	31.7714	12.6491
ENSMUSG00000036478	Btg1	0.303	3.33836e-35	34.1519	0.01184	Transitional	92.6648	89.483
ENSMUSG00000059326	Csf2ra	0.302	4.53623e-59	57.8837	0.01653	Transitional	36.2601	15.9207
ENSMUSG00000038855	Itpkb	0.301	5.15098e-67	65.7911	0.01909	Transitional	40.1358	26.7253
ENSMUSG00000008496	Pou2f2	0.301	1.43359e-64	63.3577	0.01777	Transitional	24.6332	8.20994
ENSMUSG00000027368	Dusp2	0.301	1.69735e-62	61.2927	0.01754	Transitional	22.0057	7.71639
ENSMUSG00000002885	Adgre5	0.301	2.9766e-54	53.0881	0.01516	Transitional	31.5306	14.9505
ENSMUSG00000041836	Ptpre	0.3	4.61173e-43	41.9641	0.01197	Transitional	36.5448	18.2503
ENSMUSG00000020611	Gna13	0.299	2.72933e-55	54.1204	0.01618	Transitional	57.0615	49.0792
ENSMUSG00000033192	Lpcat2	0.298	3.23121e-66	64.9968	0.01824	Transitional	25.5748	8.06611
ENSMUSG00000039145	Camk1d	0.298	2.47738e-60	59.1389	0.0169	Transitional	34.7931	16.6455
ENSMUSG00000022534	Mefv	0.296	2.65538e-61	60.1039	0.01684	Transitional	23.8012	6.70389
ENSMUSG00000048779	P2ry6	0.296	2.2529e-54	53.2081	0.01522	Transitional	29.6256	11.1036
ENSMUSG00000063889	Crem	0.295	4.80581e-56	54.871	0.01595	Transitional	33.6983	22.5738
ENSMUSG00000087107	AI662270	0.295	2.26257e-47	46.2479	0.0132	Transitional	34.18	14.629
ENSMUSG00000048865	Arhgap30	0.294	1.27574e-43	42.5189	0.01213	Transitional	34.2238	14.6262
ENSMUSG00000020152	Actr2	0.293	5.14885e-65	63.7995	0.01896	Transitional	67.2871	56.0172
ENSMUSG00000002603	Tgfb1	0.292	3.42571e-61	59.9939	0.01713	Transitional	38.7125	22.4272
ENSMUSG00000023947	Nfkbie	0.291	3.4875e-65	63.9681	0.01829	Transitional	31.224	15.4074
ENSMUSG00000089929	Bcl2a1b	0.291	2.01425e-43	42.322	0.01232	Transitional	32.6692	18.3575
ENSMUSG00000033220	Rac2	0.29	5.6246e-43	41.8788	0.01195	Transitional	34.6179	14.6177
ENSMUSG00000038151	Prdm1	0.287	1.50075e-52	51.3936	0.0147	Transitional	23.3633	9.12655
ENSMUSG00000032691	Nlrp3	0.286	2.94253e-45	44.1469	0.01305	Transitional	35.7565	18.6536
ENSMUSG00000070327	Rnf213	0.285	2.3904e-60	59.1542	0.01718	Transitional	37.5301	23.2028
ENSMUSG00000089809	Rasgef1b	0.285	1.34175e-57	56.4184	0.01613	Transitional	26.2536	11.3659
ENSMUSG00000025025	Mxi1	0.284	2.39088e-56	55.1732	0.01603	Transitional	34.9901	27.8788
ENSMUSG00000050721	Plekho2	0.283	1.95861e-60	59.2401	0.01719	Transitional	46.7484	34.2189
ENSMUSG00000060216	Arrb2	0.283	6.62993e-54	52.743	0.01509	Transitional	30.8737	13.2893
ENSMUSG00000056069	Otulinl	0.282	1.39004e-47	46.4589	0.01327	Transitional	33.326	14.8772
ENSMUSG00000024121	Atp6v0c	0.281	1.7079e-68	67.2649	0.02054	Transitional	84.4756	73.0547
Kctd12	Kctd12	0.278	4.59887e-54	52.9005	0.01579	Transitional	63.7399	46.8878
Synj1	Synj1	0.277	4.44778e-63	61.872	0.01768	Transitional	34.0705	18.9497
ENSMUSG00000078771	Evi2a	0.275	1.22093e-56	55.4638	0.01586	Transitional	29.9759	13.3373
ENSMUSG00000039936	Pik3cd	0.273	2.07923e-58	57.2247	0.01602	Transitional	26.9323	10.9992
ENSMUSG00000076617	Ighm	0.272	2.9166e-54	53.0965	0.01517	Transitional	24.7646	9.49601
ENSMUSG00000049988	Lrrc25	0.272	3.44716e-49	48.0507	0.0134	Transitional	26.4944	9.68497
ENSMUSG00000073411	H2-D1	0.271	1.01542e-71	70.4788	0.02165	Transitional	87.9352	77.0595
ENSMUSG00000027007	Itprid2	0.271	1.93234e-64	63.2287	0.01807	Transitional	32.1874	17.7003
ENSMUSG00000026737	Pip4k2a	0.271	1.50019e-51	50.3991	0.01463	Transitional	45.0843	28.3329
ENSMUSG00000029771	Irf5	0.271	1.39728e-40	39.4986	0.01125	Transitional	31.2459	12.8127
ENSMUSG00000018654	Ikzf1	0.27	4.64912e-45	43.9491	0.01256	Transitional	28.1585	11.8594
ENSMUSG00000032688	Malt1	0.267	4.02769e-54	52.9579	0.0156	Transitional	34.9464	21.9674
ENSMUSG00000021728	Emb	0.265	1.35139e-47	46.471	0.01372	Transitional	48.106	31.2435
ENSMUSG00000048546	Tob2	0.265	3.37846e-43	42.0989	0.01268	Transitional	57.0834	46.6368
ENSMUSG00000029366	Dck	0.264	4.69318e-49	47.9178	0.0137	Transitional	21.9838	10.1137
ENSMUSG00000017760	Ctsa	0.263	4.47339e-50	48.9335	0.01444	Transitional	61.0029	46.2109
ENSMUSG00000030536	Iqgap1	0.263	1.58817e-48	47.3922	0.01474	Transitional	83.8406	75.8496
ENSMUSG00000041235	Chd7	0.263	3.32945e-40	39.1241	0.01116	Transitional	27.8301	15.2523
ENSMUSG00000040943	Tet2	0.262	4.56547e-59	57.8811	0.01653	Transitional	35.7784	24.4832
ENSMUSG00000029570	Lfng	0.262	4.51957e-56	54.8972	0.01535	Transitional	22.8596	9.51011
ENSMUSG00000048621	Gm6377	0.261	3.17472e-54	53.0607	0.01483	Transitional	22.9253	8.02944
ENSMUSG00000073982	Rhog	0.261	3.81005e-50	49.0022	0.01398	Transitional	43.9019	28.9816
M6pr	M6pr	0.261	1.73709e-49	48.3463	0.01405	Transitional	52.4195	37.8825
ENSMUSG00000046223	Plaur	0.26	4.44614e-44	42.9745	0.01251	Transitional	34.9464	24.7878
ENSMUSG00000037966	Ninj1	0.26	5.7027e-42	40.8783	0.01212	Transitional	44.7996	31.2012
ENSMUSG00000034947	Tmem106a	0.259	6.75053e-51	49.7497	0.0142	Transitional	35.7784	21.7813
ENSMUSG00000029413	Naaa	0.259	2.14147e-46	45.2778	0.01317	Transitional	35.9536	25.5069
ENSMUSG00000053641	Dennd4a	0.258	4.12555e-40	39.0315	0.01158	Transitional	50.4927	42.1384
ENSMUSG00000059923	Grb2	0.257	1.49927e-52	51.3939	0.01515	Transitional	59.1636	45.7032
ENSMUSG00000031652	N4bp1	0.257	1.00763e-45	44.6101	0.01299	Transitional	38.3622	29.8051
ENSMUSG00000029135	Fosl2	0.257	2.72518e-42	41.1967	0.01258	Transitional	63.2363	60.0276
ENSMUSG00000056145	AI504432	0.255	5.28329e-54	52.8407	0.01477	Transitional	19.1592	5.59269
ENSMUSG00000041926	Rnpep	0.254	8.50257e-49	47.6617	0.01362	Transitional	32.7129	17.9147
ENSMUSG00000023349	Clec4n	0.253	1.55575e-39	38.4582	0.0112	Transitional	29.5818	14.8518
ENSMUSG00000040710	St8sia4	0.253	6.29344e-37	35.8656	0.01051	Transitional	32.91	16.2563
ENSMUSG00000034708	Grn	0.252	6.98115e-30	28.8647	0.00938	Transitional	81.3663	72.3722
ENSMUSG00000027381	Bcl2l11	0.251	6.16967e-35	33.8877	0.0101	Transitional	43.1574	31.7624
ENSMUSG00000048234	Rnf149	0.248	3.47096e-47	46.0636	0.01315	Transitional	26.8448	16.1548
ENSMUSG00000024300	Myo1f	0.248	1.10949e-39	38.6044	0.01071	Transitional	25.4653	9.58344
ENSMUSG00000038147	Cd84	0.248	1.91514e-32	31.4102	0.00916	Transitional	38.1213	20.3965
ENSMUSG00000057440	Mpp7	0.247	9.21761e-39	37.6898	0.01099	Transitional	35.8879	26.7705
ENSMUSG00000017132	Cyth1	0.246	1.24183e-52	51.4753	0.0147	Transitional	33.4355	21.1552
ENSMUSG00000016256	Ctsz	0.246	3.39256e-48	47.0657	0.01428	Transitional	74.5566	59.7682
ENSMUSG00000048163	Selplg	0.246	7.84155e-42	40.7413	0.01162	Transitional	31.1145	14.9956
ENSMUSG00000003283	Hck	0.245	2.18265e-43	42.2874	0.01177	Transitional	21.6991	6.04112
ENSMUSG00000052821	Cysltr1	0.245	1.57211e-41	40.4417	0.01123	Transitional	23.429	8.43275
ENSMUSG00000017781	Pitpna	0.244	2.0737e-45	44.298	0.0131	Transitional	62.7107	49.835
ENSMUSG00000035004	Igsf6	0.242	5.53425e-32	30.9525	0.00853	Transitional	26.3849	10.2801
ENSMUSG00000095609	Gm21188	0.241	4.7738e-39	37.974	0.01054	Transitional	20.8671	6.71236
Dock8	Dock8	0.237	2.90705e-35	34.2116	0.00946	Transitional	27.1075	11.6113
ENSMUSG00000028874	Fgr	0.237	5.87182e-34	32.915	0.00909	Transitional	22.1152	7.60922
ENSMUSG00000017561	Crlf3	0.236	5.55733e-52	50.8281	0.01453	Transitional	29.6694	17.4042
ENSMUSG00000090213	Tmem189	0.235	1.39115e-40	39.5004	0.01151	Transitional	40.289	29.6162
ENSMUSG00000043004	Gng2	0.235	2.34269e-35	34.3048	0.00977	Transitional	35.0996	19.903
ENSMUSG00000059108	Ifitm6	0.233	2.52328e-57	56.1453	0.01572	Transitional	12.9188	3.97101
ENSMUSG00000020376	Rnf130	0.233	1.22995e-40	39.553	0.01151	Transitional	46.8579	32.4844
ENSMUSG00000000290	Itgb2	0.233	1.5925e-32	31.4895	0.00896	Transitional	31.8152	15.4243
ENSMUSG00000016087	Fli1	0.232	9.83034e-37	35.6734	0.01016	Transitional	32.6472	18.1995
ENSMUSG00000040751	Lat2	0.232	3.41845e-27	26.1951	0.00743	Transitional	27.5235	11.4167
ENSMUSG00000038352	Arl5c	0.231	7.22168e-46	44.7539	0.01246	Transitional	19.9037	7.55563
ENSMUSG00000049313	Sorl1	0.231	6.02835e-38	36.8788	0.01022	Transitional	21.7429	8.26353
ENSMUSG00000078763	Slfn1	0.23	6.52461e-43	41.8147	0.01163	Transitional	16.5754	4.26714
ENSMUSG00000051212	Gpr183	0.23	1.03669e-35	34.6563	0.00986	Transitional	20.1445	7.03669
Nckap1l	Nckap1l	0.23	6.25772e-32	30.8998	0.0088	Transitional	27.5016	12.1809
ENSMUSG00000021754	Map3k1	0.229	9.42266e-45	43.6446	0.01246	Transitional	29.7351	16.4453
ENSMUSG00000022686	B3gnt5	0.228	2.52893e-51	50.1731	0.01401	Transitional	15.0427	4.71557
ENSMUSG00000030760	Acer3	0.227	4.66564e-43	41.9593	0.01198	Transitional	33.1947	20.6729
ENSMUSG00000031609	Sap30	0.226	2.03381e-48	47.2859	0.01319	Transitional	20.67	9.04758
ENSMUSG00000097585	E230029C05Rik	0.226	3.50468e-48	47.0519	0.01313	Transitional	16.5535	4.55199
ENSMUSG00000041390	Mdfic	0.225	1.3166e-37	36.5418	0.01041	Transitional	39.7635	27.5855
ENSMUSG00000075705	Msrb1	0.223	1.48358e-44	43.4492	0.01266	Transitional	41.0116	33.2262
ENSMUSG00000025161	Slc16a3	0.223	2.59236e-24	23.3359	0.00683	Transitional	28.2242	21.8434
ENSMUSG00000038811	Gngt2	0.221	2.10722e-31	30.3746	0.00864	Transitional	34.9682	20.5291
ENSMUSG00000016528	Mapkapk2	0.22	3.73225e-47	46.0323	0.01341	Transitional	41.3619	31.3478
ENSMUSG00000030147	Clec4b1	0.22	6.24767e-33	31.8937	0.00906	Transitional	18.2395	5.32476
ENSMUSG00000042190	Cmklr1	0.22	6.72486e-27	25.9026	0.00709	Transitional	25.8594	11.3574
ENSMUSG00000047798	Cd300lf	0.219	1.81005e-36	35.4096	0.0098	Transitional	17.0572	7.80382
ENSMUSG00000030064	Frmd4b	0.219	1.63499e-34	33.4667	0.00953	Transitional	32.9757	19.762
ENSMUSG00000027698	Nceh1	0.219	4.59148e-33	32.0268	0.00934	Transitional	35.4719	22.3877
Hexb	Hexb	0.219	3.58568e-29	28.1588	0.00822	Transitional	46.1134	37.4961
Nfam1	Nfam1	0.218	6.75878e-24	22.9233	0.00624	Transitional	25.7062	10.9597
ENSMUSG00000048277	Syngr2	0.217	1.84801e-52	51.3036	0.01488	Transitional	47.7337	29.5767
ENSMUSG00000004952	Rasa4	0.217	3.74936e-33	32.1141	0.00887	Transitional	21.6553	8.43275
ENSMUSG00000036622	Atp13a2	0.217	1.20706e-32	31.6094	0.00901	Transitional	26.6477	13.1596
ENSMUSG00000031662	Snx20	0.217	3.76013e-25	24.1693	0.00686	Transitional	29.3628	14.4062
ENSMUSG00000034422	Parp14	0.215	8.71181e-34	32.7449	0.00932	Transitional	31.9904	20.6306
ENSMUSG00000031165	Was	0.215	1.62964e-28	27.5054	0.00755	Transitional	22.7283	8.41583
ENSMUSG00000037820	Tgm2	0.215	8.4543e-21	19.8529	0.00583	Transitional	28.0709	18.7861
ENSMUSG00000049744	Arhgap15	0.213	3.27408e-39	38.137	0.01058	Transitional	22.1809	10.0967
ENSMUSG00000031266	Gla	0.212	9.05671e-37	35.7087	0.0102	Transitional	24.8303	13.3373
ENSMUSG00000026548	Slamf9	0.211	8.81188e-33	31.7447	0.00876	Transitional	15.8091	4.803
ENSMUSG00000002103	Acp2	0.21	4.53274e-42	40.9772	0.0117	Transitional	30.9394	19.6576
ENSMUSG00000020399	Havcr2	0.21	7.31968e-36	34.8063	0.00963	Transitional	18.1301	5.53346
ENSMUSG00000002204	Napsa	0.21	9.477e-24	22.7779	0.00645	Transitional	21.0642	6.7603
ENSMUSG00000073491	Ifi213	0.209	1.41304e-44	43.4701	0.01211	Transitional	13.2253	2.33804
ENSMUSG00000027333	Smox	0.208	3.99642e-37	36.0614	0.01028	Transitional	26.4725	16.3466
ENSMUSG00000036469	2022-03-01	0.207	4.93047e-29	28.0213	0.0077	Transitional	21.6553	8.4948
ENSMUSG00000058624	Gda	0.207	4.62793e-20	19.1196	0.00607	Transitional	48.9818	47.8862
ENSMUSG00000015852	Fcrls	0.205	4.55456e-32	31.0364	0.00905	Transitional	23.4071	11.4449
ENSMUSG00000056749	Nfil3	0.204	3.70806e-34	33.1127	0.00967	Transitional	40.2452	32.6311
ENSMUSG00000017754	Pltp	0.204	3.5961e-19	18.2372	0.00593	Transitional	57.3462	47.2037
ENSMUSG00000029580	Actb	0.201	9.71188e-226	224.063	0.06973	Transitional	100	99.0749
ENSMUSG00000044162	Tnip3	0.2	4.51095e-30	29.0528	0.00826	Transitional	19.4	7.89407
ENSMUSG00000029470	P2rx4	0.199	2.62822e-31	30.2791	0.00862	Transitional	32.8662	22.0774
ENSMUSG00000033446	Lpar6	0.198	1.36677e-36	35.5311	0.00984	Transitional	17.4951	6.19906
ENSMUSG00000001750	Tcirg1	0.196	9.45614e-34	32.7094	0.00932	Transitional	27.0856	15.6133
ENSMUSG00000034957	Cebpa	0.196	7.94059e-31	29.8019	0.00849	Transitional	27.2608	16.2197
ENSMUSG00000039621	Prex1	0.196	1.44153e-25	24.5816	0.00699	Transitional	31.3992	18.2051
ENSMUSG00000098188	Sowahc	0.196	3.68854e-25	24.1773	0.00709	Transitional	29.3409	19.7873
ENSMUSG00000021384	Susd3	0.195	2.24271e-24	23.3986	0.00639	Transitional	18.9402	6.21034
ENSMUSG00000030223	Ptpro	0.194	2.8641e-24	23.293	0.00636	Transitional	18.8307	6.718
ENSMUSG00000070738	Dgkd	0.193	1.05703e-35	34.648	0.00959	Transitional	22.8815	10.8836
ENSMUSG00000049643	2310022A10Rik	0.193	1.36849e-35	34.5369	0.00956	Transitional	20.2978	8.83323
ENSMUSG00000047407	Tgif1	0.193	3.39107e-26	25.2047	0.00757	Transitional	47.7556	40.0457
ENSMUSG00000026317	Cln8	0.193	6.07755e-26	24.9534	0.0071	Transitional	29.4942	17.7313
ENSMUSG00000048120	Entpd1	0.192	1.6394e-27	26.5114	0.00753	Transitional	33.3917	20.5404
ENSMUSG00000034342	Cbl	0.192	7.40598e-23	21.8912	0.00642	Transitional	46.5076	35.0791
ENSMUSG00000003382	Etv3	0.191	1.51078e-31	30.5186	0.0089	Transitional	38.4278	27.1399
ENSMUSG00000000204	Slfn4	0.19	5.78205e-22	21.0067	0.0057	Transitional	11.386	5.82396
ENSMUSG00000026321	Tnfrsf11a	0.189	7.48799e-29	27.8412	0.00765	Transitional	18.568	7.46256
ENSMUSG00000030557	Mef2a	0.189	1.58023e-22	21.565	0.0065	Transitional	57.6965	49.1271
ENSMUSG00000061119	Prcp	0.187	1.78563e-24	23.4963	0.00687	Transitional	45.3033	32.7326
ENSMUSG00000032046	Abhd12	0.186	8.27717e-31	29.784	0.00847	Transitional	34.5303	24.1504
ENSMUSG00000030187	Klra2	0.185	7.06017e-45	43.7691	0.0122	Transitional	12.4808	2.5129
ENSMUSG00000032661	Oas3	0.185	5.10253e-38	36.9508	0.01025	Transitional	12.6779	3.19824
ENSMUSG00000022529	Zfp263	0.185	1.91889e-36	35.3843	0.00979	Transitional	21.3707	11.1262
ENSMUSG00000046079	Lrrc8d	0.185	7.89212e-28	26.8252	0.00735	Transitional	22.794	11.9412
Ifnar1	Ifnar1	0.185	2.78058e-26	25.2904	0.00718	Transitional	39.5008	29.5033
ENSMUSG00000059182	Skap2	0.182	2.12627e-26	25.4062	0.00744	Transitional	42.8728	32.2334
ENSMUSG00000026305	Lrrfip1	0.182	1.40874e-23	22.6066	0.00662	Transitional	39.457	29.5598
ENSMUSG00000036931	Nfkbid	0.182	5.86893e-20	19.0175	0.00538	Transitional	25.3339	14.9195
ENSMUSG00000035697	Arhgap45	0.182	8.43041e-20	18.8621	0.00509	Transitional	21.4583	9.54395
ENSMUSG00000032698	Lmo2	0.182	1.01189e-16	15.8077	0.00422	Transitional	24.5238	12.1161
Il10rb	Il10rb	0.181	8.8674e-28	26.7752	0.0076	Transitional	38.4716	27.1681
ENSMUSG00000028656	Cap1	0.18	2.50964e-32	31.2934	0.0089	Transitional	37.7053	29.6697
ENSMUSG00000030830	Itgal	0.18	1.69885e-31	30.4679	0.0084	Transitional	13.3567	4.73531
ENSMUSG00000003518	Dusp3	0.18	7.06047e-25	23.8972	0.007	Transitional	41.6247	33.1528
ENSMUSG00000027882	Stxbp3	0.179	4.14854e-31	30.0824	0.00857	Transitional	28.9468	21.347
ENSMUSG00000025915	Sgk3	0.179	1.49808e-25	24.5651	0.00671	Transitional	24.5019	13.3909
ENSMUSG00000031537	Ikbkb	0.179	1.93721e-25	24.4545	0.00695	Transitional	31.7276	20.9268
ENSMUSG00000073490	Ifi207	0.179	5.642e-24	23.0003	0.00706	Transitional	56.0324	42.2117
ENSMUSG00000034330	Plcg2	0.179	3.09916e-19	18.3009	0.00494	Transitional	18.0425	6.06932
ENSMUSG00000029528	Pxn	0.178	4.32277e-28	27.085	0.0077	Transitional	34.1362	24.5509
ENSMUSG00000015839	Nfe2l2	0.178	3.0222e-17	16.3285	0.00523	Transitional	64.9442	58.3749
ENSMUSG00000037434	Slc30a1	0.177	2.09226e-38	37.3362	0.01035	Transitional	16.8382	8.11969
ENSMUSG00000034116	Vav1	0.177	8.43175e-23	21.8352	0.00595	Transitional	18.3709	6.85619
ENSMUSG00000031504	Rab20	0.176	4.66473e-25	24.0761	0.00684	Transitional	24.8303	15.3877
ENSMUSG00000020709	Adap2	0.176	3.33976e-23	22.2342	0.00606	Transitional	17.8892	6.40212
ENSMUSG00000070034	Sp110	0.175	8.1191e-32	30.7877	0.00849	Transitional	19.6409	10.0742
ENSMUSG00000055805	Fmnl1	0.175	5.93905e-23	21.9856	0.00598	Transitional	20.4948	9.11527
ENSMUSG00000089942	Pira2	0.173	2.46027e-21	20.384	0.00552	Transitional	18.3928	7.36103
ENSMUSG00000031133	Arhgef6	0.173	7.17179e-19	17.9393	0.00483	Transitional	22.5093	11.0133
ENSMUSG00000062210	Tnfaip8	0.173	1.4475e-18	17.6363	0.00517	Transitional	43.5735	32.7072
ENSMUSG00000060477	Irak2	0.172	5.37758e-26	25.0061	0.00684	Transitional	18.787	8.11969
ENSMUSG00000022180	Slc7a8	0.172	3.72582e-24	23.1798	0.00658	Transitional	24.1077	14.1411
ENSMUSG00000036046	5031439G07Rik	0.172	4.12743e-22	21.1518	0.00599	Transitional	35.7784	24.4804
Asah1	Asah1	0.172	4.20645e-20	19.1606	0.00562	Transitional	45.9601	36.0267
ENSMUSG00000024856	Cdk2ap2	0.172	2.75285e-17	16.3682	0.0048	Transitional	45.4127	36.3595
Ifnar2	Ifnar2	0.171	8.07442e-21	19.8728	0.00582	Transitional	55.6383	45.4494
ENSMUSG00000073489	Ifi204	0.171	4.39845e-11	10.2243	0.00325	Transitional	47.5586	41.972
ENSMUSG00000026177	Slc11a1	0.17	3.91792e-19	18.2001	0.0049	Transitional	19.9474	8.96015
ENSMUSG00000069792	Wfdc17	0.169	2.68028e-149	147.795	0.0436	Transitional	62.864	37.3833
ENSMUSG00000028906	Epb41	0.169	5.37828e-30	28.9773	0.00797	Transitional	21.5897	11.9553
ENSMUSG00000011148	Adssl1	0.169	1.66026e-18	17.5776	0.00472	Transitional	20.9109	9.69343
ENSMUSG00000030452	Nipa2	0.168	2.60843e-27	26.3111	0.00747	Transitional	38.8658	30.9304
ENSMUSG00000030447	Cyfip1	0.168	1.75013e-21	20.5293	0.00601	Transitional	49.4417	42.0932
ENSMUSG00000027199	Gatm	0.168	1.03271e-19	18.7746	0.00506	Transitional	15.8529	7.9956
ENSMUSG00000026158	Ogfrl1	0.167	7.03264e-24	22.9064	0.00624	Transitional	20.1445	10.861
ENSMUSG00000024054	Smchd1	0.167	7.32952e-23	21.8954	0.00643	Transitional	38.5154	33.559
ENSMUSG00000052331	Ankrd44	0.167	2.32329e-22	21.3988	0.00609	Transitional	25.9032	16.1886
ENSMUSG00000026104	Stat1	0.165	7.60303e-26	24.8568	0.00706	Transitional	27.5235	20.4896
ENSMUSG00000079426	Arpc4	0.165	3.96556e-21	20.1781	0.00591	Transitional	49.573	41.5799
ENSMUSG00000035352	Ccl12	0.165	4.81056e-16	15.1363	0.00403	Transitional	10.2036	4.7748
ENSMUSG00000030104	Edem1	0.164	9.94288e-27	25.7345	0.00753	Transitional	39.5665	32.3378
ENSMUSG00000038489	Polr2l	0.163	2.04304e-33	32.376	0.00894	Transitional	16.5316	8.56812
ENSMUSG00000056130	Ticam2	0.163	1.9517e-21	20.483	0.00556	Transitional	15.5244	5.40373
ENSMUSG00000003644	Rps6ka1	0.163	3.00525e-18	17.3219	0.00466	Transitional	17.6921	7.04515
ENSMUSG00000040528	Milr1	0.163	6.11099e-18	17.0161	0.00458	Transitional	15.1303	4.13177
ENSMUSG00000025534	Gusb	0.162	6.68072e-18	16.9777	0.00479	Transitional	35.012	25.2898
ENSMUSG00000024521	Pmaip1	0.162	1.24042e-17	16.712	0.00472	Transitional	20.67	10.8385
ENSMUSG00000028843	Sh3bgrl3	0.161	3.79362e-136	134.686	0.04002	Transitional	85.8332	67.854
ENSMUSG00000031714	Gab1	0.161	1.20144e-39	38.57	0.0107	Transitional	19.4219	13.247
ENSMUSG00000049502	Dtx3l	0.161	1.34666e-26	25.6035	0.00729	Transitional	23.5384	15.6556
ENSMUSG00000040345	Arhgap9	0.161	5.52499e-17	16.0681	0.0043	Transitional	18.2176	7.58665
ENSMUSG00000039501	Znfx1	0.16	6.49968e-32	30.8834	0.00851	Transitional	18.349	10.7059
ENSMUSG00000029082	Bst1	0.16	1.39049e-21	20.6282	0.00559	Transitional	17.9111	8.58223
ENSMUSG00000028382	Ptbp3	0.16	1.3544e-20	19.6494	0.00609	Transitional	68.3381	63.2823
ENSMUSG00000024642	Tle4	0.159	8.92528e-23	21.8106	0.0062	Transitional	25.2025	15.7797
ENSMUSG00000022504	Ciita	0.159	4.41525e-18	17.1565	0.00461	Transitional	13.3786	3.29131
ENSMUSG00000000982	Ccl3	0.158	4.33494e-39	38.0156	0.01134	Transitional	26.6915	16.1717
ENSMUSG00000009772	Nuak2	0.158	4.52673e-23	22.1031	0.00602	Transitional	17.0353	7.86023
ENSMUSG00000037685	Atp8a1	0.157	3.89414e-21	20.1859	0.00547	Transitional	19.5752	9.93034
ENSMUSG00000020572	Nampt	0.157	6.58192e-21	19.9601	0.00587	Transitional	35.9317	30.2451
ENSMUSG00000042677	Zc3h12a	0.156	8.43394e-27	25.8052	0.00734	Transitional	23.7793	16.293
ENSMUSG00000052889	Prkcb	0.156	2.35903e-18	17.4264	0.00469	Transitional	17.5827	7.69665
ENSMUSG00000054676	1600014C10Rik	0.155	4.2595e-41	40.0115	0.01113	Transitional	13.5756	5.58423
ENSMUSG00000032312	Csk	0.154	3.71156e-20	19.2147	0.00545	Transitional	28.7716	19.8804
ENSMUSG00000013707	Tnfaip8l2	0.154	1.81774e-17	16.5471	0.00444	Transitional	17.0134	7.47102
Phf11b	Phf11b	0.153	4.00927e-30	29.1033	0.00802	Transitional	11.2109	4.081
ENSMUSG00000025503	Taldo1	0.153	1.59283e-23	22.554	0.00677	Transitional	57.6965	48.2443
ENSMUSG00000075010	AW112010	0.153	3.25015e-16	15.3051	0.00432	Transitional	16.7287	10.1644
ENSMUSG00000044583	Tlr7	0.153	1.80619e-11	10.6063	0.00275	Transitional	17.714	7.32436
ENSMUSG00000057596	Trim30d	0.152	1.63221e-26	25.5204	0.00728	Transitional	19.6628	13.1145
ENSMUSG00000045962	Wnk1	0.152	1.37224e-19	18.6522	0.00593	Transitional	69.7613	67.4282
ENSMUSG00000024338	Psmb8	0.152	1.23903e-18	17.7031	0.00517	Transitional	36.9827	25.4252
ENSMUSG00000031304	Il2rg	0.152	6.44531e-17	16.002	0.00427	Transitional	20.2102	10.359
ENSMUSG00000053687	Dpep2	0.151	5.10253e-38	36.9508	0.01025	Transitional	10.5321	3.01774
ENSMUSG00000024052	Lpin2	0.151	1.58078e-22	21.565	0.00612	Transitional	27.7425	20.2499
ENSMUSG00000022216	Psme1	0.151	4.15867e-19	18.1746	0.00549	Transitional	51.1495	40.9679
ENSMUSG00000004609	Cd33	0.151	1.50073e-18	17.6209	0.00473	Transitional	18.9402	9.65395
ENSMUSG00000060090	Rp2	0.151	2.58748e-18	17.3865	0.00494	Transitional	25.4434	16.4255
ENSMUSG00000031709	Tbc1d9	0.151	2.5365e-11	10.4605	0.00271	Transitional	18.568	8.26071
ENSMUSG00000095028	Sirpb1b	0.15	3.1195e-19	18.2982	0.00495	Transitional	12.2181	2.72725
ENSMUSG00000022436	Sh3bp1	0.149	1.6345e-21	20.5586	0.00557	Transitional	23.3633	14.0565
ENSMUSG00000028525	Pde4b	0.149	5.75218e-13	12.0885	0.0037	Transitional	41.8218	33.449
ENSMUSG00000098112	Bin2	0.148	1.96392e-21	20.4804	0.00556	Transitional	13.6413	4.39405
ENSMUSG00000020100	Slc29a3	0.148	1.9634e-20	19.4894	0.00553	Transitional	25.1368	16.5412
ENSMUSG00000074802	Gas2l3	0.148	5.17194e-16	15.1052	0.00426	Transitional	20.3416	11.9328
ENSMUSG00000024644	Cndp2	0.148	2.66483e-13	12.419	0.00365	Transitional	41.5809	32.4562
ENSMUSG00000024095	Hnrnpll	0.147	6.97887e-25	23.9021	0.00679	Transitional	26.5163	22.351
ENSMUSG00000022270	Retreg1	0.147	4.26101e-22	21.1382	0.00573	Transitional	19.7942	11.772
ENSMUSG00000019866	Crybg1	0.147	6.46076e-15	14.0185	0.00372	Transitional	17.298	7.6487
ENSMUSG00000031903	Pla2g15	0.146	2.00754e-23	22.4544	0.00611	Transitional	19.4438	10.7567
ENSMUSG00000037960	Card19	0.146	2.24815e-18	17.4471	0.00512	Transitional	44.2304	37.0421
ENSMUSG00000033355	Rtp4	0.145	3.54195e-22	21.2177	0.00576	Transitional	16.5754	8.884
ENSMUSG00000031729	Ist1	0.145	5.89898e-22	20.9981	0.00618	Transitional	41.143	35.4288
ENSMUSG00000010095	Slc3a2	0.145	1.86821e-17	16.5353	0.00515	Transitional	57.9593	51.2959
ENSMUSG00000010142	Tnfrsf13b	0.144	1.13037e-17	16.7519	0.0045	Transitional	15.6996	6.44443
ENSMUSG00000063193	Cd300lb	0.143	1.31237e-14	13.7139	0.00363	Transitional	16.7944	7.49076
Lmnb1	Lmnb1	0.143	2.63918e-12	11.4326	0.00337	Transitional	25.5529	19.1979
ENSMUSG00000021957	Tkt	0.143	1.16852e-11	10.7933	0.00318	Transitional	42.5005	33.0626
ENSMUSG00000040687	Madd	0.142	1.71207e-25	24.5079	0.00671	Transitional	13.5538	5.32758
ENSMUSG00000078780	Gm5150	0.142	6.79429e-24	22.9211	0.00627	Transitional	10.6197	2.05319
ENSMUSG00000042726	Trafd1	0.141	1.8936e-21	20.4957	0.00582	Transitional	25.5091	18.1741
ENSMUSG00000043131	Mob1a	0.141	1.02778e-15	14.8094	0.00435	Transitional	51.1495	43.808
ENSMUSG00000032122	Slc37a2	0.141	7.84628e-14	12.9438	0.00341	Transitional	18.0644	9.15193
Arhgap18	Arhgap18	0.14	1.38441e-13	12.7005	0.00356	Transitional	28.3994	19.6548
ENSMUSG00000006304	Arpc2	0.139	3.06537e-28	27.2328	0.00888	Transitional	87.0156	77.759
ENSMUSG00000009585	Apobec3	0.139	3.21577e-20	19.2763	0.00521	Transitional	16.7068	9.33243
ENSMUSG00000035711	Dok3	0.139	2.54205e-18	17.394	0.00469	Transitional	13.0501	4.05844
ENSMUSG00000023277	Twf2	0.139	3.79911e-14	13.2566	0.00373	Transitional	25.8156	16.7273
ENSMUSG00000031488	Rab11fip1	0.139	9.15841e-14	12.8771	0.00361	Transitional	21.1298	12.0174
ENSMUSG00000030589	Rasgrp4	0.138	9.31742e-24	22.7849	0.00622	Transitional	14.1012	5.70268
ENSMUSG00000052102	Gnpda1	0.138	1.06331e-15	14.7952	0.00417	Transitional	24.0201	15.6133
ENSMUSG00000020272	Stk10	0.138	1.23941e-15	14.7293	0.00393	Transitional	16.0718	7.02259
ENSMUSG00000034786	Gpsm3	0.138	8.75742e-15	13.8874	0.00391	Transitional	26.4944	17.7595
ENSMUSG00000037926	Ssh2	0.137	3.32672e-16	15.2951	0.0043	Transitional	36.8513	30.0477
ENSMUSG00000062127	Cttnbp2nl	0.137	5.99821e-16	15.0413	0.00425	Transitional	27.2389	18.6141
ENSMUSG00000028497	Hacd4	0.137	1.02082e-12	11.8409	0.00331	Transitional	32.4064	23.7189
ENSMUSG00000026827	Gpd2	0.136	1.3136e-25	24.6218	0.00673	Transitional	15.3492	8.99117
ENSMUSG00000026875	Traf1	0.136	1.05155e-19	18.767	0.0053	Transitional	20.6481	10.751
ENSMUSG00000040616	Tmem51	0.136	7.58712e-17	15.932	0.00427	Transitional	13.3567	4.57173
ENSMUSG00000001247	Lsr	0.136	1.19559e-11	10.7836	0.00281	Transitional	13.6194	4.65352
ENSMUSG00000020901	Pik3r5	0.135	3.51645e-17	16.2633	0.00435	Transitional	18.349	10.1334
Ifngr2	Ifngr2	0.135	4.46503e-14	13.1874	0.0037	Transitional	34.2457	25.8172
ENSMUSG00000053158	Fes	0.135	3.92847e-08	7.30238	0.00183	Transitional	17.8673	8.3425
ENSMUSG00000020422	Tns3	0.134	2.66734e-15	14.3994	0.00382	Transitional	19.3562	11.6902
ENSMUSG00000034595	Ppp1r18	0.134	1.67151e-14	13.6099	0.004	Transitional	46.4638	39.507
ENSMUSG00000060131	Atp8b4	0.134	1.44322e-12	11.692	0.00306	Transitional	14.2325	5.62935
ENSMUSG00000050022	Amz1	0.133	3.01453e-19	18.3126	0.00495	Transitional	10.8605	2.70186
ENSMUSG00000029416	Slc15a4	0.133	3.36911e-19	18.265	0.00492	Transitional	21.2174	13.2386
ENSMUSG00000015243	Abca1	0.133	2.92064e-13	12.3797	0.00403	Transitional	57.6308	52.9627
ENSMUSG00000040964	Arhgef10l	0.132	1.30837e-23	22.6384	0.00617	Transitional	16.5097	9.31269
ENSMUSG00000021624	Cd180	0.132	4.95728e-15	14.1323	0.00376	Transitional	13.9917	5.45449
ENSMUSG00000022105	Rb1	0.132	9.67673e-14	12.8535	0.00339	Transitional	21.1298	12.5194
ENSMUSG00000034187	Nsf	0.131	5.80001e-21	20.0141	0.00568	Transitional	27.0637	20.9634
ENSMUSG00000019838	Slc16a10	0.131	5.93283e-21	20.0045	0.00567	Transitional	20.9985	14.0311
ENSMUSG00000035208	Slfn8	0.131	9.33862e-21	19.8102	0.00536	Transitional	16.4003	9.31269
ENSMUSG00000020097	Sgpl1	0.131	1.56591e-12	11.6569	0.00344	Transitional	41.3619	34.0751
ENSMUSG00000033777	Tlr13	0.131	2.9107e-11	10.4013	0.0027	Transitional	15.7434	7.14104
ENSMUSG00000049625	Tifab	0.131	2.66482e-08	7.46821	0.00188	Transitional	12.7217	3.64667
ENSMUSG00000037992	Rara	0.13	2.04327e-25	24.4317	0.00696	Transitional	24.1077	17.9767
ENSMUSG00000022009	Nufip1	0.13	5.97552e-25	23.9689	0.00654	Transitional	16.0499	10.438
ENSMUSG00000057672	Pkn1	0.13	3.28305e-17	16.293	0.00436	Transitional	23.4946	15.2156
ENSMUSG00000027775	Mfsd1	0.13	5.43918e-15	14.0923	0.00414	Transitional	41.1211	34.3346
ENSMUSG00000039206	Daglb	0.13	1.29979e-13	12.7276	0.00335	Transitional	21.4802	12.9453
Fgd4	Fgd4	0.13	3.88307e-13	12.257	0.00347	Transitional	22.3341	14.3159
ENSMUSG00000096727	Psmb9	0.13	6.0051e-13	12.0701	0.00339	Transitional	22.5531	13.5347
ENSMUSG00000026648	Dclre1c	0.13	3.00286e-11	10.3879	0.00269	Transitional	16.4222	7.74741
ENSMUSG00000022876	Samsn1	0.129	7.41099e-22	20.8996	0.00611	Transitional	26.4068	15.681
ENSMUSG00000039753	Fbxl5	0.129	1.66476e-16	15.5931	0.00439	Transitional	28.4651	24.6637
ENSMUSG00000030263	Lrmp	0.129	1.2345e-11	10.7699	0.0028	Transitional	14.3858	5.81267
ENSMUSG00000017631	Abr	0.128	6.20818e-19	18.0014	0.00484	Transitional	20.8452	13.295
ENSMUSG00000028337	Coro2a	0.128	1.15958e-15	14.7579	0.00393	Transitional	12.7874	4.9412
ENSMUSG00000028657	Ppt1	0.128	1.94177e-15	14.5353	0.00408	Transitional	38.7125	30.764
ENSMUSG00000055435	Maf	0.128	5.44593e-12	11.1218	0.00384	Transitional	62.4918	56.2907
ENSMUSG00000025612	Bach1	0.128	1.81485e-06	5.65697	0.00185	Transitional	57.8498	51.0618
ENSMUSG00000040414	Slc25a28	0.127	5.18714e-25	24.0301	0.00656	Transitional	19.8818	13.9183
ENSMUSG00000066278	Vps37b	0.127	3.21012e-10	9.36875	0.00275	Transitional	26.0565	18.569
ENSMUSG00000107355	AI839979	0.126	5.94574e-23	21.9852	0.006	Transitional	10.6197	3.08261
ENSMUSG00000062421	Arf2	0.126	1.19692e-20	19.7029	0.00559	Transitional	22.9472	17.0009
ENSMUSG00000035392	Dennd1a	0.126	5.8756e-20	19.0172	0.00541	Transitional	23.8888	17.6326
ENSMUSG00000042364	Snx18	0.126	2.39352e-17	16.4287	0.00498	Transitional	50.5146	48.8789
ENSMUSG00000029177	Cenpa	0.126	2.60905e-15	14.4087	0.00404	Transitional	20.035	10.5113
ENSMUSG00000024013	Fgd2	0.126	1.33826e-12	11.7243	0.00308	Transitional	12.7436	4.61404
ENSMUSG00000027339	Rassf2	0.126	1.55229e-11	10.6712	0.00297	Transitional	35.1434	27.3345
ENSMUSG00000032322	Pstpip1	0.126	5.03579e-11	10.1659	0.00263	Transitional	15.1303	6.85055
ENSMUSG00000044350	Lacc1	0.125	9.09423e-18	16.8452	0.00452	Transitional	17.2104	9.55524
ENSMUSG00000044827	Tlr1	0.125	1.09431e-15	14.7828	0.00395	Transitional	11.189	3.21798
ENSMUSG00000038235	F11r	0.125	1.40547e-13	12.6941	0.00335	Transitional	12.0867	4.2897
ENSMUSG00000090877	Hspa1b	0.125	2.92345e-07	6.4402	0.00238	Transitional	43.7267	48.391
ENSMUSG00000028859	Csf3r	0.125	2e-05	4.66319	0.00108	Transitional	18.568	8.75991
ENSMUSG00000022899	Slc15a2	0.124	1.0002e-25	24.7386	0.00677	Transitional	10.4007	4.50969
ENSMUSG00000041040	Fam117b	0.124	1.19148e-14	13.7552	0.00387	Transitional	26.0784	18.5662
ENSMUSG00000029919	Hpgds	0.124	1.35835e-12	11.7179	0.00306	Transitional	16.3127	8.65273
ENSMUSG00000063406	Tmed5	0.124	2.36926e-12	11.4787	0.00338	Transitional	41.7123	35.5304
ENSMUSG00000027447	Cst3	0.123	8.57989e-135	133.337	0.04071	Transitional	92.621	79.1014
ENSMUSG00000006418	Rnf114	0.123	4.34544e-24	23.1136	0.0063	Transitional	16.7068	10.5536
ENSMUSG00000003812	Dnase2a	0.123	5.08435e-16	15.1125	0.00402	Transitional	18.5023	11.3602
ENSMUSG00000027111	Itga6	0.122	1.4374e-18	17.6393	0.00497	Transitional	19.8599	10.469
ENSMUSG00000040479	Dgkz	0.122	5.60435e-12	11.1094	0.00289	Transitional	19.7066	11.6451
Hfe	Hfe	0.122	3.94442e-11	10.2711	0.00265	Transitional	20.254	12.133
ENSMUSG00000031367	Ap1s2	0.122	4.53098e-11	10.2115	0.00284	Transitional	34.8588	26.463
ENSMUSG00000020437	Myo1g	0.122	7e-05	4.09787	0.00093	Transitional	17.6264	8.20994
ENSMUSG00000008475	Arpc5	0.121	2.88238e-22	21.3058	0.00669	Transitional	80.2934	71.6812
ENSMUSG00000000489	Pdgfb	0.121	1.51235e-18	17.6178	0.00474	Transitional	11.5174	4.66198
ENSMUSG00000027881	Prpf38b	0.121	8.77883e-12	10.9165	0.00321	Transitional	45.9601	41.4474
ENSMUSG00000042249	Grk3	0.121	7.10673e-09	8.0369	0.00203	Transitional	12.875	4.63942
ENSMUSG00000006281	Tep1	0.121	4.36262e-08	7.25776	0.00181	Transitional	21.2174	12.6237
ENSMUSG00000031264	Btk	0.121	7.21273e-07	6.05231	0.00148	Transitional	14.9551	6.64185
ENSMUSG00000034663	Bmp2k	0.12	2.58042e-15	14.4132	0.00405	Transitional	32.5816	25.2306
ENSMUSG00000019173	Rab5c	0.12	2.8008e-13	12.3976	0.00364	Transitional	49.4198	42.7306
ENSMUSG00000004707	Ly9	0.12	5.52723e-13	12.1056	0.00318	Transitional	13.9698	6.59672
ENSMUSG00000014361	Mertk	0.119	8.68678e-13	11.9105	0.00335	Transitional	18.8088	12.4122
ENSMUSG00000035891	Cerk	0.118	3.21701e-14	13.328	0.00375	Transitional	24.042	17.3421
ENSMUSG00000019087	Atp6ap1	0.118	4.3103e-11	10.2329	0.00301	Transitional	45.3909	39.2701
ENSMUSG00000046245	Pilra	0.118	4.78331e-11	10.1881	0.00264	Transitional	13.3567	5.95087
ENSMUSG00000035954	Dock4	0.116	1.06701e-13	12.8122	0.00362	Transitional	19.6409	14.0508
ENSMUSG00000041920	Slc16a6	0.116	5.16115e-13	12.1348	0.00319	Transitional	13.8165	6.65877
ENSMUSG00000032412	Atp1b3	0.116	9.24214e-11	9.90463	0.00305	Transitional	53.0326	48.3036
ENSMUSG00000050732	Vamp8	0.116	1.11039e-10	9.82569	0.00288	Transitional	48.4344	40.5167
ENSMUSG00000058446	Znrf2	0.116	3.0648e-09	8.39781	0.00212	Transitional	23.845	15.8135
ENSMUSG00000024805	Pcgf5	0.115	4.9492e-18	17.1073	0.00485	Transitional	19.8599	14.8151
ENSMUSG00000027514	Zbp1	0.115	2.77056e-12	11.4117	0.00297	Transitional	17.6045	11.1544
ENSMUSG00000063524	Eno1	0.115	1.20165e-07	6.82231	0.002	Transitional	33.1728	28.1637
ENSMUSG00000054520	Sh3bp2	0.114	1.78356e-13	12.5916	0.00332	Transitional	15.4149	8.18738
ENSMUSG00000048897	Zfp710	0.113	1.59577e-13	12.6395	0.00333	Transitional	15.7653	8.3143
ENSMUSG00000089669	Tnfsf13	0.113	2.03533e-12	11.544	0.00302	Transitional	16.3127	9.25346
ENSMUSG00000067212	H2-T23	0.113	1.65537e-11	10.6438	0.00297	Transitional	25.1806	18.9977
ENSMUSG00000035692	Isg15	0.113	1e-05	4.80882	0.00141	Transitional	19.203	15.382
ENSMUSG00000030671	Pde3b	0.112	7.03153e-17	15.9646	0.00427	Transitional	15.0865	8.43839
Daxx	Daxx	0.111	9.53132e-20	18.8093	0.00507	Transitional	19.4657	14.7249
ENSMUSG00000023845	Lnpep	0.111	1.07708e-18	17.7637	0.00521	Transitional	45.5879	43.055
ENSMUSG00000061132	Blnk	0.111	4.84274e-12	11.1722	0.00291	Transitional	14.3639	7.46538
B4galt6	B4galt6	0.111	1.80196e-09	8.62688	0.00239	Transitional	22.0276	15.5653
ENSMUSG00000037321	Tap1	0.111	2.61409e-09	8.46643	0.00233	Transitional	21.3926	14.77
ENSMUSG00000025473	Adam8	0.11	5.15012e-08	7.18722	0.00217	Transitional	24.5238	17.0686
ENSMUSG00000059456	Ptk2b	0.11	6.11361e-07	6.12324	0.00149	Transitional	18.1739	10.5846
ENSMUSG00000029175	Slc35f6	0.109	2.39219e-11	10.4852	0.00272	Transitional	18.1301	11.4928
ENSMUSG00000060519	Tor3a	0.108	1.50517e-20	19.6038	0.0053	Transitional	16.5973	11.5097
ENSMUSG00000044768	D1Ertd622e	0.108	3.6848e-12	11.2893	0.00294	Transitional	15.1084	9.42832
ENSMUSG00000005142	Man2b1	0.108	8.68712e-12	10.9208	0.00322	Transitional	38.6249	32.7439
ENSMUSG00000005583	Mef2c	0.108	5.27243e-09	8.16508	0.00239	Transitional	39.2599	32.5549
ENSMUSG00000041362	Shtn1	0.108	2.52541e-06	5.51572	0.00148	Transitional	18.7213	11.332
ENSMUSG00000036611	Eepd1	0.107	2.59637e-13	12.4302	0.00327	Transitional	12.3933	6.00164
ENSMUSG00000022500	Litaf	0.106	5.13966e-11	10.1573	0.00313	Transitional	53.1202	50.0042
ENSMUSG00000019256	Ahr	0.106	6.47773e-10	9.06679	0.00253	Transitional	18.5461	12.9819
ENSMUSG00000017830	Dhx58	0.106	5.03308e-09	8.18507	0.00208	Transitional	11.8896	4.87633
ENSMUSG00000049659	Aftph	0.105	3.28071e-12	11.3394	0.00317	Transitional	27.3703	21.8095
Elmo1	Elmo1	0.105	4.2775e-10	9.24551	0.00258	Transitional	23.4071	16.9445
ENSMUSG00000041736	Tspo	0.105	5.3568e-09	8.15846	0.00262	Transitional	64.9661	56.1694
ENSMUSG00000020573	Pik3cg	0.105	3.04969e-08	7.41117	0.00186	Transitional	12.437	5.44039
ENSMUSG00000028064	Sema4a	0.105	0.0001	3.92416	0.00088	Transitional	19.2468	11.7861
ENSMUSG00000029622	Arpc1b	0.104	3.38558e-24	23.2209	0.00726	Transitional	75.3449	64.416
ENSMUSG00000069892	9930111J21Rik2	0.104	2.16138e-12	11.5181	0.00301	Transitional	13.8165	7.40897
ENSMUSG00000064289	Tank	0.104	6.6354e-11	10.047	0.00259	Transitional	20.035	14.189
ENSMUSG00000101389	Ms4a4a	0.104	4.13437e-09	8.26938	0.00211	Transitional	10.116	3.1926
ENSMUSG00000051413	Plagl2	0.103	9.9704e-14	12.8411	0.00338	Transitional	16.0937	10.2518
ENSMUSG00000020865	Abcc3	0.103	9.331e-12	10.8905	0.00284	Transitional	11.6269	5.20913
ENSMUSG00000036943	Rab8b	0.103	2.33597e-10	9.50576	0.00303	Transitional	58.9227	51.5018
ENSMUSG00000027660	Skil	0.103	1.13127e-06	5.85912	0.00182	Transitional	50.4489	44.9671
ENSMUSG00000019998	Stx7	0.103	1.34241e-06	5.78567	0.00156	Transitional	37.6615	30.4764
Npc2	Npc2	0.102	1.3415e-140	139.123	0.04231	Transitional	93.8034	79.7163
ENSMUSG00000030199	Etv6	0.102	2.52563e-11	10.4622	0.00294	Transitional	22.9253	16.9219
ENSMUSG00000007038	Neu1	0.102	4.12213e-10	9.26139	0.0026	Transitional	22.2685	16.1379
ENSMUSG00000018209	Stk4	0.102	8.22853e-07	5.99561	0.00162	Transitional	23.3195	16.2394
ENSMUSG00000029925	Tbxas1	0.102	0.00162	2.74083	0.00056	Transitional	17.2542	9.53267
Hpcal1	Hpcal1	0.101	4.39195e-11	10.2248	0.00286	Transitional	23.7355	18.0331
ENSMUSG00000020589	Fam49a	0.101	3.61669e-10	9.31734	0.00239	Transitional	14.3201	8.08867
ENSMUSG00000041890	Git2	0.101	3.6407e-10	9.31457	0.00259	Transitional	30.4138	24.847
ENSMUSG00000032577	Mapkapk3	0.101	5.49804e-10	9.13744	0.00234	Transitional	13.926	7.41461
ENSMUSG00000020640	Itsn2	0.101	2.37429e-09	8.50784	0.00236	Transitional	28.5089	22.3679
ENSMUSG00000035778	Ggta1	0.101	6.29915e-08	7.1003	0.00176	Transitional	17.8454	11.0895
ENSMUSG00000019960	Dusp6	0.101	1.76451e-06	5.66893	0.00153	Transitional	19.838	13.1342
ENSMUSG00000029798	Herc6	0.1	7.52508e-16	14.9438	0.00398	Transitional	11.3422	6.84209
ENSMUSG00000026031	Cflar	0.1	7.85614e-11	9.97461	0.00308	Transitional	44.6245	42.8152
ENSMUSG00000030047	Arhgap25	0.1	1.60619e-09	8.67655	0.00222	Transitional	11.2328	4.83966
ENSMUSG00000118193	Arhgap26	0.1	3.90861e-09	8.29331	0.0021	Transitional	14.2763	7.88561
ENSMUSG00000015766	Eps8	0.1	1.98012e-06	5.62007	0.00164	Transitional	33.6764	27.0779
ENSMUSG00000052298	Cdc42se2	0.1	2.0495e-06	5.60537	0.00151	Transitional	26.7134	19.6576
ENSMUSG00000024042	Sik1	0.1	1e-05	4.80518	0.00139	Transitional	35.6908	29.3144
Ttc7	Ttc7	0.099	3.96674e-10	9.27779	0.00237	Transitional	19.1811	13.0891
ENSMUSG00000039456	Morc3	0.099	1.21038e-08	7.80739	0.00217	Transitional	23.4508	17.658
ENSMUSG00000031402	Mpp1	0.099	5.36856e-08	7.16927	0.00196	Transitional	23.7574	17.1447
ENSMUSG00000032020	Ubash3b	0.099	1.02512e-07	6.89096	0.0017	Transitional	15.5901	9.81471
ENSMUSG00000053040	Aph1c	0.099	1.73837e-07	6.66373	0.00165	Transitional	12.0867	5.54192
ENSMUSG00000047945	Marcksl1	0.099	1.75356e-07	6.66013	0.00217	Transitional	42.0626	43.4019
ENSMUSG00000026029	Casp8	0.098	4.55959e-15	14.1684	0.00376	Transitional	19.1811	13.5939
ENSMUSG00000040451	Sgms1	0.098	7.92556e-12	10.96	0.00306	Transitional	26.9323	23.6371
ENSMUSG00000032690	Oas2	0.098	1.32577e-10	9.74956	0.00252	Transitional	10.0066	3.89204
ENSMUSG00000036155	Mgat5	0.098	1.79203e-10	9.61974	0.00248	Transitional	14.9113	8.61889
ENSMUSG00000046908	Ltb4r1	0.098	2.10996e-08	7.56806	0.0019	Transitional	10.8605	4.80018
ENSMUSG00000027763	Mbnl1	0.097	1.3149e-09	8.76261	0.0029	Transitional	74.7537	66.2352
ENSMUSG00000041132	N4bp2l1	0.097	1.44836e-07	6.7422	0.00167	Transitional	14.2544	7.87997
ENSMUSG00000022102	Dok2	0.097	1.8263e-06	5.65441	0.00136	Transitional	14.6267	8.05483
ENSMUSG00000037295	Ldlrap1	0.096	1.59885e-17	16.6024	0.00445	Transitional	15.4149	10.5593
ENSMUSG00000022295	Atp6v1c1	0.096	2.08587e-10	9.55456	0.00266	Transitional	26.2974	21.0649
ENSMUSG00000075415	Fnbp1	0.096	2.85501e-09	8.42842	0.00233	Transitional	28.6183	22.7036
ENSMUSG00000031444	F10	0.096	6.99666e-08	7.05523	0.00175	Transitional	10.4007	4.6507
ENSMUSG00000034216	Vps18	0.095	5.16091e-14	13.1249	0.00348	Transitional	11.4736	5.85216
ENSMUSG00000022895	Ets2	0.095	2.51401e-08	7.49306	0.00232	Transitional	45.0405	42.5445
ENSMUSG00000019088	Dnase1l1	0.095	1.78034e-07	6.65373	0.00165	Transitional	14.7142	8.22405
ENSMUSG00000027346	Gpcpd1	0.094	4.51554e-13	12.192	0.00344	Transitional	20.6481	16.6935
ENSMUSG00000036246	Gmip	0.094	3.7988e-10	9.29648	0.00239	Transitional	14.8237	8.65273
ENSMUSG00000005057	Sh2b2	0.094	8.01487e-10	8.97526	0.0023	Transitional	11.4517	5.6914
ENSMUSG00000020577	Tspan13	0.094	9.52035e-08	6.92272	0.00188	Transitional	18.3928	10.5734
ENSMUSG00000066026	Dhrs3	0.094	4.15855e-06	5.30049	0.00154	Transitional	38.5154	31.1814
ENSMUSG00000030766	Arhgap17	0.093	4.42804e-10	9.23077	0.00256	Transitional	34.0705	29.9377
ENSMUSG00000031897	Psmb10	0.093	0.0001	3.94752	0.00103	Transitional	26.7572	20.3035
ENSMUSG00000078920	Ifi47	0.092	1.44255e-09	8.72265	0.00222	Transitional	13.8165	9.44524
ENSMUSG00000050777	Tmem37	0.092	3.63381e-09	8.32459	0.00212	Transitional	10.8605	4.91017
ENSMUSG00000030403	Vasp	0.092	3.03935e-08	7.41256	0.00216	Transitional	36.5448	31.2773
ENSMUSG00000046688	Tifa	0.092	1.73909e-06	5.67506	0.00136	Transitional	17.5389	10.7144
ENSMUSG00000044468	Tent5c	0.091	3.94547e-13	12.2502	0.00322	Transitional	11.0576	7.00849
ENSMUSG00000030056	Isy1	0.091	4.56873e-12	11.1971	0.00313	Transitional	23.2757	19.5645
ENSMUSG00000027615	Hps3	0.091	1.38825e-10	9.72975	0.00251	Transitional	13.291	7.75587
ENSMUSG00000026773	Pfkfb3	0.091	2.11993e-06	5.59105	0.00151	Transitional	19.7066	15.6556
ENSMUSG00000026466	Tor1aip1	0.091	3.78679e-06	5.34073	0.00169	Transitional	47.252	43.6642
ENSMUSG00000056268	Dennd1b	0.09	4.94191e-10	9.18347	0.00258	Transitional	21.3707	16.7922
Aoah	Aoah	0.09	7.77633e-08	7.00988	0.00175	Transitional	10.5321	4.80582
ENSMUSG00000032788	Pdxk	0.09	5.18073e-07	6.19409	0.00169	Transitional	22.7064	17.4606
ENSMUSG00000029204	Rhoh	0.09	1.22363e-06	5.82556	0.00141	Transitional	10.4445	4.82274
ENSMUSG00000054263	Lifr	0.09	1.64608e-06	5.69849	0.00154	Transitional	19.9474	15.1902
ENSMUSG00000052593	Adam17	0.09	2.21542e-06	5.57217	0.00164	Transitional	38.6468	33.2149
ENSMUSG00000039531	Zup1	0.089	5.57055e-16	15.073	0.00402	Transitional	13.6851	9.29859
ENSMUSG00000030793	Pycard	0.089	1.67593e-10	9.64854	0.00267	Transitional	33.8734	24.1137
ENSMUSG00000038508	Gdf15	0.089	0.00031	3.45561	0.00099	Transitional	17.8235	15.1536
ENSMUSG00000099974	Bcl2a1d	0.089	0.00102	2.93895	0.00061	Transitional	12.0867	5.37553
ENSMUSG00000023067	Cdkn1a	0.088	1.07874e-36	35.6334	0.01156	Transitional	72.4108	63.5897
ENSMUSG00000031722	Hp	0.088	1.78216e-23	22.5056	0.00613	Transitional	12.0867	6.06932
ENSMUSG00000005087	Cd44	0.088	1.41567e-15	14.6716	0.00505	Transitional	75.8485	68.1473
ENSMUSG00000037731	Themis2	0.088	1.11528e-09	8.83337	0.00226	Transitional	11.4736	6.0665
ENSMUSG00000035354	Uvrag	0.088	2.65116e-08	7.47026	0.00206	Transitional	25.2463	20.2865
ENSMUSG00000027035	Cers6	0.088	2.81614e-08	7.44523	0.00205	Transitional	26.2974	21.7334
ENSMUSG00000024456	Diaph1	0.088	3.18934e-07	6.40292	0.00187	Transitional	48.106	42.1073
ENSMUSG00000023915	Tnfrsf21	0.088	0.00025	3.54992	0.00078	Transitional	14.0574	7.84894
ENSMUSG00000041268	Dmxl2	0.087	4.11699e-12	11.2419	0.00293	Transitional	14.2982	10.3703
ENSMUSG00000034613	Ppm1h	0.087	4.38911e-09	8.24379	0.0021	Transitional	11.5174	6.01574
ENSMUSG00000032381	Ciao2a	0.087	1e-05	4.75126	0.00126	Transitional	28.9906	23.152
ENSMUSG00000021939	Ctsb	0.086	1.04055e-75	74.452	0.02451	Transitional	95.5989	88.3154
ENSMUSG00000015474	Ppt2	0.086	1.54627e-11	10.6728	0.00277	Transitional	16.8601	11.6451
ENSMUSG00000026896	Ifih1	0.086	1.71395e-11	10.6288	0.00275	Transitional	17.079	12.5673
ENSMUSG00000033444	Specc1l	0.086	1.02278e-07	6.89186	0.00189	Transitional	26.0565	21.3865
ENSMUSG00000020078	Vps26a	0.086	5.02793e-07	6.20674	0.00169	Transitional	27.4141	22.1846
ENSMUSG00000025647	Shisa5	0.086	1.7052e-06	5.68334	0.00175	Transitional	59.2512	52.4664
ENSMUSG00000001999	Blvra	0.086	9e-05	3.98999	0.0009	Transitional	18.5899	12.6012
ENSMUSG00000029373	Pf4	0.085	1.72888e-81	80.2081	0.02449	Transitional	55.3755	41.1061
ENSMUSG00000054400	Cklf	0.085	1.66755e-09	8.66036	0.0022	Transitional	16.0937	10.8808
ENSMUSG00000030720	Cln3	0.085	1.24591e-07	6.80678	0.00169	Transitional	15.196	9.74984
ENSMUSG00000032436	Cmtm7	0.085	2.6572e-06	5.49389	0.00149	Transitional	25.1806	20.0412
ENSMUSG00000031246	Sh3bgrl	0.085	8e-05	4.04378	0.00134	Transitional	62.7764	55.5772
ENSMUSG00000030654	Arl6ip1	0.084	1.55623e-13	12.6503	0.00405	Transitional	58.8789	51.7895
ENSMUSG00000074212	Dnajb14	0.084	6.25664e-09	8.09158	0.00224	Transitional	25.0274	20.5094
ENSMUSG00000029291	Rufy3	0.084	1.21284e-08	7.8066	0.00196	Transitional	16.3784	11.5295
ENSMUSG00000028745	Capzb	0.084	1.73822e-06	5.67519	0.00193	Transitional	73.4837	66.551
ENSMUSG00000009090	Ap1b1	0.084	1.7772e-06	5.6659	0.00153	Transitional	21.6116	16.6906
ENSMUSG00000039910	Cited2	0.084	0.01306	1.8482	0.00049	Transitional	26.2098	22.4018
ENSMUSG00000051506	Wdfy4	0.084	0.05182	1.25915	0.00018	Transitional	11.386	4.74659
Lin54	Lin54	0.083	1.42163e-12	11.6984	0.00306	Transitional	13.6851	9.43678
ENSMUSG00000093445	Lrch4	0.083	3.10043e-10	9.38376	0.00242	Transitional	11.2985	6.09471
ENSMUSG00000004508	Gab2	0.083	5.66838e-09	8.13419	0.00205	Transitional	18.0644	13.0919
ENSMUSG00000026110	Mgat4a	0.083	2.72706e-08	7.45891	0.00187	Transitional	12.3057	7.16079
ENSMUSG00000042286	Stab1	0.083	5.69168e-08	7.14416	0.00209	Transitional	27.4797	19.635
ENSMUSG00000029084	Cd38	0.083	3.66592e-07	6.34315	0.00174	Transitional	14.7142	10.8836
ENSMUSG00000004626	Stxbp2	0.083	7.48214e-06	5.04798	0.0012	Transitional	11.8239	6.27521
ENSMUSG00000026663	Atf6	0.083	4e-05	4.31012	0.00114	Transitional	29.2314	23.7273
ENSMUSG00000006731	B4galnt1	0.083	7e-05	4.07724	0.00092	Transitional	17.298	11.8905
ENSMUSG00000031627	Irf2	0.083	0.00023	3.58195	0.00092	Transitional	37.3111	31.6665
ENSMUSG00000027900	Dram2	0.082	1.07964e-08	7.85649	0.00197	Transitional	20.67	15.7007
ENSMUSG00000039158	Akna	0.082	3.80357e-08	7.31623	0.00183	Transitional	11.9334	6.78004
ENSMUSG00000006585	Cdt1	0.081	2.07489e-08	7.57515	0.00191	Transitional	10.5759	5.54192
ENSMUSG00000042759	Apobr	0.081	3.62976e-08	7.33609	0.00185	Transitional	10.1598	4.89607
ENSMUSG00000021003	Galc	0.081	4.69832e-08	7.2262	0.0018	Transitional	14.0574	9.04476
ENSMUSG00000036948	Map11	0.081	8.165e-06	5.0103	0.00119	Transitional	11.6488	6.18214
ENSMUSG00000037860	Aim2	0.081	4e-05	4.2958	0.001	Transitional	10.0942	4.67609
ENSMUSG00000033467	Crlf2	0.081	7e-05	4.08635	0.00093	Transitional	14.6924	9.25064
ENSMUSG00000008333	Snrpb2	0.081	0.00027	3.51108	0.00101	Transitional	38.2965	33.2769
ENSMUSG00000019564	Arid3a	0.08	6.7203e-10	9.05101	0.00232	Transitional	13.1815	8.57377
ENSMUSG00000055024	Ep300	0.08	5.01008e-08	7.19875	0.00197	Transitional	31.7933	27.876
ENSMUSG00000028923	Necap2	0.08	2.86162e-07	6.44939	0.00176	Transitional	28.4213	23.6145
ENSMUSG00000058239	Usf2	0.08	3e-05	4.39757	0.00116	Transitional	39.5227	34.6391
ENSMUSG00000047592	Nxpe5	0.08	7e-05	4.10595	0.00093	Transitional	14.1449	8.75145
ENSMUSG00000010307	Tmem86a	0.078	9.2729e-09	7.9219	0.002	Transitional	11.0795	6.28367
ENSMUSG00000016206	H2-M3	0.078	2.6991e-08	7.46312	0.00187	Transitional	16.7944	12.1838
ENSMUSG00000070031	Sp140	0.078	5.43852e-08	7.16374	0.00178	Transitional	17.3199	12.7055
ENSMUSG00000049969	Plekhf2	0.078	7.70583e-07	6.02394	0.00147	Transitional	15.6996	10.5085
ENSMUSG00000054342	Kcnn4	0.078	5e-05	4.23993	0.00097	Transitional	10.1817	5.27117
ENSMUSG00000040723	Rcsd1	0.078	9e-05	3.96301	0.0009	Transitional	11.9553	6.65877
ENSMUSG00000026655	Fam107b	0.078	0.00023	3.58606	0.00103	Transitional	30.8518	25.82
ENSMUSG00000030748	Il4ra	0.077	2e-05	4.71801	0.00137	Transitional	31.7495	27.5517
ENSMUSG00000038543	BC028528	0.077	4e-05	4.31067	0.00099	Transitional	14.6705	9.25064
ENSMUSG00000049686	Orai1	0.076	9.27648e-06	4.95607	0.00131	Transitional	21.8086	16.324
ENSMUSG00000001419	Mef2d	0.075	1.669e-09	8.66008	0.0024	Transitional	31.1583	28.268
ENSMUSG00000037185	Krt80	0.075	0.00171	2.71721	0.00056	Transitional	12.0429	6.0383
ENSMUSG00000037824	Tspan14	0.074	2e-05	4.68093	0.00109	Transitional	17.2104	12.4179
ENSMUSG00000052248	Zeb2os	0.074	4e-05	4.34451	0.00101	Transitional	10.1598	5.08785
ENSMUSG00000038910	Plcl2	0.074	0.00039	3.3553	0.00074	Transitional	10.3788	5.24861
ENSMUSG00000024691	Fam111a	0.074	0.00081	3.04096	0.00076	Transitional	28.7935	23.0194
ENSMUSG00000022438	Parvb	0.074	0.04609	1.30899	0.00019	Transitional	13.51	7.83202
ENSMUSG00000040033	Stat2	0.073	1.00163e-11	10.8599	0.00304	Transitional	18.3271	17.0263
ENSMUSG00000056952	Tatdn2	0.073	3.62932e-11	10.3065	0.00268	Transitional	10.9919	6.77722
Tcp11l2	Tcp11l2	0.073	2.05073e-10	9.56184	0.00267	Transitional	20.5387	17.7793
ENSMUSG00000047810	Ccdc88b	0.073	7.46063e-07	6.03781	0.00148	Transitional	10.0723	5.46578
ENSMUSG00000026315	Serpinb8	0.073	1.26703e-06	5.81051	0.00141	Transitional	11.9772	7.6064
ENSMUSG00000018507	Trpv2	0.073	0.0018	2.69596	0.00055	Transitional	13.072	8.08303
ENSMUSG00000032846	Zswim6	0.072	0.00042	3.32246	0.00085	Transitional	26.4068	22.6161
ENSMUSG00000021591	Glrx	0.072	0.00196	2.66069	0.00054	Transitional	18.6556	13.5488
ENSMUSG00000023923	Tbc1d5	0.071	1.1848e-06	5.8393	0.00141	Transitional	17.1885	12.8155
ENSMUSG00000019876	Pkib	0.071	0.3178	0.48518	3.41608e-06	Transitional	11.2109	5.55038
ENSMUSG00000031851	Ntpcr	0.07	5.68513e-11	10.1138	0.00262	Transitional	12.7655	8.62171
ENSMUSG00000022008	Gpalpp1	0.07	5.63833e-09	8.1364	0.00205	Transitional	17.2104	14.6995
ENSMUSG00000022636	Alcam	0.07	1.35086e-06	5.78303	0.00155	Transitional	21.2174	13.8393
ENSMUSG00000009555	Cdk9	0.07	6.14318e-06	5.13284	0.00137	Transitional	32.2312	27.9183
Tmem50b	Tmem50b	0.07	2e-05	4.71871	0.0011	Transitional	16.7725	12.1584
ENSMUSG00000029922	Mkrn1	0.07	0.00069	3.10767	0.00079	Transitional	29.4723	24.6693
ENSMUSG00000032870	Smap2	0.07	0.01018	1.95542	0.00046	Transitional	23.8231	18.8736
ENSMUSG00000022867	Usp25	0.069	6.38685e-10	9.07283	0.0027	Transitional	32.8005	32.1911
ENSMUSG00000026880	Stom	0.069	3.01371e-07	6.42717	0.00157	Transitional	16.0061	11.9892
ENSMUSG00000042111	Ccdc115	0.069	2e-05	4.60203	0.00107	Transitional	14.5829	9.97828
ENSMUSG00000038976	Ppp1r9b	0.069	4e-05	4.33218	0.00117	Transitional	23.3633	19.1641
ENSMUSG00000033721	Vav3	0.069	0.0007	3.09951	0.00066	Transitional	15.7653	10.9203
ENSMUSG00000030798	Cd37	0.069	0.01568	1.77035	0.00031	Transitional	15.1084	10.3111
ENSMUSG00000029465	Arpc3	0.068	7.58642e-10	8.99884	0.00306	Transitional	78.892	71.9914
ENSMUSG00000038507	Parp12	0.068	8.82969e-09	7.94308	0.00201	Transitional	10.3569	6.57416
ENSMUSG00000026972	Arrdc1	0.068	1.50462e-07	6.72582	0.00167	Transitional	11.9553	7.75869
ENSMUSG00000003437	Paf1	0.068	2.48555e-07	6.51023	0.00179	Transitional	21.2393	17.9936
Fcho2	Fcho2	0.068	1e-05	4.88324	0.0013	Transitional	33.8297	30.5384
ENSMUSG00000013974	Mcemp1	0.068	0.00025	3.54865	0.00078	Transitional	10.2474	5.95651
ENSMUSG00000028159	Dapp1	0.068	0.00365	2.39421	0.00047	Transitional	14.561	9.58344
ENSMUSG00000024885	Aldh3b1	0.068	0.00625	2.16349	0.00041	Transitional	11.5174	6.85901
ENSMUSG00000022106	Rcbtb2	0.067	4.84777e-07	6.22223	0.00152	Transitional	18.8307	14.8715
ENSMUSG00000058835	Abi1	0.067	0.00771	2.07346	0.00063	Transitional	48.8942	44.2592
ENSMUSG00000008855	Hdac5	0.066	2.14649e-08	7.56079	0.00189	Transitional	18.3271	14.6431
ENSMUSG00000032754	Slc8b1	0.066	0.00016	3.74309	0.00083	Transitional	18.2833	13.7124
ENSMUSG00000020189	Osbpl8	0.066	0.00018	3.69316	0.00107	Transitional	33.1728	31.2971
ENSMUSG00000050628	Ubald2	0.065	1e-05	4.88013	0.0013	Transitional	25.0931	21.7136
ENSMUSG00000026833	Olfm1	0.065	5e-05	4.21264	0.0011	Transitional	24.9179	19.1612
Cd80	Cd80	0.065	0.00049	3.25723	0.0007	Transitional	11.5174	7.30462
ENSMUSG00000031453	Rasa3	0.065	0.00103	2.93384	0.00061	Transitional	17.4951	13.3345
ENSMUSG00000040848	Sft2d2	0.065	0.00446	2.30866	0.00045	Transitional	16.4441	11.8876
ENSMUSG00000024818	Slc25a45	0.065	0.05757	1.21418	0.00017	Transitional	11.3422	6.63903
ENSMUSG00000075700	Selenot	0.064	3.3851e-08	7.36613	0.00202	Transitional	34.7931	32.9892
ENSMUSG00000020564	Atxn7l1	0.063	1.86254e-06	5.64605	0.00136	Transitional	14.1888	10.0206
ENSMUSG00000051185	Fam174a	0.063	0.00149	2.77839	0.0007	Transitional	24.5019	20.5319
ENSMUSG00000021306	Gpr137b	0.063	0.00298	2.48091	0.00049	Transitional	13.5976	9.35217
Atp7a	Atp7a	0.063	0.00947	1.98616	0.00036	Transitional	19.8818	15.6528
ENSMUSG00000020806	Rhbdf2	0.062	5e-05	4.27795	0.00098	Transitional	12.9407	9.02502
ENSMUSG00000041607	Mbp	0.062	0.00088	3.00373	0.00063	Transitional	13.6632	9.27602
ENSMUSG00000026107	Nabp1	0.062	0.00095	2.97085	0.00075	Transitional	16.9258	13.4304
ENSMUSG00000039191	Rbpj	0.062	0.00096	2.96386	0.00097	Transitional	63.8275	59.2746
ENSMUSG00000034484	Snx2	0.062	0.00213	2.62423	0.00073	Transitional	40.1358	36.0916
ENSMUSG00000038866	Zcchc2	0.061	2.53681e-08	7.48923	0.00188	Transitional	11.605	8.3143
ENSMUSG00000014075	Tctex1d2	0.061	6.7518e-08	7.07052	0.00176	Transitional	14.6924	11.2164
ENSMUSG00000028708	Mknk1	0.061	0.00104	2.92974	0.00062	Transitional	10.7291	6.64185
ENSMUSG00000056917	Sipa1	0.06	2e-05	4.61562	0.00107	Transitional	16.5097	12.7619
ENSMUSG00000078515	Ddi2	0.06	0.00073	3.0827	0.00078	Transitional	31.0926	28.0001
ENSMUSG00000016496	Cd274	0.06	0.00268	2.52675	0.0005	Transitional	12.6779	8.53146
ENSMUSG00000006362	Cbfa2t3	0.06	0.1297	0.86685	0.00013	Transitional	14.6048	9.76958
ENSMUSG00000041164	Zmiz2	0.059	7e-05	4.09202	0.00093	Transitional	12.9626	9.16603
ENSMUSG00000051344	Plekhm3	0.059	0.00146	2.78598	0.00058	Transitional	12.6122	8.81913
ENSMUSG00000064090	Vrk2	0.059	0.00261	2.5381	0.00051	Transitional	13.4224	9.30705
ENSMUSG00000042404	Dennd4b	0.059	0.05332	1.24678	0.00018	Transitional	10.3569	6.06368
ENSMUSG00000091971	Hspa1a	0.059	0.18019	0.72666	0.00023	Transitional	44.099	45.8753
ENSMUSG00000064109	Hcst	0.059	0.82512	0.08098	-6e-05	Transitional	11.8021	7.11848
ENSMUSG00000026600	Soat1	0.058	1.48056e-08	7.72062	0.0024	Transitional	46.201	38.9993
Slc26a2	Slc26a2	0.058	4.62122e-06	5.25519	0.00143	Transitional	18.765	16.8204
ENSMUSG00000035967	Ints6l	0.058	6.17289e-06	5.13083	0.00122	Transitional	11.0576	7.47666
ENSMUSG00000046034	Otulin	0.058	5e-05	4.26631	0.00097	Transitional	19.838	16.7047
ENSMUSG00000097415	AU020206	0.058	0.00317	2.45385	0.00048	Transitional	14.1449	10.3195
ENSMUSG00000042594	Sh2b3	0.058	0.05719	1.217	0.00017	Transitional	13.9917	9.78932
ENSMUSG00000018541	Cwc25	0.057	2e-05	4.57732	0.00123	Transitional	18.4366	16.2197
ENSMUSG00000033487	Fndc3a	0.057	0.00466	2.28937	0.00055	Transitional	30.0635	27.3176
ENSMUSG00000030530	Furin	0.057	0.00498	2.26135	0.00062	Transitional	38.1213	34.1823
ENSMUSG00000020941	Map3k14	0.057	0.01312	1.84618	0.00033	Transitional	12.24	7.84894
ENSMUSG00000044197	Gpr146	0.056	5e-05	4.27081	0.00098	Transitional	11.7583	8.41019
ENSMUSG00000020893	Per1	0.056	0.00453	2.30145	0.00056	Transitional	27.5673	24.424
ENSMUSG00000053436	Mapk14	0.056	0.00479	2.27842	0.00056	Transitional	21.7429	18.1459
ENSMUSG00000026923	Notch1	0.056	0.28075	0.53805	3e-05	Transitional	18.152	13.5939
ENSMUSG00000037993	Dhx38	0.055	4.83242e-09	8.20246	0.00208	Transitional	14.4953	11.7015
ENSMUSG00000030126	Tmcc1	0.055	5.14127e-06	5.20982	0.0014	Transitional	24.5238	23.8853
ENSMUSG00000029501	Ankle2	0.055	0.00022	3.60267	0.00079	Transitional	16.9915	13.938
ENSMUSG00000079442	St6galnac4	0.055	0.00153	2.76591	0.00057	Transitional	13.6632	10.1108
ENSMUSG00000026425	Srgap2	0.055	0.00253	2.55026	0.00063	Transitional	29.6256	26.6492
ENSMUSG00000074785	Plxnc1	0.055	0.16636	0.76076	6e-05	Transitional	11.6926	7.4823
ENSMUSG00000031352	Hccs	0.054	4.58389e-08	7.23673	0.0018	Transitional	13.3129	11.0951
ENSMUSG00000047213	Ythdf3	0.054	8.98993e-06	4.96952	0.00133	Transitional	27.4359	24.7765
ENSMUSG00000039294	Cybc1	0.054	0.00051	3.2335	0.0007	Transitional	16.663	13.3965
ENSMUSG00000027678	Ncoa3	0.054	0.00223	2.60476	0.00052	Transitional	19.8161	16.2563
ENSMUSG00000029560	Snx8	0.054	0.00353	2.40851	0.00047	Transitional	17.6921	14.1439
ENSMUSG00000060550	H2-Q7	0.054	0.00353	2.40838	0.00057	Transitional	17.8235	12.6153
ENSMUSG00000025138	Sirt7	0.054	0.00574	2.20017	0.00042	Transitional	13.9917	10.2688
ENSMUSG00000061288	Taok3	0.054	0.03422	1.4367	0.0003	Transitional	31.7714	28.3188
Cox17	Cox17	0.054	0.05083	1.26715	0.00029	Transitional	34.6617	30.1238
ENSMUSG00000022508	Bcl6	0.053	1.71615e-07	6.66923	0.00164	Transitional	13.9698	11.6705
Ptger4	Ptger4	0.053	3.03192e-07	6.42464	0.00157	Transitional	12.7217	10.249
ENSMUSG00000029192	Tbc1d14	0.053	5.71781e-07	6.15195	0.0015	Transitional	15.6339	12.8381
ENSMUSG00000035671	Zswim4	0.053	0.00034	3.40846	0.00074	Transitional	14.1888	11.1544
ENSMUSG00000023034	Nr4a1	0.053	0.14094	0.83172	0.00024	Transitional	49.0694	46.4958
ENSMUSG00000053581	Zfand2a	0.052	1.60431e-06	5.7094	0.00138	Transitional	10.5321	7.48512
ENSMUSG00000039087	Rreb1	0.052	0.00021	3.61347	0.0008	Transitional	18.8526	15.7486
ENSMUSG00000040483	Xaf1	0.051	0.00156	2.75728	0.00057	Transitional	12.7874	9.83163
ENSMUSG00000034902	Pip5k1c	0.051	0.02218	1.62201	0.00027	Transitional	16.7944	13.3542
ENSMUSG00000021676	Iqgap2	0.051	0.07898	1.07891	0.00019	Transitional	22.5969	17.4916
ENSMUSG00000056888	Glipr1	0.051	0.12232	0.89176	9e-05	Transitional	12.8312	9.10963
ENSMUSG00000054640	Slc8a1	0.051	0.57848	0.23103	-4e-05	Transitional	17.5389	13.4134
ENSMUSG00000026977	2022-03-07	0.05	1.00419e-12	11.8479	0.00347	Transitional	38.3841	39.256
ENSMUSG00000015755	Tab2	0.05	0.00026	3.52709	0.00101	Transitional	40.3547	38.8809
ENSMUSG00000027130	Slc12a6	0.05	0.00077	3.05815	0.00065	Transitional	16.0061	13.0694
ENSMUSG00000011960	Ccnt1	0.049	3.7145e-07	6.33752	0.00172	Transitional	28.2242	28.739
ENSMUSG00000022885	St6gal1	0.049	1e-05	4.78582	0.00112	Transitional	11.189	8.64145
ENSMUSG00000042029	Ncapg2	0.049	3e-05	4.43711	0.00102	Transitional	11.1014	8.81913
ENSMUSG00000029265	Dr1	0.049	3e-05	4.39977	0.00119	Transitional	19.4219	17.2434
ENSMUSG00000001632	Brpf1	0.049	6e-05	4.18699	0.00096	Transitional	13.1377	10.139
ENSMUSG00000029647	Pan3	0.049	0.00017	3.71282	0.00097	Transitional	24.5676	22.2297
ENSMUSG00000018500	Adora2b	0.049	0.0046	2.29543	0.00056	Transitional	16.5754	14.1665
ENSMUSG00000031378	Abcd1	0.049	0.00789	2.06403	0.00039	Transitional	10.0942	6.67005
ENSMUSG00000034832	Tet3	0.049	0.16153	0.7731	0.00014	Transitional	37.2236	33.6154
ENSMUSG00000021262	Evl	0.049	0.20565	0.67059	4e-05	Transitional	17.7578	14.0226
ENSMUSG00000025509	Pnpla2	0.048	0.00371	2.38684	0.00047	Transitional	12.6779	9.32397
ENSMUSG00000028059	Arhgef2	0.048	0.01638	1.75154	0.0004	Transitional	24.8741	21.7672
ENSMUSG00000030990	Pgap2	0.048	0.02449	1.57956	0.00034	Transitional	21.5678	18.3264
ENSMUSG00000027951	Adar	0.047	7.43937e-06	5.05038	0.0012	Transitional	11.5612	8.86144
ENSMUSG00000042410	Agps	0.047	0.00015	3.75592	0.00084	Transitional	17.8016	14.8856
ENSMUSG00000022575	Gsdmd	0.047	0.00059	3.17151	0.00068	Transitional	14.2982	11.2841
ENSMUSG00000035725	Prkx	0.047	0.00208	2.63421	0.00067	Transitional	19.1592	17.1927
ENSMUSG00000032633	Flcn	0.047	0.00847	2.03361	0.00038	Transitional	14.4077	11.2333
ENSMUSG00000044456	Rin3	0.047	0.01378	1.82544	0.00032	Transitional	13.1158	9.96418
ENSMUSG00000031207	Msn	0.047	0.03167	1.46978	0.00049	Transitional	69.9584	65.9785
ENSMUSG00000034709	Ppp1r21	0.047	0.0821	1.06242	0.00013	Transitional	13.5538	10.2321
ENSMUSG00000073468	Sft2d1	0.046	6.04827e-06	5.13943	0.00122	Transitional	14.9989	12.4432
ENSMUSG00000040296	Ddx58	0.046	8.20528e-06	5.00833	0.00136	Transitional	15.3273	14.0931
ENSMUSG00000028300	C9orf72	0.046	7e-05	4.08635	0.00093	Transitional	12.2619	9.80624
ENSMUSG00000061143	Maml3	0.046	0.00969	1.97631	0.00036	Transitional	10.3788	7.40897
ENSMUSG00000034593	Myo5a	0.046	0.01819	1.70683	0.00044	Transitional	33.8953	30.2761
ENSMUSG00000040699	Limd2	0.046	0.45992	0.32787	-3e-05	Transitional	13.9041	10.2547
ENSMUSG00000039959	Hip1	0.045	0.01923	1.6829	0.00037	Transitional	18.7432	15.6274
ENSMUSG00000036894	Rap2b	0.045	0.02162	1.63293	0.00035	Transitional	28.268	24.2801
ENSMUSG00000011884	Gltp	0.044	1.56413e-09	8.68798	0.00254	Transitional	38.6249	32.3603
ENSMUSG00000006127	Inpp5k	0.044	2e-05	4.62065	0.00108	Transitional	11.5831	8.91784
ENSMUSG00000062232	Rapgef2	0.044	0.00015	3.77523	0.00099	Transitional	19.6409	18.0416
ENSMUSG00000029063	Nadk	0.043	0.0006	3.16887	0.00081	Transitional	24.1077	22.0605
ENSMUSG00000025192	Entpd7	0.043	0.0008	3.04311	0.00064	Transitional	16.5316	13.9211
ENSMUSG00000004880	Lbr	0.043	0.00603	2.17933	0.00052	Transitional	19.1811	16.6794
ENSMUSG00000047735	Samd9l	0.043	0.01456	1.80201	0.00041	Transitional	20.1445	18.1487
ENSMUSG00000090272	Mndal	0.043	0.05489	1.23452	0.00033	Transitional	36.1725	33.3108
ENSMUSG00000059883	Irak4	0.043	0.07335	1.11054	0.00015	Transitional	10.0285	7.09592
ENSMUSG00000113902	Ndufb1-ps	0.043	0.60255	0.21419	-7e-05	Transitional	50.4489	46.1347
ENSMUSG00000033705	Stard9	0.042	0.00094	2.97554	0.00062	Transitional	18.568	16.0815
ENSMUSG00000031214	Ophn1	0.042	0.00262	2.53592	0.00051	Transitional	13.926	11.3433
ENSMUSG00000079659	Tmem243	0.042	0.00777	2.07067	0.00039	Transitional	10.116	7.34411
ENSMUSG00000029059	Prxl2b	0.042	0.01335	1.83892	0.00032	Transitional	12.3714	9.38884
ENSMUSG00000020184	Mdm2	0.042	0.0543	1.23912	0.00024	Transitional	27.852	25.6085
ENSMUSG00000019810	Fuca2	0.042	0.13713	0.84332	8e-05	Transitional	17.8454	15.0013
ENSMUSG00000040712	Camta2	0.042	0.52274	0.27373	-3e-05	Transitional	10.5978	7.53871
ENSMUSG00000007613	Tgfbr1	0.041	6.84343e-06	5.08639	0.00137	Transitional	20.889	20.0609
ENSMUSG00000042700	Sipa1l1	0.041	0.00015	3.76466	0.00084	Transitional	15.2398	13.1906
AC149090.1	AC149090.1	0.041	0.00028	3.48688	0.0009	Transitional	20.473	19.2374
ENSMUSG00000020115	Tbk1	0.041	0.00175	2.70948	0.00055	Transitional	15.2179	12.6773
ENSMUSG00000032405	Pias1	0.041	0.00329	2.43761	0.00048	Transitional	19.5752	17.0855
ENSMUSG00000028917	Plekhm2	0.041	0.0137	1.82794	0.00044	Transitional	19.619	17.1109
ENSMUSG00000035203	Epn1	0.041	0.07327	1.11093	0.0002	Transitional	29.8226	26.7338
ENSMUSG00000026786	Apbb1ip	0.041	0.18114	0.72446	0.00013	Transitional	36.7637	34.1061
ENSMUSG00000052296	Ppp6r1	0.041	0.2011	0.68016	4e-05	Transitional	15.5244	12.5843
ENSMUSG00000002458	Rgs19	0.04	0.00029	3.47418	0.00077	Transitional	10.9481	8.60479
ENSMUSG00000019832	Rab32	0.04	0.00075	3.07247	0.00065	Transitional	17.6264	15.3566
ENSMUSG00000042997	Nhlrc3	0.04	0.00142	2.79609	0.00058	Transitional	10.0066	7.52743
ENSMUSG00000038733	Wdr26	0.04	0.07637	1.09331	0.00028	Transitional	53.9961	51.4793
ENSMUSG00000026496	Parp1	0.04	0.24396	0.59766	6e-05	Transitional	19.6628	16.6765
ENSMUSG00000038250	Usp38	0.039	0.00015	3.74808	0.00084	Transitional	12.5246	10.7341
ENSMUSG00000030619	Eed	0.039	0.0007	3.10221	0.00066	Transitional	15.393	13.106
ENSMUSG00000000149	Gna12	0.039	0.00124	2.85458	0.00074	Transitional	20.0788	18.27
ENSMUSG00000032434	Cmtm6	0.039	0.00925	1.9961	0.00046	Transitional	22.7502	20.1258
ENSMUSG00000010609	Psen2	0.039	0.24079	0.60311	3e-05	Transitional	19.1811	16.2902
ENSMUSG00000024423	Impact	0.038	0.00013	3.82046	0.001	Transitional	22.0495	21.5754
ENSMUSG00000035847	Ids	0.038	0.00139	2.80727	0.00058	Transitional	17.517	15.2495
ENSMUSG00000063659	Zbtb18	0.038	0.00261	2.53787	0.00051	Transitional	13.3348	9.44524
ENSMUSG00000026430	Rassf5	0.038	0.00347	2.41598	0.00058	Transitional	23.1662	19.0795
ENSMUSG00000034673	Pbx2	0.038	0.04856	1.28678	0.00019	Transitional	13.4881	10.909
ENSMUSG00000024937	Ehbp1l1	0.038	0.05574	1.22806	0.00023	Transitional	20.1664	17.6016
ENSMUSG00000031659	Adcy7	0.038	0.28271	0.53519	4e-05	Transitional	21.6991	19.0964
ENSMUSG00000033335	Dnm2	0.038	0.74223	0.12552	-9e-05	Transitional	24.6332	21.5247
ENSMUSG00000029471	Camkk2	0.037	1.97704e-06	5.62066	0.00152	Transitional	22.7283	21.8546
ENSMUSG00000063550	Nup98	0.037	1e-05	4.83293	0.00129	Transitional	28.9687	28.3893
ENSMUSG00000027808	Serp1	0.037	0.0026	2.5384	0.00083	Transitional	57.3243	55.0498
ENSMUSG00000052609	Plekhg3	0.037	0.02395	1.58911	0.00026	Transitional	15.612	13.0412
ENSMUSG00000000282	Mnt	0.036	0.0008	3.04509	0.00064	Transitional	14.1888	12.1443
ENSMUSG00000030697	Ppp4c	0.036	0.00223	2.60542	0.00065	Transitional	23.8012	22.1874
ENSMUSG00000034854	Mfsd12	0.036	0.01526	1.78178	0.00031	Transitional	10.0066	7.6487
ENSMUSG00000027287	Snap23	0.036	0.01712	1.73284	0.00039	Transitional	29.1877	27.6306
Rgl2	Rgl2	0.036	0.1911	0.70172	5e-05	Transitional	12.1305	9.62856
ENSMUSG00000106734	Gm20559	0.036	0.2215	0.63878	4e-05	Transitional	10.2912	8.08585
Rab43	Rab43	0.036	0.24253	0.60014	6e-05	Transitional	24.9836	22.131
ENSMUSG00000068328	Aup1	0.036	0.37992	0.40911	-3.62438e-06	Transitional	22.7502	19.7648
ENSMUSG00000063065	Mapk3	0.035	0.01097	1.92309	0.00045	Transitional	23.3195	21.2765
ENSMUSG00000031930	Wwp2	0.035	0.01385	1.82331	0.00032	Transitional	12.4808	10.2688
ENSMUSG00000040274	Cdk6	0.035	0.0147	1.79809	0.00041	Transitional	17.1885	16.1294
ENSMUSG00000020790	Ankfy1	0.035	0.02395	1.58906	0.00035	Transitional	22.1371	20.3345
ENSMUSG00000002147	Stat6	0.035	0.02431	1.58278	0.00026	Transitional	19.9037	17.9062
ENSMUSG00000027502	Rtf2	0.035	0.04354	1.33327	0.00019	Transitional	18.3928	16.1858
ENSMUSG00000036820	Amdhd2	0.035	0.09576	0.99657	0.00012	Transitional	12.9626	10.627
ENSMUSG00000029344	Tpst2	0.034	0.01463	1.80006	0.00041	Transitional	21.2612	19.3981
ENSMUSG00000026426	Arl8a	0.034	0.02862	1.51292	0.00032	Transitional	31.7057	29.9377
ENSMUSG00000046836	Brox	0.034	0.05935	1.20118	0.00016	Transitional	17.933	15.6866
ENSMUSG00000032487	Ptgs2	0.034	0.06055	1.19264	0.00043	Transitional	38.9753	39.0417
Atp6v1a	Atp6v1a	0.034	0.09405	1.00423	0.00025	Transitional	46.201	43.2439
ENSMUSG00000024474	Ik	0.034	0.41701	0.36961	-1e-05	Transitional	35.5376	33.2177
ENSMUSG00000022013	Dnajc15	0.034	0.74561	0.12362	-5e-05	Transitional	18.0863	15.2918
ENSMUSG00000045427	Hnrnph2	0.033	0.02304	1.60555	0.00035	Transitional	32.3407	32.0162
ENSMUSG00000021218	Gdi2	0.033	0.0518	1.2592	0.0004	Transitional	69.9365	63.4459
ENSMUSG00000097589	Dleu2	0.033	0.19398	0.69544	8e-05	Transitional	24.9179	22.8869
ENSMUSG00000020023	Tmcc3	0.032	0.0003	3.46428	0.00076	Transitional	13.3786	11.9046
ENSMUSG00000033933	Vhl	0.032	0.00117	2.88119	0.0006	Transitional	10.1598	8.49762
ENSMUSG00000025981	Coq10b	0.032	0.00146	2.7871	0.00078	Transitional	34.1581	33.4546
ENSMUSG00000026319	Relch	0.032	0.00368	2.39033	0.00047	Transitional	12.1086	10.1954
Gcnt2	Gcnt2	0.032	0.06276	1.1771	0.00023	Transitional	15.8091	14.4005
ENSMUSG00000024339	Tap2	0.032	0.06542	1.1595	0.00015	Transitional	15.6777	13.5093
Dock11	Dock11	0.032	0.20048	0.68135	4e-05	Transitional	18.0644	16.1096
ENSMUSG00000026123	Plekhb2	0.032	0.21432	0.65289	7e-05	Transitional	22.1152	19.8353
ENSMUSG00000029098	Acox3	0.032	0.23678	0.61026	3e-05	Transitional	11.2328	9.22244
ENSMUSG00000022906	Parp9	0.031	0.00306	2.46992	0.00049	Transitional	14.7142	13.3316
ENSMUSG00000015937	H2afy	0.031	0.01177	1.89279	0.00055	Transitional	50.208	46.4788
ENSMUSG00000051379	Flrt3	0.031	0.03625	1.41214	0.0003	Transitional	11.2985	9.87957
ENSMUSG00000066800	Rnasel	0.031	0.14001	0.83452	0.00013	Transitional	17.1228	15.5851
ENSMUSG00000066151	Fkbp15	0.03	0.06521	1.16083	0.00015	Transitional	13.4224	11.4984
ENSMUSG00000118346	Tmem179b	0.03	0.69745	0.15204	-7e-05	Transitional	20.8671	18.2616
ENSMUSG00000047789	Slc38a9	0.029	0.04763	1.2949	0.00019	Transitional	10.116	8.37634
Baz1a	Baz1a	0.029	0.13368	0.85402	0.00022	Transitional	32.2093	28.8631
ENSMUSG00000024401	Tnf	0.029	0.20758	0.66661	4e-05	Transitional	11.7583	7.37795
ENSMUSG00000027363	Usp8	0.029	0.36578	0.42507	2.12089e-06	Transitional	26.6039	24.3478
ENSMUSG00000068015	Lrch1	0.029	0.43635	0.35028	-2e-05	Transitional	11.2985	9.10116
Tiam1	Tiam1	0.029	0.67423	0.16624	-8e-05	Transitional	16.3127	13.5347
ENSMUSG00000030157	Clec2d	0.028	0.00162	2.74196	0.00068	Transitional	21.6335	21.6064
ENSMUSG00000045210	Vcpip1	0.028	0.00234	2.58434	0.00052	Transitional	17.933	16.8317
ENSMUSG00000090946	Ccdc71l	0.028	0.02094	1.64646	0.00037	Transitional	18.4585	17.6918
ENSMUSG00000026667	Uhmk1	0.028	0.03605	1.41438	0.00022	Transitional	13.4881	11.7156
ENSMUSG00000033499	Larp4b	0.028	0.12235	0.89174	0.00018	Transitional	34.8807	33.3587
ENSMUSG00000006273	Atp6v1b2	0.028	0.14987	0.80541	0.00015	Transitional	38.8001	36.3257
ENSMUSG00000004070	Hmox2	0.028	0.75282	0.11973	-9e-05	Transitional	25.1368	22.76
ENSMUSG00000031584	Gsr	0.027	0.00185	2.6842	0.00066	Transitional	18.4804	20.044
ENSMUSG00000026469	Xpr1	0.027	0.0071	2.10917	0.0005	Transitional	20.4948	19.5899
ENSMUSG00000031431	Tsc22d3	0.027	0.00884	2.0157	0.00059	Transitional	42.61	38.9204
ENSMUSG00000040565	Btaf1	0.027	0.01337	1.83829	0.00032	Transitional	17.8673	16.5271
ENSMUSG00000002325	Irf9	0.027	0.03655	1.40867	0.0003	Transitional	19.5971	18.2221
ENSMUSG00000021115	Vrk1	0.027	0.19748	0.68783	4e-05	Transitional	11.6488	9.09552
ENSMUSG00000028341	Nr4a3	0.026	0.0001	3.95036	0.00114	Transitional	24.5019	20.295
ENSMUSG00000072889	Nfxl1	0.026	0.00971	1.97572	0.00036	Transitional	11.8239	10.7285
ENSMUSG00000085156	Snhg15	0.026	0.04849	1.28729	0.00019	Transitional	11.4955	9.81753
ENSMUSG00000028098	Rnf115	0.026	0.6232	0.2002	-5e-05	Transitional	18.5242	16.7047
ENSMUSG00000031129	Slc9a9	0.026	0.78012	0.10469	-6e-05	Transitional	13.9917	11.71
ENSMUSG00000036606	Plxnb2	0.026	0.92108	0.0342	-0.00016	Transitional	38.187	35.8237
ENSMUSG00000036427	Gpi1	0.026	0.98859	0.00484	-0.00022	Transitional	45.2814	42.835
ENSMUSG00000006699	Cdc42	0.025	2.28869e-27	26.3676	0.00858	Transitional	88.3731	80.7908
ENSMUSG00000030123	Plxnd1	0.025	4e-05	4.3626	0.00114	Transitional	23.0129	17.6298
ENSMUSG00000026482	Rgl1	0.025	0.00662	2.13887	0.0005	Transitional	25.947	26.5448
ENSMUSG00000049401	Ogfr	0.025	0.02392	1.58944	0.00036	Transitional	18.8307	18.1318
ENSMUSG00000026696	Vamp4	0.025	0.03095	1.47953	0.00023	Transitional	17.8892	16.606
ENSMUSG00000061175	Fnip2	0.025	0.15765	0.78358	0.00011	Transitional	20.4948	19.0738
ENSMUSG00000029311	Hsd17b11	0.025	0.53567	0.2634	-4e-05	Transitional	19.838	18.1375
ENSMUSG00000029772	Ahcyl2	0.025	0.58947	0.22314	-4e-05	Transitional	13.7946	11.6338
ENSMUSG00000032370	Lactb	0.025	0.93714	0.02684	-6e-05	Transitional	14.8456	12.5419
ENSMUSG00000025888	Casp1	0.024	0.18401	0.71771	5e-05	Transitional	10.2255	8.61043
ENSMUSG00000038619	Ensa	0.023	0.09641	0.99371	0.00018	Transitional	24.5456	23.2648
ENSMUSG00000024663	Rab3il1	0.023	0.61399	0.20638	-6e-05	Transitional	23.7355	22.1733
ENSMUSG00000033767	Tmem131l	0.023	0.77985	0.10477	-6e-05	Transitional	12.5684	10.4662
ENSMUSG00000004677	Myo9b	0.023	0.97278	0.01142	-0.00012	Transitional	21.7648	19.6886
ENSMUSG00000030144	Clec4d	0.022	2.67669e-08	7.46656	0.00217	Transitional	28.7497	21.5021
ENSMUSG00000018572	Phf23	0.022	0.03965	1.37337	0.00029	Transitional	21.9619	20.9324
ENSMUSG00000022769	Sdf2l1	0.022	0.14489	0.81995	7e-05	Transitional	13.5756	12.2909
ENSMUSG00000017929	B4galt5	0.022	0.1649	0.76442	0.0001	Transitional	28.9249	26.7281
ENSMUSG00000019254	Ppp1r12c	0.022	0.39966	0.38726	-4.59472e-06	Transitional	25.8594	24.3817
ENSMUSG00000046675	Tmem251	0.022	0.49777	0.29447	-3e-05	Transitional	12.1743	10.7313
ENSMUSG00000070372	Capza1	0.022	0.59985	0.21607	-7e-05	Transitional	41.975	38.8188
ENSMUSG00000042167	Tent2	0.022	0.78594	0.1016	-9e-05	Transitional	20.5824	18.5802
ENSMUSG00000034480	Diaph2	0.022	0.85747	0.06464	-0.0001	Transitional	23.4071	21.6008
ENSMUSG00000047045	Tmem164	0.021	0.017	1.73588	0.0003	Transitional	10.8824	9.54113
ENSMUSG00000040774	Cept1	0.021	0.03043	1.48672	0.00032	Transitional	19.1811	18.6085
ENSMUSG00000033386	Frrs1	0.021	0.25374	0.58118	2e-05	Transitional	16.6849	15.8135
ENSMUSG00000030595	Nfkbib	0.021	0.99827	0.00068	-0.00012	Transitional	17.7797	15.9489
ENSMUSG00000052681	Rap1b	0.02	0.00125	2.85284	0.00099	Transitional	71.1846	70.2513
Mcur1	Mcur1	0.02	0.11621	0.91363	0.0001	Transitional	12.4589	11.2756
ENSMUSG00000033161	Atp1a1	0.02	0.19635	0.69025	0.00013	Transitional	51.4999	48.7266
ENSMUSG00000041560	Nop53	0.02	0.46982	0.31906	-3e-05	Transitional	31.7933	30.1689
ENSMUSG00000016664	Pacsin2	0.02	0.59617	0.21867	-4e-05	Transitional	18.5899	17.1447
ENSMUSG00000030774	Pak1	0.02	0.61788	0.20371	-5e-05	Transitional	11.4298	9.70189
ENSMUSG00000004936	Map2k1	0.019	0.00405	2.35003	0.00046	Transitional	10.9919	10.3844
ENSMUSG00000033417	Cacul1	0.019	0.05812	1.21009	0.00016	Transitional	16.4879	15.6584
ENSMUSG00000022089	Bin3	0.019	0.06399	1.16885	0.00016	Transitional	11.4517	10.2772
ENSMUSG00000047747	Rnf150	0.019	0.0892	1.02679	0.00017	Transitional	20.0788	17.9372
ENSMUSG00000017715	Pgs1	0.019	0.1654	0.76318	6e-05	Transitional	12.7874	11.5774
ENSMUSG00000025648	Pfkfb4	0.019	0.95659	0.01842	-6e-05	Transitional	10.4664	8.95451
ENSMUSG00000052397	Ezr	0.018	2.13915e-09	8.55285	0.00249	Transitional	31.1364	25.521
ENSMUSG00000033128	Gga1	0.018	0.04003	1.36932	0.00021	Transitional	14.2325	13.1991
ENSMUSG00000026113	Inpp4a	0.018	0.18992	0.70425	5e-05	Transitional	10.9043	9.7724
ENSMUSG00000028233	Tgs1	0.018	0.22871	0.62518	3e-05	Transitional	12.875	11.8256
ENSMUSG00000018476	Kdm6b	0.018	0.30272	0.50601	8e-05	Transitional	58.0469	57.3032
ENSMUSG00000010358	Ifi35	0.018	0.4071	0.37969	-2e-05	Transitional	11.3422	10.077
ENSMUSG00000040054	Baz2a	0.018	0.45707	0.3305	-3e-05	Transitional	18.2833	17.2603
ENSMUSG00000007659	Bcl2l1	0.017	0.03463	1.43156	0.00022	Transitional	10.7291	9.7865
ENSMUSG00000057554	Lgals8	0.017	0.08047	1.07093	0.00021	Transitional	19.838	19.0738
ENSMUSG00000023026	Dip2b	0.017	0.16232	0.77119	0.0001	Transitional	19.3562	18.5041
ENSMUSG00000025340	Rabgef1	0.017	0.50686	0.28668	-4e-05	Transitional	24.896	24.094
ENSMUSG00000030788	Rnf141	0.017	0.94027	0.02553	-6e-05	Transitional	10.7291	9.2732
ENSMUSG00000032193	Ldlr	0.016	0.00619	2.16789	0.00051	Transitional	20.67	21.787
ENSMUSG00000062202	Btbd9	0.016	0.01798	1.7118	0.00029	Transitional	14.5829	14.0818
ENSMUSG00000021147	Wdr37	0.016	0.03226	1.46183	0.00023	Transitional	12.6998	11.9863
ENSMUSG00000028385	Snx30	0.016	0.10185	0.97015	0.00011	Transitional	13.3786	12.4658
ENSMUSG00000029174	Tbc1d1	0.016	0.69511	0.15336	-5e-05	Transitional	12.2619	10.768
ENSMUSG00000030527	Crtc3	0.015	0.0007	3.10023	0.00079	Transitional	18.2395	18.5718
ENSMUSG00000019872	Smpdl3a	0.015	0.02718	1.5351	0.0004	Transitional	29.7351	29.8813
ENSMUSG00000042742	Bmt2	0.015	0.04302	1.33845	0.0002	Transitional	12.3276	11.5802
ENSMUSG00000040188	Scamp2	0.015	0.25778	0.57447	4e-05	Transitional	36.4134	33.6605
ENSMUSG00000061436	Hipk2	0.015	0.32144	0.48039	1.73657e-06	Transitional	14.1012	12.9594
ENSMUSG00000063931	Pepd	0.015	0.73814	0.12785	-5e-05	Transitional	16.7506	15.3087
ENSMUSG00000039217	Il18	0.015	0.74666	0.12315	-5e-05	Transitional	10.8167	8.96579
Mtss1	Mtss1	0.014	5e-05	4.27613	0.00121	Transitional	28.1366	23.2253
ENSMUSG00000038481	Cdk19	0.014	0.01927	1.68218	0.00029	Transitional	10.2255	9.55242
ENSMUSG00000020064	Herc4	0.014	0.07195	1.11852	0.00014	Transitional	13.7289	13.0694
ENSMUSG00000020349	Ppp2ca	0.014	0.13978	0.83517	0.00021	Transitional	55.266	55.2528
ENSMUSG00000042659	Arrdc4	0.014	0.21142	0.65872	4e-05	Transitional	12.2838	11.4702
ENSMUSG00000020743	Mif4gd	0.014	0.40407	0.38271	-2e-05	Transitional	13.0501	12.2881
ENSMUSG00000042423	Fbrs	0.013	0.24497	0.59609	3e-05	Transitional	10.2474	9.42832
ENSMUSG00000029475	Kdm2b	0.013	0.81043	0.0886	-6e-05	Transitional	11.1671	9.9106
ENSMUSG00000042625	Safb2	0.012	0.17626	0.73594	0.0001	Transitional	23.2757	23.0392
Tcof1	Tcof1	0.011	0.45145	0.3358	-1e-05	Transitional	17.9111	17.1588
ENSMUSG00000025630	Hprt	0.011	0.51583	0.27936	-4e-05	Transitional	27.3484	25.8736
ENSMUSG00000028961	Pgd	0.01	0.09272	1.01028	0.00017	Transitional	29.0782	26.3502
ENSMUSG00000032300	1700017B05Rik	0.01	0.25539	0.57844	5e-05	Transitional	25.0055	25.0811
ENSMUSG00000020277	Pfkl	0.01	0.37808	0.41115	-1e-05	Transitional	13.1158	12.4263
ENSMUSG00000050029	Rap2c	0.01	0.5093	0.28468	-4e-05	Transitional	25.4872	24.8498
ENSMUSG00000024219	Anks1	0.01	0.56534	0.24057	-4e-05	Transitional	10.0723	9.44242
Pqlc3	Pqlc3	0.01	0.60834	0.21018	-5e-05	Transitional	10.3131	9.42268
ENSMUSG00000031527	Eri1	0.01	0.93779	0.02661	-6e-05	Transitional	14.4953	13.7265
ENSMUSG00000034928	Rnf44	0.009	0.01269	1.86051	0.00033	Transitional	14.6924	14.6092
ENSMUSG00000022807	Osbpl11	0.009	0.04947	1.27892	0.00018	Transitional	16.7287	16.5045
ENSMUSG00000087687	Pet100	0.009	0.40703	0.37969	-2e-05	Transitional	31.5743	29.8728
ENSMUSG00000021000	Mia2	0.009	0.81036	0.0886	-0.0001	Transitional	30.0197	28.9844
ENSMUSG00000101970	1810026B05Rik	0.009	0.97437	0.01078	-6e-05	Transitional	14.8456	14.096
ENSMUSG00000027078	Ube2l6	0.008	0.0718	1.11935	0.00014	Transitional	10.8167	11.1797
ENSMUSG00000019302	Atp6v0a1	0.008	0.21993	0.64181	3e-05	Transitional	16.5097	15.8192
ENSMUSG00000030660	Pik3c2a	0.008	0.46845	0.32011	-2e-05	Transitional	19.3125	19.2599
ENSMUSG00000024413	Npc1	0.008	0.61959	0.20265	-7e-05	Transitional	34.9026	33.5618
ENSMUSG00000031808	Slc27a1	0.008	0.92012	0.03451	-6e-05	Transitional	12.3276	11.5182
ENSMUSG00000066415	Msl2	0.007	0.00076	3.06315	0.00078	Transitional	23.0129	23.7978
ENSMUSG00000009995	Taz	0.007	0.24485	0.59623	3e-05	Transitional	11.2766	10.9146
ENSMUSG00000039005	Tlr4	0.007	0.57748	0.2317	-4e-05	Transitional	10.5102	10.1954
ENSMUSG00000031007	Atp6ap2	0.007	0.77517	0.10731	-0.00012	Transitional	41.6247	40.3898
ENSMUSG00000037400	Atp11b	0.006	0.00465	2.29092	0.00055	Transitional	19.3782	20.9578
ENSMUSG00000021583	Erap1	0.006	0.0258	1.55717	0.00025	Transitional	10.8824	10.8723
ENSMUSG00000015882	Lcorl	0.006	0.04885	1.28432	0.00018	Transitional	11.4955	11.4449
ENSMUSG00000037580	Gch1	0.006	0.10587	0.9535	0.00015	Transitional	18.4366	16.9022
ENSMUSG00000017670	Elmo2	0.006	0.11986	0.90052	9e-05	Transitional	11.3203	11.3377
ENSMUSG00000078676	Casc3	0.006	0.12395	0.88624	9e-05	Transitional	13.8165	13.5798
ENSMUSG00000062382	Ftl1-ps1	0.006	0.23875	0.60674	2e-05	Transitional	11.4955	10.8639
ENSMUSG00000015461	Atf6b	0.006	0.27305	0.54999	9.11602e-06	Transitional	12.6998	12.0174
ENSMUSG00000060538	Tmem219	0.006	0.56651	0.23974	-6e-05	Transitional	20.5824	19.7309
ENSMUSG00000063663	Brwd3	0.006	0.66678	0.17092	-5e-05	Transitional	11.5174	11.5605
ENSMUSG00000028672	Hmgcl	0.006	0.68154	0.16163	-5e-05	Transitional	13.5538	13.1229
ENSMUSG00000035696	Rnf38	0.006	0.86382	0.06165	-6e-05	Transitional	12.8531	12.4009
ENSMUSG00000018412	Kansl1	0.005	0.00169	2.72268	0.00067	Transitional	20.8671	20.2555
ENSMUSG00000075284	Wipf1	0.005	0.00489	2.26958	0.00062	Transitional	35.3624	35.1947
ENSMUSG00000034820	Cpsf7	0.005	0.24503	0.59605	2e-05	Transitional	16.8601	17.0657
ENSMUSG00000042492	Tbc1d10b	0.005	0.28024	0.53878	1e-05	Transitional	10.4445	10.2152
ENSMUSG00000027522	Stx16	0.005	0.48969	0.30151	-3e-05	Transitional	18.765	18.5069
ENSMUSG00000025860	Xiap	0.005	0.84707	0.06987	-0.0001	Transitional	32.1655	32.428
ENSMUSG00000030522	Mtmr10	0.005	0.86267	0.06211	-6e-05	Transitional	13.8165	13.515
ENSMUSG00000001123	Lgals9	0.005	0.9245	0.03266	-0.00016	Transitional	30.7861	30.7386
ENSMUSG00000032562	Gnai2	0.004	1.17774e-52	51.4981	0.01605	Transitional	87.7162	77.7449
ENSMUSG00000021770	Samd8	0.004	0.01983	1.66976	0.00037	Transitional	20.4073	21.0311
ENSMUSG00000020271	Fbxw11	0.004	0.35842	0.43383	-6.84548e-06	Transitional	13.1158	13.0778
ENSMUSG00000031221	Igbp1	0.004	0.68724	0.15816	-5e-05	Transitional	15.831	15.4271
ENSMUSG00000048118	Arid4a	0.003	0.32158	0.48027	2e-05	Transitional	23.4071	23.7527
ENSMUSG00000025034	Trim8	0.003	0.34622	0.44864	2e-05	Transitional	18.5461	18.741
ENSMUSG00000035086	Becn1	0.003	0.37529	0.41428	-1e-05	Transitional	18.3052	18.4421
ENSMUSG00000025199	Chuk	0.003	0.56787	0.23878	-4e-05	Transitional	13.51	13.4614
ENSMUSG00000034724	Cnot6l	0.003	0.5756	0.23305	-5e-05	Transitional	29.4723	29.9405
ENSMUSG00000026796	Fam129b	0.003	0.59532	0.21922	-5e-05	Transitional	15.5463	15.0605
ENSMUSG00000057110	Cntrl	0.003	0.67296	0.16699	-5e-05	Transitional	11.1452	10.751
ENSMUSG00000032872	Cyb5r4	0.003	0.78629	0.10148	-6e-05	Transitional	16.1594	15.5851
ENSMUSG00000068335	Dok1	0.002	0.07453	1.10369	0.00013	Transitional	12.1305	11.1459
ENSMUSG00000026657	Frmd4a	0.002	0.40745	0.37939	-2e-05	Transitional	14.4077	14.3639
ENSMUSG00000029569	Tmem168	0.002	0.46425	0.32387	-3e-05	Transitional	11.2766	11.2756
ENSMUSG00000026687	Aldh9a1	0.002	0.54945	0.25259	-4e-05	Transitional	12.3057	11.9469
ENSMUSG00000030751	Psma1	0.001	0.10145	0.97183	0.00015	Transitional	26.4944	25.5182
ENSMUSG00000025757	Hspa4l	0.001	0.17118	0.74848	6e-05	Transitional	11.1233	11.9328
ENSMUSG00000031154	Otud5	0.001	0.26232	0.56696	1e-05	Transitional	13.6194	13.3542
ENSMUSG00000095567	Noc2l	0.001	0.46455	0.32366	-3e-05	Transitional	15.1522	14.7615
ENSMUSG00000026349	Ccnt2	0.001	0.59157	0.22182	-5e-05	Transitional	18.8307	18.8933
ENSMUSG00000024104	Washc2	0.001	0.75637	0.11775	-9e-05	Transitional	25.3339	24.8696
ENSMUSG00000062234	Gak	0.001	0.90574	0.04114	-0.00012	Transitional	19.0935	18.8764
ENSMUSG00000027544	Nfatc2	0	0.00464	2.29137	0.00043	Transitional	11.8896	10.3477
ENSMUSG00000028634	Hivep3	0	0.2939	0.51869	9.22334e-06	Transitional	10.7073	10.9513
ENSMUSG00000023186	Vwa5a	0	0.36879	0.42165	-6.24058e-08	Transitional	30.4576	30.6794
ENSMUSG00000039428	Tmem135	0	0.55132	0.25126	-4e-05	Transitional	11.7364	11.5915
ENSMUSG00000034341	Wbp2	0	0.96113	0.01643	-6e-05	Transitional	17.8016	17.6496
ENSMUSG00000060743	H3f3a	-0.001	6.44727e-46	44.8025	0.01465	Transitional	93.5625	86.2961
ENSMUSG00000055817	Mta3	-0.001	0.04565	1.31309	0.00018	Transitional	10.5102	10.2462
ENSMUSG00000020733	Slc9a3r1	-0.001	0.05929	1.20152	0.00021	Transitional	17.8235	16.7893
ENSMUSG00000017664	Slc35c2	-0.001	0.06511	1.16141	0.00014	Transitional	10.5321	10.3675
ENSMUSG00000028552	Eps15	-0.001	0.26805	0.55773	4e-05	Transitional	25.3339	25.0247
ENSMUSG00000029213	Commd8	-0.001	0.32948	0.46987	-5.05321e-06	Transitional	17.6045	17.5508
ENSMUSG00000028398	Dmac1	-0.001	0.36799	0.42253	4.33503e-06	Transitional	17.714	17.5875
ENSMUSG00000028041	Adam15	-0.001	0.52998	0.26782	-5e-05	Transitional	33.1071	32.3631
ENSMUSG00000030102	Itpr1	-0.002	0.24464	0.59652	2e-05	Transitional	10.9043	11.191
ENSMUSG00000008398	Elk3	-0.002	0.28895	0.52592	2e-05	Transitional	20.5605	19.9086
ENSMUSG00000028645	Slc2a1	-0.002	0.3167	0.48661	2e-05	Transitional	19.4657	18.9948
ENSMUSG00000024826	Dpf2	-0.002	0.39969	0.38726	-1e-05	Transitional	10.0942	10.3985
ENSMUSG00000025198	Erlin1	-0.002	0.48567	0.30494	-3e-05	Transitional	10.0285	10.0685
ENSMUSG00000042572	Ube2q1	-0.002	0.74639	0.12324	-9e-05	Transitional	28.8154	28.5416
ENSMUSG00000024570	Rbfa	-0.002	0.98019	0.00841	-6e-05	Transitional	12.3057	12.5109
ENSMUSG00000002413	Braf	-0.003	0.01867	1.69548	0.00038	Transitional	17.8673	19.6604
Marf1	Marf1	-0.003	0.09242	1.01159	0.00012	Transitional	11.4079	12.0174
ENSMUSG00000037697	Ddhd1	-0.003	0.11237	0.92794	0.0001	Transitional	13.291	14.3582
ENSMUSG00000041488	Stx3	-0.003	0.14154	0.82996	8e-05	Transitional	11.2109	12.2994
ENSMUSG00000040253	Gbp7	-0.003	0.46875	0.31991	-3e-05	Transitional	15.393	15.5569
ENSMUSG00000069539	Scyl2	-0.003	0.54862	0.25317	-4e-05	Transitional	9.8533	10.2688
ENSMUSG00000028670	Lypla2	-0.004	0.00036	3.38439	0.00085	Transitional	20.5387	20.3035
ENSMUSG00000015149	Sirt2	-0.004	0.07051	1.12715	0.00021	Transitional	21.6991	22.1903
ENSMUSG00000032000	Birc3	-0.004	0.33661	0.46072	2e-05	Transitional	34.1362	34.4051
ENSMUSG00000025040	Fundc1	-0.004	0.33993	0.45654	-8.01692e-06	Transitional	13.2691	13.3034
ENSMUSG00000031015	Swap70	-0.004	0.39684	0.39025	-1e-05	Transitional	21.2393	20.7265
ENSMUSG00000032602	Slc25a20	-0.004	0.58636	0.22537	-5e-05	Transitional	10.0723	10.1362
ENSMUSG00000038773	Kdm3b	-0.004	0.61792	0.20371	-5e-05	Transitional	9.8533	10.0572
ENSMUSG00000000318	Clec10a	-0.005	0.00015	3.76447	0.00096	Transitional	15.5682	12.2402
ENSMUSG00000020936	Nmt1	-0.005	0.00131	2.83345	0.00077	Transitional	35.6032	33.2826
ENSMUSG00000041797	Abca9	-0.005	0.00669	2.13488	0.00049	Transitional	22.5969	21.3977
ENSMUSG00000020962	Gtf2a1	-0.005	0.13287	0.85657	7e-05	Transitional	13.9917	14.1382
ENSMUSG00000058881	Zfp516	-0.005	0.25104	0.58575	7e-05	Transitional	29.5818	30.042
ENSMUSG00000030203	Dusp16	-0.005	0.41358	0.37297	-2e-05	Transitional	13.51	14.1918
ENSMUSG00000052812	Atad2b	-0.005	0.4369	0.34981	-3e-05	Transitional	16.7725	16.8852
ENSMUSG00000036501	Fam13b	-0.005	0.44149	0.34534	-2e-05	Transitional	13.6413	14.079
ENSMUSG00000063785	Utp14a	-0.005	0.48689	0.30393	-3e-05	Transitional	11.2766	11.5182
ENSMUSG00000018189	Uchl5	-0.005	0.7645	0.11318	-6e-05	Transitional	9.67813	10.0742
ENSMUSG00000034042	Gpbp1l1	-0.005	0.79169	0.09858	-6e-05	Transitional	15.1522	15.6528
ENSMUSG00000039704	Lmbrd2	-0.005	0.9114	0.0385	-6e-05	Transitional	11.7802	12.2797
ENSMUSG00000024063	Lbh	-0.006	0.00059	3.17403	0.00079	Transitional	18.9402	17.0432
ENSMUSG00000025779	Ly96	-0.006	0.04242	1.34431	0.00019	Transitional	15.3711	15.2184
ENSMUSG00000035953	Pip4p1	-0.006	0.17999	0.72706	9e-05	Transitional	17.6921	18.0895
ENSMUSG00000022204	Ngdn	-0.006	0.1848	0.71591	4e-05	Transitional	11.9991	12.2063
Uty	Uty	-0.006	0.28669	0.52919	1e-05	Transitional	10.335	10.9767
ENSMUSG00000047126	Cltc	-0.006	0.35306	0.44022	4e-05	Transitional	70.9656	69.5039
ENSMUSG00000037369	Kdm6a	-0.006	0.95297	0.01999	-6e-05	Transitional	13.3129	13.6362
ENSMUSG00000026536	Ifi211	-0.007	3.12441e-09	8.38963	0.00256	Transitional	29.9102	32.1855
ENSMUSG00000004451	Ralb	-0.007	0.00099	2.95184	0.00072	Transitional	30.2168	28.7672
ENSMUSG00000022723	Crybg3	-0.007	0.00759	2.08043	0.00037	Transitional	14.2106	13.9183
ENSMUSG00000021733	Slc4a7	-0.007	0.1269	0.8761	0.00012	Transitional	16.4659	16.3353
ENSMUSG00000070002	Ell	-0.007	0.23263	0.61786	3e-05	Transitional	11.4079	12.2853
Cep120	Cep120	-0.007	0.26925	0.55586	1e-05	Transitional	10.5978	10.9231
ENSMUSG00000005514	Por	-0.007	0.61093	0.20841	-7e-05	Transitional	35.7565	36.148
ENSMUSG00000061778	Mospd2	-0.007	0.79992	0.09416	-6e-05	Transitional	12.3057	12.8099
ENSMUSG00000041439	Mfsd6	-0.007	0.9179	0.03549	-6e-05	Transitional	10.2912	11.0359
ENSMUSG00000020700	Map3k3	-0.007	0.97021	0.01249	-6e-05	Transitional	10.1598	10.7482
ENSMUSG00000048249	Crebrf	-0.008	0.02867	1.51221	0.00032	Transitional	19.3782	20.5516
ENSMUSG00000034998	Foxn2	-0.008	0.03325	1.44889	0.00021	Transitional	17.1228	17.015
ENSMUSG00000031557	Plekha2	-0.008	0.05526	1.23166	0.00016	Transitional	13.6413	13.7406
ENSMUSG00000036707	Cab39	-0.008	0.09321	1.00805	0.00017	Transitional	29.6694	29.4751
ENSMUSG00000031387	Renbp	-0.008	0.18995	0.70425	4e-05	Transitional	13.5319	13.8788
ENSMUSG00000033671	Cep350	-0.008	0.24799	0.59092	4e-05	Transitional	26.8666	26.7817
ENSMUSG00000001173	Ocrl	-0.008	0.97918	0.00871	-6e-05	Transitional	14.0136	14.8546
ENSMUSG00000005054	Cstb	-0.009	3e-05	4.41177	0.00164	Transitional	73.199	69.1429
ENSMUSG00000023973	Cnpy3	-0.009	0.00296	2.4829	0.00048	Transitional	15.2836	15.3679
ENSMUSG00000000134	Tfe3	-0.009	0.00372	2.38601	0.00056	Transitional	22.3122	22.2072
ENSMUSG00000031216	Stard8	-0.009	0.00475	2.28129	0.00043	Transitional	10.116	9.42832
ENSMUSG00000062901	Klhl24	-0.009	0.00845	2.03488	0.00047	Transitional	23.9982	26.3051
ENSMUSG00000062078	Qk	-0.009	0.26346	0.56515	9e-05	Transitional	59.273	59.111
ENSMUSG00000028603	Scp2	-0.009	0.42352	0.36302	-2e-05	Transitional	42.9604	40.559
ENSMUSG00000025609	Mkln1	-0.009	0.46877	0.31991	-3e-05	Transitional	27.8958	28.4203
ENSMUSG00000021460	Auh	-0.009	0.57119	0.23632	-4e-05	Transitional	12.9188	13.5968
ENSMUSG00000025353	Ormdl2	-0.01	0.00109	2.91281	0.00059	Transitional	10.3788	10.3872
ENSMUSG00000030965	Abraxas2	-0.01	0.02087	1.64787	0.00026	Transitional	9.78761	10.1362
Smim3	Smim3	-0.01	0.13405	0.85288	0.00012	Transitional	19.203	19.8099
ENSMUSG00000032812	Arap1	-0.01	0.27127	0.55275	3e-05	Transitional	28.0928	28.0791
ENSMUSG00000027630	Tbl1xr1	-0.01	0.33633	0.46101	7.74771e-06	Transitional	26.5601	26.7874
ENSMUSG00000048170	Mcmbp	-0.01	0.556	0.24766	-4e-05	Transitional	16.3784	16.7809
ENSMUSG00000023572	Ccndbp1	-0.01	0.72045	0.13824	-6e-05	Transitional	11.5612	12.212
ENSMUSG00000032217	Rnf111	-0.01	0.73436	0.13001	-9e-05	Transitional	20.6262	21.2426
ENSMUSG00000050708	Ftl1	-0.011	8.41395e-122	120.384	0.03905	Transitional	98.9709	94.3565
ENSMUSG00000025041	Nt5c2	-0.011	0.0258	1.55717	0.00024	Transitional	9.94088	10.407
ENSMUSG00000029640	Usp12	-0.011	0.55056	0.25179	-4e-05	Transitional	11.9553	12.6971
Trappc8	Trappc8	-0.011	0.58189	0.22855	-4e-05	Transitional	9.78761	10.7595
ENSMUSG00000031153	Gripap1	-0.011	0.59008	0.22277	-5e-05	Transitional	13.4224	14.0621
ENSMUSG00000064145	Arih2	-0.011	0.94888	0.02179	-0.00012	Transitional	19.4876	20.2612
ENSMUSG00000033379	Atp6v0b	-0.012	9.68613e-10	8.89413	0.00282	Transitional	63.1706	58.8403
ENSMUSG00000029397	Rchy1	-0.012	0.02509	1.56912	0.00026	Transitional	12.5027	13.9126
ENSMUSG00000070697	Utp3	-0.012	0.02951	1.49993	0.00031	Transitional	17.4513	17.5339
ENSMUSG00000063049	Ing2	-0.012	0.70278	0.14881	-5e-05	Transitional	13.3567	14.4992
ENSMUSG00000022897	Dyrk1a	-0.012	0.70771	0.14585	-8e-05	Transitional	17.3199	18.1008
ENSMUSG00000002718	Cse1l	-0.012	0.71662	0.14048	-5e-05	Transitional	10.8386	11.7071
ENSMUSG00000017548	Suz12	-0.012	0.82934	0.07884	-0.0001	Transitional	18.4147	19.4151
ENSMUSG00000019528	Gyg	-0.012	0.98606	0.00588	-6e-05	Transitional	10.3569	11.098
ENSMUSG00000016831	Tox4	-0.013	0.00877	2.01898	0.00045	Transitional	19.203	19.3248
ENSMUSG00000026626	Ppp2r5a	-0.013	0.08111	1.06755	0.00023	Transitional	33.961	34.8563
ENSMUSG00000023952	Gtpbp2	-0.013	0.2153	0.65097	3e-05	Transitional	13.2691	14.2257
ENSMUSG00000024773	Atg2a	-0.013	0.41692	0.36963	-2e-05	Transitional	10.9481	12.1838
ENSMUSG00000039841	Zfp800	-0.013	0.5338	0.26485	-4e-05	Transitional	14.8018	15.8953
ENSMUSG00000029233	Srd5a3	-0.013	0.56428	0.24131	-4e-05	Transitional	11.2328	12.0061
ENSMUSG00000078517	Emc1	-0.013	0.76983	0.11024	-6e-05	Transitional	10.1817	11.3743
ENSMUSG00000046139	Patl1	-0.013	0.78407	0.10257	-6e-05	Transitional	10.4226	11.3546
ENSMUSG00000043323	Fbrsl1	-0.013	0.9475	0.02235	-6e-05	Transitional	11.1233	11.9638
ENSMUSG00000053877	Srcap	-0.013	0.99933	0.00029	-6e-05	Transitional	10.3569	11.3969
ENSMUSG00000025283	Sat1	-0.014	3.22355e-61	60.0201	0.01889	Transitional	85.3514	75.4153
ENSMUSG00000035569	Ankrd11	-0.014	0.02715	1.53552	0.00043	Transitional	52.0254	51.5554
ENSMUSG00000033159	Cnppd1	-0.014	0.04297	1.33888	0.00026	Transitional	19.5752	20.1427
ENSMUSG00000027433	Xrn2	-0.014	0.11718	0.91016	0.00014	Transitional	30.3044	30.0589
ENSMUSG00000084957	Bbip1	-0.014	0.30752	0.49931	3.08085e-07	Transitional	14.9989	15.7289
ENSMUSG00000028149	Rap1gds1	-0.014	0.436	0.35056	-3e-05	Transitional	14.5391	15.3792
ENSMUSG00000003444	Med29	-0.014	0.74696	0.12305	-5e-05	Transitional	12.1743	13.3993
ENSMUSG00000003154	Foxj2	-0.014	0.9461	0.02292	-6e-05	Transitional	11.5174	12.7281
ENSMUSG00000079480	Pin4	-0.015	0.00733	2.0951	0.00038	Transitional	16.5097	16.9304
ENSMUSG00000039968	Rsbn1l	-0.015	0.0557	1.22828	0.00016	Transitional	15.612	16.4566
ENSMUSG00000016559	H3f3b	-0.016	9.55622e-21	19.8003	0.00722	Transitional	92.4677	88.1688
ENSMUSG00000062753	AI413582	-0.016	0.00153	2.76498	0.00055	Transitional	15.8966	16.2309
ENSMUSG00000035401	Emsy	-0.016	0.00262	2.53592	0.00063	Transitional	16.2689	17.8075
ENSMUSG00000020015	Cdk17	-0.016	0.04668	1.3036	0.00018	Transitional	11.6926	12.5137
ENSMUSG00000037486	Asxl2	-0.016	0.28092	0.53787	2e-05	Transitional	16.3784	17.376
ENSMUSG00000002250	Ppard	-0.016	0.40653	0.38015	-2e-05	Transitional	10.3569	11.3772
ENSMUSG00000026269	Rnpepl1	-0.016	0.59452	0.21973	-4e-05	Transitional	9.32779	10.579
ENSMUSG00000018425	Dhx40	-0.016	0.92078	0.03427	-0.00012	Transitional	15.9185	17.2519
ENSMUSG00000005823	Gpr108	-0.017	0.07199	1.11836	0.00013	Transitional	11.5174	12.4771
ENSMUSG00000021987	Mtmr6	-0.017	0.10792	0.94524	0.00014	Transitional	19.5095	20.2865
ENSMUSG00000039568	Ubald1	-0.017	0.13176	0.86013	7e-05	Transitional	11.8459	12.793
ENSMUSG00000038072	Galnt11	-0.017	0.14414	0.82212	7e-05	Transitional	11.0357	12.1217
ENSMUSG00000005886	Ncoa2	-0.017	0.16196	0.77202	6e-05	Transitional	14.0574	15.0125
ENSMUSG00000040950	Mgl2	-0.018	4.27886e-11	10.236	0.00284	Transitional	11.1014	7.85176
ENSMUSG00000064254	Ethe1	-0.018	0.00646	2.14927	0.00039	Transitional	13.2472	13.8196
ENSMUSG00000055553	Kxd1	-0.018	0.00652	2.1458	0.00049	Transitional	19.3125	19.8438
ENSMUSG00000024349	Tmem173	-0.018	0.0084	2.037	0.00052	Transitional	14.5391	14.8208
ENSMUSG00000020283	Pex13	-0.018	0.05151	1.26146	0.00017	Transitional	9.52485	10.5959
ENSMUSG00000020677	Ddx52	-0.018	0.4419	0.34501	-3e-05	Transitional	9.02124	10.2744
ENSMUSG00000014547	Wdfy2	-0.018	0.48016	0.30982	-3e-05	Transitional	16.6192	18.0698
ENSMUSG00000038384	Setd1b	-0.018	0.60265	0.21419	-6e-05	Transitional	17.3199	18.6846
ENSMUSG00000014668	Chfr	-0.018	0.68908	0.15707	-5e-05	Transitional	10.7948	12.2317
ENSMUSG00000036097	Slf2	-0.019	0.0234	1.59898	0.00025	Transitional	10.9481	12.054
ENSMUSG00000025019	Lcor	-0.019	0.07311	1.11184	0.00013	Transitional	9.61244	10.7821
ENSMUSG00000040455	Usp45	-0.019	0.28737	0.52823	4.90588e-06	Transitional	10.0942	11.2982
ENSMUSG00000039782	Cpeb2	-0.019	0.29894	0.51139	3e-05	Transitional	16.9477	18.8961
ENSMUSG00000073725	Lmbrd1	-0.019	0.54472	0.2562	-5e-05	Transitional	18.6337	20.0637
ENSMUSG00000055917	Zfp277	-0.019	0.61331	0.20679	-5e-05	Transitional	9.61244	10.9795
ENSMUSG00000018932	Map2k3	-0.019	0.86262	0.06211	-0.00014	Transitional	31.9685	33.3333
ENSMUSG00000030822	Prr14	-0.02	0.016	1.76156	0.00029	Transitional	10.2036	11.2362
ENSMUSG00000029599	Ddx54	-0.02	0.01759	1.72115	0.00028	Transitional	12.437	13.4924
ENSMUSG00000023994	Nfya	-0.02	0.03467	1.43119	0.00021	Transitional	11.5831	12.6322
Mapre2	Mapre2	-0.02	0.03572	1.41827	0.00028	Transitional	29.5818	30.2564
ENSMUSG00000044471	Lncpint	-0.02	0.0637	1.17077	0.00015	Transitional	13.926	14.5613
ENSMUSG00000040940	Arhgef1	-0.02	0.0757	1.09702	0.00019	Transitional	21.6991	22.6415
ENSMUSG00000032376	Usp3	-0.02	0.13836	0.83951	7e-05	Transitional	16.2689	17.4324
ENSMUSG00000026005	Rpe	-0.02	0.30619	0.50112	-5.23461e-07	Transitional	9.45916	10.8469
ENSMUSG00000021143	Pacs2	-0.02	0.51209	0.28245	-4e-05	Transitional	15.8091	17.2886
Nedd9	Nedd9	-0.02	0.58211	0.22846	-4e-05	Transitional	10.4664	11.332
ENSMUSG00000042608	Stk40	-0.02	0.59081	0.2223	-6e-05	Transitional	19.6847	21.4344
ENSMUSG00000032449	Slc25a36	-0.02	0.83975	0.07356	-0.0001	Transitional	19.5095	21.1665
ENSMUSG00000054717	Hmgb2	-0.021	6.70558e-26	24.9112	0.00727	Transitional	35.8222	27.735
ENSMUSG00000030213	Atf7ip	-0.021	0.01527	1.78155	0.00039	Transitional	22.5531	24.3873
ENSMUSG00000058440	Nrf1	-0.021	0.03046	1.48627	0.00022	Transitional	8.71469	10.015
ENSMUSG00000042444	Mindy2	-0.021	0.04804	1.29127	0.00024	Transitional	25.5748	26.102
ENSMUSG00000036712	Cyld	-0.021	0.05389	1.24233	0.00016	Transitional	15.0865	16.0899
ENSMUSG00000038280	Ostm1	-0.021	0.06827	1.14106	0.00014	Transitional	9.98467	11.3715
ENSMUSG00000027397	Slc20a1	-0.021	0.09475	1.00109	0.00016	Transitional	14.4515	16.0025
Frg1	Frg1	-0.021	0.10374	0.96224	0.00015	Transitional	16.882	18.0247
ENSMUSG00000025402	Nab2	-0.021	0.11	0.93704	9e-05	Transitional	12.9407	14.2088
ENSMUSG00000015247	Nipsnap3b	-0.021	0.12302	0.88942	8e-05	Transitional	11.1014	12.3474
ENSMUSG00000020818	Mfsd11	-0.021	0.20195	0.67839	3e-05	Transitional	9.13072	10.6326
ENSMUSG00000061589	Dot1l	-0.021	0.4269	0.35965	-2e-05	Transitional	30.6766	31.534
ENSMUSG00000060475	Wtap	-0.021	0.51584	0.27936	-5e-05	Transitional	16.7725	18.3631
ENSMUSG00000020128	Vps54	-0.021	0.68595	0.1589	-5e-05	Transitional	9.61244	11.0698
C330007P06Rik	C330007P06Rik	-0.021	0.81552	0.08599	-6e-05	Transitional	10.6416	12.322
ENSMUSG00000004071	Cdip1	-0.021	0.96546	0.01455	-6e-05	Transitional	10.5759	12.2684
ENSMUSG00000020430	Pes1	-0.022	8.37171e-06	4.99987	0.00116	Transitional	9.76571	10.6946
Slc25a5	Slc25a5	-0.022	0.0001	3.92481	0.00126	Transitional	42.1502	38.9768
ENSMUSG00000024781	Lipa	-0.022	0.00832	2.04126	0.0006	Transitional	35.45	34.6222
ENSMUSG00000024854	Pold4	-0.022	0.02676	1.5416	0.00032	Transitional	19.7504	20.3373
ENSMUSG00000024045	Akap8	-0.022	0.04262	1.34235	0.00019	Transitional	8.91176	10.2321
ENSMUSG00000020409	Slu7	-0.022	0.09117	1.0174	0.00011	Transitional	11.7364	13.0609
ENSMUSG00000024981	Acsl5	-0.022	0.22736	0.62767	2e-05	Transitional	9.19641	10.2631
ENSMUSG00000027942	4933434E20Rik	-0.022	0.6965	0.15256	-5e-05	Transitional	10.2474	12.0033
ENSMUSG00000030216	Wbp11	-0.023	0.00223	2.60431	0.00062	Transitional	23.0567	23.5102
ENSMUSG00000034248	Slc25a37	-0.023	0.00523	2.24016	0.00041	Transitional	12.1962	13.2217
ENSMUSG00000051319	Mtln	-0.023	0.01693	1.73752	0.00029	Transitional	11.386	12.745
ENSMUSG00000027878	Notch2	-0.023	0.03589	1.41629	0.00028	Transitional	20.4292	21.818
ENSMUSG00000036432	Siah2	-0.023	0.07664	1.09187	0.00013	Transitional	9.21831	10.5
ENSMUSG00000012114	Med15	-0.023	0.12918	0.8685	0.00012	Transitional	18.1958	19.4517
ENSMUSG00000045176	Borcs6	-0.023	0.13483	0.85053	7e-05	Transitional	14.7142	16.1999
ENSMUSG00000035597	Prpf39	-0.023	0.13645	0.84542	0.00012	Transitional	19.4438	21.1665
ENSMUSG00000031197	Vbp1	-0.023	0.18958	0.70489	4e-05	Transitional	12.4808	13.9183
ENSMUSG00000026565	Pou2f1	-0.023	0.19221	0.69927	4e-05	Transitional	9.21831	10.7849
ENSMUSG00000038446	Cdc40	-0.023	0.37419	0.41549	-6.67641e-06	Transitional	17.8235	19.2797
Socs6	Socs6	-0.023	0.4017	0.38519	-2e-05	Transitional	12.1962	13.7462
ENSMUSG00000020385	Clk4	-0.023	0.42217	0.36434	-2e-05	Transitional	22.4217	24.204
ENSMUSG00000032667	Pon2	-0.024	4e-05	4.32679	0.00111	Transitional	18.9402	19.2374
ENSMUSG00000027195	Hsd17b12	-0.024	0.00043	3.31046	0.00082	Transitional	23.4508	22.5118
ENSMUSG00000022533	Atp13a3	-0.024	0.00273	2.51862	0.00068	Transitional	33.1728	32.9864
ENSMUSG00000024472	Dcp2	-0.024	0.00682	2.12659	0.00038	Transitional	13.2253	14.5867
ENSMUSG00000040511	Pvr	-0.024	0.009	2.008	0.00045	Transitional	19.5971	20.4783
ENSMUSG00000021866	Anxa11	-0.024	0.03325	1.44889	0.00021	Transitional	12.8312	14.3836
ENSMUSG00000018761	Mpdu1	-0.024	0.04173	1.35137	0.00019	Transitional	8.78038	10.218
ENSMUSG00000057406	Nsd2	-0.024	0.04526	1.31669	0.00025	Transitional	14.6924	15.6725
ENSMUSG00000021468	Sptlc1	-0.024	0.11631	0.91333	9e-05	Transitional	10.7291	12.1866
ENSMUSG00000026483	Fam129a	-0.025	1e-05	4.75546	0.00135	Transitional	31.6181	30.0279
ENSMUSG00000023170	Gps2	-0.025	6e-05	4.12077	0.00092	Transitional	10.3131	11.5041
ENSMUSG00000024516	Sec11c	-0.025	0.00018	3.69356	0.00105	Transitional	32.5816	31.7258
ENSMUSG00000032560	Dnajc13	-0.025	0.0039	2.36547	0.00055	Transitional	25.9251	26.5223
ENSMUSG00000066152	Slc31a2	-0.025	0.03149	1.47214	0.00022	Transitional	12.2619	13.6137
ENSMUSG00000036002	Fam214b	-0.025	0.07594	1.0957	0.00013	Transitional	10.4007	11.8876
ENSMUSG00000044496	2510039O18Rik	-0.026	0.00049	3.25507	0.00068	Transitional	17.4951	18.6056
ENSMUSG00000042524	Sun2	-0.026	0.00068	3.11249	0.00064	Transitional	8.88986	10.4239
Traf3	Traf3	-0.026	0.01696	1.73681	0.00028	Transitional	11.0138	12.6407
Jdp2	Jdp2	-0.026	0.08723	1.0364	0.00026	Transitional	28.3775	31.3337
ENSMUSG00000046718	Bst2	-0.026	0.11216	0.92867	0.00021	Transitional	42.9385	40.4349
ENSMUSG00000028458	Tesk1	-0.026	0.16646	0.76056	5e-05	Transitional	8.6709	10.4634
ENSMUSG00000021687	Scamp1	-0.026	0.47825	0.31148	-3e-05	Transitional	11.0795	12.9791
ENSMUSG00000031608	Galnt7	-0.026	0.5104	0.28381	-5e-05	Transitional	13.8165	15.4723
ENSMUSG00000064373	Selenop	-0.027	2.55238e-43	42.22	0.01377	Transitional	75.4325	64.9463
Cfl1	Cfl1	-0.027	6.06067e-14	13.0557	0.00451	Transitional	82.1108	76.4447
Sart1	Sart1	-0.027	4.82431e-06	5.23703	0.00122	Transitional	9.8095	11.1036
ENSMUSG00000042133	Ppig	-0.027	0.00218	2.61389	0.00071	Transitional	36.6762	38.3563
ENSMUSG00000045636	Mtus1	-0.027	0.00838	2.03791	0.00036	Transitional	9.13072	10.6636
ENSMUSG00000022553	Maf1	-0.027	0.02104	1.64437	0.00026	Transitional	15.1522	16.6512
ENSMUSG00000032067	Pts	-0.027	0.02138	1.63772	0.00026	Transitional	9.08693	10.4634
ENSMUSG00000014606	Slc25a11	-0.027	0.0828	1.0589	0.00012	Transitional	12.1962	13.9211
ENSMUSG00000036023	Parp2	-0.027	0.08456	1.04982	0.00012	Transitional	8.29866	10.029
ENSMUSG00000003363	Pld3	-0.027	0.09233	1.01194	0.00017	Transitional	23.9982	25.4957
ENSMUSG00000036503	Rnf13	-0.027	0.12775	0.87327	0.00013	Transitional	27.0199	28.5642
ENSMUSG00000009535	Rnmt	-0.027	0.1923	0.69914	4e-05	Transitional	9.91898	11.6507
ENSMUSG00000053289	Ddx10	-0.028	0.0002	3.63136	0.00078	Transitional	9.04314	10.4747
ENSMUSG00000021972	Hmbox1	-0.028	0.00023	3.58262	0.00077	Transitional	11.5393	13.0778
ENSMUSG00000018965	Ywhah	-0.028	0.00076	3.06529	0.00098	Transitional	51.6094	48.9071
ENSMUSG00000035992	Fnip1	-0.028	0.00318	2.45282	0.00067	Transitional	34.0924	37.1718
ENSMUSG00000026664	Phyh	-0.028	0.01541	1.77779	0.0003	Transitional	13.6851	15.0379
ENSMUSG00000028821	Syf2	-0.028	0.01934	1.68069	0.00035	Transitional	20.5387	21.8716
ENSMUSG00000037306	Man1c1	-0.028	0.01985	1.66948	0.00036	Transitional	16.2908	17.8554
ENSMUSG00000109901	Chmp1b	-0.028	0.07221	1.11713	0.00013	Transitional	12.5027	14.0762
ENSMUSG00000021557	Agtpbp1	-0.028	0.13141	0.86123	8e-05	Transitional	11.2766	13.498
ENSMUSG00000028680	Plk3	-0.028	0.17794	0.7319	5e-05	Transitional	10.8386	12.573
ENSMUSG00000024240	Epc1	-0.028	0.1898	0.70446	4e-05	Transitional	13.3786	16.0448
ENSMUSG00000052056	Zfp217	-0.028	0.22303	0.63588	3e-05	Transitional	10.0504	12.054
ENSMUSG00000043091	Tuba1c	-0.028	0.47708	0.31247	-4e-05	Transitional	38.5154	39.4027
ENSMUSG00000022992	Kansl2	-0.028	0.53153	0.26662	-4e-05	Transitional	9.56864	11.5915
ENSMUSG00000070003	Ssbp4	-0.029	5e-05	4.19426	0.00114	Transitional	15.8529	16.9416
ENSMUSG00000027366	Sppl2a	-0.029	0.00012	3.87028	0.00118	Transitional	48.5877	48.3487
ENSMUSG00000069255	Dusp22	-0.029	0.00031	3.45511	0.00074	Transitional	9.8533	10.9457
ENSMUSG00000026112	Coa5	-0.029	0.00036	3.38885	0.00072	Transitional	15.3273	16.8288
ENSMUSG00000026558	Uck2	-0.029	0.00442	2.31175	0.00054	Transitional	13.7946	14.3075
ENSMUSG00000038301	Snx10	-0.029	0.00454	2.301	0.00054	Transitional	26.166	27.1879
ENSMUSG00000002222	Rmnd5a	-0.029	0.08127	1.06676	0.00012	Transitional	15.5682	17.6157
ENSMUSG00000026867	Gapvd1	-0.029	0.13453	0.8514	0.00012	Transitional	23.9545	25.8172
ENSMUSG00000045216	Hs6st1	-0.029	0.17217	0.74605	5e-05	Transitional	10.3569	12.2684
ENSMUSG00000004319	Clcn3	-0.029	0.20104	0.68023	4e-05	Transitional	12.875	14.99
ENSMUSG00000022855	Senp2	-0.029	0.32134	0.48044	1e-05	Transitional	18.349	19.855
ENSMUSG00000042770	Hebp1	-0.029	0.358	0.43426	-1e-05	Transitional	8.80228	10.7905
ENSMUSG00000027367	Stard7	-0.029	0.36949	0.42091	-1e-05	Transitional	9.21831	11.2841
ENSMUSG00000026821	Ralgds	-0.029	0.8313	0.07788	-6e-05	Transitional	11.4298	13.6729
ENSMUSG00000028465	Tln1	-0.03	1.01825e-08	7.88172	0.0025	Transitional	58.5505	54.6465
ENSMUSG00000024639	Gnaq	-0.03	3e-05	4.50198	0.00132	Transitional	30.6328	34.1935
ENSMUSG00000046897	Zfp740	-0.03	0.00126	2.84969	0.00057	Transitional	9.56864	11.3659
ENSMUSG00000022517	Mgrn1	-0.03	0.00153	2.76662	0.00055	Transitional	13.707	15.3397
ENSMUSG00000044148	1810030O07Rik	-0.03	0.02304	1.60558	0.00025	Transitional	13.3129	15.131
ENSMUSG00000056216	Cebpg	-0.03	0.0311	1.4775	0.0003	Transitional	26.6477	28.2032
ENSMUSG00000031858	Mau2	-0.03	0.03403	1.43905	0.00021	Transitional	11.3422	13.3627
ENSMUSG00000049516	Spty2d1	-0.03	0.05157	1.26107	0.00032	Transitional	28.487	29.9264
ENSMUSG00000035545	Leng8	-0.03	0.05381	1.2429	0.00016	Transitional	9.52485	11.4928
ENSMUSG00000028086	Fbxw7	-0.03	0.16216	0.77156	5e-05	Transitional	8.49573	10.438
ENSMUSG00000030204	Ddx47	-0.03	0.29009	0.52429	4.16394e-06	Transitional	9.78761	11.8707
ENSMUSG00000021428	Riok1	-0.03	0.97949	0.00864	-6e-05	Transitional	9.50296	12.0202
ENSMUSG00000026014	Raph1	-0.031	2.15316e-11	10.5306	0.00326	Transitional	31.2897	35.897
ENSMUSG00000036698	Ago2	-0.031	8.71678e-08	6.96066	0.00202	Transitional	33.3041	37.4764
ENSMUSG00000003226	Ranbp2	-0.031	8.89792e-06	4.97382	0.00144	Transitional	32.5378	34.8225
ENSMUSG00000021069	Pygl	-0.031	0.00127	2.84461	0.00057	Transitional	13.4662	15.1395
ENSMUSG00000068798	Rap1a	-0.031	0.00153	2.76483	0.00082	Transitional	52.2882	50.6388
ENSMUSG00000024668	Sdhaf2	-0.031	0.0017	2.72183	0.00054	Transitional	9.63433	11.4843
ENSMUSG00000034801	Sos2	-0.031	0.00331	2.43516	0.00046	Transitional	9.13072	11.0585
ENSMUSG00000034390	Cmip	-0.031	0.01098	1.92264	0.00042	Transitional	19.7066	21.2906
ENSMUSG00000020124	Usp15	-0.031	0.02228	1.61999	0.00034	Transitional	19.1811	20.797
ENSMUSG00000018882	Mrpl45	-0.031	0.07048	1.12731	0.00013	Transitional	8.01401	10.0206
ENSMUSG00000022710	Usp7	-0.031	0.32293	0.47853	1e-05	Transitional	24.3048	26.7
ENSMUSG00000019969	Psen1	-0.032	1.10257e-06	5.87002	0.0014	Transitional	11.7364	13.3796
ENSMUSG00000014195	Dnajc7	-0.032	0.00033	3.42549	0.00086	Transitional	22.9253	23.9473
ENSMUSG00000029202	Pds5a	-0.032	0.00069	3.1058	0.00077	Transitional	24.3924	26.0428
ENSMUSG00000006307	Kmt2b	-0.032	0.00141	2.79913	0.00056	Transitional	9.39347	11.3828
ENSMUSG00000028134	Ptbp2	-0.032	0.00202	2.64644	0.00052	Transitional	8.27677	10.3647
ENSMUSG00000028048	Gba	-0.032	0.00268	2.52582	0.00049	Transitional	12.3276	14.268
ENSMUSG00000037808	Fam76b	-0.032	0.00976	1.9735	0.00034	Transitional	9.94088	11.9384
Ranbp9	Ranbp9	-0.032	0.01244	1.86883	0.00032	Transitional	12.3933	14.378
ENSMUSG00000018322	Tomm34	-0.032	0.01799	1.71163	0.00028	Transitional	10.2255	12.3276
ENSMUSG00000034940	Synrg	-0.032	0.17953	0.7281	5e-05	Transitional	9.52485	11.6789
ENSMUSG00000024457	Trim26	-0.033	0.00026	3.52833	0.00076	Transitional	8.49573	10.4239
ENSMUSG00000001962	Fam50a	-0.033	0.00032	3.43689	0.00073	Transitional	14.7799	16.3861
ENSMUSG00000032299	Commd4	-0.033	0.00121	2.86644	0.00058	Transitional	10.5759	12.5279
Eif2s3y	Eif2s3y	-0.033	0.00286	2.49843	0.00048	Transitional	12.7217	14.7249
ENSMUSG00000025373	Rnf41	-0.033	0.00621	2.16625	0.00039	Transitional	7.86074	10.0178
ENSMUSG00000068240	Gm11808	-0.033	0.0081	2.0524	0.00037	Transitional	10.116	12.1471
ENSMUSG00000028954	Nub1	-0.033	0.00895	2.00999	0.00035	Transitional	10.3569	12.3812
ENSMUSG00000049354	Dcaf7	-0.033	0.01313	1.84604	0.00031	Transitional	10.7948	12.8917
ENSMUSG00000029714	Gigyf1	-0.033	0.07959	1.07565	0.00012	Transitional	12.3495	14.55
ENSMUSG00000032280	Tle3	-0.033	0.24915	0.58896	5e-05	Transitional	22.575	26.2543
ENSMUSG00000074578	Zfas1	-0.033	0.4161	0.37041	-2e-05	Transitional	15.612	18.1149
ENSMUSG00000029617	Ccz1	-0.034	0.00017	3.71714	0.00081	Transitional	11.7802	13.7265
ENSMUSG00000002010	Idh3g	-0.034	0.00024	3.56272	0.00089	Transitional	17.2761	18.7466
ENSMUSG00000042331	Specc1	-0.034	0.00039	3.35531	0.00087	Transitional	14.5172	15.963
ENSMUSG00000021494	Ddx41	-0.034	0.00366	2.39285	0.00045	Transitional	9.78761	11.7438
ENSMUSG00000071657	Bscl2	-0.034	0.00472	2.28441	0.00053	Transitional	19.6847	21.4513
ENSMUSG00000056692	Ilrun	-0.034	0.00619	2.16778	0.0005	Transitional	24.1077	26.0231
ENSMUSG00000000959	Oxa1l	-0.034	0.01132	1.90967	0.00033	Transitional	8.1016	10.2801
ENSMUSG00000029221	Slc30a9	-0.034	0.11519	0.91737	9e-05	Transitional	9.21831	11.6423
Zfp608	Zfp608	-0.035	2.80482e-06	5.47058	0.00129	Transitional	11.7145	13.1117
ENSMUSG00000041846	Ppp4r3a	-0.035	3e-05	4.44281	0.00115	Transitional	18.6118	20.2499
ENSMUSG00000030970	Ctbp2	-0.035	0.0016	2.74576	0.00055	Transitional	8.03591	10.0911
ENSMUSG00000020522	Mfap3	-0.035	0.00179	2.69957	0.00053	Transitional	8.01401	10.2434
ENSMUSG00000005442	Cic	-0.035	0.00203	2.64479	0.00052	Transitional	12.9407	15.0154
ENSMUSG00000027598	Itch	-0.035	0.00401	2.3544	0.00056	Transitional	25.728	28.1975
ENSMUSG00000060679	Mrps9	-0.035	0.00505	2.25529	0.00042	Transitional	8.99934	11.2531
ENSMUSG00000038172	Ttc39b	-0.035	0.02131	1.63907	0.00026	Transitional	11.0357	13.5121
ENSMUSG00000015291	Gdi1	-0.035	0.09802	0.98659	0.0001	Transitional	13.072	15.6782
ENSMUSG00000024900	Cpt1a	-0.036	1.37406e-06	5.77581	0.00154	Transitional	18.8964	20.2217
ENSMUSG00000005621	Zfp592	-0.036	0.00063	3.14295	0.00065	Transitional	9.74381	11.9328
ENSMUSG00000021458	Aopep	-0.036	0.00091	2.98913	0.00061	Transitional	9.89709	11.7946
ENSMUSG00000037791	Phf12	-0.036	0.0044	2.31424	0.00043	Transitional	10.138	12.3445
ENSMUSG00000040383	Aqr	-0.036	0.00753	2.08363	0.00037	Transitional	10.0285	12.3361
ENSMUSG00000020397	Med7	-0.036	0.01608	1.7596	0.00029	Transitional	9.61244	11.961
ENSMUSG00000025958	Creb1	-0.036	0.02599	1.55403	0.00032	Transitional	25.0055	26.934
ENSMUSG00000020190	Mknk2	-0.037	7.85805e-07	6.01553	0.0016	Transitional	26.2754	26.8804
ENSMUSG00000059474	Mbtd1	-0.037	0.00039	3.34728	0.00085	Transitional	19.7942	23.104
ENSMUSG00000039988	Ankrd13c	-0.037	0.00091	2.98699	0.00061	Transitional	12.1962	14.3216
Zmiz1	Zmiz1	-0.037	0.00161	2.74395	0.00075	Transitional	42.8071	43.258
ENSMUSG00000031485	Plpbp	-0.037	0.00203	2.64429	0.00064	Transitional	14.9989	17.2632
ENSMUSG00000019794	Katna1	-0.037	0.00422	2.33144	0.00044	Transitional	13.2472	15.3735
ENSMUSG00000050567	Maml1	-0.037	0.00845	2.03489	0.00036	Transitional	8.49573	10.8921
ENSMUSG00000030982	Vps35l	-0.037	0.01607	1.7597	0.00038	Transitional	17.0353	19.1443
ENSMUSG00000030682	Cdipt	-0.037	0.0201	1.66418	0.00027	Transitional	15.6558	17.8329
ENSMUSG00000034354	Mtmr3	-0.037	0.02108	1.64372	0.00026	Transitional	15.7653	18.208
ENSMUSG00000051343	Rab11fip5	-0.037	0.02602	1.55373	0.00032	Transitional	15.4368	17.6467
ENSMUSG00000028771	Ptpn12	-0.037	0.14716	0.81327	0.00011	Transitional	21.2174	24.1786
ENSMUSG00000035329	Fbxo33	-0.037	0.27076	0.5535	1e-05	Transitional	9.72192	12.2768
ENSMUSG00000013858	Tmem259	-0.038	3.93187e-06	5.32458	0.00125	Transitional	12.4589	14.5387
Ube2a	Ube2a	-0.038	6e-05	4.12376	0.00106	Transitional	15.9404	17.6721
ENSMUSG00000005803	Sqor	-0.038	0.00011	3.89466	0.00086	Transitional	9.41537	11.6113
ENSMUSG00000114797	Gm49336	-0.038	0.00013	3.81655	0.00083	Transitional	11.8896	13.9747
ENSMUSG00000022536	Glyr1	-0.038	0.00071	3.09339	0.00076	Transitional	23.9764	25.7777
ENSMUSG00000037646	Vps13b	-0.038	0.00332	2.43445	0.00046	Transitional	12.021	14.3272
ENSMUSG00000079020	Slc45a4	-0.038	0.00501	2.2591	0.00042	Transitional	9.8314	12.1979
ENSMUSG00000027207	Galk2	-0.038	0.02836	1.51672	0.00023	Transitional	9.70002	12.2571
ENSMUSG00000069729	Arid1b	-0.038	0.02905	1.50669	0.00023	Transitional	14.0793	16.5327
ENSMUSG00000021890	Eaf1	-0.038	0.15118	0.8017	6e-05	Transitional	10.3788	13.1596
ENSMUSG00000027994	Mcub	-0.039	5.50966e-10	9.13661	0.0025	Transitional	24.4362	23.4086
ENSMUSG00000031103	Elf4	-0.039	0.00011	3.91219	0.00086	Transitional	13.51	15.7233
ENSMUSG00000032382	Snx1	-0.039	0.00011	3.89777	0.00099	Transitional	15.7653	17.8413
ENSMUSG00000058443	Rpl10-ps3	-0.039	0.00031	3.45447	0.00074	Transitional	8.27677	10.7398
ENSMUSG00000031660	Brd7	-0.039	0.00033	3.42825	0.00086	Transitional	21.3707	23.1294
Yeats4	Yeats4	-0.039	0.00097	2.96263	0.00061	Transitional	14.4953	16.6229
ENSMUSG00000042272	Sestd1	-0.039	0.00309	2.46535	0.00047	Transitional	13.291	15.6133
ENSMUSG00000035399	Oser1	-0.039	0.00376	2.38123	0.00056	Transitional	16.7506	18.9779
ENSMUSG00000032604	Qars	-0.039	0.00381	2.3763	0.00045	Transitional	8.60521	11.1459
ENSMUSG00000024507	Hsd17b4	-0.039	0.0048	2.27733	0.00042	Transitional	11.0357	13.3486
ENSMUSG00000034412	Tbc1d10a	-0.039	0.00559	2.21171	0.00041	Transitional	11.6269	14.237
ENSMUSG00000038369	Ncoa6	-0.039	0.00903	2.00671	0.00035	Transitional	12.5903	15.0633
ENSMUSG00000028106	Rprd2	-0.039	0.01358	1.83172	0.00031	Transitional	11.2546	13.6842
ENSMUSG00000027677	Ttc14	-0.039	0.01683	1.74001	0.00037	Transitional	16.1375	18.4195
Lypla1	Lypla1	-0.039	0.10094	0.97392	0.0001	Transitional	10.4226	13.1652
ENSMUSG00000040268	Plekha1	-0.039	0.11255	0.92731	0.00014	Transitional	14.7581	17.3252
ENSMUSG00000048154	Kmt2d	-0.04	0.00069	3.10778	0.00064	Transitional	13.1158	15.5174
ENSMUSG00000032215	Rsl24d1	-0.04	0.00078	3.05289	0.00063	Transitional	9.91898	12.4122
ENSMUSG00000024079	Eif2ak2	-0.04	0.00242	2.56973	0.00061	Transitional	13.2253	15.2692
ENSMUSG00000038611	Phrf1	-0.04	0.00729	2.09746	0.00038	Transitional	8.29866	10.8385
ENSMUSG00000031393	Mecp2	-0.04	0.01017	1.95574	0.00034	Transitional	11.6269	14.3385
ENSMUSG00000026457	Adipor1	-0.04	0.01261	1.86314	0.00048	Transitional	37.0703	39.2165
ENSMUSG00000022771	Ppil2	-0.04	0.06025	1.19472	0.00015	Transitional	8.03591	10.7736
ENSMUSG00000014470	Rnf166	-0.041	5.89947e-07	6.13863	0.00147	Transitional	12.5903	14.6149
ENSMUSG00000046962	Zbtb21	-0.041	8e-05	4.05748	0.0009	Transitional	7.75126	10.2547
ENSMUSG00000017721	Pigt	-0.041	0.00022	3.58762	0.00077	Transitional	8.75848	11.2615
ENSMUSG00000060601	Nr1h2	-0.041	0.00108	2.91572	0.00059	Transitional	10.97	13.4868
ENSMUSG00000030681	Mvp	-0.041	0.00128	2.84247	0.00069	Transitional	18.2395	20.5488
ENSMUSG00000005103	Wdr1	-0.041	0.00174	2.71206	0.00074	Transitional	40.7488	40.9087
ENSMUSG00000052557	Gan	-0.041	0.00198	2.65566	0.00064	Transitional	11.7364	14.0734
ENSMUSG00000025782	Taf3	-0.041	0.00563	2.20847	0.00041	Transitional	9.61244	12.1471
ENSMUSG00000007880	Arid1a	-0.042	0.00036	3.39162	0.00085	Transitional	31.7495	32.9667
ENSMUSG00000066043	Phactr4	-0.042	0.00045	3.29196	0.00069	Transitional	7.4885	10.0516
ENSMUSG00000023010	Tmbim6	-0.042	0.00171	2.71935	0.00087	Transitional	65.3602	64.5627
ENSMUSG00000032786	Alas1	-0.042	0.00905	2.00556	0.00035	Transitional	9.8314	12.1809
ENSMUSG00000031601	Cnot7	-0.042	0.01271	1.85985	0.00032	Transitional	9.04314	11.9074
ENSMUSG00000035828	Pim3	-0.042	0.03093	1.47974	0.0003	Transitional	20.7138	22.1113
ENSMUSG00000048109	Rbm15	-0.042	0.03643	1.41001	0.0002	Transitional	9.8095	12.5786
ENSMUSG00000033917	Gde1	-0.043	3e-05	4.45566	0.00101	Transitional	8.43004	10.988
ENSMUSG00000003360	Ddx23	-0.043	0.00024	3.56129	0.00076	Transitional	8.73659	11.3264
ENSMUSG00000002625	Akap8l	-0.043	0.00107	2.92049	0.00059	Transitional	7.4885	10.1757
ENSMUSG00000041319	Thoc6	-0.043	0.01082	1.92899	0.00033	Transitional	8.97745	11.6987
ENSMUSG00000017686	Rhot1	-0.043	0.01112	1.91727	0.00033	Transitional	8.18918	11.0556
ENSMUSG00000034560	Washc4	-0.043	0.03226	1.46183	0.00029	Transitional	16.9696	19.6943
ENSMUSG00000057789	Bak1	-0.044	5.15951e-07	6.19578	0.00149	Transitional	14.2982	16.4481
ENSMUSG00000045690	Wdr89	-0.044	5.6997e-07	6.15324	0.00148	Transitional	9.52485	12.1217
ENSMUSG00000095687	Rnaset2a	-0.044	1e-05	4.80681	0.0011	Transitional	7.86074	10.3647
ENSMUSG00000041765	Ubac2	-0.044	0.00022	3.60414	0.00078	Transitional	10.9919	13.5883
ENSMUSG00000003660	Snrnp200	-0.044	0.00034	3.40521	0.00072	Transitional	9.32779	12.0681
ENSMUSG00000021669	Col4a3bp	-0.044	0.0004	3.33991	0.00083	Transitional	16.6849	19.1415
ENSMUSG00000030868	Dctn5	-0.044	0.00043	3.31287	0.0007	Transitional	8.18918	10.9654
ENSMUSG00000022300	Dcaf13	-0.044	0.00341	2.42262	0.00046	Transitional	9.56864	12.4263
ENSMUSG00000035933	Cog5	-0.044	0.00986	1.9693	0.00034	Transitional	7.37902	10.3083
ENSMUSG00000038002	Cramp1l	-0.044	0.11385	0.92242	9e-05	Transitional	8.14539	11.2136
ENSMUSG00000059436	Max	-0.044	0.11838	0.90583	0.00013	Transitional	16.5535	19.6181
ENSMUSG00000006333	Rps9	-0.045	1.14459e-141	140.19	0.04423	Transitional	98.5111	93.2115
ENSMUSG00000029518	Rab35	-0.045	1.17261e-07	6.83285	0.00183	Transitional	16.1156	18.3095
ENSMUSG00000024477	Pggt1b	-0.045	2.08957e-06	5.59714	0.00132	Transitional	12.4152	14.8603
ENSMUSG00000027671	Actl6a	-0.045	2.09246e-06	5.59662	0.00132	Transitional	8.60521	11.2108
ENSMUSG00000024767	Otub1	-0.045	0.00021	3.61893	0.00078	Transitional	14.3201	16.9388
ENSMUSG00000020220	Vps13d	-0.045	0.00024	3.56773	0.00077	Transitional	11.8021	14.5049
ENSMUSG00000026767	Mindy3	-0.045	0.00024	3.56632	0.00077	Transitional	8.40815	11.2023
ENSMUSG00000030101	Sumf1	-0.045	0.00034	3.4111	0.00072	Transitional	8.51763	11.3631
ENSMUSG00000041229	Phf8	-0.045	0.00209	2.63211	0.00052	Transitional	9.72192	12.6068
ENSMUSG00000028646	Rragc	-0.045	0.00223	2.60431	0.00062	Transitional	21.8524	24.3647
ENSMUSG00000029267	Mtf2	-0.045	0.00374	2.3833	0.00045	Transitional	7.86074	10.7623
ENSMUSG00000036779	Tent4b	-0.045	0.00408	2.34686	0.00044	Transitional	11.7364	14.66
ENSMUSG00000072872	Rybp	-0.045	0.00529	2.23545	0.00052	Transitional	18.2614	21.9421
ENSMUSG00000000708	Kat2b	-0.045	0.00629	2.16096	0.00049	Transitional	17.2323	20.0355
ENSMUSG00000038658	Ric1	-0.045	0.24217	0.60071	2e-05	Transitional	12.1962	15.712
ENSMUSG00000054920	Klhl5	-0.046	7.2033e-10	9.02106	0.00228	Transitional	12.0867	14.5105
ENSMUSG00000035311	Gnptab	-0.046	1.75831e-08	7.64669	0.00189	Transitional	9.50296	11.9553
ENSMUSG00000032551	1110059G10Rik	-0.046	3.05472e-07	6.42148	0.00155	Transitional	7.40092	10.0939
ENSMUSG00000011958	Bnip2	-0.046	1e-05	4.81265	0.00137	Transitional	36.501	38.0489
ENSMUSG00000042390	Gatad2b	-0.046	0.00012	3.84421	0.00098	Transitional	28.0271	31.4014
ENSMUSG00000024563	Smad2	-0.046	0.00063	3.14532	0.00065	Transitional	10.97	13.7688
ENSMUSG00000041278	Ttc1	-0.046	0.00119	2.87396	0.00058	Transitional	8.649	11.5661
ENSMUSG00000026771	Spopl	-0.046	0.00237	2.57912	0.0005	Transitional	7.18196	10.1137
ENSMUSG00000020894	Vamp2	-0.046	0.00441	2.31343	0.00043	Transitional	8.34246	11.4984
ENSMUSG00000024232	Bambi	-0.046	0.00959	1.98068	0.00035	Transitional	7.97022	10.4916
ENSMUSG00000032468	Armc8	-0.046	0.04448	1.32406	0.00018	Transitional	7.05058	10.2039
ENSMUSG00000071708	Sms	-0.047	2.07742e-06	5.59958	0.00132	Transitional	9.94088	12.2233
ENSMUSG00000031774	Fam192a	-0.047	3e-05	4.42062	0.001	Transitional	11.3203	14.1467
ENSMUSG00000048807	Slc35e4	-0.047	0.00017	3.7117	0.00081	Transitional	9.15262	11.8961
ENSMUSG00000022765	Snap29	-0.047	0.0002	3.62933	0.00078	Transitional	7.31333	10.3167
ENSMUSG00000039285	Azi2	-0.047	0.00023	3.5722	0.00091	Transitional	17.4075	20.7688
ENSMUSG00000026753	Ppp6c	-0.047	0.00042	3.32246	0.0007	Transitional	13.4662	16.4622
ENSMUSG00000021377	Dek	-0.047	0.00137	2.81154	0.00077	Transitional	36.9608	37.6569
ENSMUSG00000001542	Ell2	-0.047	0.00225	2.60058	0.00071	Transitional	29.3847	33.1895
ENSMUSG00000028577	Plaa	-0.047	0.00243	2.56838	0.00061	Transitional	15.6339	18.4251
ENSMUSG00000032422	Snx14	-0.047	0.00671	2.13329	0.00039	Transitional	7.99212	11.2418
Lats2	Lats2	-0.047	0.0331	1.4508	0.00029	Transitional	16.5973	19.8127
ENSMUSG00000025134	Alyref	-0.047	0.08274	1.05913	0.00012	Transitional	12.3057	15.2579
Odc1	Odc1	-0.048	1.09105e-12	11.8124	0.00344	Transitional	21.1955	28.3103
ENSMUSG00000040842	Szrd1	-0.048	2.17477e-09	8.54577	0.00233	Transitional	20.5167	22.4356
ENSMUSG00000030691	Fchsd2	-0.048	3.97116e-06	5.32034	0.00125	Transitional	9.96278	12.4912
ENSMUSG00000028409	Smu1	-0.048	1e-05	4.8914	0.00113	Transitional	11.6926	14.4372
ENSMUSG00000050002	Idnk	-0.048	1e-05	4.86205	0.00112	Transitional	12.8531	15.7092
ENSMUSG00000001964	Emd	-0.048	2e-05	4.57751	0.00119	Transitional	23.5603	25.6621
ENSMUSG00000028322	Exosc3	-0.048	4e-05	4.28821	0.00096	Transitional	7.86074	10.8582
ENSMUSG00000030287	Itpr2	-0.048	0.00024	3.55842	0.00077	Transitional	11.7583	14.5162
ENSMUSG00000030168	Adipor2	-0.048	0.00031	3.4446	0.00086	Transitional	19.4219	22.1085
ENSMUSG00000020476	Dbnl	-0.048	0.00053	3.2172	0.0008	Transitional	15.0427	17.6608
ENSMUSG00000002129	Sf3a1	-0.048	0.0007	3.09954	0.00064	Transitional	10.751	13.7406
ENSMUSG00000022003	Slc25a30	-0.048	0.0013	2.83684	0.00069	Transitional	11.8677	14.7869
ENSMUSG00000042046	Dstyk	-0.048	0.00839	2.03766	0.00036	Transitional	11.4079	14.5134
ENSMUSG00000035268	Pkig	-0.049	7.67606e-11	9.98449	0.00275	Transitional	24.5238	24.7624
ENSMUSG00000006676	Usp19	-0.049	1.91567e-07	6.62217	0.00161	Transitional	13.3348	16.0279
ENSMUSG00000060038	Dhps	-0.049	5.41549e-07	6.17502	0.00148	Transitional	7.4885	10.469
ENSMUSG00000039316	Rftn1	-0.049	1.11489e-06	5.86528	0.00156	Transitional	16.3346	18.6931
ENSMUSG00000043940	Wdfy3	-0.049	1.35944e-06	5.78037	0.00153	Transitional	18.1958	20.6645
ENSMUSG00000078671	Chd2	-0.049	4.63927e-06	5.25358	0.00138	Transitional	27.5235	29.5654
ENSMUSG00000024556	Me2	-0.049	4.9013e-06	5.23024	0.00122	Transitional	8.649	11.6
ENSMUSG00000044080	S100a1	-0.049	7.9375e-06	5.02249	0.00139	Transitional	14.5829	16.8204
ENSMUSG00000009079	Ewsr1	-0.049	7e-05	4.10627	0.00116	Transitional	33.4574	35.0904
ENSMUSG00000025898	Cwf19l2	-0.049	0.0001	3.92507	0.00086	Transitional	10.116	13.0073
ENSMUSG00000021738	Atxn7	-0.049	0.00011	3.88199	0.00085	Transitional	12.0648	15.1451
ENSMUSG00000025485	Ric8a	-0.049	0.00015	3.75115	0.00082	Transitional	7.31333	10.4606
ENSMUSG00000109865	Hspa14	-0.049	0.00175	2.70817	0.00054	Transitional	10.4664	13.6419
ENSMUSG00000038437	Mllt6	-0.049	0.00944	1.98771	0.00035	Transitional	10.6416	13.7942
ENSMUSG00000027162	Lin7c	-0.049	0.04541	1.31531	0.00018	Transitional	13.3567	16.7724
ENSMUSG00000007041	Clic1	-0.05	5.29769e-13	12.1237	0.0038	Transitional	62.8421	58.1944
ENSMUSG00000094936	Rbm4	-0.05	1e-05	4.82486	0.00111	Transitional	7.33523	10.3957
ENSMUSG00000059890	Ube4a	-0.05	2e-05	4.73615	0.00109	Transitional	8.49573	11.5689
ENSMUSG00000045665	Mfsd5	-0.05	5e-05	4.21718	0.00094	Transitional	10.2036	13.405
ENSMUSG00000002949	Timm44	-0.05	7e-05	4.09095	0.00091	Transitional	7.94832	11.0585
ENSMUSG00000019854	Reps1	-0.05	0.0004	3.34124	0.00071	Transitional	7.20385	10.4944
ENSMUSG00000028207	Asph	-0.05	0.00083	3.02926	0.00083	Transitional	31.6181	34.0271
ENSMUSG00000049232	Tigd2	-0.05	0.00187	2.67933	0.00053	Transitional	7.24765	10.3393
ENSMUSG00000005615	Pcyt1a	-0.05	0.0037	2.38835	0.00064	Transitional	27.9177	30.6033
ENSMUSG00000043535	Setx	-0.05	0.00559	2.21171	0.00041	Transitional	10.9919	14.1298
ENSMUSG00000028962	Slc4a2	-0.05	0.01432	1.80916	0.0003	Transitional	6.80972	10.1419
ENSMUSG00000056234	Ncoa4	-0.05	0.22402	0.63403	5e-05	Transitional	14.4515	18.0782
ENSMUSG00000001767	Crnkl1	-0.051	2.70326e-08	7.46254	0.00184	Transitional	8.51763	11.3969
ENSMUSG00000037514	Pank2	-0.051	4.87637e-08	7.21022	0.00177	Transitional	8.34246	11.3518
ENSMUSG00000020307	Cdc34	-0.051	4.68411e-07	6.23706	0.0015	Transitional	9.61244	12.604
ENSMUSG00000020196	Cabin1	-0.051	1.92909e-06	5.63115	0.00133	Transitional	7.61988	10.7454
ENSMUSG00000033880	Lgals3bp	-0.051	5.46603e-06	5.1833	0.00158	Transitional	40.8802	39.6396
ENSMUSG00000021725	Parp8	-0.051	1e-05	4.87503	0.00127	Transitional	16.663	18.7495
ENSMUSG00000054693	Adam10	-0.051	2e-05	4.63976	0.00132	Transitional	33.3917	35.3978
ENSMUSG00000000194	Gpr107	-0.051	2e-05	4.53642	0.00103	Transitional	11.0576	14.2144
ENSMUSG00000008200	Fnbp4	-0.051	0.00031	3.4525	0.00074	Transitional	11.7583	15.1028
ENSMUSG00000030188	Magohb	-0.051	0.00056	3.19859	0.00067	Transitional	7.66367	10.9062
ENSMUSG00000000056	Narf	-0.051	0.00212	2.62631	0.00051	Transitional	8.91176	12.3107
ENSMUSG00000038671	Arfrp1	-0.051	0.00231	2.58953	0.0005	Transitional	8.56142	11.9215
ENSMUSG00000032594	Ip6k1	-0.051	0.0024	2.57332	0.0005	Transitional	10.9043	14.2877
ENSMUSG00000053754	Chd8	-0.051	0.00377	2.3802	0.00045	Transitional	12.1743	15.5879
ENSMUSG00000040430	Pitpnc1	-0.051	0.00798	2.05901	0.00047	Transitional	13.8165	17.0968
ENSMUSG00000052253	Zfp622	-0.051	0.01879	1.69285	0.00027	Transitional	11.7583	15.193
ENSMUSG00000028559	Osbpl9	-0.051	0.02694	1.53878	0.00032	Transitional	21.1736	24.2801
ENSMUSG00000051695	Pcbp1	-0.052	5.68344e-08	7.1447	0.00237	Transitional	68.4694	66.6779
Mfsd14b	Mfsd14b	-0.052	6.2212e-07	6.11575	0.0017	Transitional	17.2104	19.8579
ENSMUSG00000005299	Letm1	-0.052	8.70928e-07	5.9713	0.00143	Transitional	7.29144	10.5254
ENSMUSG00000006705	Pknox1	-0.052	1.48317e-06	5.74315	0.00136	Transitional	7.29144	10.407
ENSMUSG00000016018	Mtrex	-0.052	4.75943e-06	5.24265	0.00123	Transitional	7.13817	10.3788
ENSMUSG00000059486	Kbtbd2	-0.052	7e-05	4.06049	0.0009	Transitional	8.49573	11.7523
Socs4	Socs4	-0.052	0.00013	3.83135	0.00084	Transitional	11.7364	14.8659
ENSMUSG00000089911	Mfsd14a	-0.052	0.00093	2.97789	0.00061	Transitional	10.7729	14.4457
ENSMUSG00000042508	Dmtf1	-0.052	0.00183	2.68864	0.00053	Transitional	8.43004	11.8256
ENSMUSG00000033364	Usp37	-0.052	0.00457	2.2984	0.00043	Transitional	10.9262	14.4372
ENSMUSG00000012535	Tnpo3	-0.052	0.00877	2.01898	0.00046	Transitional	15.196	18.5041
ENSMUSG00000021140	Pcnx	-0.052	0.00908	2.00445	0.00035	Transitional	9.37158	13.5291
ENSMUSG00000020521	Rnft1	-0.052	0.01181	1.89138	0.00032	Transitional	8.75848	12.1838
ENSMUSG00000018287	Spag7	-0.053	8.39906e-12	10.9353	0.00282	Transitional	12.2838	15.052
ENSMUSG00000003068	Stk11	-0.053	7.51679e-09	8.01263	0.00217	Transitional	18.3709	20.8506
ENSMUSG00000028271	Gtf2b	-0.053	2.08028e-07	6.587	0.0016	Transitional	13.2472	16.214
ENSMUSG00000044950	Pwwp2a	-0.053	8.62712e-07	5.97533	0.00143	Transitional	7.81695	11.0303
ENSMUSG00000074643	Cpne1	-0.053	9.68077e-07	5.92608	0.00141	Transitional	11.2109	14.3921
ENSMUSG00000038876	Rnf146	-0.053	4.72423e-06	5.24579	0.00123	Transitional	10.97	14.1749
ENSMUSG00000024483	Ankhd1	-0.053	8.90172e-06	4.97372	0.0013	Transitional	17.2323	20.1201
ENSMUSG00000031388	Naa10	-0.053	3e-05	4.4474	0.00101	Transitional	9.56864	12.7027
ENSMUSG00000000743	Chmp1a	-0.053	4e-05	4.36116	0.00098	Transitional	8.88986	12.3135
ENSMUSG00000032612	Usp4	-0.053	4e-05	4.28338	0.00096	Transitional	10.554	13.9042
Dlst	Dlst	-0.053	0.0001	3.94554	0.00101	Transitional	20.6043	23.4763
ENSMUSG00000030657	Xylt1	-0.053	0.00026	3.53076	0.00089	Transitional	13.9041	17.0996
ENSMUSG00000041781	Cpsf2	-0.053	0.00028	3.49535	0.00088	Transitional	15.8748	18.961
ENSMUSG00000022433	Csnk1e	-0.053	0.00076	3.06572	0.00075	Transitional	21.721	24.5086
ENSMUSG00000029994	Anxa4	-0.053	0.00143	2.79545	0.00068	Transitional	26.2974	28.4598
ENSMUSG00000051853	Arf3	-0.053	0.00205	2.64079	0.00063	Transitional	23.3414	26.6182
ENSMUSG00000058240	Cryzl1	-0.053	0.01383	1.82394	0.00031	Transitional	6.87541	10.5085
ENSMUSG00000000530	Acvrl1	-0.054	4.33551e-09	8.24903	0.00206	Transitional	11.8677	14.6713
ENSMUSG00000062822	4833420G17Rik	-0.054	4.48261e-06	5.26833	0.00123	Transitional	7.83884	11.2954
ENSMUSG00000021930	Spryd7	-0.054	1e-05	4.7661	0.00109	Transitional	6.72214	10.0488
ENSMUSG00000025878	Uimc1	-0.054	2e-05	4.55599	0.00104	Transitional	11.386	14.6656
ENSMUSG00000040236	Trappc5	-0.054	3e-05	4.51255	0.00102	Transitional	7.64178	11.0641
ENSMUSG00000030805	Stx4a	-0.054	4e-05	4.35856	0.00113	Transitional	23.9107	26.9256
ENSMUSG00000040667	Nup88	-0.054	5e-05	4.26877	0.00096	Transitional	11.8677	15.2072
ENSMUSG00000038766	Gabpb2	-0.054	8e-05	4.04031	0.00089	Transitional	10.1817	13.4388
ENSMUSG00000018736	Ndel1	-0.054	0.00033	3.4255	0.00096	Transitional	40.7051	43.667
ENSMUSG00000025354	Dnajc14	-0.054	0.0004	3.33831	0.00071	Transitional	12.8531	16.2507
ENSMUSG00000118107	Gm34455	-0.054	0.00053	3.21789	0.00067	Transitional	8.58332	11.3856
ENSMUSG00000006276	Eps15l1	-0.054	0.00079	3.04855	0.00063	Transitional	6.87541	10.4859
ENSMUSG00000039449	Prpf18	-0.054	0.00784	2.0666	0.00037	Transitional	9.43727	13.0299
ENSMUSG00000004530	Coro1c	-0.055	1.11555e-12	11.8028	0.00327	Transitional	23.2976	24.8047
ENSMUSG00000020929	Eftud2	-0.055	2.94326e-10	9.40616	0.00239	Transitional	10.2474	13.2499
ENSMUSG00000028889	Yrdc	-0.055	2.16707e-08	7.55673	0.00187	Transitional	7.37902	10.579
ENSMUSG00000066979	Bub3	-0.055	8.67328e-08	6.96274	0.00187	Transitional	18.9183	21.1411
ENSMUSG00000032316	Clk3	-0.055	2.28417e-07	6.54665	0.00176	Transitional	15.1303	18.2362
ENSMUSG00000023104	Rfc2	-0.055	9.95774e-07	5.914	0.00141	Transitional	7.99212	11.1064
ENSMUSG00000032570	Atp2c1	-0.055	1.41778e-06	5.76255	0.0016	Transitional	16.5973	19.7197
ENSMUSG00000041408	Wapl	-0.055	4.7919e-06	5.23987	0.00156	Transitional	32.4502	34.4107
ENSMUSG00000041598	Cdc42ep4	-0.055	0.00021	3.61719	0.00078	Transitional	7.90453	11.27
ENSMUSG00000033111	3830406C13Rik	-0.055	0.00075	3.07075	0.00063	Transitional	9.89709	13.4247
ENSMUSG00000010097	Nxf1	-0.055	0.00115	2.88868	0.00059	Transitional	12.3714	15.9404
ENSMUSG00000047514	Tspyl1	-0.055	0.00438	2.31536	0.00043	Transitional	10.4664	14.1975
ENSMUSG00000026004	Kansl1l	-0.055	0.00761	2.07912	0.00037	Transitional	7.57609	11.3405
Paxbp1	Paxbp1	-0.055	0.02708	1.53651	0.00023	Transitional	9.59054	13.326
ENSMUSG00000038024	Dennd4c	-0.055	0.04457	1.32328	0.00025	Transitional	13.4662	17.2124
ENSMUSG00000015714	Cers2	-0.056	1.32344e-07	6.7811	0.00183	Transitional	25.1368	27.7322
ENSMUSG00000021114	Atp6v1d	-0.056	3e-05	4.4599	0.00116	Transitional	25.6405	28.3047
ENSMUSG00000038116	Phf20	-0.056	9e-05	3.9988	0.00088	Transitional	12.6779	16.0194
ENSMUSG00000024231	Cul2	-0.056	0.00026	3.52138	0.00075	Transitional	6.70024	10.3562
ENSMUSG00000035158	Mitf	-0.056	0.00043	3.31287	0.00082	Transitional	15.7872	18.9807
ENSMUSG00000028060	Khdc4	-0.056	0.00098	2.95739	0.0006	Transitional	10.8824	14.6036
ENSMUSG00000021629	Slc30a5	-0.056	0.00338	2.42706	0.00046	Transitional	11.3641	15.2607
ENSMUSG00000020783	Ncbp3	-0.056	0.00381	2.37545	0.00045	Transitional	8.86797	12.5617
ENSMUSG00000000804	Usp32	-0.056	0.02879	1.51045	0.00023	Transitional	7.88264	11.8228
ENSMUSG00000000568	Hnrnpd	-0.057	1.40827e-10	9.72363	0.00282	Transitional	31.5743	32.3801
Scaf4	Scaf4	-0.057	1.31363e-07	6.78415	0.00166	Transitional	6.61266	10.2293
ENSMUSG00000054720	Lrrc8c	-0.057	3.09367e-07	6.41606	0.00155	Transitional	11.0138	13.6955
ENSMUSG00000001768	Rin2	-0.057	1.74866e-06	5.67276	0.0015	Transitional	23.626	26.5336
ENSMUSG00000032745	Gpbp1	-0.057	2.13585e-06	5.58788	0.00148	Transitional	30.2387	33.2233
ENSMUSG00000028796	Phc2	-0.057	4.95172e-06	5.22596	0.00138	Transitional	16.3784	19.353
ENSMUSG00000032178	Ilf3	-0.057	2e-05	4.57091	0.00119	Transitional	15.8966	19.2205
ENSMUSG00000026088	Mitd1	-0.057	0.00017	3.69751	0.0008	Transitional	7.86074	11.4392
ENSMUSG00000094483	Purb	-0.057	0.00018	3.67972	0.00125	Transitional	49.376	51.8769
ENSMUSG00000097328	Tnfsf12	-0.057	0.00022	3.59101	0.0009	Transitional	21.2612	24.3083
ENSMUSG00000047539	Fbxo28	-0.057	0.00034	3.41213	0.00072	Transitional	9.13072	12.917
ENSMUSG00000006262	Mob1b	-0.057	0.00084	3.02102	0.00074	Transitional	18.349	21.8462
ENSMUSG00000035150	Eif2s3x	-0.057	0.00223	2.60445	0.00062	Transitional	18.2614	21.818
ENSMUSG00000027132	Katnbl1	-0.057	0.01265	1.8618	0.00032	Transitional	9.8095	13.7237
ENSMUSG00000035898	Uba6	-0.057	0.04852	1.28704	0.00017	Transitional	10.9919	15.4384
ENSMUSG00000041958	Pigs	-0.058	9.07614e-10	8.92201	0.00226	Transitional	7.42282	10.8385
ENSMUSG00000074088	Snrnp40	-0.058	1.31758e-07	6.78294	0.00165	Transitional	8.0797	11.4787
ENSMUSG00000039367	Sec24c	-0.058	1.98032e-07	6.60812	0.0016	Transitional	8.6709	12.1753
Ckb	Ckb	-0.058	2.01462e-07	6.60075	0.0019	Transitional	24.8084	25.0049
ENSMUSG00000002658	Gtf2f1	-0.058	7.70136e-07	6.02411	0.00144	Transitional	11.1452	14.581
ENSMUSG00000047832	Cdca4	-0.058	9.54574e-07	5.93209	0.00142	Transitional	6.72214	10.2603
ENSMUSG00000020919	Stat5b	-0.058	1.20481e-06	5.8322	0.00139	Transitional	10.9262	13.5234
ENSMUSG00000001229	Dpp9	-0.058	2.63788e-06	5.49697	0.0013	Transitional	7.07248	10.7285
ENSMUSG00000020778	Ten1	-0.058	3.15709e-06	5.41946	0.00127	Transitional	10.97	14.5387
ENSMUSG00000031540	Kat6a	-0.058	8.58219e-06	4.98926	0.00131	Transitional	23.6041	26.9228
ENSMUSG00000032580	Rbm5	-0.058	9.77626e-06	4.93345	0.00129	Transitional	28.5308	31.5368
ENSMUSG00000031483	Erlin2	-0.058	1e-05	4.80681	0.0011	Transitional	7.11627	10.7905
ENSMUSG00000031820	Babam1	-0.058	4e-05	4.3164	0.00097	Transitional	8.99934	12.6548
ENSMUSG00000042557	Sin3a	-0.058	6e-05	4.18256	0.00093	Transitional	9.37158	13.0806
ENSMUSG00000037204	Atg101	-0.058	6e-05	4.16601	0.00093	Transitional	10.3131	13.8167
ENSMUSG00000062691	Cebpzos	-0.058	0.00011	3.89466	0.00086	Transitional	7.13817	10.8667
ENSMUSG00000041815	Poldip3	-0.058	0.0002	3.62865	0.00091	Transitional	19.1373	22.6669
ENSMUSG00000020982	Nemf	-0.058	0.00025	3.54153	0.00089	Transitional	14.7362	18.2192
ENSMUSG00000017421	Zfp207	-0.058	0.00042	3.3159	0.00083	Transitional	29.1657	32.3631
ENSMUSG00000005813	Metap1	-0.058	0.00044	3.30321	0.0007	Transitional	7.13817	10.909
ENSMUSG00000006599	Gtf2h1	-0.058	0.00044	3.30007	0.00069	Transitional	10.4664	14.3526
ENSMUSG00000006301	Tmbim1	-0.058	0.00097	2.96141	0.00073	Transitional	26.1441	29.5541
ENSMUSG00000024566	Atp9b	-0.058	0.00118	2.87823	0.00058	Transitional	8.649	12.4997
ENSMUSG00000022419	Deptor	-0.059	1.06129e-13	12.8144	0.00335	Transitional	9.10882	11.5379
ENSMUSG00000021374	Nup153	-0.059	1.89964e-07	6.62574	0.00161	Transitional	12.7436	16.042
ENSMUSG00000021911	Parg	-0.059	1.94451e-07	6.61595	0.00161	Transitional	8.86797	12.4573
ENSMUSG00000062627	Mysm1	-0.059	2.23065e-07	6.55686	0.00159	Transitional	10.0066	13.5178
ENSMUSG00000020238	Ncln	-0.059	5.09512e-07	6.20115	0.00149	Transitional	7.61988	11.1431
ENSMUSG00000041530	Ago1	-0.059	5.64847e-07	6.15699	0.00148	Transitional	6.41559	10.0629
Fcf1	Fcf1	-0.059	2.30749e-06	5.55466	0.00131	Transitional	14.1012	17.4803
ENSMUSG00000053774	Ubxn7	-0.059	1e-05	4.88848	0.00113	Transitional	7.57609	11.3602
ENSMUSG00000025024	Smndc1	-0.059	2e-05	4.64633	0.00121	Transitional	18.8526	22.1451
ENSMUSG00000028470	Hint2	-0.059	3e-05	4.41033	0.001	Transitional	9.06503	12.8127
ENSMUSG00000030272	Camk1	-0.059	7e-05	4.11773	0.00106	Transitional	25.5967	28.378
ENSMUSG00000026851	BC005624	-0.059	8e-05	4.00879	0.00089	Transitional	13.1377	16.8683
ENSMUSG00000049339	Retreg2	-0.059	0.0001	3.9305	0.00087	Transitional	12.2838	15.963
ENSMUSG00000021686	Ap3b1	-0.059	0.00048	3.26178	0.00081	Transitional	19.2249	22.8361
ENSMUSG00000040818	Dennd6a	-0.059	0.00062	3.15486	0.00066	Transitional	10.3131	14.3047
ENSMUSG00000034424	Gcsh	-0.059	0.00066	3.1281	0.00079	Transitional	11.4955	15.7543
ENSMUSG00000010067	Rassf1	-0.059	0.00068	3.11566	0.00077	Transitional	23.2757	27.6166
ENSMUSG00000010277	2610507B11Rik	-0.059	0.01461	1.80055	0.00039	Transitional	19.0935	23.121
ENSMUSG00000038274	Fau	-0.06	6.36921e-184	182.339	0.05682	Transitional	98.7957	93.5697
ENSMUSG00000034152	Exoc3	-0.06	1.67991e-08	7.66622	0.00208	Transitional	16.0937	19.181
ENSMUSG00000024298	Zfp871	-0.06	1.74917e-08	7.64886	0.00207	Transitional	17.8454	21.1073
ENSMUSG00000003458	Ncstn	-0.06	4.28706e-08	7.26499	0.00196	Transitional	17.7578	20.8901
ENSMUSG00000024053	Emilin2	-0.06	4.4592e-08	7.24852	0.00221	Transitional	42.7414	40.7649
ENSMUSG00000054079	Utp18	-0.06	2.61127e-07	6.48889	0.00157	Transitional	7.13817	10.8695
ENSMUSG00000022905	Kpna1	-0.06	5.55291e-07	6.16422	0.00165	Transitional	15.393	18.6451
ENSMUSG00000079509	Zfx	-0.06	5.81181e-07	6.14505	0.00147	Transitional	12.3276	15.8417
ENSMUSG00000029577	Ube3b	-0.06	6.2888e-07	6.11123	0.00147	Transitional	7.5104	11.2615
ENSMUSG00000027193	Api5	-0.06	1.4546e-06	5.75151	0.00152	Transitional	20.3635	23.5581
ENSMUSG00000036620	Mgat4b	-0.06	4.94588e-06	5.22639	0.00122	Transitional	10.5102	14.048
ENSMUSG00000026484	Rnf2	-0.06	1e-05	4.90924	0.00113	Transitional	10.97	14.6628
ENSMUSG00000036138	Acaa1a	-0.06	1e-05	4.79756	0.00125	Transitional	14.7142	18.1826
ENSMUSG00000033793	Atp6v1h	-0.06	2e-05	4.68452	0.00122	Transitional	18.3271	21.3865
ENSMUSG00000032115	Hyou1	-0.06	0.00037	3.37945	0.00084	Transitional	12.3714	15.9066
ENSMUSG00000061130	Ppm1b	-0.06	0.00056	3.19695	0.00067	Transitional	9.39347	13.357
ENSMUSG00000022848	Slc49a4	-0.06	0.0149	1.79203	0.0004	Transitional	13.8822	18.1685
ENSMUSG00000003037	Rab8a	-0.061	1.78288e-08	7.64075	0.00207	Transitional	26.4944	29.148
ENSMUSG00000020063	Sirt1	-0.061	6.42933e-08	7.09151	0.00174	Transitional	8.56142	12.1527
Rbm7	Rbm7	-0.061	1.69475e-07	6.67459	0.00179	Transitional	16.7068	20.0609
ENSMUSG00000037669	Ldah	-0.061	4.22478e-07	6.28179	0.00151	Transitional	7.24765	10.9654
ENSMUSG00000029993	Nfu1	-0.061	4.96137e-07	6.21226	0.00149	Transitional	12.0867	15.8812
ENSMUSG00000028282	Casp8ap2	-0.061	5.1913e-07	6.19329	0.00149	Transitional	10.0504	13.436
ENSMUSG00000002983	Relb	-0.061	6.68557e-07	6.08483	0.00146	Transitional	12.2181	15.1648
ENSMUSG00000042305	Tmem183a	-0.061	9.28279e-07	5.94413	0.00142	Transitional	8.34246	12.1499
ENSMUSG00000026519	Tmem63a	-0.061	9.86129e-07	5.91814	0.00141	Transitional	6.78783	10.6721
ENSMUSG00000040029	Ipo8	-0.061	2.14559e-06	5.58599	0.00132	Transitional	6.19663	10.0714
ENSMUSG00000024843	Chka	-0.061	9.90062e-06	4.92804	0.00129	Transitional	14.561	16.4453
ENSMUSG00000013662	Atad1	-0.061	3e-05	4.48561	0.00102	Transitional	9.74381	13.5657
ENSMUSG00000027342	Pcna	-0.061	0.00017	3.70939	0.00094	Transitional	27.0856	28.5275
ENSMUSG00000037553	Zdhhc18	-0.061	0.0003	3.46629	0.00074	Transitional	6.48128	10.3872
ENSMUSG00000008035	Mid1ip1	-0.061	0.00032	3.43966	0.00073	Transitional	7.88264	11.0303
ENSMUSG00000041058	Wwp1	-0.061	0.02757	1.52904	0.00042	Transitional	31.224	34.2697
ENSMUSG00000024019	Cmtr1	-0.062	2.24109e-08	7.54224	0.00186	Transitional	9.67813	12.1781
ENSMUSG00000002329	Mdp1	-0.062	4.03338e-08	7.29103	0.00179	Transitional	8.58332	12.353
ENSMUSG00000025531	Chm	-0.062	4.66851e-08	7.22887	0.00178	Transitional	8.1016	11.8623
ENSMUSG00000028955	Vamp3	-0.062	4.70343e-08	7.22582	0.00195	Transitional	17.6921	21.0142
ENSMUSG00000038535	Zfp280d	-0.062	1.74338e-07	6.66257	0.00162	Transitional	6.56886	10.4352
Washc5	Washc5	-0.062	1.79927e-07	6.64922	0.00162	Transitional	8.03591	11.8284
ENSMUSG00000020680	Taf15	-0.062	2.13947e-07	6.5749	0.00176	Transitional	16.1156	19.3276
ENSMUSG00000054611	Kdm2a	-0.062	2.84162e-07	6.45235	0.00187	Transitional	31.6181	36.1621
ENSMUSG00000020634	Ubxn2a	-0.062	6.88351e-07	6.07239	0.00145	Transitional	7.66367	11.5013
ENSMUSG00000062070	Pgk1	-0.062	1.4084e-06	5.76535	0.00186	Transitional	37.6396	42.0453
ENSMUSG00000027810	Eif2a	-0.062	1.49731e-06	5.7392	0.00152	Transitional	15.7215	19.4546
ENSMUSG00000042548	Asxl1	-0.062	2.01621e-06	5.6124	0.00133	Transitional	7.61988	11.4561
ENSMUSG00000021037	Ahsa1	-0.062	4.47792e-06	5.2687	0.00123	Transitional	13.1158	16.7104
ENSMUSG00000027708	Dcun1d1	-0.062	6.09331e-06	5.13629	0.0012	Transitional	9.94088	14.0762
ENSMUSG00000047036	Zfp445	-0.062	1e-05	4.83475	0.00111	Transitional	11.9115	15.7289
Sod1	Sod1	-0.062	6e-05	4.14958	0.00133	Transitional	41.4276	43.3426
ENSMUSG00000018160	Med1	-0.062	0.00012	3.85778	0.00085	Transitional	13.6413	17.5621
ENSMUSG00000027580	Helz2	-0.062	0.00016	3.73246	0.00081	Transitional	9.21831	13.4106
ENSMUSG00000001052	Sec24b	-0.062	0.00025	3.5405	0.00076	Transitional	13.9917	17.8667
ENSMUSG00000021824	Ap3m1	-0.062	0.00034	3.40792	0.00072	Transitional	8.29866	12.3163
ENSMUSG00000028630	Dyrk2	-0.062	0.00154	2.76282	0.00067	Transitional	24.1515	28.1186
ENSMUSG00000027884	Clcc1	-0.063	8.34585e-12	10.9379	0.00283	Transitional	7.5104	11.1656
ENSMUSG00000000355	Mcts1	-0.063	2.66091e-08	7.46876	0.00202	Transitional	17.1666	20.5178
ENSMUSG00000019868	Vta1	-0.063	2.7588e-08	7.45398	0.00184	Transitional	6.61266	10.5254
ENSMUSG00000020166	Cnot2	-0.063	4.2916e-08	7.26462	0.00179	Transitional	12.7436	16.3719
ENSMUSG00000026761	Orc4	-0.063	1.15662e-07	6.83872	0.00167	Transitional	6.61266	10.5367
ENSMUSG00000039041	Adrm1	-0.063	1.28761e-07	6.79275	0.00166	Transitional	8.03591	11.882
ENSMUSG00000036769	Wdr44	-0.063	1.39112e-07	6.75962	0.00165	Transitional	7.68557	11.4589
ENSMUSG00000027466	Rbck1	-0.063	7.23089e-07	6.05131	0.00145	Transitional	11.0576	15.0492
ENSMUSG00000029826	Zc3hav1	-0.063	9.17926e-07	5.94883	0.00171	Transitional	29.6694	33.1387
ENSMUSG00000060733	Ipmk	-0.063	9.24857e-07	5.94565	0.00142	Transitional	9.34968	13.137
ENSMUSG00000037262	Kin	-0.063	1.87635e-06	5.64302	0.00134	Transitional	7.13817	11.0613
ENSMUSG00000015189	Casd1	-0.063	3.99165e-06	5.31819	0.00125	Transitional	8.97745	12.8494
ENSMUSG00000026956	Uap1l1	-0.063	4.26087e-06	5.29011	0.0014	Transitional	13.2691	16.7527
ENSMUSG00000029723	Tsc22d4	-0.063	9e-05	4.00005	0.00112	Transitional	36.4134	39.2447
ENSMUSG00000027341	Tmem230	-0.063	0.00011	3.89299	0.00085	Transitional	8.49573	12.5561
ENSMUSG00000001175	Calm1	-0.064	4.56008e-62	60.8648	0.01973	Transitional	94.4822	86.5922
ENSMUSG00000028863	Meaf6	-0.064	3.59436e-11	10.3105	0.00265	Transitional	7.55419	11.3292
ENSMUSG00000071649	B3gat3	-0.064	2.5644e-10	9.46543	0.00241	Transitional	7.46661	11.3574
ENSMUSG00000047260	Emc6	-0.064	1.1397e-09	8.82406	0.00248	Transitional	15.0427	18.3462
ENSMUSG00000027752	Exosc8	-0.064	9.35869e-09	7.918	0.00197	Transitional	8.18918	11.8651
ENSMUSG00000035278	Plekhj1	-0.064	1.17273e-08	7.82094	0.00212	Transitional	14.4077	17.8244
ENSMUSG00000039100	2022-03-06	-0.064	2.26102e-08	7.53848	0.00205	Transitional	15.6558	19.2684
ENSMUSG00000037465	Klf10	-0.064	2.45671e-08	7.50271	0.00203	Transitional	19.7504	22.1592
ENSMUSG00000075000	Nrbf2	-0.064	2.96097e-08	7.42372	0.00183	Transitional	11.1014	14.7277
ENSMUSG00000028437	Ubap1	-0.064	7.72678e-08	7.01248	0.00172	Transitional	9.72192	13.718
Edc4	Edc4	-0.064	1.61578e-07	6.69496	0.00163	Transitional	6.21852	10.2378
ENSMUSG00000008730	Hipk1	-0.064	4.13267e-07	6.29128	0.00168	Transitional	28.7059	31.4691
ENSMUSG00000033909	Usp36	-0.064	1.32205e-06	5.79213	0.00138	Transitional	6.30611	10.4859
ENSMUSG00000039176	Polg	-0.064	3.46608e-06	5.37908	0.00126	Transitional	5.91198	10.0657
ENSMUSG00000040859	Bsdc1	-0.064	9.36088e-06	4.95222	0.00114	Transitional	10.9262	14.8828
ENSMUSG00000026960	Arl6ip6	-0.064	2e-05	4.60481	0.00105	Transitional	10.2474	14.4428
ENSMUSG00000002948	Map2k7	-0.064	3e-05	4.49075	0.00102	Transitional	10.2693	14.4175
ENSMUSG00000027852	Nras	-0.064	3e-05	4.48965	0.00116	Transitional	26.1003	29.791
ENSMUSG00000020515	Cnot8	-0.064	3e-05	4.46587	0.00101	Transitional	8.25487	12.3474
ENSMUSG00000003031	Cdkn1b	-0.064	4e-05	4.31321	0.00123	Transitional	31.3554	35.756
ENSMUSG00000002881	Nab1	-0.064	6e-05	4.18957	0.00108	Transitional	24.7208	27.9493
ENSMUSG00000068856	Sf3b4	-0.065	5.10507e-11	10.1602	0.0026	Transitional	12.1305	15.7346
ENSMUSG00000079487	Med12	-0.065	7.30353e-11	10.0058	0.00256	Transitional	9.74381	13.5262
ENSMUSG00000023353	Agap3	-0.065	2.22027e-10	9.52763	0.00243	Transitional	6.61266	10.6072
ENSMUSG00000046201	Scaf8	-0.065	6.32428e-10	9.07701	0.0023	Transitional	9.08693	12.9565
ENSMUSG00000041238	Rbbp8	-0.065	7.62581e-09	8.00647	0.00218	Transitional	16.5316	19.5899
ENSMUSG00000021774	Ube2e1	-0.065	1.22538e-08	7.80223	0.00194	Transitional	11.605	15.303
ENSMUSG00000038084	Opa1	-0.065	2.67472e-08	7.46679	0.00184	Transitional	7.61988	11.6253
ENSMUSG00000028911	Srsf4	-0.065	2.78584e-08	7.44983	0.00184	Transitional	9.67813	13.5939
ENSMUSG00000015757	Ppil4	-0.065	3.31699e-07	6.38606	0.00154	Transitional	9.98467	14.0254
ENSMUSG00000037905	Bri3bp	-0.065	3.63798e-07	6.34638	0.00153	Transitional	7.5104	11.2954
ENSMUSG00000041720	Pi4ka	-0.065	9.14235e-07	5.95049	0.00142	Transitional	7.70747	11.8453
ENSMUSG00000023286	Ube2j2	-0.065	1.193e-06	5.83639	0.00155	Transitional	22.6626	26.1302
ENSMUSG00000066568	Lsm14a	-0.065	1.32711e-06	5.79056	0.00154	Transitional	17.6484	21.5359
ENSMUSG00000032393	Dpp8	-0.065	1.40082e-06	5.76752	0.0016	Transitional	14.0793	17.9739
Tent4a	Tent4a	-0.065	2.57798e-06	5.50686	0.0013	Transitional	8.38625	12.4348
ENSMUSG00000025332	Kdm5c	-0.065	8.32004e-06	5.00247	0.00116	Transitional	12.5027	16.6568
ENSMUSG00000056962	Jmjd6	-0.065	0.0001	3.92646	0.00107	Transitional	13.0063	17.438
ENSMUSG00000022601	Zbtb11	-0.065	0.00011	3.90144	0.00086	Transitional	11.3203	15.5259
ENSMUSG00000040550	Otud6b	-0.066	2.14501e-11	10.5322	0.00272	Transitional	6.24042	10.2321
ENSMUSG00000002428	Hltf	-0.066	2.00379e-09	8.58115	0.00216	Transitional	9.02124	13.0045
ENSMUSG00000001383	Zmat2	-0.066	4.38963e-09	8.24379	0.00224	Transitional	22.3341	25.2813
ENSMUSG00000079084	Ccdc82	-0.066	1.81114e-08	7.63401	0.00189	Transitional	7.88264	11.9046
ENSMUSG00000023723	Mrps23	-0.066	2.66766e-08	7.46784	0.00184	Transitional	9.08693	12.9819
ENSMUSG00000040928	S100pbp	-0.066	3.54909e-08	7.34576	0.00181	Transitional	6.39369	10.5311
ENSMUSG00000007617	Homer1	-0.066	3.79634e-08	7.31697	0.0018	Transitional	10.0066	13.3034
ENSMUSG00000020917	Acly	-0.066	4.30436e-08	7.26351	0.00196	Transitional	16.4003	19.5504
ENSMUSG00000035949	Fbxw2	-0.066	3.62187e-07	6.34813	0.00153	Transitional	12.5246	16.4819
ENSMUSG00000028822	Tmem50a	-0.066	5.06804e-07	6.20337	0.00189	Transitional	50.3175	52.4269
ENSMUSG00000054387	Mdm4	-0.066	6.94268e-07	6.0688	0.00162	Transitional	13.4443	17.2519
ENSMUSG00000021431	Snrnp48	-0.066	1.61322e-06	5.70708	0.00135	Transitional	11.8896	16.0109
ENSMUSG00000041997	Tlk1	-0.066	1.88763e-06	5.6405	0.00149	Transitional	13.6632	17.6383
Rnf138	Rnf138	-0.066	2.97653e-06	5.44495	0.00128	Transitional	6.08715	10.3365
ENSMUSG00000009030	Pdcl	-0.066	2e-05	4.62644	0.00106	Transitional	6.32801	10.6129
ENSMUSG00000070733	Fryl	-0.066	2e-05	4.58251	0.00104	Transitional	8.6928	12.6209
ENSMUSG00000015846	Rxra	-0.066	4e-05	4.38448	0.00099	Transitional	6.59076	10.8893
ENSMUSG00000051510	Mafg	-0.066	0.0001	3.92869	0.001	Transitional	26.6258	30.6146
ENSMUSG00000031467	Agpat5	-0.066	0.00036	3.38865	0.00072	Transitional	11.9553	16.025
ENSMUSG00000022864	D16Ertd472e	-0.066	0.00263	2.53521	0.00049	Transitional	6.72214	10.72
ENSMUSG00000005262	Ufd1	-0.067	4.02824e-09	8.28058	0.00207	Transitional	7.88264	11.9892
ENSMUSG00000064043	Trerf1	-0.067	4.91959e-09	8.19488	0.00227	Transitional	14.2325	17.4465
ENSMUSG00000078652	Psme3	-0.067	1.1372e-08	7.8342	0.00195	Transitional	12.6779	16.5581
ENSMUSG00000032998	Foxj3	-0.067	3.27014e-08	7.38104	0.00182	Transitional	6.39369	10.6777
ENSMUSG00000053470	Kdm3a	-0.067	4.04206e-08	7.29018	0.00179	Transitional	9.28399	13.3486
ENSMUSG00000020024	Cep83	-0.067	5.07557e-08	7.19337	0.00177	Transitional	9.65623	13.4022
ENSMUSG00000036615	Rfxap	-0.067	6.59328e-08	7.08075	0.00174	Transitional	6.89731	11.0528
ENSMUSG00000005893	Nr2c2	-0.067	8.90892e-08	6.95128	0.0017	Transitional	9.30589	13.388
ENSMUSG00000063576	Klhdc3	-0.067	3.61712e-07	6.34861	0.00153	Transitional	8.71469	12.8578
ENSMUSG00000023030	Slc11a2	-0.067	1.99893e-06	5.61605	0.00133	Transitional	10.335	14.2257
ENSMUSG00000008384	Sertad1	-0.067	2.27782e-06	5.56019	0.00147	Transitional	17.714	21.3554
ENSMUSG00000046062	Ppp1r15b	-0.067	3.38353e-06	5.38946	0.00142	Transitional	25.2244	29.1677
ENSMUSG00000017119	Nbr1	-0.067	3e-05	4.51974	0.00103	Transitional	7.5323	12.0428
ENSMUSG00000005371	Fbxo11	-0.067	7e-05	4.08107	0.00105	Transitional	20.9109	25.0331
ENSMUSG00000020263	Appl2	-0.067	0.00011	3.90719	0.00086	Transitional	6.04335	10.4803
ENSMUSG00000038429	Usp5	-0.068	3.70236e-12	11.2874	0.00293	Transitional	6.59076	10.6157
ENSMUSG00000002981	Clptm1	-0.068	6.98319e-12	11.0147	0.00311	Transitional	15.2617	18.8397
ENSMUSG00000032725	Folr2	-0.068	3.75418e-10	9.30142	0.00272	Transitional	14.0574	13.5206
ENSMUSG00000032897	Nfyc	-0.068	4.7826e-10	9.1976	0.00233	Transitional	7.46661	11.5746
ENSMUSG00000026275	Ppp1r7	-0.068	6.15953e-10	9.08829	0.0023	Transitional	7.5104	11.552
ENSMUSG00000002812	Flii	-0.068	7.26999e-10	9.01715	0.00246	Transitional	19.7285	23.1351
ENSMUSG00000093803	Ppp2r3d	-0.068	1.06701e-09	8.8524	0.00224	Transitional	6.98489	11.1713
ENSMUSG00000026790	Odf2	-0.068	1.37738e-08	7.75181	0.00192	Transitional	7.18196	11.3095
ENSMUSG00000000738	Spg7	-0.068	2.50254e-08	7.49486	0.00185	Transitional	7.66367	11.8566
ENSMUSG00000024242	Map4k3	-0.068	2.93256e-08	7.42773	0.00183	Transitional	7.18196	11.1995
ENSMUSG00000013698	Pea15a	-0.068	3.73806e-08	7.32351	0.00198	Transitional	22.6188	25.82
ENSMUSG00000031988	Vps26b	-0.068	7.32251e-08	7.03573	0.00173	Transitional	5.8025	10.1729
ENSMUSG00000021550	2210016F16Rik	-0.068	1.0144e-07	6.89525	0.00168	Transitional	9.2402	13.4416
ENSMUSG00000025979	Mob4	-0.068	1.01508e-07	6.89505	0.00185	Transitional	18.8745	22.6133
ENSMUSG00000020091	Eif4ebp2	-0.068	1.75735e-07	6.65928	0.00179	Transitional	19.203	23.2704
ENSMUSG00000028245	Nsmaf	-0.068	2.77166e-07	6.46309	0.00157	Transitional	6.21852	10.5649
ENSMUSG00000048756	Foxo3	-0.068	4.77507e-06	5.24131	0.00122	Transitional	10.4226	14.7672
ENSMUSG00000001127	Araf	-0.068	1e-05	4.88467	0.00113	Transitional	9.8533	14.347
ENSMUSG00000024527	Afg3l2	-0.068	3e-05	4.49813	0.00102	Transitional	9.65623	14.048
ENSMUSG00000022498	Txndc11	-0.068	4e-05	4.27844	0.00096	Transitional	6.74403	11.1938
ENSMUSG00000040363	Bcor	-0.068	6e-05	4.16241	0.00093	Transitional	9.91898	14.268
ENSMUSG00000052139	Babam2	-0.068	0.00038	3.35809	0.00071	Transitional	9.91898	14.3611
ENSMUSG00000000600	Krit1	-0.068	0.00224	2.60314	0.00062	Transitional	18.568	23.2112
ENSMUSG00000027406	Idh3b	-0.069	2.60673e-12	11.4377	0.00296	Transitional	13.1815	16.8909
Rbmxl1	Rbmxl1	-0.069	4.92838e-12	11.1647	0.00288	Transitional	9.67813	13.7321
ENSMUSG00000029681	Bcl7b	-0.069	4.06165e-10	9.26771	0.00235	Transitional	12.6779	16.6314
ENSMUSG00000067365	Tmem128	-0.069	1.47628e-09	8.7128	0.00219	Transitional	9.70002	13.876
ENSMUSG00000027429	Sec23b	-0.069	1.85251e-09	8.61505	0.00216	Transitional	10.0942	14.2652
ENSMUSG00000023932	Cdc5l	-0.069	5.19426e-09	8.17147	0.00222	Transitional	23.2757	26.4546
ENSMUSG00000036550	Cnot1	-0.069	9.39728e-09	7.9163	0.00215	Transitional	23.1443	26.6548
ENSMUSG00000032307	Ube2q2	-0.069	2.97468e-08	7.42181	0.00207	Transitional	13.2253	17.0375
ENSMUSG00000061461	Smim20	-0.069	4.38183e-08	7.25594	0.00179	Transitional	6.78783	11.1628
ENSMUSG00000030374	Strn4	-0.069	5.7139e-08	7.14256	0.00175	Transitional	9.15262	13.4106
ENSMUSG00000029017	Pmpcb	-0.069	1.25982e-07	6.80205	0.00166	Transitional	6.43749	10.8244
ENSMUSG00000015357	Clpx	-0.069	1.62699e-07	6.69204	0.00163	Transitional	6.19663	10.5282
ENSMUSG00000041225	Arhgap12	-0.069	8.24462e-07	5.99485	0.00143	Transitional	7.00679	11.4984
ENSMUSG00000106864	Gtf3c2	-0.069	1.96612e-06	5.62298	0.00133	Transitional	10.7073	15.1282
ENSMUSG00000027236	Eif3j1	-0.069	7.74764e-06	5.03292	0.00132	Transitional	15.8529	19.9848
ENSMUSG00000027109	Sp3	-0.069	8.23129e-06	5.00705	0.00131	Transitional	26.0784	29.9997
ENSMUSG00000038848	Ythdf1	-0.069	2e-05	4.6806	0.00122	Transitional	18.0206	22.4751
ENSMUSG00000021113	Snapc1	-0.069	2e-05	4.59565	0.00122	Transitional	10.9043	15.3989
ENSMUSG00000027509	Rae1	-0.069	3e-05	4.39969	0.00099	Transitional	8.01401	12.4179
ENSMUSG00000016833	Mrps18c	-0.07	9.11086e-16	14.8614	0.00415	Transitional	17.7359	20.7942
ENSMUSG00000003423	Pih1d1	-0.07	3.27373e-11	10.3509	0.00266	Transitional	8.05781	12.3304
ENSMUSG00000005481	Ddx39	-0.07	3.59956e-11	10.31	0.00264	Transitional	9.06503	12.7478
ENSMUSG00000024560	Cxxc1	-0.07	1.11223e-10	9.82507	0.00251	Transitional	5.86818	10.1334
Dpp3	Dpp3	-0.07	1.31971e-10	9.75146	0.00249	Transitional	8.97745	13.0834
ENSMUSG00000028104	Polr3gl	-0.07	2.72108e-10	9.43996	0.0024	Transitional	6.43749	10.7313
ENSMUSG00000020375	Rufy1	-0.07	1.16196e-09	8.81575	0.00222	Transitional	7.55419	11.5971
ENSMUSG00000045302	Preb	-0.07	1.84565e-09	8.61657	0.00217	Transitional	7.26954	11.5436
ENSMUSG00000026743	Mllt10	-0.07	2.50294e-08	7.49486	0.00203	Transitional	15.3055	19.2684
ENSMUSG00000020664	Dld	-0.07	2.68467e-08	7.46535	0.00184	Transitional	8.16729	12.5279
ENSMUSG00000006134	Crkl	-0.07	2.71356e-08	7.46098	0.00184	Transitional	7.90453	12.322
ENSMUSG00000022361	Zhx1	-0.07	1.27402e-07	6.79727	0.00166	Transitional	11.3203	15.4582
ENSMUSG00000020647	Ncoa1	-0.07	2.04357e-07	6.59464	0.00177	Transitional	15.3055	19.3671
ENSMUSG00000004642	Slbp	-0.07	3.51463e-07	6.36101	0.0017	Transitional	16.7068	20.0807
ENSMUSG00000024187	Fam234a	-0.07	5.02239e-07	6.20713	0.00149	Transitional	11.0357	15.3877
ENSMUSG00000031865	Dctn1	-0.07	1.81974e-06	5.65589	0.0015	Transitional	15.6339	19.762
ENSMUSG00000058709	Egln2	-0.07	4.32797e-06	5.28341	0.00124	Transitional	9.54675	14.0565
ENSMUSG00000031731	Ap1g1	-0.07	6.94844e-06	5.07986	0.00134	Transitional	15.0865	19.4151
Nhlrc2	Nhlrc2	-0.07	8.59362e-06	4.98876	0.00115	Transitional	7.16006	11.6648
ENSMUSG00000033014	Trim33	-0.07	9.24594e-06	4.95741	0.00115	Transitional	9.67813	14.2003
ENSMUSG00000039000	Ube3c	-0.07	2e-05	4.53216	0.00103	Transitional	7.29144	11.8764
ENSMUSG00000001774	Chordc1	-0.07	3e-05	4.51872	0.00117	Transitional	14.1012	18.3687
ENSMUSG00000037876	Jmjd1c	-0.07	9e-05	4.00425	0.00129	Transitional	54.1274	55.3798
ENSMUSG00000031666	Rbl2	-0.07	0.00962	1.97962	0.00035	Transitional	7.64178	12.5081
ENSMUSG00000054199	Gon4l	-0.071	5.06186e-14	13.1333	0.00345	Transitional	7.16006	11.349
ENSMUSG00000029014	Dnajc2	-0.071	1.03017e-13	12.8271	0.00359	Transitional	14.4734	17.7511
ENSMUSG00000025232	Hexa	-0.071	1.51129e-13	12.663	0.00395	Transitional	61.1561	56.8773
ENSMUSG00000039849	Pcif1	-0.071	4.5263e-13	12.1911	0.00317	Transitional	11.9334	15.9517
ENSMUSG00000035765	Dym	-0.071	1.34201e-11	10.7337	0.00277	Transitional	6.65645	11.0274
ENSMUSG00000034154	Ino80	-0.071	1.40757e-11	10.7134	0.00276	Transitional	7.11627	11.3236
ENSMUSG00000031575	Ash2l	-0.071	9.13393e-11	9.90965	0.00253	Transitional	8.86797	13.1088
ENSMUSG00000028675	Pnrc2	-0.071	1.44034e-10	9.71395	0.00247	Transitional	13.5976	17.5593
ENSMUSG00000059995	Atxn7l3	-0.071	2.34029e-10	9.50505	0.00241	Transitional	10.9919	15.2212
[truncated: 4,090 more rows]

## Sheet: Macrophage cluster 2
Ensembl ID	Gene Name	Log2FC	P-value	FDR	Dissimilarity	Type	Percentage 1	Percentage 2
ENSMUSG00000009185	Ccl8	2.377	0	Inf	0.20288	Up-regulated	71.2389	34.1032
ENSMUSG00000026712	Mrc1	2.129	0	Inf	0.54646	Up-regulated	97.3451	32.5541
ENSMUSG00000002985	Apoe	1.909	0	Inf	0.48759	Up-regulated	99.7788	76.4534
ENSMUSG00000036887	C1qa	1.87	0	Inf	0.52102	Up-regulated	96.6814	36.9789
ENSMUSG00000039109	F13a1	1.837	0	Inf	0.44907	Up-regulated	92.7655	27.1096
ENSMUSG00000029373	Pf4	1.79	0	Inf	0.44496	Up-regulated	94.7124	36.1171
ENSMUSG00000036896	C1qc	1.682	0	Inf	0.43496	Up-regulated	94.1814	31.3373
ENSMUSG00000064373	Selenop	1.66	0	Inf	0.39384	Up-regulated	98.4734	62.0268
ENSMUSG00000069792	Wfdc17	1.641	0	Inf	0.23572	Up-regulated	82.6991	34.8918
ENSMUSG00000036905	C1qb	1.523	0	Inf	0.38333	Up-regulated	92.5664	34.2328
ENSMUSG00000055435	Maf	1.505	0	Inf	0.32617	Up-regulated	93.6062	52.3378
ENSMUSG00000018927	Ccl6	1.443	0	Inf	0.24969	Up-regulated	86.0841	38.0802
ENSMUSG00000074622	Mafb	1.402	0	Inf	0.31499	Up-regulated	94.4469	51.1463
ENSMUSG00000021190	Lgmn	1.371	0	Inf	0.32891	Up-regulated	98.1637	63.0549
ENSMUSG00000025150	Cbr2	1.297	0	Inf	0.21826	Up-regulated	65.8186	8.41595
Dab2	Dab2	1.264	0	Inf	0.26429	Up-regulated	89.646	48.4368
ENSMUSG00000021939	Ctsb	1.233	0	Inf	0.32728	Up-regulated	99.8009	87.7901
ENSMUSG00000030560	Ctsc	1.212	0	Inf	0.30046	Up-regulated	92.9203	41.6235
Lyz2	Lyz2	1.101	0	Inf	0.37778	Up-regulated	98.4292	55.16
ENSMUSG00000022122	Ednrb	1.094	0	Inf	0.14519	Up-regulated	50.8407	6.95415
ENSMUSG00000026656	Fcgr2b	1.084	0	Inf	0.20977	Up-regulated	83.5841	31.6133
ENSMUSG00000032725	Folr2	1.084	0	Inf	0.17024	Up-regulated	59.0487	7.79349
ENSMUSG00000024672	Ms4a7	1.074	0	Inf	0.1969	Up-regulated	78.0974	23.0115
ENSMUSG00000041058	Wwp1	1.062	0	Inf	0.21153	Up-regulated	77.5	28.3743
ENSMUSG00000042286	Stab1	1.028	0	Inf	0.14679	Up-regulated	63.3407	15.08
ENSMUSG00000017707	Serinc3	0.993	0	Inf	0.21736	Transitional	86.3274	51.3801
ENSMUSG00000005413	Hmox1	0.968	0	Inf	0.13507	Transitional	76.8805	40.3898
ENSMUSG00000034708	Grn	0.96	0	Inf	0.17841	Transitional	95.6416	70.5667
Csf1r	Csf1r	0.954	0	Inf	0.16029	Transitional	78.2965	31.8865
ENSMUSG00000036908	Unc93b1	0.952	0	Inf	0.19275	Transitional	85.1549	41.0179
ENSMUSG00000007891	Ctsd	0.934	0	Inf	0.16967	Transitional	92.8982	70.5385
ENSMUSG00000038508	Gdf15	0.913	3.23761e-307	305.422	0.08838	Transitional	42.4558	12.0212
ENSMUSG00000004730	Adgre1	0.909	0	Inf	0.13633	Transitional	69.3805	21.9102
ENSMUSG00000040552	C3ar1	0.882	0	Inf	0.13058	Transitional	75.8628	26.1351
ENSMUSG00000019122	Ccl9	0.88	0	Inf	0.12381	Transitional	74.5133	31.619
ENSMUSG00000017754	Pltp	0.875	0	Inf	0.13496	Transitional	81.1947	44.1809
Mtss1	Mtss1	0.851	0	Inf	0.12391	Transitional	64.7345	18.5726
ENSMUSG00000027293	Ehd4	0.832	0	Inf	0.13724	Transitional	70.4646	28.0419
ENSMUSG00000058715	Fcer1g	0.815	0	Inf	0.1853	Transitional	91.8142	53.1236
ENSMUSG00000028581	Laptm5	0.795	0	Inf	0.17855	Transitional	91.1947	45.7019
ENSMUSG00000001128	Cfp	0.781	0	Inf	0.11441	Transitional	69.6681	24.9859
ENSMUSG00000049130	C5ar1	0.778	0	Inf	0.09641	Transitional	63.2522	20.4146
ENSMUSG00000079419	Ms4a6c	0.775	0	Inf	0.11741	Transitional	76.9248	31.5148
ENSMUSG00000000318	Clec10a	0.765	2.57772e-306	304.525	0.08773	Transitional	44.115	8.6103
ENSMUSG00000030064	Frmd4b	0.747	0	Inf	0.09611	Transitional	58.6726	16.508
Kctd12	Kctd12	0.743	0	Inf	0.10446	Transitional	75.7743	45.378
ENSMUSG00000028494	Plin2	0.743	0	Inf	0.10059	Transitional	79.3584	47.5552
Cd83	Cd83	0.733	2.69134e-273	271.565	0.07927	Transitional	57.4558	24.8845
ENSMUSG00000015243	Abca1	0.729	0	Inf	0.11984	Transitional	82.5443	49.7972
ENSMUSG00000037966	Ninj1	0.724	0	Inf	0.09758	Transitional	65.531	28.5799
ENSMUSG00000008845	Cd163	0.724	1.08867e-288	286.932	0.08221	Transitional	27.6327	2.36311
ENSMUSG00000032554	Trf	0.719	0	Inf	0.09752	Transitional	65.6637	27.8504
ENSMUSG00000025743	Sdc3	0.718	4.71132e-298	296.28	0.08641	Transitional	70.2434	32.4273
ENSMUSG00000027435	Cd93	0.706	0	Inf	0.09436	Transitional	66.1283	23.3213
ENSMUSG00000034484	Snx2	0.7	0	Inf	0.0963	Transitional	61.5266	33.3737
ENSMUSG00000038642	Ctss	0.681	0	Inf	0.24711	Transitional	95.3761	49.8507
ENSMUSG00000049037	Clec4a1	0.678	7.43834e-262	260.14	0.07566	Transitional	64.0044	24.6367
ENSMUSG00000024677	Ms4a6b	0.672	1.06456e-254	253	0.07361	Transitional	58.5841	19.4316
ENSMUSG00000052384	Nrros	0.658	3.50293e-252	250.486	0.07255	Transitional	56.9027	19.6907
ENSMUSG00000022587	Ly6e	0.658	7.72849e-221	219.211	0.06521	Transitional	84.6903	66.6179
ENSMUSG00000026365	Cfh	0.649	1.54084e-250	248.847	0.07208	Transitional	43.208	17.6628
ENSMUSG00000056529	Ptafr	0.648	2.30835e-246	244.686	0.07119	Transitional	64.469	28.1827
ENSMUSG00000031451	Gas6	0.646	0	Inf	0.15303	Transitional	79.3584	33.2244
ENSMUSG00000020120	Plek	0.638	1.46413e-300	298.782	0.08797	Transitional	78.3407	44.0148
ENSMUSG00000059498	Fcgr3	0.635	1.31692e-233	231.957	0.06719	Transitional	59.3142	22.3806
ENSMUSG00000021998	Lcp1	0.619	0	Inf	0.10507	Transitional	83.2965	43.8063
ENSMUSG00000016529	Il10	0.611	4.05992e-185	183.566	0.05293	Transitional	23.9602	4.19108
ENSMUSG00000018930	Ccl4	0.611	3.95438e-172	170.609	0.05011	Transitional	40.4646	19.6006
ENSMUSG00000018774	Cd68	0.609	1.87626e-215	213.837	0.0623	Transitional	61.1504	26.904
ENSMUSG00000060802	B2m	0.604	8.6027e-283	281.046	0.08434	Transitional	97.7655	88.4999
ENSMUSG00000030096	Slc6a6	0.598	6.90885e-276	274.15	0.08	Transitional	75.7743	43.1698
ENSMUSG00000015852	Fcrls	0.573	6.04773e-177	175.414	0.05091	Transitional	40.5531	9.27783
ENSMUSG00000024397	Aif1	0.573	1.56448e-158	157.043	0.04591	Transitional	56.3496	22.7411
ENSMUSG00000073412	Lst1	0.571	1.03792e-183	182.161	0.05316	Transitional	56.438	27.7462
ENSMUSG00000029084	Cd38	0.569	1.17834e-196	195.077	0.05624	Transitional	39.5575	7.72589
ENSMUSG00000023913	Pla2g7	0.556	8.08289e-198	196.238	0.0572	Transitional	61.3053	25.0732
ENSMUSG00000031216	Stard8	0.551	3.25144e-198	196.632	0.05625	Transitional	36.7257	6.04157
ENSMUSG00000020377	Ltc4s	0.549	5.47851e-168	166.477	0.04757	Transitional	31.7035	5.02479
ENSMUSG00000047126	Cltc	0.542	4.23261e-240	238.438	0.06996	Transitional	85.7743	67.6205
ENSMUSG00000027423	Snx5	0.542	1.23049e-206	205.039	0.05978	Transitional	63.9602	36.8381
ENSMUSG00000052688	Rab7b	0.542	5.77585e-177	175.433	0.05122	Transitional	59.6239	34.4609
ENSMUSG00000035352	Ccl12	0.538	7.61507e-144	142.394	0.04065	Transitional	22.323	3.23907
ENSMUSG00000031431	Tsc22d3	0.537	8.36039e-186	184.251	0.05376	Transitional	62.323	36.4156
Fyb	Fyb	0.531	1.63709e-172	170.99	0.04992	Transitional	61.2611	26.9632
ENSMUSG00000026126	Ptpn18	0.529	2.45212e-159	157.847	0.04584	Transitional	51.1283	21.1469
ENSMUSG00000015766	Eps8	0.525	5.67498e-186	184.418	0.05349	Transitional	54.1593	24.4789
ENSMUSG00000034593	Myo5a	0.517	1.39085e-196	195.005	0.05657	Transitional	55.4425	27.5377
ENSMUSG00000021423	Ly86	0.517	5.3276e-135	133.578	0.03884	Transitional	47.4558	16.3897
ENSMUSG00000046805	Mpeg1	0.513	2.24554e-209	207.771	0.06137	Transitional	73.5619	38.6632
ENSMUSG00000052160	Pld4	0.513	3.77202e-146	144.693	0.04204	Transitional	52.3451	19.7837
ENSMUSG00000066026	Dhrs3	0.511	3.96117e-178	176.595	0.05124	Transitional	58.0531	28.7038
ENSMUSG00000028249	Sdcbp	0.506	8.7807e-200	198.198	0.05863	Transitional	86.2832	68.6373
ENSMUSG00000037902	Sirpa	0.505	3.25173e-184	182.664	0.05357	Transitional	76.1062	50.307
ENSMUSG00000073490	Ifi207	0.504	1.05798e-162	161.206	0.04738	Transitional	67.0354	40.8292
ENSMUSG00000038147	Cd84	0.503	1.0507e-142	141.257	0.04105	Transitional	50.0221	18.9049
ENSMUSG00000072620	Slfn2	0.501	1.99955e-166	164.919	0.04845	Transitional	65.3761	35.9847
ENSMUSG00000004814	Ccl24	0.5	9.59457e-137	135.319	0.03862	Transitional	23.6062	4.06433
ENSMUSG00000040659	Efhd2	0.498	1.58377e-195	193.953	0.05711	Transitional	77.323	51.8449
ENSMUSG00000025810	Nrp1	0.495	1.16814e-155	154.177	0.04477	Transitional	56.8584	28.5602
ENSMUSG00000047592	Nxpe5	0.49	5.99111e-137	135.522	0.03868	Transitional	35.531	6.03594
ENSMUSG00000026360	Rgs2	0.489	2.4874e-95	94.0266	0.02793	Transitional	51.062	31.4246
ENSMUSG00000026872	Zeb2	0.485	1.89255e-219	217.825	0.06478	Transitional	93.1416	77.0167
ENSMUSG00000023349	Clec4n	0.483	1.39086e-139	138.146	0.04015	Transitional	39.8451	13.5647
ENSMUSG00000009090	Ap1b1	0.482	1.24287e-148	147.169	0.04244	Transitional	42.3894	14.0519
ENSMUSG00000038178	Slc43a2	0.482	8.22606e-144	142.361	0.04103	Transitional	47.4115	18.1923
ENSMUSG00000024679	Ms4a6d	0.482	2.77299e-116	114.914	0.03345	Transitional	46.7478	18.0825
ENSMUSG00000060791	Gmfg	0.479	1.21178e-142	141.196	0.04103	Transitional	51.2389	22.0454
ENSMUSG00000030786	Itgam	0.479	5.82241e-127	125.564	0.03679	Transitional	57.677	28.2081
ENSMUSG00000020376	Rnf130	0.476	1.46508e-179	178.022	0.05167	Transitional	57.5221	31.1458
ENSMUSG00000026482	Rgl1	0.475	1.2873e-138	137.184	0.03954	Transitional	46.3938	23.941
ENSMUSG00000090877	Hspa1b	0.475	1.92687e-33	32.4276	0.01055	Transitional	54.8451	46.9694
ENSMUSG00000040747	Cd53	0.473	9.71775e-176	174.209	0.05083	Transitional	68.0752	35.596
ENSMUSG00000047945	Marcksl1	0.468	4.455e-150	148.611	0.04373	Transitional	63.031	40.7306
ENSMUSG00000015340	Cybb	0.465	2.44714e-223	221.708	0.06512	Transitional	68.6504	30.6641
ENSMUSG00000030787	Lyve1	0.462	2.19398e-139	137.949	0.03938	Transitional	17.0797	1.51532
ENSMUSG00000019960	Dusp6	0.461	7.84901e-145	143.378	0.04134	Transitional	32.8097	11.4917
ENSMUSG00000028552	Eps15	0.46	2.44897e-175	173.809	0.0501	Transitional	47.854	22.1581
ENSMUSG00000002944	Cd36	0.46	4.7243e-152	150.579	0.04403	Transitional	44.7345	17.6318
ENSMUSG00000023992	Trem2	0.459	9.06317e-127	125.372	0.03645	Transitional	45.9513	18.1754
ENSMUSG00000058818	Pirb	0.455	1.33383e-110	109.25	0.03181	Transitional	50.5089	22.1327
ENSMUSG00000031447	Lamp1	0.453	1.27417e-216	215.002	0.06444	Transitional	94.7566	78.8306
ENSMUSG00000003420	Fcgrt	0.451	6.68942e-110	108.553	0.03215	Transitional	66.8363	43.6458
ENSMUSG00000015950	Ncf1	0.442	3.08768e-116	114.867	0.03341	Transitional	52.0354	22.9974
ENSMUSG00000041515	Irf8	0.439	1.164e-150	149.191	0.04331	Transitional	52.8761	20.9638
ENSMUSG00000061232	H2-K1	0.437	1.37698e-249	247.9	0.07422	Transitional	97.0133	85.3932
ENSMUSG00000066800	Rnasel	0.437	6.74234e-131	129.489	0.03734	Transitional	38.6947	12.8408
ENSMUSG00000026288	Inpp5d	0.435	6.82799e-122	120.507	0.03473	Transitional	47.6991	20.2653
ENSMUSG00000073411	H2-D1	0.431	3.65386e-220	218.538	0.06498	Transitional	91.7699	76.5857
ENSMUSG00000045658	Pid1	0.431	3.30632e-124	122.817	0.036	Transitional	61.1062	35.0186
ENSMUSG00000000346	Dazap2	0.431	1.12353e-123	122.286	0.03612	Transitional	69.2035	51.4646
ENSMUSG00000018008	Cyth4	0.428	6.88728e-101	99.5661	0.029	Transitional	51.969	22.6115
ENSMUSG00000004207	Psap	0.425	3.04957e-248	246.56	0.07578	Transitional	99.1593	89.9504
ENSMUSG00000029919	Hpgds	0.425	1.55633e-116	115.164	0.03282	Transitional	32.2788	6.63024
ENSMUSG00000000275	Trim25	0.425	5.52692e-101	99.6611	0.0293	Transitional	55.0442	34.3961
ENSMUSG00000060063	Alox5ap	0.423	2.48111e-135	133.909	0.03946	Transitional	62.9203	33.2047
ENSMUSG00000085795	Zfp703	0.416	2.0354e-112	111.059	0.03259	Transitional	59.823	40.2236
ENSMUSG00000054263	Lifr	0.412	6.11114e-128	126.539	0.03649	Transitional	36.0177	13.1506
ENSMUSG00000058624	Gda	0.409	2.44829e-95	94.0332	0.02815	Transitional	64.3363	45.9329
ENSMUSG00000034641	Cd300ld	0.404	2.46231e-96	95.0286	0.02739	Transitional	39.7566	15.8123
ENSMUSG00000051495	Irf2bp2	0.403	1.2071e-115	114.277	0.03378	Transitional	70.7522	52.0871
ENSMUSG00000031367	Ap1s2	0.403	2.60221e-112	110.953	0.03198	Transitional	46.1283	25.0394
ENSMUSG00000043832	Clec4a3	0.401	1.0384e-71	70.4912	0.02059	Transitional	46.3053	19.0852
ENSMUSG00000042129	Rassf4	0.398	6.60901e-88	86.6256	0.02525	Transitional	46.0177	19.5837
ENSMUSG00000027947	Il6ra	0.396	2.30331e-101	100.04	0.02883	Transitional	48.7168	24.2423
ENSMUSG00000016087	Fli1	0.394	1.92313e-91	90.1498	0.02599	Transitional	41.4602	17.0967
ENSMUSG00000019943	Atp2b1	0.393	2.68513e-174	172.77	0.05122	Transitional	85.5088	67.7867
ENSMUSG00000039910	Cited2	0.392	9.4647e-69	67.5448	0.01976	Transitional	35.4203	21.2342
Il10rb	Il10rb	0.39	6.20844e-101	99.6108	0.02871	Transitional	48.6504	25.8872
ENSMUSG00000038623	Tm6sf1	0.39	5.5069e-88	86.7041	0.02527	Transitional	50.3319	22.9721
ENSMUSG00000043004	Gng2	0.386	3.44723e-93	91.8911	0.02649	Transitional	43.4292	18.8627
ENSMUSG00000048779	P2ry6	0.386	6.79982e-84	82.6286	0.02384	Transitional	35.4867	10.3819
ENSMUSG00000034947	Tmem106a	0.383	6.63506e-90	88.6175	0.02554	Transitional	43.3186	20.8399
ENSMUSG00000031827	Cotl1	0.382	1.88836e-145	143.995	0.04262	Transitional	74.115	48.9973
ENSMUSG00000026473	Glul	0.379	2.2344e-167	165.869	0.04921	Transitional	76.4381	50.0845
ENSMUSG00000076617	Ighm	0.379	2.74604e-100	98.9671	0.02855	Transitional	29.469	8.91731
ENSMUSG00000031129	Slc9a9	0.374	7.42215e-106	104.518	0.02976	Transitional	32.3673	9.37359
ENSMUSG00000024965	Fermt3	0.372	6.34054e-78	76.6823	0.0221	Transitional	44.1372	20.6737
ENSMUSG00000052102	Gnpda1	0.37	2.1981e-100	99.0632	0.02858	Transitional	34.5575	14.2829
ENSMUSG00000038393	Txnip	0.368	8.12671e-94	92.5167	0.02723	Transitional	50.1991	33.6159
ENSMUSG00000022108	Itm2b	0.367	0	Inf	0.09831	Transitional	98.208	85.6551
ENSMUSG00000026938	Fcna	0.366	5.37699e-108	106.652	0.03038	Transitional	18.3186	1.59419
ENSMUSG00000025314	Ptprj	0.366	9.18559e-94	92.4638	0.02665	Transitional	45.354	23.4312
ENSMUSG00000030579	Tyrobp	0.364	2.13651e-229	227.754	0.06767	Transitional	76.9248	45.44
Atp6v1a	Atp6v1a	0.363	7.54529e-88	86.5683	0.02551	Transitional	60.2212	41.4629
ENSMUSG00000028497	Hacd4	0.362	2.25004e-86	85.0994	0.02453	Transitional	43.5398	22.313
ENSMUSG00000031402	Mpp1	0.358	1.45289e-89	88.2781	0.02547	Transitional	36.9469	15.4743
ENSMUSG00000000982	Ccl3	0.357	5.83275e-139	137.527	0.04029	Transitional	37.0133	14.8716
ENSMUSG00000020097	Sgpl1	0.354	5.01822e-105	103.692	0.0302	Transitional	52.7212	32.6386
ENSMUSG00000017760	Ctsa	0.353	4.48505e-100	98.7557	0.02902	Transitional	65.4646	45.6625
ENSMUSG00000002111	Spi1	0.353	2.52037e-78	77.0821	0.02248	Transitional	51.4602	26.8843
ENSMUSG00000019132	BC005537	0.35	1.84628e-75	74.2279	0.02237	Transitional	77.7434	65.8179
ENSMUSG00000020143	Dock2	0.35	6.67884e-63	61.7203	0.01805	Transitional	46.9248	22.0933
ENSMUSG00000027775	Mfsd1	0.343	7.55638e-81	79.5964	0.02324	Transitional	52.4779	32.8977
ENSMUSG00000008496	Pou2f2	0.342	1.26981e-69	68.4128	0.01937	Transitional	27.8761	7.81884
ENSMUSG00000044583	Tlr7	0.339	4.92495e-75	73.8036	0.02093	Transitional	27.7876	6.05566
ENSMUSG00000112023	Lilr4b	0.339	2.31483e-64	63.176	0.01869	Transitional	49.0708	25.6901
ENSMUSG00000030894	Tpp1	0.336	1.48772e-85	84.2829	0.02457	Transitional	56.9911	38.5337
ENSMUSG00000024781	Lipa	0.336	1.90695e-79	78.1987	0.02307	Transitional	52.1903	32.4921
ENSMUSG00000025232	Hexa	0.335	4.22864e-96	94.794	0.02811	Transitional	74.4026	55.1966
ENSMUSG00000014361	Mertk	0.329	6.18291e-63	61.7536	0.01782	Transitional	31.969	10.7453
ENSMUSG00000022014	Epsti1	0.329	2.2594e-61	60.1977	0.01734	Transitional	37.1681	15.1645
ENSMUSG00000038612	Mcl1	0.328	8.91849e-107	105.435	0.03228	Transitional	90.2212	80.8979
ENSMUSG00000042190	Cmklr1	0.328	9.78115e-61	59.5647	0.01683	Transitional	32.2788	10.5594
ENSMUSG00000029401	Rilpl2	0.325	3.556e-74	72.9474	0.02131	Transitional	41.0398	21.8482
B4galt6	B4galt6	0.323	1.65139e-68	67.3047	0.01941	Transitional	34.3363	14.0069
ENSMUSG00000089809	Rasgef1b	0.319	1.03063e-64	63.5263	0.01832	Transitional	28.1637	11.1424
ENSMUSG00000112148	Lilrb4a	0.319	2.00532e-54	53.2859	0.01582	Transitional	52.4336	28.777
ENSMUSG00000037921	Ddx60	0.318	1.05715e-78	77.4585	0.02198	Transitional	24.0266	6.29507
ENSMUSG00000070780	Rbm47	0.318	2.09972e-52	51.2777	0.01476	Transitional	37.2345	15.6095
ENSMUSG00000041797	Abca9	0.317	5.26388e-63	61.8233	0.01782	Transitional	39.0266	19.3077
ENSMUSG00000042228	Lyn	0.316	7.48877e-50	48.7396	0.01428	Transitional	49.292	27.8194
ENSMUSG00000026317	Cln8	0.315	5.72359e-80	78.7192	0.0227	Transitional	36.0841	16.9079
ENSMUSG00000024644	Cndp2	0.315	1.13635e-59	58.5059	0.01713	Transitional	49.4027	31.4725
ENSMUSG00000047747	Rnf150	0.313	1.12291e-60	59.5053	0.01715	Transitional	36.4602	15.8545
ENSMUSG00000020644	Id2	0.313	2.70448e-43	42.2196	0.013	Transitional	50.2434	38.9477
ENSMUSG00000005583	Mef2c	0.312	2.53446e-73	72.0974	0.02105	Transitional	50.2212	31.1683
ENSMUSG00000032089	Il10ra	0.311	8.80737e-58	56.6251	0.01632	Transitional	33.8717	14.3449
ENSMUSG00000029560	Snx8	0.309	6.78664e-72	70.6754	0.02003	Transitional	32.0575	12.3197
ENSMUSG00000027698	Nceh1	0.308	1.29861e-61	60.437	0.01768	Transitional	41.0841	21.6905
ENSMUSG00000015947	Fcgr1	0.307	3.22898e-43	42.1435	0.01212	Transitional	32.5664	13.3393
ENSMUSG00000091971	Hspa1a	0.306	7.85806e-32	30.8244	0.01008	Transitional	53.8274	44.6344
ENSMUSG00000020101	Vsir	0.305	5.82529e-57	55.8096	0.01608	Transitional	37.0133	18.3275
Arhgap18	Arhgap18	0.304	4.16572e-71	69.8907	0.02015	Transitional	37.6991	18.4824
ENSMUSG00000024180	Tmem8	0.304	4.53327e-69	67.8632	0.01923	Transitional	23.8053	5.0276
ENSMUSG00000056501	Cebpb	0.304	9.59997e-68	66.5437	0.02166	Transitional	91.5266	83.0921
ENSMUSG00000011884	Gltp	0.302	4.08488e-73	71.891	0.02099	Transitional	50.354	30.8754
ENSMUSG00000079227	Ccr5	0.3	1.10682e-59	58.5171	0.01711	Transitional	41.1947	20.3076
ENSMUSG00000036469	2022-03-01	0.299	1.34107e-55	54.4539	0.01536	Transitional	26.792	7.85827
ENSMUSG00000004151	Etv1	0.297	1.80493e-68	67.2666	0.01906	Transitional	22.0133	4.48119
ENSMUSG00000025044	Msr1	0.297	4.40763e-40	39.0272	0.01122	Transitional	33.7389	13.221
ENSMUSG00000035248	Tut7	0.293	3.88039e-70	68.9261	0.02013	Transitional	57.4779	44.1753
ENSMUSG00000003518	Dusp3	0.293	1.30291e-52	51.4837	0.01509	Transitional	49.0487	32.2189
ENSMUSG00000040188	Scamp2	0.291	3.77315e-65	63.9615	0.01842	Transitional	48.2965	32.1513
ENSMUSG00000030126	Tmcc1	0.29	2.93801e-69	68.0502	0.01961	Transitional	38.3628	22.1243
ENSMUSG00000030148	Clec4a2	0.29	8.23856e-39	37.7636	0.01109	Transitional	35.354	16.6179
ENSMUSG00000028064	Sema4a	0.288	4.1373e-57	55.9569	0.01579	Transitional	28.3628	10.6354
ENSMUSG00000027506	Tpd52	0.284	4.58329e-54	52.9291	0.01571	Transitional	56.9027	35.3312
ENSMUSG00000036931	Nfkbid	0.283	8.55213e-47	45.7012	0.01316	Transitional	30.2655	14.3054
ENSMUSG00000022180	Slc7a8	0.283	3.67243e-46	45.0716	0.01297	Transitional	31.2611	13.2436
ENSMUSG00000027339	Rassf2	0.281	5.45874e-58	56.8313	0.01637	Transitional	43.8053	26.2421
ENSMUSG00000049988	Lrrc25	0.281	3.57185e-55	54.0311	0.01524	Transitional	26.8805	9.65807
ENSMUSG00000048120	Entpd1	0.281	3.51744e-37	36.1425	0.01038	Transitional	39.9779	19.7189
ENSMUSG00000022378	Fam49b	0.278	8.19863e-55	53.6717	0.01593	Transitional	57.4558	36.4438
ENSMUSG00000003382	Etv3	0.276	1.36914e-55	54.4451	0.01594	Transitional	42.5442	26.6308
Aoah	Aoah	0.276	5.80125e-44	42.8836	0.01205	Transitional	21.5266	3.4137
ENSMUSG00000045962	Wnk1	0.275	7.67734e-71	69.6265	0.02102	Transitional	78.9823	66.2573
ENSMUSG00000036943	Rab8b	0.275	1.12344e-68	67.4705	0.02016	Transitional	68.5619	50.2845
ENSMUSG00000039191	Rbpj	0.273	7.0757e-77	75.6391	0.02254	Transitional	73.8274	58.0076
ENSMUSG00000020189	Osbpl8	0.273	3.94913e-48	47.0278	0.0138	Transitional	44.7345	29.8276
ENSMUSG00000004609	Cd33	0.273	4.89107e-41	39.9767	0.01119	Transitional	26.2168	8.73986
ENSMUSG00000034652	Cd300a	0.273	1.9027e-37	36.4076	0.01046	Transitional	34.0708	16.2123
ENSMUSG00000025154	Arhgap19	0.272	2.51387e-52	51.2004	0.01444	Transitional	21.5487	4.54597
ENSMUSG00000030844	Rgs10	0.272	1.94243e-49	48.3284	0.01416	Transitional	44.4027	28.4926
ENSMUSG00000029925	Tbxas1	0.272	1.99146e-46	45.3356	0.01274	Transitional	25.6416	8.4751
ENSMUSG00000025969	Nrp2	0.272	9.53642e-44	42.6684	0.01251	Transitional	43.9823	23.5917
ENSMUSG00000063931	Pepd	0.271	6.53756e-60	58.744	0.01659	Transitional	29.7788	13.652
ENSMUSG00000039361	Picalm	0.269	1.56013e-93	92.2348	0.0278	Transitional	84.5797	70.9469
Fcho2	Fcho2	0.269	1.45066e-56	55.4147	0.01596	Transitional	45.1991	29.0953
ENSMUSG00000026648	Dclre1c	0.269	7.7311e-53	51.7093	0.01458	Transitional	23.4513	6.86402
ENSMUSG00000032698	Lmo2	0.269	6.83551e-46	44.8029	0.01258	Transitional	29.1814	11.5395
ENSMUSG00000026480	Ncf2	0.268	2.90273e-34	33.2432	0.00976	Transitional	42.9203	22.9664
ENSMUSG00000020641	Rsad2	0.268	3.82518e-24	23.1882	0.00664	Transitional	15.0885	7.67519
ENSMUSG00000029192	Tbc1d14	0.265	3.78689e-59	57.9853	0.01638	Transitional	27.5664	11.3227
ENSMUSG00000037306	Man1c1	0.265	3.58719e-53	52.0404	0.01502	Transitional	32.1681	15.832
ENSMUSG00000026014	Raph1	0.264	3.39118e-42	41.1284	0.01227	Transitional	48.2965	33.7258
ENSMUSG00000049103	Ccr2	0.261	2.25618e-29	28.382	0.00873	Transitional	35.0664	24.8338
ENSMUSG00000040229	Gpr34	0.26	1.50436e-48	47.4448	0.01336	Transitional	19.0487	2.89263
ENSMUSG00000015355	Cd48	0.26	3.43597e-31	30.1873	0.00867	Transitional	31.3496	13.7928
ENSMUSG00000027639	Samhd1	0.259	2.38886e-49	48.2395	0.01456	Transitional	61.6814	46.7553
ENSMUSG00000051343	Rab11fip5	0.259	1.53889e-47	46.4408	0.01339	Transitional	32.0354	15.5306
ENSMUSG00000034957	Cebpa	0.259	1.60582e-45	44.4333	0.01279	Transitional	31.5929	15.6827
ENSMUSG00000045382	Cxcr4	0.259	1.16936e-44	43.5761	0.01299	Transitional	42.3673	25.4478
ENSMUSG00000021676	Iqgap2	0.258	1.89657e-37	36.4089	0.01046	Transitional	34.115	16.032
ENSMUSG00000034663	Bmp2k	0.256	1.02887e-52	51.5859	0.01485	Transitional	40.1549	24.2761
ENSMUSG00000021457	Syk	0.254	2.75018e-39	38.2374	0.01121	Transitional	44.1814	25.6337
ENSMUSG00000048865	Arhgap30	0.254	7.39747e-30	28.8639	0.00829	Transitional	31.8363	14.9561
ENSMUSG00000048621	Gm6377	0.253	4.40748e-48	46.9805	0.01321	Transitional	21.3053	8.25541
ENSMUSG00000027995	Tlr2	0.252	1.95963e-41	40.3706	0.01185	Transitional	37.7655	21.9327
ENSMUSG00000021886	Gpr65	0.252	3.03866e-36	35.2116	0.01012	Transitional	27.854	12.1451
ENSMUSG00000002699	Lcp2	0.252	1.68197e-28	27.5158	0.00789	Transitional	31.969	15.3898
ENSMUSG00000002957	Ap2a2	0.251	2.78342e-41	40.2199	0.01203	Transitional	58.2965	44.5415
ENSMUSG00000049866	Arl4c	0.249	9.59848e-48	46.644	0.01409	Transitional	57.146	39.3252
ENSMUSG00000035891	Cerk	0.249	1.76748e-38	37.4336	0.01077	Transitional	32.7655	16.2404
S1pr1	S1pr1	0.248	6.72265e-42	40.8334	0.01174	Transitional	25.5752	9.22431
ENSMUSG00000022901	Cd86	0.247	6.02876e-27	25.9725	0.00744	Transitional	30.6416	12.9309
ENSMUSG00000042684	Npl	0.246	1.78575e-44	43.3934	0.0122	Transitional	17.4115	2.31523
ENSMUSG00000032046	Abhd12	0.246	4.22211e-43	42.0283	0.01209	Transitional	38.4956	23.6593
ENSMUSG00000028559	Osbpl9	0.244	7.4376e-58	56.6977	0.01634	Transitional	35.0442	22.5101
ENSMUSG00000052821	Cysltr1	0.244	2.06603e-32	31.4013	0.00873	Transitional	24.5797	8.30611
ENSMUSG00000033685	Ucp2	0.242	5.56065e-115	113.617	0.03381	Transitional	67.1903	40.0744
ENSMUSG00000027358	Bmp2	0.242	1.81633e-39	38.416	0.01075	Transitional	15.0664	5.08675
ENSMUSG00000031246	Sh3bgrl	0.241	3.3683e-44	43.1189	0.01306	Transitional	69.3584	54.7488
ENSMUSG00000024663	Rab3il1	0.241	2.31257e-39	38.3122	0.01102	Transitional	35.6858	20.654
ENSMUSG00000049659	Aftph	0.24	4.5617e-49	47.9594	0.01381	Transitional	34.823	20.8681
ENSMUSG00000022807	Osbpl11	0.24	7.14574e-47	45.7785	0.01286	Transitional	29.5575	14.8716
ENSMUSG00000002103	Acp2	0.24	3.32818e-41	40.1429	0.01155	Transitional	33.5841	19.3359
ENSMUSG00000062078	Qk	0.24	5.85894e-40	38.9045	0.01183	Transitional	71.0841	57.6076
ENSMUSG00000055541	Lair1	0.24	9.40138e-31	29.7534	0.00855	Transitional	24.3805	9.92283
ENSMUSG00000021701	Plk2	0.239	2.51568e-40	39.2691	0.01153	Transitional	28.6726	15.8264
ENSMUSG00000041390	Mdfic	0.239	2.22774e-37	36.3394	0.01044	Transitional	42.1903	27.2927
ENSMUSG00000048546	Tob2	0.239	6.31823e-37	35.8896	0.01095	Transitional	58.2743	46.499
ENSMUSG00000024696	Lpxn	0.236	6.07937e-31	29.9407	0.00861	Transitional	26.0398	11.7311
ENSMUSG00000031996	Aplp2	0.235	1.5784e-56	55.3782	0.01663	Transitional	66.9912	50.8055
ENSMUSG00000041926	Rnpep	0.234	1.20981e-39	38.5915	0.0111	Transitional	31.7257	18.0599
ENSMUSG00000032122	Slc37a2	0.234	3.03176e-29	28.2549	0.00783	Transitional	23.2301	8.50608
ENSMUSG00000059412	Fxyd2	0.232	5.37072e-40	38.9419	0.01091	Transitional	16.969	3.84182
ENSMUSG00000029470	P2rx4	0.231	4.59233e-39	38.0159	0.01093	Transitional	35.3982	21.7694
ENSMUSG00000040855	Reps2	0.229	7.92121e-49	47.7213	0.01344	Transitional	19.4469	5.57402
ENSMUSG00000013707	Tnfaip8l2	0.229	1.99603e-33	32.4124	0.00903	Transitional	21.5929	6.90063
ENSMUSG00000030788	Rnf141	0.228	1.18145e-42	41.5835	0.01166	Transitional	21.6814	7.8808
ENSMUSG00000060216	Arrb2	0.225	1.4077e-33	32.5628	0.00937	Transitional	28.1416	13.6604
ENSMUSG00000040613	Apobec1	0.225	1.1345e-29	28.679	0.00824	Transitional	25.9292	12.0888
ENSMUSG00000029570	Lfng	0.223	1.01343e-30	29.7209	0.00825	Transitional	23.2743	9.47499
ENSMUSG00000026315	Serpinb8	0.221	2.25713e-37	36.3339	0.01016	Transitional	20.1106	6.57672
ENSMUSG00000026395	Ptprc	0.22	1.31078e-156	155.125	0.04586	Transitional	69.8673	40.0462
ENSMUSG00000017009	Sdc4	0.22	1.42643e-72	71.3501	0.0219	Transitional	75.3761	59.044
ENSMUSG00000038179	Slamf7	0.22	1.89981e-26	25.4765	0.0073	Transitional	24.3142	12.3338
ENSMUSG00000027199	Gatm	0.22	9.93589e-25	23.7696	0.00654	Transitional	21.969	7.22735
ENSMUSG00000022831	Hcls1	0.22	5.76178e-24	23.0114	0.00657	Transitional	35.9956	19.764
ENSMUSG00000022957	Itsn1	0.219	8.15411e-29	27.8283	0.00799	Transitional	32.2566	18.2965
ENSMUSG00000030748	Il4ra	0.219	5.27062e-27	26.0308	0.00768	Transitional	39.5133	26.5688
ENSMUSG00000050721	Plekho2	0.217	1.28193e-36	35.5841	0.01046	Transitional	45.5531	34.3877
ENSMUSG00000006273	Atp6v1b2	0.217	1.54133e-30	29.5402	0.00869	Transitional	47.677	35.1989
ENSMUSG00000030798	Cd37	0.217	1.02415e-26	25.7433	0.00711	Transitional	23.7168	9.2215
ENSMUSG00000021892	Sh3bp5	0.216	3.42458e-26	25.2224	0.00722	Transitional	35.0885	21.9384
ENSMUSG00000015745	Plekho1	0.215	9.02874e-25	23.8107	0.00681	Transitional	40.7743	25.5267
ENSMUSG00000030654	Arl6ip1	0.214	2.13288e-43	42.3219	0.01282	Transitional	64.7124	51.0562
ENSMUSG00000056234	Ncoa4	0.214	1.00863e-41	40.6578	0.01172	Transitional	28.385	16.2996
ENSMUSG00000063611	Gm10134	0.213	4.56471e-28	27.0856	0.00751	Transitional	18.5398	4.30937
ENSMUSG00000026737	Pip4k2a	0.212	1.59587e-32	31.513	0.00926	Transitional	43.7611	28.5236
ENSMUSG00000036353	P2ry12	0.211	1.77536e-33	32.4627	0.00906	Transitional	16.2389	2.45324
ENSMUSG00000036622	Atp13a2	0.211	3.15353e-33	32.2144	0.00929	Transitional	26.1062	13.2464
ENSMUSG00000032300	1700017B05Rik	0.211	3.12809e-30	29.2348	0.00839	Transitional	35.9734	23.6847
Nckap1l	Nckap1l	0.211	1.52385e-21	20.6102	0.00588	Transitional	26.792	12.2916
ENSMUSG00000030522	Mtmr10	0.21	7.51874e-45	43.7668	0.01228	Transitional	23.8274	12.2409
ENSMUSG00000026094	Stk17b	0.21	5.06206e-39	37.9738	0.01114	Transitional	44.0929	30.1346
ENSMUSG00000051439	Cd14	0.209	2.36737e-141	139.91	0.04192	Transitional	66.0177	39.7195
ENSMUSG00000031133	Arhgef6	0.209	7.71444e-30	28.846	0.008	Transitional	24.4027	10.7875
Nfam1	Nfam1	0.209	2.77637e-19	18.3656	0.00499	Transitional	25.708	10.979
ENSMUSG00000030557	Mef2a	0.208	1.85847e-33	32.4431	0.00974	Transitional	59.646	48.8903
ENSMUSG00000110195	Pde2a	0.208	4.71879e-27	26.0782	0.00721	Transitional	19.0044	5.33179
ENSMUSG00000052681	Rap1b	0.207	1.10235e-27	26.7056	0.00837	Transitional	78.6283	69.3049
ENSMUSG00000019302	Atp6v0a1	0.206	1.0442e-35	34.6787	0.00967	Transitional	27.1903	14.4603
ENSMUSG00000038712	Mindy1	0.206	3.77643e-31	30.1467	0.00865	Transitional	38.7832	26.4393
ENSMUSG00000035392	Dennd1a	0.206	6.03858e-31	29.9435	0.00862	Transitional	29.292	16.953
ENSMUSG00000025017	Pik3ap1	0.206	4.9995e-18	17.1193	0.00488	Transitional	27.3451	13.4154
ENSMUSG00000028382	Ptbp3	0.205	9.69889e-39	37.6932	0.01146	Transitional	73.6947	62.607
ENSMUSG00000028923	Necap2	0.205	1.52068e-37	36.5044	0.0105	Transitional	35.0664	22.7749
ENSMUSG00000046546	Fam43a	0.205	3.36229e-32	31.1908	0.00867	Transitional	20.2876	9.07785
ENSMUSG00000028041	Adam15	0.205	6.55081e-29	27.9225	0.00824	Transitional	43.208	31.0782
ENSMUSG00000037685	Atp8a1	0.204	2.65555e-29	28.3117	0.00785	Transitional	23.0752	9.49752
ENSMUSG00000078771	Evi2a	0.203	1.95116e-27	26.4588	0.00761	Transitional	26.3717	13.8182
ENSMUSG00000056069	Otulinl	0.203	4.35815e-21	20.1573	0.00576	Transitional	29.1814	15.4292
ENSMUSG00000040111	Gramd1b	0.201	7.47573e-39	37.8053	0.01058	Transitional	16.8363	5.34869
ENSMUSG00000034041	Lyl1	0.201	1.92646e-30	29.444	0.00819	Transitional	16.4381	3.52636
ENSMUSG00000053559	Smagp	0.201	1.0448e-21	20.7723	0.00569	Transitional	17.7212	3.96012
ENSMUSG00000063193	Cd300lb	0.201	1.5115e-21	20.6136	0.00564	Transitional	20.0443	7.08934
ENSMUSG00000030220	Arhgdib	0.2	1.74429e-52	51.3575	0.01545	Transitional	63.5177	46.5412
ENSMUSG00000043953	Ccrl2	0.2	2.01699e-39	38.3711	0.01147	Transitional	35.2212	23.9776
ENSMUSG00000032754	Slc8b1	0.2	1.56769e-29	28.5395	0.00791	Transitional	25.4867	12.8014
ENSMUSG00000000149	Gna12	0.2	1.95173e-28	27.4515	0.00789	Transitional	30.0443	17.0037
ENSMUSG00000030921	Trim30a	0.2	3.26206e-18	17.3035	0.00512	Transitional	37.7876	27.2561
ENSMUSG00000029082	Bst1	0.198	4.67761e-22	21.1177	0.00578	Transitional	18.5841	8.5089
ENSMUSG00000032788	Pdxk	0.197	1.67164e-34	33.4816	0.00963	Transitional	27.8097	16.8178
ENSMUSG00000017132	Cyth1	0.197	1.87831e-25	24.4881	0.00701	Transitional	33.6726	21.1413
ENSMUSG00000051413	Plagl2	0.196	7.38638e-35	33.8343	0.00943	Transitional	21.3274	9.59329
Asah1	Asah1	0.196	5.7496e-28	26.9864	0.00795	Transitional	47.5442	35.8382
ENSMUSG00000026222	Sp100	0.196	3.39445e-20	19.272	0.0057	Transitional	37.9425	27.0505
ENSMUSG00000053581	Zfand2a	0.195	5.4095e-40	38.9389	0.01091	Transitional	17.2124	6.63869
ENSMUSG00000020709	Adap2	0.195	4.05009e-23	22.1711	0.00609	Transitional	19.2699	6.24155
ENSMUSG00000074802	Gas2l3	0.195	7.41991e-23	21.91	0.00627	Transitional	23.5398	11.5367
ENSMUSG00000030865	Chp2	0.194	1.55426e-36	35.5012	0.00993	Transitional	13.0752	1.27873
ENSMUSG00000037926	Ssh2	0.193	7.03304e-29	27.892	0.00799	Transitional	40.9734	29.5319
ENSMUSG00000061119	Prcp	0.191	9.53355e-25	23.7874	0.007	Transitional	46.0841	32.6498
ENSMUSG00000025993	Slc40a1	0.19	1.30576e-36	35.5763	0.00993	Transitional	11.3938	5.86413
ENSMUSG00000030691	Fchsd2	0.19	1.06892e-35	34.6687	0.00967	Transitional	22.4336	10.9002
ENSMUSG00000029366	Dck	0.188	1.69561e-25	24.5321	0.00705	Transitional	18.9602	10.5143
ENSMUSG00000041836	Ptpre	0.188	7.95685e-23	21.8803	0.00625	Transitional	32.5	18.7894
ENSMUSG00000030223	Ptpro	0.188	6.31756e-21	19.9972	0.00546	Transitional	19.2035	6.68657
ENSMUSG00000072889	Nfxl1	0.187	1.10831e-38	37.6355	0.01053	Transitional	20.3097	9.64962
ENSMUSG00000003812	Dnase2a	0.187	1.5701e-35	34.5033	0.00962	Transitional	21.4602	10.9931
ENSMUSG00000027219	Slc28a2	0.186	1.9776e-34	33.4091	0.00933	Transitional	12.6106	2.48986
ENSMUSG00000059089	Fcgr4	0.186	7.95895e-18	16.919	0.00483	Transitional	20.6637	9.88058
ENSMUSG00000061132	Blnk	0.186	1.98111e-17	16.526	0.00446	Transitional	19.4248	6.83022
ENSMUSG00000043263	Ifi209	0.186	5.17153e-16	15.1226	0.0043	Transitional	21.2168	9.77073
ENSMUSG00000004266	Ptpn6	0.186	9.18315e-15	13.8841	0.00394	Transitional	26.3938	14.2294
ENSMUSG00000029810	Tmem176b	0.185	2.32904e-35	34.3326	0.01028	Transitional	42.7655	28.7545
ENSMUSG00000066151	Fkbp15	0.184	2.15013e-34	33.373	0.0093	Transitional	21.9248	10.4185
ENSMUSG00000028385	Snx30	0.184	8.07555e-29	27.8324	0.00771	Transitional	22.7876	11.2691
ENSMUSG00000022102	Dok2	0.184	3.25885e-15	14.3293	0.00383	Transitional	19.7345	7.41325
ENSMUSG00000036894	Rap2b	0.183	1.3526e-25	24.63	0.00705	Transitional	34.4469	23.4988
Hfe	Hfe	0.182	4.16455e-22	21.1674	0.00579	Transitional	23.4292	11.7395
ENSMUSG00000020078	Vps26a	0.181	7.77497e-32	30.8289	0.00886	Transitional	32.2566	21.575
ENSMUSG00000024413	Npc1	0.179	7.99881e-23	21.8782	0.00646	Transitional	43.1195	32.5175
ENSMUSG00000004707	Ly9	0.179	3.11655e-17	16.3311	0.00441	Transitional	17.9425	6.10072
ENSMUSG00000033319	Fem1c	0.178	4.51425e-27	26.0972	0.00769	Transitional	37.6327	27.963
ENSMUSG00000007038	Neu1	0.178	6.78829e-26	24.9274	0.00717	Transitional	26.3496	15.6264
ENSMUSG00000035273	Hpse	0.176	6.83013e-25	23.9309	0.00659	Transitional	18.5841	7.44142
ENSMUSG00000025804	Ccr1	0.176	3.36176e-20	19.2761	0.00568	Transitional	31.4823	17.9445
Fgd4	Fgd4	0.175	6.09368e-24	22.9873	0.00661	Transitional	24.6239	14.035
ENSMUSG00000041920	Slc16a6	0.175	3.17688e-20	19.3002	0.00526	Transitional	17.5664	6.19085
ENSMUSG00000058755	Osm	0.175	5.10162e-19	18.1032	0.00535	Transitional	30.4425	16.891
ENSMUSG00000028019	Pdgfc	0.175	1.0658e-15	14.8107	0.00397	Transitional	22.9646	10.9396
ENSMUSG00000043940	Wdfy3	0.173	2.1748e-22	21.4475	0.00614	Transitional	30.0664	19.15
ENSMUSG00000024858	Grk2	0.173	4.67345e-22	21.118	0.00603	Transitional	38.0973	26.9378
AC149090.1	AC149090.1	0.172	3.03852e-29	28.254	0.00811	Transitional	28.5398	18.212
ENSMUSG00000089669	Tnfsf13	0.171	6.92732e-21	19.9576	0.00545	Transitional	19.7345	8.82717
ENSMUSG00000087107	AI662270	0.17	4.40805e-11	10.2346	0.00287	Transitional	28.031	15.4377
ENSMUSG00000027322	Siglec1	0.169	1.86392e-26	25.4846	0.00706	Transitional	12.6991	2.08146
ENSMUSG00000027009	Itga4	0.169	6.36222e-17	16.0241	0.00455	Transitional	26.2168	13.3816
ENSMUSG00000074874	Ctla2b	0.168	1.20584e-23	22.6937	0.00624	Transitional	12.854	2.9208
ENSMUSG00000040713	Creg1	0.168	7.62481e-14	12.9734	0.00424	Transitional	62.2566	52.7602
ENSMUSG00000029771	Irf5	0.168	4.48945e-13	12.2099	0.00344	Transitional	25.3982	13.5816
ENSMUSG00000039497	Dse	0.168	4.53536e-11	10.2224	0.00304	Transitional	43.6726	31.833
ENSMUSG00000028599	Tnfrsf1b	0.167	1.2225e-22	21.6951	0.00639	Transitional	42.9425	30.3121
ENSMUSG00000022885	St6gal1	0.167	3.58685e-16	15.2791	0.00411	Transitional	18.8938	7.66393
ENSMUSG00000031903	Pla2g15	0.166	8.88563e-18	16.8717	0.00456	Transitional	21.1947	10.5453
ENSMUSG00000010142	Tnfrsf13b	0.166	1.43883e-17	16.664	0.00451	Transitional	17.0797	6.28098
ENSMUSG00000031007	Atp6ap2	0.166	8.55735e-16	14.9052	0.00441	Transitional	50.1991	39.2998
ENSMUSG00000024401	Tnf	0.165	1.98984e-31	30.4231	0.00845	Transitional	18.1195	6.57391
ENSMUSG00000032434	Cmtm6	0.165	7.742e-20	18.9169	0.00541	Transitional	29.9115	19.2175
ENSMUSG00000026321	Tnfrsf11a	0.164	2.52185e-15	14.4399	0.00387	Transitional	18.4734	7.4893
ENSMUSG00000052298	Cdc42se2	0.163	6.9216e-22	20.9491	0.00599	Transitional	29.7345	19.2823
ENSMUSG00000021003	Galc	0.162	7.86696e-22	20.8942	0.00572	Transitional	18.8717	8.43849
ENSMUSG00000025464	Paox	0.162	1.36155e-21	20.6582	0.00566	Transitional	18.0973	7.66674
ENSMUSG00000052889	Prkcb	0.162	9.65342e-16	14.8533	0.00399	Transitional	18.3628	7.61041
ENSMUSG00000018654	Ikzf1	0.162	1.07062e-13	12.8274	0.00363	Transitional	23.0531	12.531
ENSMUSG00000029304	Spp1	0.161	1.57973e-135	134.105	0.04003	Transitional	48.1195	30.3008
ENSMUSG00000026357	Rgs18	0.161	3.28265e-20	19.2863	0.00527	Transitional	14.2257	3.81365
ENSMUSG00000095609	Gm21188	0.161	4.99768e-16	15.1372	0.00407	Transitional	17.7876	7.12314
Lpin1	Lpin1	0.16	1.82745e-25	24.4999	0.00676	Transitional	17.4557	7.74842
ENSMUSG00000025534	Gusb	0.16	3.16014e-19	18.3097	0.00522	Transitional	33.8053	25.4563
ENSMUSG00000059923	Grb2	0.159	6.93648e-20	18.9641	0.00576	Transitional	56.4823	46.0624
ENSMUSG00000040723	Rcsd1	0.159	1.58937e-19	18.6069	0.00507	Transitional	16.4159	6.0979
ENSMUSG00000054364	Rhob	0.159	8.26636e-18	16.9029	0.00556	Transitional	61.3053	50.7408
ENSMUSG00000039126	Prune2	0.158	2.27935e-24	23.4114	0.00646	Transitional	12.4779	2.40255
ENSMUSG00000021895	Arhgef3	0.158	2.02622e-22	21.4778	0.00589	Transitional	17.4115	7.4386
ENSMUSG00000026123	Plekhb2	0.158	8.42049e-19	17.8878	0.0051	Transitional	29.0487	18.9556
ENSMUSG00000036046	5031439G07Rik	0.158	4.63634e-16	15.1694	0.00431	Transitional	35.1549	24.5747
ENSMUSG00000032412	Atp1b3	0.158	5.0955e-15	14.1375	0.00434	Transitional	57.0354	47.8002
ENSMUSG00000060090	Rp2	0.157	2.12733e-18	17.4879	0.00498	Transitional	26.6372	16.2855
ENSMUSG00000045165	AI467606	0.156	3.43009e-18	17.2819	0.00469	Transitional	13.9823	4.04743
ENSMUSG00000031214	Ophn1	0.156	4.03709e-16	15.2287	0.00409	Transitional	20.8186	10.4692
ENSMUSG00000056130	Ticam2	0.155	1.37381e-18	17.6771	0.0048	Transitional	15.4425	5.42756
ENSMUSG00000001768	Rin2	0.155	4.43172e-16	15.1888	0.00431	Transitional	34.3363	25.1662
Snx6	Snx6	0.155	1.84344e-14	13.5844	0.00402	Transitional	42.677	32.8245
ENSMUSG00000027882	Stxbp3	0.154	5.94245e-19	18.0376	0.00514	Transitional	29.8894	21.237
ENSMUSG00000031015	Swap70	0.154	5.28155e-15	14.1221	0.004	Transitional	30.4425	19.5555
ENSMUSG00000040950	Mgl2	0.153	3.48188e-38	37.1415	0.01067	Transitional	16.8142	7.12877
ENSMUSG00000001687	Ubl3	0.153	5.80345e-21	20.0337	0.00608	Transitional	55.9071	45.378
ENSMUSG00000029468	P2rx7	0.153	6.52934e-21	19.983	0.00547	Transitional	13.9823	4.32064
ENSMUSG00000040848	Sft2d2	0.153	2.8634e-19	18.3523	0.00499	Transitional	21.2611	11.2804
ENSMUSG00000039087	Rreb1	0.153	2.677e-16	15.4049	0.00414	Transitional	25.3097	14.9307
ENSMUSG00000034342	Cbl	0.151	6.02054e-13	12.084	0.00358	Transitional	45.531	35.2186
ENSMUSG00000056515	Rab31	0.151	1.04599e-10	9.86293	0.00276	Transitional	38.0752	27.0477
ENSMUSG00000030737	Slco2b1	0.151	2.83828e-10	9.43304	0.00245	Transitional	14.9779	4.52625
ENSMUSG00000034247	Plekhm1	0.15	1.12373e-20	19.7488	0.0054	Transitional	16.9912	7.36818
ENSMUSG00000035992	Fnip1	0.15	5.96779e-15	14.0696	0.00417	Transitional	44.8673	35.796
ENSMUSG00000054640	Slc8a1	0.15	4.48784e-12	11.2189	0.00294	Transitional	22.8982	12.7366
ENSMUSG00000039936	Pik3cd	0.149	1.10042e-11	10.8321	0.00283	Transitional	21.7035	11.686
Adrb2	Adrb2	0.148	2.72212e-20	19.3671	0.00529	Transitional	10.7522	2.87292
ENSMUSG00000039959	Hip1	0.148	1.10434e-16	15.7863	0.00448	Transitional	24.7566	14.8659
ENSMUSG00000039456	Morc3	0.147	1.22591e-24	23.6793	0.0068	Transitional	25.177	17.4459
ENSMUSG00000090213	Tmem189	0.147	3.71318e-21	20.2264	0.00596	Transitional	39.5354	29.7262
ENSMUSG00000033220	Rac2	0.147	3.81004e-10	9.30656	0.00259	Transitional	27.1018	15.6011
ENSMUSG00000053063	Clec12a	0.146	5.58339e-10	9.14244	0.00255	Transitional	23.1637	12.7479
ENSMUSG00000024121	Atp6v0c	0.145	4.03917e-16	15.2286	0.00516	Transitional	80.6195	73.5607
ENSMUSG00000044197	Gpr146	0.145	3.10158e-14	13.3604	0.00356	Transitional	17.3451	7.70336
ENSMUSG00000026426	Arl8a	0.145	6.08916e-14	13.0704	0.00369	Transitional	38.7168	29.0474
ENSMUSG00000001999	Blvra	0.144	1.71095e-16	15.5976	0.0042	Transitional	21.3053	12.2634
ENSMUSG00000038371	Sbf2	0.144	3.99151e-10	9.28645	0.0026	Transitional	30.3982	20.1273
ENSMUSG00000032633	Flcn	0.143	1.45045e-20	19.6385	0.00536	Transitional	19.6903	10.565
ENSMUSG00000030452	Nipa2	0.143	9.63392e-20	18.8225	0.00536	Transitional	37.3451	31.1345
ENSMUSG00000041132	N4bp2l1	0.143	2.95319e-16	15.3627	0.00414	Transitional	16.9248	7.54845
ENSMUSG00000029465	Arpc3	0.143	4.45394e-14	13.2049	0.00443	Transitional	77.9203	72.1243
ENSMUSG00000019804	Snx3	0.143	7.00606e-13	12.0186	0.00374	Transitional	50.6195	44.0317
ENSMUSG00000024642	Tle4	0.143	7.8655e-10	8.99509	0.00252	Transitional	25.531	15.7503
ENSMUSG00000032560	Dnajc13	0.142	8.38602e-15	13.923	0.00394	Transitional	34.469	25.4337
ENSMUSG00000030589	Rasgrp4	0.142	9.84176e-08	6.91848	0.00173	Transitional	15.6195	5.5205
Cd200r1	Cd200r1	0.141	1.23716e-13	12.7651	0.00339	Transitional	15.177	5.68668
ENSMUSG00000015733	Capza2	0.141	1.26511e-11	10.7722	0.00356	Transitional	74.2035	66.8629
ENSMUSG00000021754	Map3k1	0.14	1.61071e-14	13.6422	0.00386	Transitional	26.5266	16.8713
ENSMUSG00000061175	Fnip2	0.14	1.6883e-14	13.6221	0.00386	Transitional	26.8142	18.2712
ENSMUSG00000004952	Rasa4	0.14	4.07826e-14	13.2429	0.00352	Transitional	17.9425	8.92294
ENSMUSG00000026113	Inpp4a	0.139	3.16547e-23	22.2771	0.00612	Transitional	17.4557	8.93984
ENSMUSG00000069892	9930111J21Rik2	0.139	5.90157e-17	16.0562	0.00433	Transitional	16.0398	7.13441
ENSMUSG00000050777	Tmem37	0.139	4.1926e-13	12.2392	0.00325	Transitional	13.5177	4.57977
ENSMUSG00000019564	Arid3a	0.139	1.65029e-12	11.6489	0.00307	Transitional	17.2566	8.06106
ENSMUSG00000020152	Actr2	0.139	4.44251e-12	11.2232	0.00359	Transitional	64.4469	56.3937
ENSMUSG00000057191	AB124611	0.139	1.42438e-09	8.74049	0.00224	Transitional	20.708	10.7706
ENSMUSG00000026880	Stom	0.138	1.45758e-16	15.6668	0.00422	Transitional	20.2212	11.4579
ENSMUSG00000019838	Slc16a10	0.138	7.466e-15	13.9731	0.00399	Transitional	21.2389	14.0097
ENSMUSG00000035004	Igsf6	0.138	9.7934e-08	6.92053	0.00172	Transitional	20.7743	11.0157
ENSMUSG00000037824	Tspan14	0.137	1.7246e-19	18.5719	0.00505	Transitional	20.4203	12.0155
ENSMUSG00000029175	Slc35f6	0.137	1.78005e-14	13.5995	0.00363	Transitional	20.1327	11.2466
ENSMUSG00000041439	Mfsd6	0.136	5.56581e-14	13.1093	0.00349	Transitional	18.8496	9.94536
ENSMUSG00000075415	Fnbp1	0.135	9.29983e-15	13.8788	0.00393	Transitional	31.7035	22.3186
ENSMUSG00000020640	Itsn2	0.135	9.84851e-14	12.8635	0.00364	Transitional	30.885	22.0736
ENSMUSG00000021624	Cd180	0.135	3.07968e-12	11.3808	0.003	Transitional	13.9381	5.47262
ENSMUSG00000034422	Parp14	0.135	4.5283e-12	11.2152	0.00315	Transitional	29.7566	20.93
ENSMUSG00000017561	Crlf3	0.135	8.19772e-12	10.959	0.00308	Transitional	27.1681	17.7388
ENSMUSG00000040710	St8sia4	0.134	1.76575e-16	15.5843	0.00459	Transitional	29.8673	16.6657
ENSMUSG00000033487	Fndc3a	0.134	4.71988e-14	13.18	0.00372	Transitional	35.8407	26.5857
ENSMUSG00000024486	Hbegf	0.133	1.75685e-24	23.524	0.00672	Transitional	18.3407	9.07503
ENSMUSG00000062210	Tnfaip8	0.133	1.08412e-19	18.7715	0.00553	Transitional	43.5398	32.7259
ENSMUSG00000040466	Blvrb	0.133	7.02337e-10	9.04399	0.00268	Transitional	41.2832	32.9935
ENSMUSG00000031165	Was	0.133	1.04318e-07	6.89346	0.00172	Transitional	18.4292	8.98209
ENSMUSG00000024052	Lpin2	0.132	2.84926e-18	17.362	0.00495	Transitional	27.4557	20.2963
ENSMUSG00000030720	Cln3	0.132	5.03248e-16	15.1343	0.00407	Transitional	18.0088	9.39894
ENSMUSG00000031264	Btk	0.132	4.55073e-14	13.1957	0.00352	Transitional	15.2655	6.61334
ENSMUSG00000031266	Gla	0.132	1.29534e-11	10.7621	0.00304	Transitional	21.9469	13.7196
ENSMUSG00000002603	Tgfb1	0.132	6.44736e-07	6.11051	0.00167	Transitional	32.6106	23.2255
ENSMUSG00000101389	Ms4a4a	0.131	8.22723e-15	13.9312	0.00374	Transitional	11.5708	3.01656
ENSMUSG00000009585	Apobec3	0.13	4.80948e-18	17.1358	0.00464	Transitional	16.5487	9.36233
ENSMUSG00000029416	Slc15a4	0.13	1.50466e-15	14.6622	0.00393	Transitional	21.2168	13.2492
ENSMUSG00000020573	Pik3cg	0.13	1.28691e-13	12.7481	0.00339	Transitional	13.9381	5.25856
ENSMUSG00000024013	Fgd2	0.13	2.70178e-11	10.4453	0.00274	Transitional	13.1416	4.57413
Synj1	Synj1	0.13	7.48093e-09	8.02731	0.00223	Transitional	29.0708	19.6062
ENSMUSG00000017756	Slc12a7	0.129	4.07214e-15	14.2339	0.00383	Transitional	12.3009	3.81647
ENSMUSG00000029561	Oasl2	0.129	9.97325e-11	9.88343	0.00277	Transitional	23.9602	17.3192
ENSMUSG00000022415	Syngr1	0.129	1.23909e-09	8.80046	0.00226	Transitional	14.5133	5.99651
ENSMUSG00000033777	Tlr13	0.129	3.47789e-09	8.35761	0.00214	Transitional	15.7301	7.15412
ENSMUSG00000022295	Atp6v1c1	0.128	3.40738e-14	13.3202	0.00377	Transitional	28.5619	20.7836
ENSMUSG00000030711	Sult1a1	0.128	1.67727e-12	11.6419	0.00309	Transitional	11.2168	2.64196
ENSMUSG00000003206	Ebi3	0.128	2.9191e-11	10.412	0.00273	Transitional	12.4336	3.97702
ENSMUSG00000020102	Slc16a7	0.128	4.19977e-10	9.26473	0.00241	Transitional	12.7434	3.91224
ENSMUSG00000018920	Cxcl16	0.127	3.55844e-22	21.2352	0.00642	Transitional	41.3496	27.8532
ENSMUSG00000062127	Cttnbp2nl	0.127	3.48168e-15	14.3009	0.00406	Transitional	26.3717	18.7359
ENSMUSG00000079442	St6galnac4	0.127	3.83579e-14	13.2693	0.00354	Transitional	17.8761	9.5792
ENSMUSG00000044811	Cd300c2	0.127	9.55724e-07	5.94153	0.00162	Transitional	25.2876	16.0236
ENSMUSG00000019998	Stx7	0.126	2.40198e-16	15.4514	0.00438	Transitional	37.2124	30.543
ENSMUSG00000030201	Lrp6	0.126	2.7521e-07	6.47581	0.00177	Transitional	37.5221	27.611
ENSMUSG00000028917	Plekhm2	0.125	1.42905e-13	12.7031	0.0036	Transitional	24.3584	16.5108
ENSMUSG00000038843	Gcnt1	0.125	5.66522e-13	12.1102	0.00321	Transitional	13.2965	5.06422
ENSMUSG00000029553	Tfec	0.125	3.95341e-12	11.2733	0.00298	Transitional	10.885	2.74899
ENSMUSG00000037697	Ddhd1	0.124	8.22202e-18	16.9051	0.00457	Transitional	19.115	13.6154
ENSMUSG00000004070	Hmox2	0.124	1.13797e-16	15.7735	0.00449	Transitional	29.2035	22.2454
ENSMUSG00000004698	Hdac9	0.124	1.45277e-11	10.7126	0.00283	Transitional	10.354	2.14905
ENSMUSG00000034265	Zdhhc14	0.123	9.93305e-15	13.8504	0.00371	Transitional	13.9823	6.02467
ENSMUSG00000035953	Pip4p1	0.122	5.38358e-13	12.1319	0.00344	Transitional	24.9557	17.1643
ENSMUSG00000099398	Ms4a14	0.122	1.28433e-11	10.7657	0.00284	Transitional	10.3761	2.45324
ENSMUSG00000037416	Dmxl1	0.122	3.74708e-11	10.3043	0.00289	Transitional	32.0354	24.7972
ENSMUSG00000027900	Dram2	0.122	1.5236e-10	9.70118	0.00251	Transitional	23.385	15.3616
ENSMUSG00000021384	Susd3	0.122	5.51226e-10	9.14792	0.00236	Transitional	14.7566	6.7598
ENSMUSG00000050732	Vamp8	0.122	3.48021e-08	7.36563	0.00217	Transitional	48.031	40.5785
ENSMUSG00000010307	Tmem86a	0.121	1.16498e-16	15.7634	0.00426	Transitional	13.2965	6.00777
ENSMUSG00000014158	Trpv4	0.121	1.97689e-15	14.5445	0.00393	Transitional	10.531	2.51803
ENSMUSG00000024063	Lbh	0.121	2.53116e-13	12.4567	0.00351	Transitional	25.531	16.2066
ENSMUSG00000019173	Rab5c	0.121	7.09225e-10	9.03985	0.00267	Transitional	48.6504	42.8374
ENSMUSG00000026932	Nacc2	0.121	1.27649e-08	7.79757	0.00198	Transitional	19.6018	11.0495
ENSMUSG00000026923	Notch1	0.121	8e-05	4.02633	0.00106	Transitional	22.3451	13.0661
ENSMUSG00000050708	Ftl1	0.12	5.05372e-125	123.631	0.04037	Transitional	99.2035	94.333
ENSMUSG00000079017	Ifi27l2a	0.12	2.88509e-15	14.3821	0.00489	Transitional	59.1372	48.0171
ENSMUSG00000029007	Agtrap	0.12	6.11126e-15	14.0594	0.00375	Transitional	22.8097	15.4264
ENSMUSG00000028931	Kcnab2	0.119	3.17917e-12	11.3671	0.003	Transitional	13.2965	5.56275
ENSMUSG00000020818	Mfsd11	0.119	7.30172e-12	11.009	0.00289	Transitional	17.5885	9.55385
ENSMUSG00000016528	Mapkapk2	0.119	1.42731e-09	8.73968	0.0026	Transitional	38.6283	31.7091
ENSMUSG00000059182	Skap2	0.119	1.58768e-07	6.71263	0.00198	Transitional	41.1283	32.4696
ENSMUSG00000038024	Dennd4c	0.118	3.36956e-15	14.3151	0.00409	Transitional	22.7434	16.0264
ENSMUSG00000029455	Aldh2	0.118	5.4302e-08	7.17445	0.00212	Transitional	43.208	35.2833
ENSMUSG00000049744	Arhgap15	0.118	4e-05	4.38375	0.00101	Transitional	19.0708	10.5087
ENSMUSG00000034832	Tet3	0.117	6.159e-11	10.0911	0.00298	Transitional	41.2168	33.1118
ENSMUSG00000030272	Camk1	0.117	3.00452e-07	6.43814	0.00176	Transitional	35.3097	27.1378
ENSMUSG00000035967	Ints6l	0.116	1.03407e-14	13.8332	0.0037	Transitional	14.2257	7.07808
ENSMUSG00000014547	Wdfy2	0.116	5.51241e-13	12.1219	0.00346	Transitional	24.1372	17.1107
ENSMUSG00000044712	Slc38a6	0.116	4.03585e-12	11.2645	0.00297	Transitional	14.6681	7.17102
ENSMUSG00000038855	Itpkb	0.116	9.50964e-09	7.92426	0.00234	Transitional	34.8451	27.4166
ENSMUSG00000023026	Dip2b	0.115	2.57314e-12	11.4584	0.00325	Transitional	24.6018	17.8374
ENSMUSG00000020300	Cpeb4	0.115	3.91454e-12	11.2775	0.00317	Transitional	34.5354	27.8786
ENSMUSG00000025949	Pikfyve	0.115	7.01604e-12	11.0261	0.00313	Transitional	24.0266	16.8206
ENSMUSG00000026867	Gapvd1	0.115	7.38232e-11	10.013	0.00281	Transitional	31.9912	24.7916
ENSMUSG00000038910	Plcl2	0.115	1.57484e-10	9.687	0.00253	Transitional	12.6327	4.96845
ENSMUSG00000064109	Hcst	0.115	8.0198e-08	7.00678	0.00175	Transitional	14.7345	6.75135
ENSMUSG00000027544	Nfatc2	0.115	2e-05	4.56039	0.00106	Transitional	18.4292	9.51724
ENSMUSG00000025915	Sgk3	0.114	9.37212e-12	10.9013	0.00285	Transitional	21.2611	13.8182
ENSMUSG00000032405	Pias1	0.114	6.93454e-11	10.04	0.00261	Transitional	24.0708	16.5164
ENSMUSG00000039005	Tlr4	0.114	4.66749e-09	8.23056	0.0021	Transitional	17.0354	9.36514
ENSMUSG00000054520	Sh3bp2	0.114	8.18588e-08	6.99805	0.00176	Transitional	16.0841	8.11176
ENSMUSG00000019088	Dnase1l1	0.113	4.54369e-10	9.23082	0.00239	Transitional	15.6195	8.1174
ENSMUSG00000037731	Themis2	0.113	5.87409e-09	8.1316	0.00207	Transitional	13.2965	5.8416
ENSMUSG00000026425	Srgap2	0.113	9.44327e-07	5.94665	0.00162	Transitional	33.7832	26.1238
ENSMUSG00000015968	Cacna1d	0.113	2.04924e-06	5.61317	0.00137	Transitional	12.3894	4.71215
ENSMUSG00000024300	Myo1f	0.113	9e-05	3.98992	0.0009	Transitional	18.6947	10.4664
ENSMUSG00000022438	Parvb	0.113	0.00044	3.30623	0.00072	Transitional	15.9292	7.53155
ENSMUSG00000044350	Lacc1	0.112	1.76163e-10	9.6386	0.0025	Transitional	16.8805	9.60737
ENSMUSG00000026821	Ralgds	0.112	3.03795e-09	8.41562	0.00215	Transitional	20.0221	12.5761
ENSMUSG00000070738	Dgkd	0.112	2.85018e-08	7.45121	0.00188	Transitional	19.1372	11.3762
ENSMUSG00000019087	Atp6ap1	0.111	3.21396e-08	7.39975	0.00219	Transitional	45.7301	39.235
ENSMUSG00000027007	Itprid2	0.11	6.50335e-11	10.0677	0.00281	Transitional	26.9469	18.3867
ENSMUSG00000020806	Rhbdf2	0.11	1.46513e-07	6.74734	0.00168	Transitional	16.0398	8.63565
ENSMUSG00000038679	Trps1	0.109	1.19219e-17	16.7452	0.00515	Transitional	42.6549	29.1404
ENSMUSG00000034116	Vav1	0.109	4.32659e-09	8.26314	0.00211	Transitional	14.6018	7.35128
ENSMUSG00000030766	Arhgap17	0.109	4.67827e-07	6.24773	0.00171	Transitional	37.6106	29.4925
ENSMUSG00000035824	Tk2	0.108	6.91856e-18	16.9791	0.00461	Transitional	11.4602	5.08112
ENSMUSG00000027624	Epb41l1	0.108	1.32382e-16	15.7084	0.00423	Transitional	17.7655	11.4213
ENSMUSG00000027615	Hps3	0.108	1.38594e-14	13.707	0.00367	Transitional	14.3363	7.63013
ENSMUSG00000025795	Rassf3	0.108	6.9921e-10	9.04584	0.00252	Transitional	26.8142	18.1163
ENSMUSG00000046079	Lrrc8d	0.108	1.0649e-09	8.86543	0.00227	Transitional	19.646	12.3564
ENSMUSG00000021596	Mctp1	0.108	2.92787e-09	8.43129	0.00217	Transitional	11.4159	4.34036
ENSMUSG00000035697	Arhgap45	0.108	7.25869e-06	5.06965	0.00121	Transitional	17.6549	10.0439
ENSMUSG00000037434	Slc30a1	0.107	2.75202e-13	12.4206	0.00329	Transitional	14.8673	8.38215
ENSMUSG00000020790	Ankfy1	0.107	2.6419e-09	8.47574	0.00237	Transitional	26.4823	19.7837
ENSMUSG00000030465	Psd3	0.107	0.00116	2.88794	0.00073	Transitional	27.1239	19.0908
ENSMUSG00000029059	Prxl2b	0.106	2.55782e-12	11.4607	0.00302	Transitional	15.9292	8.93984
Snx27	Snx27	0.106	9.35692e-10	8.92097	0.0025	Transitional	23.0973	17.4741
ENSMUSG00000038175	Mylip	0.106	5.31234e-07	6.19322	0.00169	Transitional	28.8053	23.9973
ENSMUSG00000022105	Rb1	0.105	7.50016e-11	10.0064	0.0026	Transitional	19.3584	12.7563
ENSMUSG00000000290	Itgb2	0.105	1.36516e-08	7.76868	0.00214	Transitional	25.6416	16.232
Ptger4	Ptger4	0.104	5.43177e-09	8.16533	0.00208	Transitional	15.0442	9.95662
ENSMUSG00000031504	Rab20	0.104	4.19829e-08	7.28487	0.00202	Transitional	21.7035	15.7982
ENSMUSG00000057672	Pkn1	0.104	1.67016e-07	6.69081	0.00166	Transitional	22.1681	15.3955
ENSMUSG00000021948	Prkcd	0.103	3.90361e-07	6.32557	0.00192	Transitional	31.4602	25.0648
ENSMUSG00000070923	Klhl9	0.103	1e-05	4.80611	0.00129	Transitional	32.8097	26.29
ENSMUSG00000023169	Slc38a1	0.103	0.00031	3.45347	0.00089	Transitional	25.4203	16.7587
ENSMUSG00000042029	Ncapg2	0.102	7.33713e-12	11.007	0.00289	Transitional	14.3584	8.4075
ENSMUSG00000025429	Pstpip2	0.102	8.63596e-10	8.95515	0.00232	Transitional	10.3097	3.62776
ENSMUSG00000025355	Mmp19	0.101	1.08561e-11	10.8379	0.00334	Transitional	32.8097	33.0949
ENSMUSG00000039501	Znfx1	0.101	6.37107e-11	10.0766	0.00262	Transitional	16.9248	10.8974
ENSMUSG00000034709	Ppp1r21	0.101	1.50772e-10	9.70564	0.00252	Transitional	16.2389	9.89466
ENSMUSG00000031387	Renbp	0.101	2.00929e-09	8.59344	0.0022	Transitional	19.7788	13.083
ENSMUSG00000038733	Wdr26	0.101	7.28007e-06	5.06846	0.00159	Transitional	58.2965	50.9351
ENSMUSG00000019254	Ppp1r12c	0.1	7.39759e-09	8.03199	0.00223	Transitional	29.9557	23.8621
ENSMUSG00000026177	Slc11a1	0.1	0.00324	2.4486	0.00049	Transitional	16.8584	9.36796
ENSMUSG00000038332	Sesn1	0.099	2.99275e-14	13.3758	0.00357	Transitional	13.2301	7.17947
ENSMUSG00000049502	Dtx3l	0.099	8.39906e-10	8.96714	0.00251	Transitional	21.2832	15.9531
ENSMUSG00000049643	2310022A10Rik	0.099	1.12044e-07	6.8626	0.00171	Transitional	15.7965	9.42147
ENSMUSG00000026667	Uhmk1	0.099	8.93843e-07	5.97026	0.00146	Transitional	17.8982	11.1565
ENSMUSG00000008036	Ap2s1	0.099	2.96979e-06	5.45314	0.0016	Transitional	44.1593	38.5703
ENSMUSG00000040345	Arhgap9	0.099	0.0009	2.99961	0.00064	Transitional	15.0442	8.00473
ENSMUSG00000041890	Git2	0.098	4.51176e-12	11.2167	0.00316	Transitional	30.4646	24.8479
ENSMUSG00000074785	Plxnc1	0.098	4.29111e-06	5.29533	0.00127	Transitional	14.2699	7.15976
ENSMUSG00000028906	Epb41	0.098	0.00064	3.14421	0.00067	Transitional	19.4248	12.2437
ENSMUSG00000020422	Tns3	0.097	1e-05	4.88527	0.00115	Transitional	18.4734	11.8127
ENSMUSG00000039145	Camk1d	0.097	2e-05	4.57011	0.00121	Transitional	25.7522	17.8205
ENSMUSG00000026600	Soat1	0.096	3.88183e-15	14.2541	0.00436	Transitional	48.3186	38.7393
ENSMUSG00000037960	Card19	0.096	3.08193e-11	10.3886	0.00308	Transitional	42.1018	37.3226
ENSMUSG00000024104	Washc2	0.095	4.86961e-08	7.22133	0.002	Transitional	30.177	24.2536
ENSMUSG00000029291	Rufy3	0.095	3.28405e-07	6.40002	0.00158	Transitional	17.8319	11.3508
ENSMUSG00000043131	Mob1a	0.095	3e-05	4.51558	0.00132	Transitional	49.6018	44.0148
ENSMUSG00000048249	Crebrf	0.095	6e-05	4.18822	0.00111	Transitional	26.2168	19.6795
ENSMUSG00000020901	Pik3r5	0.095	8e-05	4.03298	0.00092	Transitional	17.0354	10.3115
ENSMUSG00000041362	Shtn1	0.095	0.09688	0.99244	0.00017	Transitional	18.8053	11.3311
ENSMUSG00000034854	Mfsd12	0.094	9.6408e-10	8.90826	0.0023	Transitional	13.1858	7.24707
ENSMUSG00000081534	Slc48a1	0.094	8.11833e-07	6.01145	0.00165	Transitional	23.5177	17.9867
ENSMUSG00000001750	Tcirg1	0.094	0.00084	3.02883	0.00077	Transitional	22.8097	16.1728
ENSMUSG00000042726	Trafd1	0.093	2.93987e-10	9.41814	0.00265	Transitional	23.4956	18.4402
ENSMUSG00000031337	Mtm1	0.093	2.97044e-09	8.4252	0.00216	Transitional	12.5221	6.51476
ENSMUSG00000030447	Cyfip1	0.093	1.51525e-06	5.74292	0.00169	Transitional	47.6549	42.3304
ENSMUSG00000039206	Daglb	0.093	1e-05	4.87008	0.00115	Transitional	19.7345	13.1788
ENSMUSG00000023186	Vwa5a	0.093	0.00223	2.60857	0.00065	Transitional	36.1726	29.9516
ENSMUSG00000058486	Wdr91	0.092	8.04228e-10	8.98562	0.00232	Transitional	13.7832	7.95122
ENSMUSG00000026107	Nabp1	0.092	4.73438e-06	5.25339	0.00143	Transitional	18.7168	13.207
ENSMUSG00000042997	Nhlrc3	0.091	9.59174e-11	9.90009	0.00258	Transitional	12.9867	7.15131
ENSMUSG00000029434	Vps33a	0.091	6.32685e-09	8.09954	0.00207	Transitional	13.1637	7.09498
ENSMUSG00000026031	Cflar	0.091	4.99425e-07	6.21952	0.00194	Transitional	47.4115	42.4628
ENSMUSG00000061666	Gdpd1	0.09	6.23728e-06	5.13492	0.00123	Transitional	11.2389	5.31208
ENSMUSG00000036820	Amdhd2	0.089	4.8411e-12	11.1864	0.00294	Transitional	15.2212	10.3425
ENSMUSG00000027678	Ncoa3	0.089	1.20783e-08	7.82123	0.00198	Transitional	21.6372	16.0292
ENSMUSG00000005043	Sgsh	0.089	9.82894e-07	5.92944	0.00146	Transitional	11.8363	5.83596
ENSMUSG00000058446	Znrf2	0.089	0.00634	2.16068	0.00041	Transitional	22.9867	15.9334
Dock8	Dock8	0.089	0.04884	1.28644	0.00018	Transitional	19.6681	12.5789
ENSMUSG00000073725	Lmbrd1	0.088	5.57434e-08	7.16325	0.00199	Transitional	24.6018	19.3021
ENSMUSG00000046688	Tifa	0.088	0.00158	2.75682	0.00057	Transitional	17.2566	10.7593
ENSMUSG00000032812	Arap1	0.088	0.00574	2.20329	0.00053	Transitional	33.6283	27.3744
ENSMUSG00000071669	Snx29	0.087	2e-05	4.7546	0.00113	Transitional	12.0133	6.10072
ENSMUSG00000029405	G3bp2	0.087	0.00022	3.60558	0.00104	Transitional	45.6637	39.4519
ENSMUSG00000030263	Lrmp	0.087	0.15537	0.79091	7e-05	Transitional	12.6327	6.04721
ENSMUSG00000034216	Vps18	0.086	2.00073e-09	8.59502	0.00221	Transitional	11.3274	5.87821
ENSMUSG00000064289	Tank	0.086	5.72554e-07	6.16112	0.00151	Transitional	19.5797	14.2547
ENSMUSG00000025630	Hprt	0.086	8.96355e-06	4.97895	0.00134	Transitional	30.7522	25.4422
M6pr	M6pr	0.086	0.00141	2.80689	0.00079	Transitional	46.2832	38.683
ENSMUSG00000063889	Crem	0.085	1.3883e-15	14.6969	0.00434	Transitional	28.4292	23.2594
ENSMUSG00000030729	Pgm2l1	0.085	1.54426e-10	9.69542	0.00252	Transitional	11.5487	6.3683
ENSMUSG00000022436	Sh3bp1	0.085	0.00021	3.61742	0.0008	Transitional	20.5531	14.4265
ENSMUSG00000005142	Man2b1	0.085	0.00526	2.2407	0.00062	Transitional	38.4956	32.7681
ENSMUSG00000003644	Rps6ka1	0.084	2e-05	4.64764	0.00109	Transitional	13.1637	7.63576
ENSMUSG00000020009	Ifngr1	0.083	2.02685e-12	11.5605	0.00355	Transitional	52.5885	43.9443
ENSMUSG00000020868	Xylt2	0.083	1.52602e-11	10.6914	0.00281	Transitional	11.1726	6.00496
ENSMUSG00000035093	Secisbp2l	0.083	1e-05	4.87156	0.00131	Transitional	31.5929	24.6705
ENSMUSG00000028657	Ppt1	0.083	5e-05	4.24831	0.00112	Transitional	37.5	30.9289
ENSMUSG00000034101	Ctnnd1	0.083	0.00408	2.34973	0.00057	Transitional	31.5044	24.6395
ENSMUSG00000019872	Smpdl3a	0.083	0.00449	2.30926	0.00064	Transitional	34.292	29.3009
ENSMUSG00000034765	Dusp5	0.082	3.36238e-14	13.3258	0.00408	Transitional	40.6637	33.8159
ENSMUSG00000070939	Tgfbrap1	0.082	8.23573e-14	12.9404	0.00346	Transitional	10.531	5.49234
ENSMUSG00000062421	Arf2	0.082	6.12379e-07	6.13252	0.00168	Transitional	21.6372	17.1755
ENSMUSG00000032667	Pon2	0.082	9.94023e-07	5.92464	0.00162	Transitional	23.7389	18.6261
ENSMUSG00000040430	Pitpnc1	0.082	4.48161e-06	5.27689	0.00144	Transitional	21.2611	16.1447
ENSMUSG00000023367	Tmem176a	0.081	5.66226e-16	15.0834	0.00444	Transitional	33.0973	22.958
ENSMUSG00000048897	Zfp710	0.081	1.77939e-07	6.66364	0.00166	Transitional	13.8938	8.56242
ENSMUSG00000051185	Fam174a	0.081	2.60337e-07	6.49942	0.00179	Transitional	25.2212	20.4456
ENSMUSG00000018209	Stk4	0.081	0.00013	3.82519	0.001	Transitional	22.0797	16.4066
ENSMUSG00000026594	Ralgps2	0.081	0.00612	2.17579	0.00042	Transitional	12.3673	6.46969
ENSMUSG00000027187	Cat	0.08	4.75397e-08	7.23168	0.002	Transitional	23.3186	19.8175
ENSMUSG00000004626	Stxbp2	0.08	1e-05	4.88435	0.00116	Transitional	11.7478	6.29225
ENSMUSG00000002885	Adgre5	0.08	2e-05	4.55771	0.00122	Transitional	20.9956	16.3136
ENSMUSG00000040253	Gbp7	0.08	0.02685	1.54181	0.00033	Transitional	20.6637	14.8857
ENSMUSG00000040365	Trim41	0.079	1.42819e-09	8.73951	0.00225	Transitional	12.1903	7.30904
ENSMUSG00000033705	Stard9	0.079	4e-05	4.35173	0.001	Transitional	21.2389	15.7447
ENSMUSG00000035725	Prkx	0.078	3.60254e-08	7.35072	0.00204	Transitional	20.9956	16.9615
ENSMUSG00000005615	Pcyt1a	0.078	0.00027	3.52238	0.00102	Transitional	34.3805	29.7769
ENSMUSG00000039621	Prex1	0.078	0.00192	2.67303	0.00067	Transitional	24.7124	19.0739
ENSMUSG00000055024	Ep300	0.078	0.0173	1.7306	0.00039	Transitional	33.4513	27.6701
ENSMUSG00000020611	Gna13	0.077	3e-05	4.46021	0.00147	Transitional	55.6858	49.2649
ENSMUSG00000035203	Epn1	0.077	0.0002	3.64021	0.00095	Transitional	31.7699	26.49
ENSMUSG00000031714	Gab1	0.077	0.00134	2.828	0.00059	Transitional	18.8053	13.3337
ENSMUSG00000022305	Lrp12	0.076	1.30588e-10	9.7674	0.00254	Transitional	12.4558	8.04135
ENSMUSG00000026939	Tmem141	0.076	5.42844e-08	7.1745	0.00182	Transitional	10.177	5.33179
ENSMUSG00000016206	H2-M3	0.076	3.79792e-07	6.33732	0.00156	Transitional	16.8142	12.1874
ENSMUSG00000026773	Pfkfb3	0.076	2.04934e-06	5.61317	0.00152	Transitional	20.708	15.5335
ENSMUSG00000022765	Snap29	0.076	2e-05	4.6539	0.0011	Transitional	14.5575	9.39049
ENSMUSG00000040751	Lat2	0.076	0.00041	3.33191	0.00087	Transitional	17.2124	12.7507
ENSMUSG00000026158	Ogfrl1	0.076	0.00066	3.13197	0.00067	Transitional	16.6814	11.3142
ENSMUSG00000023915	Tnfrsf21	0.076	0.00158	2.75781	0.00057	Transitional	13.5398	7.92305
ENSMUSG00000020432	Tcn2	0.076	0.00373	2.38831	0.00058	Transitional	32.6106	26.5097
ENSMUSG00000020865	Abcc3	0.076	0.16923	0.75393	6e-05	Transitional	10.8186	5.32053
ENSMUSG00000001156	Mxd1	0.075	6.45367e-17	16.018	0.00488	Transitional	35.3097	27.887
ENSMUSG00000042599	Kdm7a	0.075	8.78327e-09	7.95832	0.00246	Transitional	48.0089	41.9755
ENSMUSG00000039704	Lmbrd2	0.075	3.92715e-06	5.33314	0.00128	Transitional	16.3053	11.7029
ENSMUSG00000078920	Ifi47	0.075	2e-05	4.58213	0.00107	Transitional	13.6283	9.47499
ENSMUSG00000024818	Slc25a45	0.074	1e-05	4.77486	0.00114	Transitional	11.5487	6.61897
ENSMUSG00000036503	Rnf13	0.074	0.00023	3.58849	0.00093	Transitional	32.6327	27.8476
ENSMUSG00000027287	Snap23	0.074	0.00025	3.55648	0.00093	Transitional	32.0575	27.2674
ENSMUSG00000053436	Mapk14	0.074	0.00043	3.31718	0.00087	Transitional	22.7876	18.0177
ENSMUSG00000033417	Cacul1	0.074	0.00056	3.20251	0.00069	Transitional	20.177	15.1898
ENSMUSG00000003283	Hck	0.074	0.0743	1.10631	0.00014	Transitional	12.6327	7.21609
ENSMUSG00000030536	Iqgap1	0.073	9.62313e-14	12.8733	0.00441	Transitional	82.0133	76.0928
ENSMUSG00000039908	Slc26a11	0.073	8.64061e-07	5.98489	0.00148	Transitional	10.7522	5.91483
ENSMUSG00000024423	Impact	0.073	4e-05	4.31236	0.00114	Transitional	25.708	21.1103
ENSMUSG00000032245	Cln6	0.073	8e-05	4.06527	0.00094	Transitional	11.9911	7.04991
ENSMUSG00000020261	Slc36a1	0.072	2.53744e-06	5.52122	0.00134	Transitional	12.854	8.35399
ENSMUSG00000038116	Phf20	0.072	1e-05	4.81058	0.00113	Transitional	19.8894	15.0969
ENSMUSG00000024691	Fam111a	0.072	0.01505	1.79025	0.0004	Transitional	29.8451	22.8932
ENSMUSG00000037533	Rapgef6	0.071	8e-05	4.05084	0.00107	Transitional	25.0221	20.7864
ENSMUSG00000021311	Mtr	0.071	0.00144	2.79586	0.00058	Transitional	13.6062	8.57932
ENSMUSG00000078851	Hist3h2a	0.07	6.20336e-08	7.11717	0.00179	Transitional	10.4867	6.18804
ENSMUSG00000042111	Ccdc115	0.07	2.61861e-07	6.49706	0.00161	Transitional	14.4469	10.0017
ENSMUSG00000070034	Sp110	0.07	2e-05	4.57021	0.00107	Transitional	14.5354	10.7368
ENSMUSG00000028692	Akr1a1	0.07	0.00085	3.02454	0.00107	Transitional	66.3053	60.6692
ENSMUSG00000031808	Slc27a1	0.069	5.66196e-07	6.16572	0.00151	Transitional	14.8009	11.2044
ENSMUSG00000027340	Slc23a2	0.069	3.33694e-06	5.4032	0.00131	Transitional	12.4558	7.92587
ENSMUSG00000007659	Bcl2l1	0.069	0.00489	2.27271	0.00044	Transitional	14.1372	9.35388
Odc1	Odc1	0.068	4.68829e-09	8.22881	0.00243	Transitional	25.6637	27.7321
ENSMUSG00000073678	Pgap1	0.068	3e-05	4.51947	0.00106	Transitional	10.6858	6.14579
ENSMUSG00000021669	Col4a3bp	0.068	0.00018	3.68108	0.00096	Transitional	22.854	18.3529
ENSMUSG00000024885	Aldh3b1	0.068	0.00123	2.86323	0.0006	Transitional	11.5487	6.8612
ENSMUSG00000028086	Fbxw7	0.067	1.479e-06	5.75326	0.0014	Transitional	13.8274	9.75665
ENSMUSG00000031930	Wwp2	0.067	7.45937e-06	5.05797	0.00121	Transitional	14.5133	10.013
ENSMUSG00000032870	Smap2	0.067	0.07627	1.09514	0.0002	Transitional	24.0929	18.8458
Hist1h1c	Hist1h1c	0.066	3e-05	4.45045	0.00119	Transitional	18.6726	15.1194
ENSMUSG00000022372	Sla	0.066	0.34025	0.45719	-3.30696e-06	Transitional	14.823	9.72566
ENSMUSG00000006127	Inpp5k	0.065	4.4437e-06	5.28032	0.00127	Transitional	13.0089	8.73986
ENSMUSG00000021189	Atxn3	0.065	4e-05	4.30965	0.001	Transitional	12.0133	7.68082
ENSMUSG00000028646	Rragc	0.065	0.00044	3.30204	0.00085	Transitional	27.6106	23.6283
ENSMUSG00000055148	Klf2	0.064	1.33349e-35	34.5735	0.01117	Transitional	63.0089	53.363
ENSMUSG00000038866	Zcchc2	0.064	0.00012	3.84801	0.00087	Transitional	12.3009	8.23006
ENSMUSG00000073982	Rhog	0.064	0.00034	3.41994	0.00088	Transitional	34.0708	30.2529
ENSMUSG00000009555	Cdk9	0.064	0.00036	3.39014	0.00088	Transitional	32.1681	27.9321
ENSMUSG00000004054	Map3k11	0.064	0.00041	3.33814	0.00074	Transitional	10.0442	5.75146
ENSMUSG00000032846	Zswim6	0.064	0.00122	2.86752	0.00072	Transitional	27.8097	22.4425
ENSMUSG00000024843	Chka	0.064	0.00291	2.49455	0.00062	Transitional	18.4071	15.9531
ENSMUSG00000020100	Slc29a3	0.064	0.01282	1.85883	0.00042	Transitional	21.8584	16.9699
ENSMUSG00000031652	N4bp1	0.063	4.47789e-06	5.27716	0.00154	Transitional	36.1726	30.0952
ENSMUSG00000036246	Gmip	0.063	0.00023	3.59167	0.0008	Transitional	13.1858	8.86942
ENSMUSG00000025498	Irf7	0.063	0.00194	2.66805	0.00067	Transitional	17.3009	14.2688
ENSMUSG00000047180	Neurl3	0.063	0.38847	0.40073	-4.91658e-06	Transitional	22.146	16.3869
ENSMUSG00000071715	Ncf4	0.063	0.8239	0.08204	-6e-05	Transitional	17.677	12.1141
Ttc7	Ttc7	0.062	0.00177	2.70838	0.00056	Transitional	17.5664	13.3027
ENSMUSG00000005949	Ctns	0.062	0.09233	1.01296	0.00012	Transitional	12.4558	7.88362
ENSMUSG00000042015	Wdr41	0.061	8.07812e-07	6.01352	0.00148	Transitional	11.5044	7.72307
ENSMUSG00000051212	Gpr183	0.061	0.0002	3.63659	0.00094	Transitional	13.7168	7.87235
ENSMUSG00000006527	Sfmbt1	0.061	0.00023	3.59167	0.0008	Transitional	12.0354	8.11458
ENSMUSG00000029528	Pxn	0.061	0.00077	3.0639	0.00078	Transitional	29.4027	25.1662
ENSMUSG00000058761	Rnf169	0.061	0.03308	1.45258	0.00023	Transitional	11.1283	6.74572
ENSMUSG00000028822	Tmem50a	0.06	6e-05	4.12911	0.00129	Transitional	55.885	51.7153
ENSMUSG00000031609	Sap30	0.06	0.00544	2.22646	0.00043	Transitional	13.9823	9.91438
ENSMUSG00000036534	Slc38a7	0.059	3.08567e-06	5.43669	0.00132	Transitional	10.531	6.80205
ENSMUSG00000061778	Mospd2	0.059	5.04379e-06	5.22607	0.00125	Transitional	15.9956	12.3394
ENSMUSG00000020283	Pex13	0.059	5.24685e-06	5.20918	0.00125	Transitional	13.6504	10.0693
ENSMUSG00000027130	Slc12a6	0.059	0.00016	3.73528	0.00084	Transitional	16.7257	12.9816
ENSMUSG00000028300	C9orf72	0.059	0.00499	2.26337	0.00044	Transitional	13.7832	9.61582
ENSMUSG00000055322	Tns1	0.058	0.08852	1.03102	0.00022	Transitional	37.0575	31.25
ENSMUSG00000031709	Tbc1d9	0.058	0.99015	0.00423	-6e-05	Transitional	13.6504	8.90041
ENSMUSG00000022664	Slc35a5	0.057	5.15694e-06	5.21652	0.00126	Transitional	10.8186	7.16821
ENSMUSG00000035847	Ids	0.057	0.00016	3.74439	0.00084	Transitional	18.6062	15.1138
ENSMUSG00000023143	Nagpa	0.057	0.00023	3.58028	0.0008	Transitional	11.5044	7.73434
ENSMUSG00000033335	Dnm2	0.057	0.00026	3.52362	0.00092	Transitional	24.8894	21.4962
ENSMUSG00000039458	Mtmr12	0.057	0.09436	1.00375	0.00012	Transitional	11.6372	7.56253
ENSMUSG00000059883	Irak4	0.056	0.00014	3.78434	0.00086	Transitional	10.6858	7.01611
ENSMUSG00000021687	Scamp1	0.056	0.00241	2.57571	0.00052	Transitional	16.1504	12.331
Rgl2	Rgl2	0.055	2.24635e-06	5.57363	0.00135	Transitional	12.8761	9.53695
ENSMUSG00000017781	Pitpna	0.055	6.56831e-06	5.11263	0.00158	Transitional	56.1062	50.6929
ENSMUSG00000020134	Peli1	0.055	0.01841	1.70401	0.00045	Transitional	38.3186	36.1227
ENSMUSG00000032322	Pstpip1	0.055	0.05099	1.26802	0.00018	Transitional	11.3274	7.34565
ENSMUSG00000029217	Tec	0.055	0.99704	0.00129	-6e-05	Transitional	10.8186	6.50068
ENSMUSG00000073468	Sft2d1	0.054	6e-05	4.13137	0.00095	Transitional	15.6195	12.3676
ENSMUSG00000040964	Arhgef10l	0.054	7e-05	4.1076	0.00094	Transitional	13.2743	9.73411
ENSMUSG00000056917	Sipa1	0.054	0.00027	3.50751	0.00077	Transitional	16.2832	12.7957
ENSMUSG00000028233	Tgs1	0.053	0.00027	3.51358	0.00078	Transitional	14.8009	11.5818
ENSMUSG00000052609	Plekhg3	0.053	0.00265	2.53435	0.00051	Transitional	16.3496	12.9506
ENSMUSG00000042594	Sh2b3	0.053	0.00592	2.19032	0.00042	Transitional	13.4292	9.86649
ENSMUSG00000025779	Ly96	0.053	0.03089	1.48172	0.00023	Transitional	18.385	14.8349
ENSMUSG00000048163	Selplg	0.053	0.04673	1.30502	0.00025	Transitional	22.2788	16.1418
ENSMUSG00000022841	Ap2m1	0.053	0.31894	0.48433	4e-05	Transitional	40.6195	36.655
ENSMUSG00000052331	Ankrd44	0.052	0.00228	2.59865	0.00064	Transitional	21.5487	16.7559
ENSMUSG00000032307	Ube2q2	0.052	0.03432	1.43683	0.0003	Transitional	19.7124	16.2066
ENSMUSG00000025888	Casp1	0.052	0.04927	1.28272	0.00019	Transitional	12.0575	8.37934
ENSMUSG00000004771	Rab11a	0.052	0.08107	1.06883	0.00024	Transitional	44.4469	40.48
Gm34084	Gm34084	0.052	0.19011	0.70468	5e-05	Transitional	11.7478	7.51183
ENSMUSG00000028656	Cap1	0.051	8.03607e-07	6.0157	0.00164	Transitional	31.1726	30.512
ENSMUSG00000045176	Borcs6	0.051	0.00168	2.72942	0.00056	Transitional	19.115	15.6377
Abcc1	Abcc1	0.051	0.02439	1.58299	0.00034	Transitional	21.615	17.7586
ENSMUSG00000036606	Plxnb2	0.051	0.03684	1.40665	0.00037	Transitional	39.0487	35.7171
ENSMUSG00000023068	Nus1	0.051	0.08661	1.04037	0.00019	Transitional	33.8053	29.6953
ENSMUSG00000026029	Casp8	0.051	0.11835	0.90669	9e-05	Transitional	17.6106	13.8013
ENSMUSG00000042444	Mindy2	0.051	0.27571	0.54655	4e-05	Transitional	29.5133	25.5999
ENSMUSG00000042677	Zc3h12a	0.05	0.00029	3.47928	0.00091	Transitional	19.4469	16.8544
ENSMUSG00000025509	Pnpla2	0.05	0.0275	1.53156	0.00025	Transitional	12.6549	9.33134
Socs6	Socs6	0.049	0.00247	2.56552	0.00052	Transitional	16.2168	13.2323
ENSMUSG00000045636	Mtus1	0.049	0.00456	2.3022	0.00045	Transitional	13.385	10.12
ENSMUSG00000042167	Tent2	0.049	0.01281	1.85926	0.00043	Transitional	21.792	18.4289
ENSMUSG00000001173	Ocrl	0.049	0.02848	1.51669	0.00024	Transitional	17.4336	14.4181
ENSMUSG00000031304	Il2rg	0.049	0.35582	0.43812	-1e-05	Transitional	15.354	10.9903
ENSMUSG00000034928	Rnf44	0.048	0.0006	3.17046	0.00068	Transitional	17.323	14.2744
ENSMUSG00000001376	Vps50	0.048	0.00137	2.8168	0.00059	Transitional	10.4646	7.3203
ENSMUSG00000054400	Cklf	0.048	0.00167	2.73216	0.00056	Transitional	14.292	11.1171
ENSMUSG00000024937	Ehbp1l1	0.048	0.01213	1.88261	0.00046	Transitional	20.5973	17.5501
ENSMUSG00000030530	Furin	0.048	0.12706	0.87638	0.00018	Transitional	37.3894	34.2806
ENSMUSG00000018217	Pmp22	0.047	1.25253e-07	6.81473	0.0023	Transitional	55.6858	45.5216
ENSMUSG00000039294	Cybc1	0.047	0.00359	2.40397	0.00048	Transitional	16.5044	13.421
ENSMUSG00000020572	Nampt	0.047	0.00564	2.21123	0.00061	Transitional	33.1637	30.605
ENSMUSG00000029705	Cux1	0.046	2e-05	4.72474	0.00125	Transitional	31.9027	26.1971
ENSMUSG00000030671	Pde3b	0.046	0.06475	1.16558	0.00016	Transitional	12.0575	8.83281
ENSMUSG00000041040	Fam117b	0.046	0.13026	0.86574	0.00013	Transitional	22.8761	18.9838
ENSMUSG00000033721	Vav3	0.046	0.26866	0.55743	2e-05	Transitional	14.6903	11.0635
ENSMUSG00000023923	Tbc1d5	0.045	0.00318	2.4569	0.00049	Transitional	15.8407	12.9929
ENSMUSG00000021468	Sptlc1	0.045	0.0079	2.0665	0.00039	Transitional	14.6903	11.6804
ENSMUSG00000026469	Xpr1	0.044	0.11681	0.91226	0.00015	Transitional	22.9203	19.2823
ENSMUSG00000079020	Slc45a4	0.044	0.13542	0.84931	8e-05	Transitional	14.7566	11.5677
ENSMUSG00000018507	Trpv2	0.044	0.30108	0.50906	8.27146e-06	Transitional	11.5487	8.28357
ENSMUSG00000044768	D1Ertd622e	0.044	0.3985	0.39003	-2e-05	Transitional	13.0531	9.6975
ENSMUSG00000032741	Tpcn1	0.044	0.52684	0.27162	-3e-05	Transitional	12.8097	9.38767
ENSMUSG00000040479	Dgkz	0.043	0.02299	1.60849	0.00027	Transitional	15.1327	12.2381
ENSMUSG00000028859	Csf3r	0.043	0.07595	1.09686	0.00013	Transitional	14.292	9.31726
ENSMUSG00000042331	Specc1	0.043	0.3349	0.46379	5.11393e-06	Transitional	19.2257	15.3616
ENSMUSG00000024030	Abcg1	0.043	0.47533	0.31506	-3e-05	Transitional	17.7655	14.9054
ENSMUSG00000074212	Dnajb14	0.043	0.80484	0.09185	-0.0001	Transitional	24.292	20.609
ENSMUSG00000025192	Entpd7	0.042	0.00232	2.59164	0.00052	Transitional	16.1726	13.9703
ENSMUSG00000060733	Ipmk	0.042	0.00817	2.05201	0.00038	Transitional	14.8009	12.438
ENSMUSG00000028709	Mob3c	0.042	0.06265	1.17949	0.00016	Transitional	11.7257	8.95955
ENSMUSG00000035208	Slfn8	0.042	0.11787	0.90838	9e-05	Transitional	12.7434	9.78763
ENSMUSG00000062382	Ftl1-ps1	0.042	0.25579	0.57816	2e-05	Transitional	13.6726	10.5875
ENSMUSG00000053158	Fes	0.042	0.5079	0.28709	-3e-05	Transitional	12.2345	9.07222
ENSMUSG00000029009	Mthfr	0.042	0.52554	0.27262	-3e-05	Transitional	10.2434	7.14286
ENSMUSG00000024737	Slc15a3	0.041	0.00065	3.13609	0.00079	Transitional	24.9115	19.5386
ENSMUSG00000029098	Acox3	0.041	0.0118	1.89413	0.00034	Transitional	11.792	9.1539
ENSMUSG00000005514	Por	0.041	0.0133	1.84304	0.00049	Transitional	38.8717	35.7509
ENSMUSG00000034902	Pip5k1c	0.041	0.05045	1.2726	0.00018	Transitional	16.2611	13.4267
ENSMUSG00000031555	Adam9	0.041	0.66006	0.17618	-7e-05	Transitional	24.292	20.5892
ENSMUSG00000032244	Fem1b	0.04	0.00069	3.11405	0.0008	Transitional	20.0885	18.5078
ENSMUSG00000045312	Lhfpl2	0.04	0.00584	2.19574	0.00063	Transitional	24.8009	23.7776
ENSMUSG00000021458	Aopep	0.04	0.0115	1.90497	0.00034	Transitional	13.8274	11.2917
ENSMUSG00000036636	Clcn7	0.04	0.01176	1.89549	0.00035	Transitional	10.1991	7.65548
ENSMUSG00000027368	Dusp2	0.04	0.3231	0.47907	2e-05	Transitional	11.9248	9.0187
ENSMUSG00000028478	Clta	0.039	0.00049	3.25773	0.00119	Transitional	73.7611	67.3952
ENSMUSG00000020564	Atxn7l1	0.039	0.49819	0.29525	-3e-05	Transitional	13.031	10.1735
ENSMUSG00000033285	Wdr3	0.038	0.01195	1.8888	0.00034	Transitional	10.8407	8.34836
ENSMUSG00000034160	Ogt	0.038	0.08048	1.07196	0.00024	Transitional	38.4734	35.7199
ENSMUSG00000004508	Gab2	0.038	0.13127	0.86247	8e-05	Transitional	16.2832	13.3253
ENSMUSG00000061288	Taok3	0.038	0.21712	0.64779	7e-05	Transitional	31.7478	28.3264
ENSMUSG00000006281	Tep1	0.038	0.50128	0.29264	-4e-05	Transitional	16.3274	13.2577
ENSMUSG00000045210	Vcpip1	0.037	0.00061	3.16593	0.00068	Transitional	18.7611	16.7277
ENSMUSG00000020590	Snx13	0.037	0.02142	1.63896	0.00028	Transitional	11.7699	9.24121
ENSMUSG00000033355	Rtp4	0.037	0.03168	1.47099	0.00023	Transitional	11.4602	9.5454
ENSMUSG00000021608	Lpcat1	0.037	0.03782	1.39555	0.00022	Transitional	11.5266	9.04687
ENSMUSG00000016664	Pacsin2	0.037	0.06124	1.18929	0.00016	Transitional	19.5354	17.0263
ENSMUSG00000003363	Pld3	0.037	0.07645	1.09417	0.0002	Transitional	28.0752	24.9747
ENSMUSG00000050029	Rap2c	0.037	0.11368	0.92366	0.00016	Transitional	26.5266	24.7183
ENSMUSG00000024187	Fam234a	0.037	0.7883	0.10066	-6e-05	Transitional	17.323	14.5815
ENSMUSG00000000134	Tfe3	0.036	0.19294	0.69833	9e-05	Transitional	24.4912	21.9299
C330007P06Rik	C330007P06Rik	0.036	0.27214	0.55199	2e-05	Transitional	14.3142	11.8522
ENSMUSG00000033192	Lpcat2	0.036	0.41086	0.37713	-2e-05	Transitional	12.6549	9.73411
ENSMUSG00000020346	Mgat1	0.036	0.47227	0.31765	-3e-05	Transitional	30.531	26.6252
ENSMUSG00000024219	Anks1	0.036	0.51897	0.27794	-3e-05	Transitional	11.9026	9.21023
ENSMUSG00000034480	Diaph2	0.036	0.67034	0.16968	-7e-05	Transitional	24.3805	21.4793
ENSMUSG00000118193	Arhgap26	0.036	0.9437	0.02481	-6e-05	Transitional	11.1504	8.29202
ENSMUSG00000029177	Cenpa	0.035	9e-05	3.97522	0.00103	Transitional	16.3053	10.9988
ENSMUSG00000027195	Hsd17b12	0.035	0.00092	2.99016	0.00075	Transitional	26.1947	22.1637
ENSMUSG00000006219	Fblim1	0.035	0.00124	2.86029	0.00058	Transitional	11.2168	7.43297
ENSMUSG00000028603	Scp2	0.035	0.04635	1.30827	0.00031	Transitional	45.1991	40.2771
ENSMUSG00000025034	Trim8	0.035	0.29206	0.52213	4e-05	Transitional	20.7301	18.4627
ENSMUSG00000034595	Ppp1r18	0.035	0.73345	0.13147	-0.0001	Transitional	43.208	39.9307
ENSMUSG00000027763	Mbnl1	0.034	1.57084e-18	17.6192	0.00562	Transitional	75.708	66.1249
ENSMUSG00000031851	Ntpcr	0.034	0.01328	1.84383	0.00033	Transitional	10.9292	8.86097
ENSMUSG00000027951	Adar	0.034	0.03285	1.45543	0.00023	Transitional	11.1062	8.92294
ENSMUSG00000015755	Tab2	0.034	0.09465	1.00246	0.00021	Transitional	41.9027	38.6858
ENSMUSG00000006418	Rnf114	0.034	0.12023	0.89994	9e-05	Transitional	13.4071	10.9819
ENSMUSG00000024381	Bin1	0.034	0.20702	0.66818	8e-05	Transitional	24.0708	21.6567
ENSMUSG00000041225	Arhgap12	0.034	0.70078	0.15097	-5e-05	Transitional	13.1416	10.7115
ENSMUSG00000017929	B4galt5	0.034	0.92017	0.03534	-0.00011	Transitional	30.2434	26.5632
ENSMUSG00000025138	Sirt7	0.033	0.01468	1.80064	0.00032	Transitional	12.5221	10.4608
ENSMUSG00000038976	Ppp1r9b	0.033	0.02648	1.54787	0.00034	Transitional	21.3274	19.4288
ENSMUSG00000004317	Clcn5	0.033	0.03442	1.43573	0.00029	Transitional	23.4734	19.2485
ENSMUSG00000027342	Pcna	0.033	0.06332	1.17505	0.00022	Transitional	31.7699	27.9292
ENSMUSG00000106734	Gm20559	0.033	0.14951	0.80745	7e-05	Transitional	10.2212	8.09768
Elmo1	Elmo1	0.033	0.36014	0.4331	2.73916e-06	Transitional	19.9557	17.3924
ENSMUSG00000008035	Mid1ip1	0.032	0.04017	1.36971	0.00021	Transitional	12.854	10.3932
ENSMUSG00000005506	Celf1	0.032	0.2212	0.64007	9e-05	Transitional	45.354	41.8037
ENSMUSG00000036707	Cab39	0.032	0.23202	0.61985	6e-05	Transitional	31.5044	29.2418
ENSMUSG00000027878	Notch2	0.032	0.3666	0.42546	1.00175e-07	Transitional	24.115	21.3469
ENSMUSG00000034187	Nsf	0.032	0.98848	0.00489	-0.00012	Transitional	24.3805	21.3131
ENSMUSG00000028582	Cc2d1b	0.031	0.02482	1.57552	0.00026	Transitional	10.531	8.492
ENSMUSG00000026972	Arrdc1	0.031	0.03537	1.42402	0.00022	Transitional	10.1106	7.9991
ENSMUSG00000079481	Nhsl2	0.031	0.13424	0.85297	7e-05	Transitional	14.5797	11.5283
ENSMUSG00000029311	Hsd17b11	0.031	0.33647	0.46183	9.52723e-06	Transitional	20.2212	18.0909
ENSMUSG00000064090	Vrk2	0.031	0.35496	0.43903	-5.24017e-06	Transitional	11.7035	9.53132
ENSMUSG00000021592	Arsk	0.031	0.35532	0.43867	-5.44758e-06	Transitional	11.0398	8.83844
ENSMUSG00000031608	Galnt7	0.031	0.54277	0.25897	-5e-05	Transitional	17.5443	14.9955
ENSMUSG00000027346	Gpcpd1	0.031	0.61279	0.20729	-6e-05	Transitional	19.292	16.8713
ENSMUSG00000034248	Slc25a37	0.031	0.80009	0.09428	-6e-05	Transitional	15.3761	12.8155
ENSMUSG00000014353	Tmem87b	0.031	0.82734	0.08038	-0.0001	Transitional	22.6327	19.6119
ENSMUSG00000022898	Vps26c	0.03	0.02896	1.50951	0.00025	Transitional	10.9734	9.0356
ENSMUSG00000028670	Lypla2	0.03	0.21713	0.64779	7e-05	Transitional	22.2788	20.0822
ENSMUSG00000030760	Acer3	0.03	0.31687	0.48708	2e-05	Transitional	25.0443	21.7271
ENSMUSG00000027397	Slc20a1	0.03	0.33753	0.46054	2e-05	Transitional	16.9248	15.6856
Hpcal1	Hpcal1	0.029	0.0015	2.77741	0.0007	Transitional	19.3584	18.5979
ENSMUSG00000049686	Orai1	0.029	0.0044	2.31805	0.00056	Transitional	19.8673	16.5784
ENSMUSG00000000282	Mnt	0.029	0.06939	1.13582	0.00015	Transitional	14.0487	12.1648
ENSMUSG00000020962	Gtf2a1	0.029	0.31948	0.48374	2.16755e-06	Transitional	16.0841	13.8717
ENSMUSG00000032020	Ubash3b	0.029	0.8458	0.07116	-6e-05	Transitional	12.8982	10.1651
ENSMUSG00000045817	Zfp36l2	0.028	5.30831e-14	13.1294	0.00438	Transitional	70.9292	63.3985
ENSMUSG00000046836	Brox	0.028	0.01302	1.85234	0.00033	Transitional	17.3451	15.7644
ENSMUSG00000029471	Camkk2	0.028	0.04804	1.29327	0.00026	Transitional	23.4956	21.7581
ENSMUSG00000015149	Sirt2	0.028	0.08915	1.02803	0.00018	Transitional	23.8053	21.9215
ENSMUSG00000021716	Srek1ip1	0.028	0.09285	1.01057	0.00012	Transitional	10.1327	8.39905
ENSMUSG00000033467	Crlf2	0.028	0.14389	0.82371	8e-05	Transitional	11.5266	9.66088
ENSMUSG00000001632	Brpf1	0.028	0.18874	0.70765	5e-05	Transitional	12.1903	10.2636
ENSMUSG00000026956	Uap1l1	0.028	0.26789	0.55861	6e-05	Transitional	18.1637	16.1249
ENSMUSG00000033499	Larp4b	0.028	0.27817	0.54276	5e-05	Transitional	36.7478	33.123
ENSMUSG00000057596	Trim30d	0.028	0.28108	0.53855	4e-05	Transitional	15.2434	13.6858
ENSMUSG00000047789	Slc38a9	0.028	0.32261	0.47965	2.80126e-06	Transitional	10.2655	8.35962
ENSMUSG00000036002	Fam214b	0.028	0.58865	0.22439	-4e-05	Transitional	13.5619	11.4832
ENSMUSG00000022237	Ankrd33b	0.027	0.0076	2.08313	0.00055	Transitional	12.4115	8.88351
ENSMUSG00000074743	Thbd	0.027	0.0088	2.02014	0.00054	Transitional	20.0885	17.2093
ENSMUSG00000052296	Ppp6r1	0.027	0.02066	1.65437	0.00028	Transitional	14.3142	12.7422
ENSMUSG00000024772	Ehd1	0.027	0.09699	0.992	0.00027	Transitional	52.1239	48.8424
ENSMUSG00000027207	Galk2	0.027	0.09771	0.9889	0.00011	Transitional	13.4292	11.779
ENSMUSG00000034560	Washc4	0.027	0.23524	0.61402	6e-05	Transitional	21.0398	19.1725
ENSMUSG00000020149	Rab1a	0.027	0.4903	0.30182	-4e-05	Transitional	45.6858	43.4824
ENSMUSG00000020733	Slc9a3r1	0.027	0.59303	0.22138	-6e-05	Transitional	18.3186	16.7277
ENSMUSG00000020115	Tbk1	0.026	0.00832	2.04439	0.00038	Transitional	14.4026	12.7845
ENSMUSG00000018572	Phf23	0.026	0.121	0.89724	0.00015	Transitional	22.2788	20.8934
Mapre2	Mapre2	0.026	0.13343	0.85546	0.00013	Transitional	31.5266	30.0079
ENSMUSG00000004530	Coro1c	0.026	0.13682	0.84491	0.00013	Transitional	26.1062	24.4451
ENSMUSG00000051510	Mafg	0.026	0.28622	0.53082	3e-05	Transitional	32.854	29.8164
ENSMUSG00000021770	Samd8	0.026	0.39549	0.39325	-4.95676e-06	Transitional	22.3673	20.7808
ENSMUSG00000027363	Usp8	0.026	0.50701	0.28777	-4e-05	Transitional	26.5044	24.3635
ENSMUSG00000022529	Zfp263	0.026	0.63084	0.19498	-5e-05	Transitional	14.5354	12.0099
ENSMUSG00000026358	Rgs1	0.025	4.93892e-07	6.22427	0.00194	Transitional	27.7876	21.3328
ENSMUSG00000035354	Uvrag	0.025	0.18522	0.71568	8e-05	Transitional	23.3407	20.5357
ENSMUSG00000097328	Tnfsf12	0.025	0.23698	0.61089	5e-05	Transitional	26.4823	23.6396
ENSMUSG00000031453	Rasa3	0.025	0.32715	0.47388	1.03399e-07	Transitional	15.531	13.59
ENSMUSG00000037868	Egr2	0.025	0.60729	0.21113	-6e-05	Transitional	16.7257	15.1279
ENSMUSG00000096727	Psmb9	0.024	0.00392	2.36716	0.00063	Transitional	17.2124	14.2266
ENSMUSG00000060519	Tor3a	0.024	0.0485	1.28932	0.00019	Transitional	12.854	11.993
ENSMUSG00000037369	Kdm6a	0.024	0.10081	0.97546	0.00011	Transitional	14.8673	13.4379
ENSMUSG00000024042	Sik1	0.024	0.19366	0.69678	0.00011	Transitional	32.1018	29.7797
ENSMUSG00000019832	Rab32	0.024	0.59073	0.223	-4e-05	Transitional	17.2788	15.4039
ENSMUSG00000032691	Nlrp3	0.023	5.79476e-10	9.12649	0.00282	Transitional	26.6814	19.8316
ENSMUSG00000027540	Ptpn1	0.023	0.0001	3.93259	0.00112	Transitional	43.031	38.0183
ENSMUSG00000026958	Dpp7	0.023	0.07219	1.11879	0.00015	Transitional	10.7965	9.43837
ENSMUSG00000047735	Samd9l	0.023	0.17638	0.73649	9e-05	Transitional	20.4867	18.1078
ENSMUSG00000051344	Plekhm3	0.023	0.51437	0.28174	-3e-05	Transitional	10.8628	9.04687
ENSMUSG00000026657	Frmd4a	0.023	0.52365	0.27411	-4e-05	Transitional	16.4381	14.1054
ENSMUSG00000034673	Pbx2	0.023	0.58917	0.22407	-4e-05	Transitional	12.677	11.0157
ENSMUSG00000005034	Prkacb	0.022	0.00023	3.57526	0.00103	Transitional	34.2699	29.7797
ENSMUSG00000022106	Rcbtb2	0.022	0.007	2.1182	0.0004	Transitional	15.9513	15.2433
ENSMUSG00000029265	Dr1	0.022	0.19841	0.68642	8e-05	Transitional	18.7389	17.3333
Lin54	Lin54	0.022	0.2453	0.59621	3e-05	Transitional	11.1947	9.75946
ENSMUSG00000024900	Cpt1a	0.022	0.63133	0.19471	-7e-05	Transitional	21.6814	19.8654
ENSMUSG00000045216	Hs6st1	0.022	0.83919	0.07442	-6e-05	Transitional	13.6726	11.8437
ENSMUSG00000089929	Bcl2a1b	0.021	1.59982e-15	14.6358	0.00431	Transitional	27.0575	19.0908
ENSMUSG00000052837	Junb	0.021	2.03152e-08	7.59746	0.0035	Transitional	91.1726	91.1813
ENSMUSG00000025612	Bach1	0.021	0.01611	1.76106	0.00055	Transitional	57.2788	51.1435
ENSMUSG00000040414	Slc25a28	0.021	0.01798	1.71413	0.00029	Transitional	15.4203	14.4941
ENSMUSG00000032312	Csk	0.021	0.13835	0.84026	0.00013	Transitional	21.969	20.7582
ENSMUSG00000009772	Nuak2	0.021	0.49592	0.29716	-4e-05	Transitional	10.6637	8.68353
ENSMUSG00000038664	Herc1	0.021	0.5331	0.26664	-5e-05	Transitional	30.0885	27.2927
ENSMUSG00000056268	Dennd1b	0.021	0.57719	0.23278	-5e-05	Transitional	18.5619	17.1558
ENSMUSG00000015882	Lcorl	0.021	0.67733	0.16546	-5e-05	Transitional	12.9646	11.2579
ENSMUSG00000015474	Ppt2	0.021	0.77898	0.1056	-6e-05	Transitional	13.5177	12.0775
ENSMUSG00000029413	Naaa	0.021	0.93223	0.02998	-0.00016	Transitional	28.1637	26.5125
ENSMUSG00000026269	Rnpepl1	0.02	0.03697	1.40519	0.00022	Transitional	11.5266	10.2974
ENSMUSG00000021972	Hmbox1	0.02	0.11427	0.9215	0.0001	Transitional	13.9602	12.7676
ENSMUSG00000049969	Plekhf2	0.02	0.37319	0.41802	-9.78193e-06	Transitional	12.3673	10.9396
ENSMUSG00000044496	2510039O18Rik	0.02	0.44024	0.34757	-3e-05	Transitional	20.1106	18.2712
ENSMUSG00000025041	Nt5c2	0.019	0.10529	0.95681	0.00011	Transitional	11.3496	10.227
ENSMUSG00000034786	Gpsm3	0.019	0.18979	0.70534	8e-05	Transitional	19.9115	18.6092
ENSMUSG00000057554	Lgals8	0.019	0.36829	0.42354	1e-05	Transitional	20	19.0542
ENSMUSG00000040451	Sgms1	0.019	0.68817	0.15871	-8e-05	Transitional	25.6637	23.8029
ENSMUSG00000009907	Vps4b	0.019	0.83144	0.07831	-0.0001	Transitional	31.8142	30.0867
Tmem65	Tmem65	0.019	0.88613	0.05157	-0.00011	Transitional	29.2257	27.2589
ENSMUSG00000022516	Nudt16l1	0.019	0.90361	0.04316	-6e-05	Transitional	10.0664	8.78774
ENSMUSG00000029475	Kdm2b	0.019	0.93055	0.03069	-6e-05	Transitional	11.5266	9.86649
ENSMUSG00000078515	Ddi2	0.018	0.04453	1.32546	0.00026	Transitional	29.8451	28.163
ENSMUSG00000015846	Rxra	0.018	0.21582	0.65033	4e-05	Transitional	11.5044	10.258
ENSMUSG00000019866	Crybg1	0.018	0.28489	0.53277	6.12606e-06	Transitional	10.4425	8.53425
ENSMUSG00000028955	Vamp3	0.018	0.35252	0.44196	4.96621e-06	Transitional	21.969	20.4653
ENSMUSG00000042659	Arrdc4	0.018	0.86742	0.06063	-6e-05	Transitional	13.3186	11.3396
ENSMUSG00000030144	Clec4d	0.017	5.27767e-17	16.1038	0.00474	Transitional	30.9956	21.2258
ENSMUSG00000029233	Srd5a3	0.017	0.01796	1.71454	0.0003	Transitional	12.5	11.8437
ENSMUSG00000018932	Map2k3	0.017	0.27123	0.55337	7e-05	Transitional	33.3628	33.154
ENSMUSG00000046139	Patl1	0.017	0.2799	0.54015	1e-05	Transitional	12.1681	11.1311
ENSMUSG00000021306	Gpr137b	0.017	0.39464	0.39411	-1e-05	Transitional	11.1947	9.6637
ENSMUSG00000020476	Dbnl	0.017	0.40483	0.38333	-1e-05	Transitional	17.9867	17.2826
ENSMUSG00000038886	Man2a2	0.017	0.45463	0.33389	-3e-05	Transitional	17.9646	16.57
ENSMUSG00000049624	Slc17a5	0.017	0.47787	0.31282	-3e-05	Transitional	10.9513	9.85523
ENSMUSG00000026896	Ifih1	0.017	0.67137	0.16909	-5e-05	Transitional	14.4248	12.9112
ENSMUSG00000021298	Gpr132	0.016	2e-05	4.54649	0.0012	Transitional	22.2124	17.2826
ENSMUSG00000059436	Max	0.016	0.08768	1.03508	0.0002	Transitional	19.9115	19.1866
ENSMUSG00000010277	2610507B11Rik	0.016	0.17023	0.75144	0.0001	Transitional	23.4513	22.5608
ENSMUSG00000039753	Fbxl5	0.016	0.27383	0.54944	4e-05	Transitional	27.2124	24.8282
ENSMUSG00000023947	Nfkbie	0.016	0.63932	0.18954	-7e-05	Transitional	18.6504	17.0291
ENSMUSG00000058239	Usf2	0.016	0.87028	0.05926	-0.00011	Transitional	36.1283	35.0777
ENSMUSG00000029714	Gigyf1	0.016	0.92241	0.03436	-6e-05	Transitional	15.4425	14.1533
ENSMUSG00000042410	Agps	0.015	0.37188	0.41939	-1e-05	Transitional	16.1947	15.0941
ENSMUSG00000035778	Ggta1	0.015	0.39018	0.39898	-2e-05	Transitional	13.385	11.6663
ENSMUSG00000020570	Sypl	0.015	0.45713	0.33166	-3e-05	Transitional	40.3319	37.531
ENSMUSG00000033128	Gga1	0.015	0.67301	0.16817	-5e-05	Transitional	14.2035	13.2042
ENSMUSG00000028149	Rap1gds1	0.015	0.73282	0.13178	-5e-05	Transitional	16.3717	15.1448
ENSMUSG00000034707	Gns	0.014	1.85208e-13	12.5914	0.00384	Transitional	54.3363	47.2285
ENSMUSG00000053907	Mat2a	0.014	0.041	1.361	0.0004	Transitional	53.031	48.7297
ENSMUSG00000020220	Vps13d	0.014	0.21995	0.64247	4e-05	Transitional	14.7566	14.1252
ENSMUSG00000030157	Clec2d	0.014	0.40192	0.38639	-9.31031e-06	Transitional	22.7434	21.4652
ENSMUSG00000023030	Slc11a2	0.014	0.44534	0.34264	-2e-05	Transitional	14.4026	13.7027
ENSMUSG00000015697	Setdb1	0.014	0.85285	0.06762	-6e-05	Transitional	10.4867	9.37641
ENSMUSG00000036155	Mgat5	0.014	0.96214	0.01655	-6e-05	Transitional	10.354	9.20741
ENSMUSG00000030707	Coro1a	0.013	2.31308e-27	26.3857	0.00793	Transitional	45.1549	32.2443
Mcfd2	Mcfd2	0.013	0.01919	1.68614	0.00045	Transitional	31.4381	30.4557
ENSMUSG00000035329	Fbxo33	0.013	0.25978	0.57158	2e-05	Transitional	12.4779	11.9226
ENSMUSG00000027502	Rtf2	0.013	0.5371	0.26346	-4e-05	Transitional	17.3009	16.3277
ENSMUSG00000009995	Taz	0.013	0.62474	0.19912	-5e-05	Transitional	11.8142	10.8467
ENSMUSG00000066150	Slc31a1	0.013	0.66814	0.17096	-5e-05	Transitional	15.885	15.156
ENSMUSG00000078517	Emc1	0.013	0.70871	0.14616	-5e-05	Transitional	12.1018	11.1283
ENSMUSG00000062232	Rapgef2	0.013	0.95644	0.01906	-0.00012	Transitional	19.2478	18.0937
ENSMUSG00000029501	Ankle2	0.012	0.3245	0.47726	9.31447e-07	Transitional	14.9115	14.2068
ENSMUSG00000032449	Slc25a36	0.012	0.35604	0.43793	-1.75939e-06	Transitional	22.3009	20.8089
ENSMUSG00000027852	Nras	0.012	0.55212	0.25185	-5e-05	Transitional	29.9336	29.2981
ENSMUSG00000039531	Zup1	0.012	0.80679	0.09095	-6e-05	Transitional	10.4867	9.71158
ENSMUSG00000046675	Tmem251	0.011	0.09163	1.01618	0.00012	Transitional	11.4159	10.8298
ENSMUSG00000037486	Asxl2	0.01	0.13687	0.84485	0.00012	Transitional	18.5398	17.0995
ENSMUSG00000075000	Nrbf2	0.01	0.4936	0.29905	-3e-05	Transitional	15.2434	14.1956
ENSMUSG00000022361	Zhx1	0.01	0.82546	0.0813	-6e-05	Transitional	15.9734	14.8603
ENSMUSG00000028098	Rnf115	0.009	0.04824	1.29157	0.00019	Transitional	16.9912	16.9023
ENSMUSG00000039782	Cpeb2	0.009	0.22988	0.62381	6e-05	Transitional	19.6239	18.5528
ENSMUSG00000047045	Tmem164	0.009	0.61482	0.20593	-4e-05	Transitional	10.2876	9.61863
ENSMUSG00000024474	Ik	0.009	0.6324	0.19404	-7e-05	Transitional	34.8673	33.3061
ENSMUSG00000029569	Tmem168	0.009	0.9423	0.02538	-6e-05	Transitional	11.8142	11.2072
ENSMUSG00000041268	Dmxl2	0.008	0.01575	1.77078	0.0003	Transitional	12.4336	10.6129
ENSMUSG00000029994	Anxa4	0.008	0.04684	1.30417	0.00026	Transitional	28.8496	28.132
ENSMUSG00000024457	Trim26	0.008	0.14059	0.83365	8e-05	Transitional	10.5089	10.1651
ENSMUSG00000020023	Tmcc3	0.008	0.18392	0.71867	5e-05	Transitional	12.2566	12.0494
ENSMUSG00000030982	Vps35l	0.008	0.42555	0.36209	-1.54651e-06	Transitional	19.1814	18.8683
ENSMUSG00000051650	B3gnt2	0.008	0.72438	0.13673	-9e-05	Transitional	21.7478	20.2794
ENSMUSG00000022895	Ets2	0.007	0.00018	3.6879	0.00113	Transitional	44.4248	42.6262
ENSMUSG00000002992	Apoc2	0.007	0.00316	2.45941	0.00059	Transitional	11.9248	9.26093
ENSMUSG00000015839	Nfe2l2	0.007	0.0144	1.80904	0.00061	Transitional	61.3938	58.8356
ENSMUSG00000054920	Klhl5	0.007	0.05311	1.25052	0.00017	Transitional	15.1991	14.1111
ENSMUSG00000030101	Sumf1	0.007	0.56739	0.24014	-4e-05	Transitional	11.5929	10.9678
ENSMUSG00000028398	Dmac1	0.007	0.86681	0.06086	-0.0001	Transitional	17.7876	17.5783
ENSMUSG00000026104	Stat1	0.006	0.64302	0.18717	-7e-05	Transitional	21.0619	21.3215
ENSMUSG00000040274	Cdk6	0.005	0.01736	1.72913	0.00037	Transitional	17.8761	16.0433
ENSMUSG00000020743	Mif4gd	0.005	0.66979	0.16997	-5e-05	Transitional	12.5885	12.3479
ENSMUSG00000031352	Hccs	0.005	0.92692	0.03231	-6e-05	Transitional	11.4823	11.3311
ENSMUSG00000031662	Snx20	0.004	9.69885e-09	7.91589	0.00217	Transitional	19.1372	15.7278
ENSMUSG00000020064	Herc4	0.004	0.12951	0.86817	8e-05	Transitional	13.7389	13.0689
ENSMUSG00000026319	Relch	0.004	0.29752	0.51416	9.3802e-06	Transitional	10.5974	10.3904
ENSMUSG00000049232	Tigd2	0.004	0.34243	0.4545	-9.13366e-06	Transitional	10.3319	9.94254
ENSMUSG00000019528	Gyg	0.004	0.45245	0.33591	-2e-05	Transitional	11.2611	10.9819
ENSMUSG00000052056	Zfp217	0.004	0.47505	0.31525	-3e-05	Transitional	12.0133	11.8015
ENSMUSG00000035696	Rnf38	0.003	0.06475	1.16558	0.00016	Transitional	12.2788	12.4747
ENSMUSG00000021890	Eaf1	0.003	0.26411	0.56459	2e-05	Transitional	12.6991	12.8605
ENSMUSG00000032350	Gclc	0.003	0.47356	0.31655	-3e-05	Transitional	12.9203	13.4999
ENSMUSG00000030868	Dctn5	0.003	0.641	0.18847	-5e-05	Transitional	10.9734	10.6073
ENSMUSG00000002325	Irf9	0.003	0.81722	0.08551	-0.0001	Transitional	18.8274	18.3219
ENSMUSG00000001123	Lgals9	0.002	0.13491	0.85089	0.00016	Transitional	31.3053	30.6726
ENSMUSG00000066152	Slc31a2	0.002	0.18588	0.71423	4e-05	Transitional	13.9159	13.4013
ENSMUSG00000035158	Mitf	0.002	0.26676	0.56037	3e-05	Transitional	19.4027	18.5162
ENSMUSG00000075700	Selenot	0.002	0.32499	0.47669	1e-05	Transitional	33.938	33.1005
ENSMUSG00000020817	Rabep1	0.002	0.65159	0.18172	-8e-05	Transitional	20.9956	20.3836
ENSMUSG00000033161	Atp1a1	0.001	0.00165	2.73806	0.00082	Transitional	52.2566	48.634
ENSMUSG00000026687	Aldh9a1	0.001	0.14849	0.81033	6e-05	Transitional	12.4336	11.9311
ENSMUSG00000021114	Atp6v1d	0.001	0.48582	0.30573	-4e-05	Transitional	28.6062	27.9236
ENSMUSG00000025178	Pi4k2a	0.001	0.56578	0.24131	-5e-05	Transitional	19.8673	20.1752
Hsp90aa1	Hsp90aa1	0	7.98202e-23	21.879	0.00751	Transitional	76.0177	75.7436
ENSMUSG00000063065	Mapk3	0	0.4049	0.38333	-2e-05	Transitional	21.969	21.4511
Washc5	Washc5	0	0.63285	0.19381	-5e-05	Transitional	11.3938	11.3959
ENSMUSG00000019790	Stxbp5	0	0.77261	0.1091	-6e-05	Transitional	10.7965	10.8523
ENSMUSG00000027351	Spred1	-0.001	0.00076	3.07013	0.00085	Transitional	37.0797	33.2413
ENSMUSG00000069539	Scyl2	-0.001	0.12212	0.89336	8e-05	Transitional	10.3319	10.2073
ENSMUSG00000030682	Cdipt	-0.001	0.78732	0.10112	-6e-05	Transitional	17.4779	17.598
ENSMUSG00000017119	Nbr1	-0.001	0.83321	0.07745	-6e-05	Transitional	11.5708	11.5227
ENSMUSG00000064254	Ethe1	-0.001	0.87622	0.05638	-6e-05	Transitional	13.6504	13.7675
ENSMUSG00000024190	Dusp1	-0.002	2.60464e-11	10.4611	0.00435	Transitional	89.2035	85.7706
ENSMUSG00000056121	Fez2	-0.002	0.009	2.01064	0.00036	Transitional	10.3982	10.0665
Dock11	Dock11	-0.002	0.02113	1.64483	0.00026	Transitional	16.792	16.2742
ENSMUSG00000042742	Bmt2	-0.002	0.21949	0.64331	4e-05	Transitional	11.2389	11.7198
ENSMUSG00000037992	Rara	-0.002	0.6506	0.18223	-7e-05	Transitional	18.385	18.7134
ENSMUSG00000039568	Ubald1	-0.002	0.69122	0.15687	-5e-05	Transitional	12.3894	12.7225
Marf1	Marf1	-0.002	0.75301	0.12011	-6e-05	Transitional	11.792	11.9677
ENSMUSG00000021987	Mtmr6	-0.002	0.76728	0.11203	-0.0001	Transitional	20.2655	20.1893
ENSMUSG00000025139	Tollip	-0.002	0.85934	0.06455	-0.0001	Transitional	19.9779	20.1611
Ifngr2	Ifngr2	-0.003	0.00154	2.76861	0.00068	Transitional	28.0752	26.6139
ENSMUSG00000055805	Fmnl1	-0.003	0.00189	2.68107	0.00053	Transitional	11.0398	10.334
ENSMUSG00000040033	Stat2	-0.003	0.14464	0.8216	0.00011	Transitional	17.323	17.1558
Uty	Uty	-0.003	0.18056	0.72653	5e-05	Transitional	10.9513	10.8974
mt-Nd6	mt-Nd6	-0.003	0.26239	0.56732	1e-05	Transitional	14.7566	14.4688
ENSMUSG00000069255	Dusp22	-0.003	0.27379	0.54944	9.29489e-06	Transitional	11.0619	10.7903
ENSMUSG00000037465	Klf10	-0.003	0.42123	0.36645	-2e-05	Transitional	22.3894	21.8201
Tcp11l2	Tcp11l2	-0.003	0.6726	0.16837	-8e-05	Transitional	18.0973	18.0937
ENSMUSG00000045665	Mfsd5	-0.004	0.05117	1.26657	0.00017	Transitional	13.1416	13.0267
ENSMUSG00000036501	Fam13b	-0.004	0.09293	1.01029	0.00011	Transitional	14.1814	14.0097
ENSMUSG00000040296	Ddx58	-0.004	0.1152	0.91803	9e-05	Transitional	14.2257	14.235
ENSMUSG00000026484	Rnf2	-0.004	0.28078	0.5389	7.58012e-06	Transitional	14.2699	14.2378
ENSMUSG00000071180	Smim15	-0.004	0.63872	0.18987	-7e-05	Transitional	23.7611	23.848
ENSMUSG00000022508	Bcl6	-0.004	0.65143	0.18175	-5e-05	Transitional	11.3053	12.0127
ENSMUSG00000021115	Vrk1	-0.005	6.89379e-07	6.08169	0.00147	Transitional	10.2212	9.28064
Ifnar2	Ifnar2	-0.005	0.00764	2.08051	0.00055	Transitional	48.6947	46.3469
ENSMUSG00000028995	Fam126a	-0.005	0.02783	1.52654	0.00031	Transitional	18.6062	17.9557
ENSMUSG00000002222	Rmnd5a	-0.005	0.04069	1.36416	0.00019	Transitional	17.4557	17.3727
ENSMUSG00000052419	2610001J05Rik	-0.005	0.0427	1.34352	0.00027	Transitional	19.4912	19.5555
ENSMUSG00000021583	Erap1	-0.005	0.08568	1.04492	0.00012	Transitional	10.7743	10.8861
ENSMUSG00000051319	Mtln	-0.005	0.13876	0.83904	7e-05	Transitional	12.6106	12.5873
Gm26917	Gm26917	-0.006	0.0003	3.47383	0.00106	Transitional	43.3407	39.3026
ENSMUSG00000024639	Gnaq	-0.006	0.02808	1.52273	0.00038	Transitional	35	33.6328
ENSMUSG00000017686	Rhot1	-0.006	0.22651	0.63	2e-05	Transitional	10.5089	10.7565
ENSMUSG00000062234	Gak	-0.006	0.23995	0.60563	5e-05	Transitional	19.0487	18.8824
ENSMUSG00000033793	Atp6v1h	-0.006	0.37378	0.4174	-5.09154e-06	Transitional	20.9513	21.0483
ENSMUSG00000026457	Adipor1	-0.006	0.64825	0.18373	-9e-05	Transitional	39.0487	38.9618
ENSMUSG00000026796	Fam129b	-0.006	0.68028	0.16365	-5e-05	Transitional	14.9115	15.142
ENSMUSG00000015247	Nipsnap3b	-0.006	0.85541	0.06646	-6e-05	Transitional	11.615	12.2803
Arhgap31	Arhgap31	-0.007	2.57969e-06	5.51413	0.00147	Transitional	22.7434	20.5526
Oxr1	Oxr1	-0.007	0.00151	2.77471	0.00056	Transitional	15.8628	15.5982
ENSMUSG00000079426	Arpc4	-0.007	0.00473	2.28672	0.00062	Transitional	42.0133	42.553
ENSMUSG00000034120	Srsf2	-0.007	0.04986	1.27764	0.00034	Transitional	53.385	51.6928
ENSMUSG00000034801	Sos2	-0.007	0.25819	0.57419	1e-05	Transitional	10.531	10.8776
ENSMUSG00000054693	Adam10	-0.008	0.13978	0.83593	0.00015	Transitional	35.708	35.1003
ENSMUSG00000038250	Usp38	-0.008	0.23872	0.60779	2e-05	Transitional	10.8407	10.9509
ENSMUSG00000048109	Rbm15	-0.008	0.30375	0.50529	7.00371e-07	Transitional	12.0133	12.2944
ENSMUSG00000040699	Limd2	-0.008	0.35872	0.43475	-1e-05	Transitional	10.3761	10.7087
ENSMUSG00000031557	Plekha2	-0.008	0.4485	0.33965	-3e-05	Transitional	13.385	13.7731
ENSMUSG00000005813	Metap1	-0.008	0.49279	0.29969	-4e-05	Transitional	10.0442	10.534
ENSMUSG00000039318	Rab3gap2	-0.008	0.49499	0.2979	-4e-05	Transitional	13.0752	13.5534
ENSMUSG00000008333	Snrpb2	-0.008	0.54649	0.25615	-6e-05	Transitional	34.115	33.8159
ENSMUSG00000024570	Rbfa	-0.008	0.80463	0.09189	-6e-05	Transitional	11.8142	12.5732
ENSMUSG00000037808	Fam76b	-0.008	0.84305	0.0725	-6e-05	Transitional	11.1283	11.7846
ENSMUSG00000036097	Slf2	-0.008	0.85491	0.06665	-6e-05	Transitional	11.5708	11.9733
ENSMUSG00000029213	Commd8	-0.009	0.17554	0.73847	5e-05	Transitional	17.323	17.5867
ENSMUSG00000022089	Bin3	-0.009	0.32001	0.4831	-4.27819e-06	Transitional	9.95575	10.4692
ENSMUSG00000038608	Dock10	-0.01	2e-05	4.63146	0.00121	Transitional	19.7345	18.0092
ENSMUSG00000013698	Pea15a	-0.01	0.00116	2.88873	0.00071	Transitional	26.3274	25.3436
ENSMUSG00000028059	Arhgef2	-0.01	0.02751	1.53143	0.00031	Transitional	22.3451	22.0933
ENSMUSG00000018189	Uchl5	-0.01	0.03912	1.38101	0.0002	Transitional	9.80088	10.058
ENSMUSG00000025019	Lcor	-0.01	0.03912	1.38101	0.0002	Transitional	10.2876	10.6946
ENSMUSG00000018848	Rars	-0.01	0.08627	1.042	0.00017	Transitional	17.7876	17.7726
ENSMUSG00000040565	Btaf1	-0.01	0.43199	0.35571	-3e-05	Transitional	16.1062	16.753
ENSMUSG00000040455	Usp45	-0.01	0.80919	0.08973	-6e-05	Transitional	10.5752	11.2354
ENSMUSG00000038872	Zfhx3	-0.011	2.31636e-11	10.5115	0.00308	Transitional	37.0575	32.4161
ENSMUSG00000022723	Crybg3	-0.011	0.00068	3.11868	0.00065	Transitional	14.115	13.9308
ENSMUSG00000028525	Pde4b	-0.011	0.00618	2.17147	0.00064	Transitional	36.7699	34.1032
ENSMUSG00000046718	Bst2	-0.011	0.0163	1.75611	0.0005	Transitional	45.2655	40.142
ENSMUSG00000020265	Sumo3	-0.011	0.04185	1.35214	0.00027	Transitional	28.8274	28.7066
ENSMUSG00000070327	Rnf213	-0.011	0.17435	0.74122	0.00011	Transitional	25.9956	24.6902
ENSMUSG00000038280	Ostm1	-0.011	0.19967	0.68373	4e-05	Transitional	10.7743	11.2691
ENSMUSG00000032436	Cmtm7	-0.011	0.22125	0.64006	6e-05	Transitional	20.2434	20.6765
ENSMUSG00000044471	Lncpint	-0.011	0.22521	0.63242	3e-05	Transitional	14.2699	14.5167
ENSMUSG00000024477	Pggt1b	-0.011	0.38959	0.39955	-2e-05	Transitional	13.9823	14.6575
ENSMUSG00000089911	Mfsd14a	-0.011	0.54733	0.25556	-4e-05	Transitional	13.4513	14.0998
ENSMUSG00000046314	Stxbp6	-0.012	0.00349	2.41656	0.00046	Transitional	11.3496	11.2579
ENSMUSG00000062014	Gmfb	-0.012	0.00678	2.13197	0.00049	Transitional	23.4513	23.2086
ENSMUSG00000058709	Egln2	-0.012	0.01657	1.74905	0.00029	Transitional	13.1858	13.5872
ENSMUSG00000023277	Twf2	-0.012	0.02554	1.56331	0.00032	Transitional	17.8761	17.7501
ENSMUSG00000004677	Myo9b	-0.012	0.03852	1.38764	0.00027	Transitional	19.8673	19.933
ENSMUSG00000026663	Atf6	-0.012	0.03918	1.38052	0.00027	Transitional	24.2699	24.3663
ENSMUSG00000008398	Elk3	-0.012	0.0465	1.30701	0.00025	Transitional	20.2434	19.9499
ENSMUSG00000046034	Otulin	-0.012	0.06906	1.13776	0.00014	Transitional	16.5708	17.1248
ENSMUSG00000004071	Cdip1	-0.012	0.26409	0.56459	1e-05	Transitional	11.5929	12.1367
ENSMUSG00000062901	Klhl24	-0.012	0.45477	0.33383	-3e-05	Transitional	25.4646	26.1154
ENSMUSG00000034341	Wbp2	-0.012	0.53301	0.26664	-4e-05	Transitional	17.1903	17.7276
Mcur1	Mcur1	-0.013	0.01199	1.8872	0.00032	Transitional	10.9292	11.4719
ENSMUSG00000032594	Ip6k1	-0.013	0.03566	1.42055	0.00021	Transitional	13.4071	13.9646
ENSMUSG00000070002	Ell	-0.013	0.07086	1.12675	0.00014	Transitional	11.6593	12.2521
ENSMUSG00000022867	Usp25	-0.013	0.10483	0.95862	0.0002	Transitional	31.4602	32.3625
ENSMUSG00000030104	Edem1	-0.013	0.17531	0.73899	0.00012	Transitional	32.8097	33.2075
ENSMUSG00000035399	Oser1	-0.013	0.19748	0.68839	7e-05	Transitional	18.3186	18.7753
Trappc8	Trappc8	-0.013	0.40561	0.38265	-2e-05	Transitional	9.93363	10.7396
ENSMUSG00000021147	Wdr37	-0.013	0.50921	0.28604	-4e-05	Transitional	11.3717	12.1564
ENSMUSG00000063785	Utp14a	-0.013	0.54432	0.2578	-4e-05	Transitional	10.7743	11.5818
ENSMUSG00000023010	Tmbim6	-0.014	0.01474	1.79897	0.00056	Transitional	67.0797	64.3449
ENSMUSG00000025198	Erlin1	-0.014	0.03684	1.40665	0.0002	Transitional	9.4469	10.1425
ENSMUSG00000038384	Setd1b	-0.014	0.10111	0.97424	0.00015	Transitional	18.1195	18.581
ENSMUSG00000026349	Ccnt2	-0.014	0.62096	0.20168	-5e-05	Transitional	17.8761	19.0148
ENSMUSG00000028048	Gba	-0.014	0.8051	0.09179	-6e-05	Transitional	12.9425	14.1871
ENSMUSG00000019810	Fuca2	-0.015	2e-05	4.75522	0.0011	Transitional	15.3319	15.325
ENSMUSG00000109901	Chmp1b	-0.015	0.00267	2.53243	0.00049	Transitional	13.4734	13.9505
ENSMUSG00000021591	Glrx	-0.015	0.11656	0.9131	9e-05	Transitional	14.1593	14.128
ENSMUSG00000052253	Zfp622	-0.015	0.14335	0.82528	7e-05	Transitional	14.1372	14.8857
ENSMUSG00000047213	Ythdf3	-0.015	0.41328	0.37466	-2e-05	Transitional	24.2257	25.1887
ENSMUSG00000028842	Ago3	-0.016	0.00092	2.98697	0.00073	Transitional	18.7168	18.5162
ENSMUSG00000029772	Ahcyl2	-0.016	0.01119	1.91663	0.00033	Transitional	11.6814	11.9057
ENSMUSG00000001419	Mef2d	-0.016	0.06287	1.17808	0.00021	Transitional	28.5619	28.6024
ENSMUSG00000028680	Plk3	-0.016	0.11553	0.91688	9e-05	Transitional	11.8142	12.4465
ENSMUSG00000017631	Abr	-0.017	0.0337	1.44455	0.00021	Transitional	13.4292	14.2491
ENSMUSG00000039100	2022-03-06	-0.017	0.04875	1.28711	0.00025	Transitional	18.0752	18.9556
Tmem50b	Tmem50b	-0.017	0.05908	1.20463	0.00015	Transitional	11.8584	12.7901
ENSMUSG00000008855	Hdac5	-0.017	0.12211	0.89336	8e-05	Transitional	14.2699	15.1645
ENSMUSG00000032309	Fbxo22	-0.017	0.46979	0.31986	-3e-05	Transitional	13.5841	14.7307
ENSMUSG00000033386	Frrs1	-0.018	0.0003	3.47022	0.00075	Transitional	15.6195	15.9503
ENSMUSG00000020409	Slu7	-0.018	0.05946	1.20186	0.00015	Transitional	12.0354	13.0211
ENSMUSG00000004798	Ulk2	-0.018	0.14026	0.83451	7e-05	Transitional	15.4203	16.339
ENSMUSG00000040774	Cept1	-0.018	0.20456	0.67329	7e-05	Transitional	17.4115	18.8345
ENSMUSG00000024339	Tap2	-0.018	0.22981	0.62387	2e-05	Transitional	12.7434	13.8858
ENSMUSG00000057440	Mpp7	-0.019	7.88737e-06	5.03399	0.00145	Transitional	30.1549	27.5124
ENSMUSG00000028745	Capzb	-0.019	4e-05	4.29155	0.00147	Transitional	69.0266	67.1277
Stard3nl	Stard3nl	-0.019	0.00439	2.31819	0.00054	Transitional	22.1018	22.5101
ENSMUSG00000036620	Mgat4b	-0.019	0.01557	1.77552	0.0003	Transitional	13.0752	13.7168
ENSMUSG00000025609	Mkln1	-0.019	0.04619	1.30965	0.00025	Transitional	28.1416	28.3883
Ranbp9	Ranbp9	-0.019	0.04644	1.30751	0.00018	Transitional	13.2743	14.2632
ENSMUSG00000031627	Irf2	-0.019	0.13344	0.85546	0.00012	Transitional	31.7699	32.3794
ENSMUSG00000057110	Cntrl	-0.019	0.37193	0.41939	-2e-05	Transitional	9.77876	10.9255
ENSMUSG00000020184	Mdm2	-0.019	0.42825	0.35941	-2e-05	Transitional	25.4646	25.9154
ENSMUSG00000040818	Dennd6a	-0.02	0.01621	1.75842	0.00029	Transitional	12.8319	13.9787
ENSMUSG00000004880	Lbr	-0.02	0.01631	1.75569	0.00039	Transitional	16.2832	17.0516
ENSMUSG00000039968	Rsbn1l	-0.02	0.0185	1.702	0.00028	Transitional	15.5752	16.4601
ENSMUSG00000024507	Hsd17b4	-0.02	0.05786	1.21351	0.00016	Transitional	12.1239	13.207
ENSMUSG00000058440	Nrf1	-0.02	0.17446	0.74101	5e-05	Transitional	8.71681	10.013
ENSMUSG00000022500	Litaf	-0.02	0.24034	0.605	9e-05	Transitional	50.3982	50.3549
ENSMUSG00000011148	Adssl1	-0.021	2.84568e-10	9.43201	0.00241	Transitional	11.5266	10.903
ENSMUSG00000066278	Vps37b	-0.021	0.0002	3.63852	0.00103	Transitional	21.9248	19.1049
ENSMUSG00000004319	Clcn3	-0.021	0.00027	3.5108	0.00076	Transitional	14.3584	14.7983
ENSMUSG00000028514	Usp24	-0.021	0.00061	3.16453	0.00066	Transitional	12.5221	13.3168
ENSMUSG00000029647	Pan3	-0.021	0.01497	1.79235	0.00039	Transitional	21.9248	22.5693
ENSMUSG00000022013	Dnajc15	-0.021	0.02978	1.49749	0.00023	Transitional	14.646	15.7334
ENSMUSG00000028693	Nasp	-0.021	0.06746	1.14792	0.00021	Transitional	20.6195	21.9102
ENSMUSG00000028228	Cpne3	-0.021	0.15154	0.80166	0.00011	Transitional	25.2434	26.2562
Frg1	Frg1	-0.021	0.31907	0.48423	3e-05	Transitional	16.6593	18.0515
ENSMUSG00000033767	Tmem131l	-0.022	2e-05	4.68062	0.00108	Transitional	10.1106	10.7819
ENSMUSG00000025199	Chuk	-0.022	0.0025	2.55895	0.0005	Transitional	12.5	13.59
Daxx	Daxx	-0.022	0.0026	2.54218	0.0005	Transitional	14.1814	15.4039
ENSMUSG00000021262	Evl	-0.022	0.00633	2.16149	0.0004	Transitional	13.6726	14.5477
ENSMUSG00000035284	Vps13c	-0.022	0.00727	2.10196	0.00048	Transitional	17.3451	18.3247
ENSMUSG00000022848	Slc49a4	-0.022	0.02373	1.59484	0.00034	Transitional	16.969	17.7698
ENSMUSG00000024675	Ms4a4c	-0.022	0.03267	1.45785	0.0003	Transitional	10.8407	10.5397
ENSMUSG00000002147	Stat6	-0.022	0.03388	1.44243	0.00021	Transitional	17.0575	18.2712
ENSMUSG00000022008	Gpalpp1	-0.022	0.12286	0.89084	8e-05	Transitional	14.2035	15.0856
ENSMUSG00000024483	Ankhd1	-0.022	0.1586	0.78204	0.0001	Transitional	18.7168	19.9273
ENSMUSG00000028954	Nub1	-0.022	0.17911	0.72996	5e-05	Transitional	10.9734	12.3
ENSMUSG00000038619	Ensa	-0.022	0.20795	0.66631	7e-05	Transitional	22.3009	23.5523
ENSMUSG00000020700	Map3k3	-0.022	0.20909	0.66401	3e-05	Transitional	9.40265	10.8438
ENSMUSG00000031897	Psmb10	-0.022	0.24985	0.58829	5e-05	Transitional	19.7566	21.2032
ENSMUSG00000006362	Cbfa2t3	-0.023	9.79312e-12	10.8825	0.00309	Transitional	12.2124	10.0806
ENSMUSG00000031659	Adcy7	-0.023	6e-05	4.15912	0.00107	Transitional	19.0929	19.4316
ENSMUSG00000028634	Hivep3	-0.023	0.00042	3.32451	0.00071	Transitional	10.2876	11.0044
ENSMUSG00000034940	Synrg	-0.023	0.00804	2.05886	0.00037	Transitional	10.3097	11.5762
Cep120	Cep120	-0.023	0.01107	1.92127	0.00033	Transitional	9.66814	11.041
ENSMUSG00000040483	Xaf1	-0.023	0.01173	1.89645	0.00033	Transitional	8.9823	10.32
ENSMUSG00000048807	Slc35e4	-0.023	0.01184	1.8927	0.00033	Transitional	10.5089	11.7198
ENSMUSG00000014668	Chfr	-0.023	0.02461	1.57911	0.00025	Transitional	10.8407	12.224
ENSMUSG00000029922	Mkrn1	-0.023	0.02756	1.53082	0.00032	Transitional	24.5354	25.3042
ENSMUSG00000042524	Sun2	-0.023	0.14663	0.81574	6e-05	Transitional	8.96018	10.4129
ENSMUSG00000019256	Ahr	-0.024	2.4634e-06	5.53382	0.00149	Transitional	13.9823	13.5703
ENSMUSG00000045078	Rnf216	-0.024	0.00022	3.60092	0.00078	Transitional	15.6416	16.4263
ENSMUSG00000070031	Sp140	-0.024	0.00143	2.79901	0.00057	Transitional	12.5221	13.3224
ENSMUSG00000062202	Btbd9	-0.024	0.00227	2.60047	0.00051	Transitional	13.4734	14.2238
ENSMUSG00000020773	Trim47	-0.024	0.00363	2.39939	0.00046	Transitional	10.2434	11.1002
ENSMUSG00000000708	Kat2b	-0.024	0.01204	1.88567	0.00042	Transitional	18.8274	19.8287
ENSMUSG00000017670	Elmo2	-0.024	0.01414	1.81673	0.00031	Transitional	10.0442	11.5001
ENSMUSG00000023353	Agap3	-0.024	0.01673	1.74499	0.00029	Transitional	8.91593	10.3087
ENSMUSG00000028057	Rit1	-0.024	0.0184	1.70418	0.00028	Transitional	12.4115	13.759
ENSMUSG00000026496	Parp1	-0.024	0.04277	1.34283	0.00026	Transitional	16.0398	17.1417
ENSMUSG00000033671	Cep350	-0.024	0.06442	1.1676	0.00021	Transitional	26.1283	26.8758
ENSMUSG00000018322	Tomm34	-0.024	0.17191	0.74727	5e-05	Transitional	10.708	12.2634
ENSMUSG00000068335	Dok1	-0.025	2.64808e-08	7.48289	0.00186	Transitional	10.8186	11.3142
ENSMUSG00000031540	Kat6a	-0.025	0.00024	3.56652	0.0009	Transitional	26.2168	26.5857
ENSMUSG00000005803	Sqor	-0.025	0.00056	3.20525	0.00067	Transitional	10.2876	11.4973
ENSMUSG00000020015	Cdk17	-0.025	0.00255	2.55082	0.0005	Transitional	11.2168	12.5732
ENSMUSG00000049401	Ogfr	-0.025	0.14409	0.82317	0.00011	Transitional	16.9027	18.3782
ENSMUSG00000032504	Pdcd6ip	-0.025	0.33912	0.45856	2e-05	Transitional	38.6504	39.8856
ENSMUSG00000026112	Coa5	-0.025	0.78363	0.10309	-6e-05	Transitional	14.8451	16.8882
ENSMUSG00000009030	Pdcl	-0.026	0.00031	3.4594	0.00074	Transitional	8.80531	10.2918
ENSMUSG00000036769	Wdr44	-0.026	0.00168	2.7312	0.00055	Transitional	9.77876	11.1875
Ifnar1	Ifnar1	-0.026	0.00391	2.36806	0.00056	Transitional	30.3319	30.6839
ENSMUSG00000048878	Hexim1	-0.026	0.0042	2.33697	0.00055	Transitional	23.2743	24.0508
ENSMUSG00000032563	Mrpl3	-0.026	0.00734	2.09777	0.00038	Transitional	10.9734	12.5113
ENSMUSG00000019951	Uhrf1bp1l	-0.026	0.02084	1.65066	0.00035	Transitional	16.9469	18.1135
ENSMUSG00000029518	Rab35	-0.026	0.04659	1.30625	0.00032	Transitional	16.8142	18.2177
ENSMUSG00000040054	Baz2a	-0.026	0.0589	1.20583	0.00016	Transitional	16.1726	17.5304
ENSMUSG00000015714	Cers2	-0.026	0.22902	0.62528	5e-05	Transitional	26.1062	27.6053
ENSMUSG00000034412	Tbc1d10a	-0.026	0.28075	0.5389	7.54379e-06	Transitional	12.3894	14.1364
ENSMUSG00000060475	Wtap	-0.026	0.30905	0.49786	3e-05	Transitional	16.5708	18.3867
ENSMUSG00000044080	S100a1	-0.027	2e-05	4.73926	0.00126	Transitional	16.2389	16.6066
ENSMUSG00000041236	Vps41	-0.027	0.00072	3.09374	0.00078	Transitional	17.4779	18.5303
ENSMUSG00000005534	Insr	-0.027	0.00094	2.97841	0.00061	Transitional	10.8628	11.9649
ENSMUSG00000026565	Pou2f1	-0.027	0.00778	2.07319	0.00037	Transitional	9.15929	10.7903
ENSMUSG00000026664	Phyh	-0.027	0.01038	1.94917	0.00034	Transitional	13.7389	15.0293
ENSMUSG00000038369	Ncoa6	-0.027	0.01204	1.88556	0.00033	Transitional	13.385	14.9589
ENSMUSG00000020893	Per1	-0.027	0.02252	1.61716	0.00034	Transitional	23.8717	24.8986
ENSMUSG00000033159	Cnppd1	-0.027	0.04412	1.32947	0.00025	Transitional	18.7389	20.2484
ENSMUSG00000038773	Kdm3b	-0.027	0.09943	0.98138	0.0001	Transitional	8.45133	10.2355
ENSMUSG00000078676	Casc3	-0.027	0.21886	0.64448	3e-05	Transitional	11.969	13.8153
ENSMUSG00000063049	Ing2	-0.028	0.00071	3.09921	0.00065	Transitional	12.9203	14.5533
ENSMUSG00000025025	Mxi1	-0.028	0.00101	2.94877	0.00082	Transitional	28.8496	28.67
ENSMUSG00000025040	Fundc1	-0.028	0.00184	2.69186	0.00054	Transitional	11.9469	13.4717
ENSMUSG00000024712	Rfk	-0.028	0.003	2.48127	0.00048	Transitional	13.6504	15.111
ENSMUSG00000024045	Akap8	-0.028	0.00375	2.38605	0.00045	Transitional	8.58407	10.2721
ENSMUSG00000039449	Prpf18	-0.028	0.02288	1.6104	0.00025	Transitional	11.1726	12.8042
ENSMUSG00000032067	Pts	-0.028	0.02638	1.5493	0.00024	Transitional	9.02655	10.4692
ENSMUSG00000004936	Map2k1	-0.028	0.03755	1.39855	0.0002	Transitional	9.02655	10.6354
ENSMUSG00000045427	Hnrnph2	-0.028	0.17781	0.73304	9e-05	Transitional	30.4867	32.2527
ENSMUSG00000023994	Nfya	-0.029	0.00033	3.42564	0.00073	Transitional	11.3274	12.6634
ENSMUSG00000048118	Arid4a	-0.029	0.00113	2.90234	0.00071	Transitional	22.9203	23.8142
ENSMUSG00000008475	Arpc5	-0.029	0.00168	2.73075	0.00094	Transitional	74.7124	72.4031
ENSMUSG00000022771	Ppil2	-0.029	0.00204	2.64803	0.00052	Transitional	8.9823	10.6495
ENSMUSG00000031153	Gripap1	-0.029	0.00432	2.32492	0.00044	Transitional	12.5221	14.1759
ENSMUSG00000024773	Atg2a	-0.029	0.01639	1.75375	0.00029	Transitional	10.531	12.2352
ENSMUSG00000049354	Dcaf7	-0.029	0.03659	1.40951	0.0002	Transitional	11.0398	12.8577
ENSMUSG00000039841	Zfp800	-0.029	0.12505	0.88325	8e-05	Transitional	14.1372	15.9785
ENSMUSG00000053716	Dusp7	-0.03	1.35277e-08	7.77255	0.00215	Transitional	16.5487	16.2545
ENSMUSG00000025702	2022-03-08	-0.03	0.00033	3.42626	0.00073	Transitional	12.1903	13.5534
ENSMUSG00000053877	Srcap	-0.03	0.00439	2.3183	0.00044	Transitional	9.69027	11.4804
ENSMUSG00000003226	Ranbp2	-0.03	0.00519	2.24637	0.0006	Transitional	33.7611	34.6637
ENSMUSG00000006599	Gtf2h1	-0.03	0.00632	2.16207	0.0004	Transitional	12.4115	14.0998
ENSMUSG00000022009	Nufip1	-0.03	0.00712	2.11123	0.00038	Transitional	10.177	11.1931
Atp7a	Atp7a	-0.03	0.00831	2.04479	0.00037	Transitional	14.823	16.3024
ENSMUSG00000030793	Pycard	-0.03	0.01748	1.72612	0.00038	Transitional	26.1947	25.1042
ENSMUSG00000049339	Retreg2	-0.03	0.06104	1.19068	0.00015	Transitional	13.7611	15.77
ENSMUSG00000021824	Ap3m1	-0.03	0.183	0.72079	4e-05	Transitional	10	12.0944
ENSMUSG00000024826	Dpf2	-0.03	0.23214	0.61972	2e-05	Transitional	8.47345	10.6044
ENSMUSG00000034602	Mon2	-0.031	3.82727e-07	6.33407	0.00171	Transitional	26.9469	27.1265
ENSMUSG00000095687	Rnaset2a	-0.031	4e-05	4.30535	0.00097	Transitional	8.56195	10.2721
ENSMUSG00000025354	Dnajc14	-0.031	0.00024	3.56208	0.00077	Transitional	14.4248	16.0461
ENSMUSG00000038172	Ttc39b	-0.031	0.00144	2.79586	0.00056	Transitional	11.8363	13.4069
ENSMUSG00000041278	Ttc1	-0.031	0.00159	2.75283	0.00055	Transitional	9.66814	11.4325
ENSMUSG00000032905	Atg12	-0.031	0.00854	2.03328	0.00036	Transitional	14.6239	16.5502
ENSMUSG00000059486	Kbtbd2	-0.031	0.01099	1.92435	0.00033	Transitional	9.77876	11.5846
ENSMUSG00000022992	Kansl2	-0.031	0.01996	1.66927	0.00027	Transitional	9.64602	11.579
ENSMUSG00000025451	Paip1	-0.031	0.02464	1.57877	0.00025	Transitional	14.115	16.1841
Tcof1	Tcof1	-0.031	0.03565	1.42066	0.00028	Transitional	15.8186	17.4262
ENSMUSG00000026005	Rpe	-0.031	0.04753	1.29787	0.00018	Transitional	8.82743	10.9255
ENSMUSG00000002718	Cse1l	-0.032	4e-05	4.36389	0.00099	Transitional	10.2434	11.7818
ENSMUSG00000020198	Ap3d1	-0.032	0.00072	3.09399	0.00077	Transitional	22.146	23.4058
ENSMUSG00000037646	Vps13b	-0.032	0.00193	2.67092	0.00053	Transitional	12.5221	14.2604
Zmiz1	Zmiz1	-0.032	0.00316	2.45877	0.00067	Transitional	43.8496	43.1247
ENSMUSG00000029344	Tpst2	-0.032	0.00428	2.32953	0.00054	Transitional	18.2743	19.7809
ENSMUSG00000039428	Tmem135	-0.032	0.03086	1.48214	0.00022	Transitional	9.80088	11.8381
ENSMUSG00000020271	Fbxw11	-0.032	0.03211	1.4652	0.00022	Transitional	11.3496	13.3027
ENSMUSG00000030123	Plxnd1	-0.033	4.31731e-11	10.2436	0.00284	Transitional	20.4646	17.9614
ENSMUSG00000061436	Hipk2	-0.033	0.00018	3.69891	0.00081	Transitional	11.792	13.2548
ENSMUSG00000031021	Tmem9b	-0.033	0.00056	3.20262	0.00067	Transitional	15.5752	17.1896
ENSMUSG00000022906	Parp9	-0.033	0.00074	3.08433	0.00064	Transitional	12.0354	13.6745
ENSMUSG00000051853	Arf3	-0.033	0.00113	2.90232	0.00071	Transitional	25.0443	26.397
ENSMUSG00000056216	Cebpg	-0.033	0.00237	2.58279	0.00062	Transitional	27.1681	28.1349
ENSMUSG00000025898	Cwf19l2	-0.033	0.00318	2.45711	0.00047	Transitional	10.8628	12.9084
ENSMUSG00000026004	Kansl1l	-0.033	0.00616	2.17316	0.0004	Transitional	9.13717	11.1368
ENSMUSG00000021686	Ap3b1	-0.033	0.00719	2.1066	0.00048	Transitional	20.9513	22.6115
ENSMUSG00000017548	Suz12	-0.033	0.01255	1.86817	0.00041	Transitional	17.8761	19.4823
ENSMUSG00000011960	Ccnt1	-0.033	0.01416	1.81609	0.0004	Transitional	27.4115	28.8418
ENSMUSG00000027942	4933434E20Rik	-0.033	0.02538	1.56607	0.00024	Transitional	9.9115	12.0437
ENSMUSG00000018412	Kansl1	-0.033	0.03351	1.44699	0.00029	Transitional	18.4956	20.5583
ENSMUSG00000042492	Tbc1d10b	-0.033	0.0646	1.1665	0.00014	Transitional	8.29646	10.489
ENSMUSG00000057137	Tmem140	-0.034	7.33069e-07	6.05552	0.00146	Transitional	10.6637	11.9198
ENSMUSG00000025190	Got1	-0.034	3.59239e-06	5.3715	0.00166	Transitional	36.2611	34.6243
ENSMUSG00000040945	Rcc2	-0.034	9e-05	3.98726	0.00103	Transitional	17.0133	18.3416
Jarid2	Jarid2	-0.034	0.00032	3.44792	0.00096	Transitional	28.6283	28.6362
ENSMUSG00000014470	Rnf166	-0.034	0.00101	2.95023	0.00061	Transitional	12.6991	14.5984
Socs4	Socs4	-0.034	0.00129	2.84242	0.00058	Transitional	12.8982	14.7138
ENSMUSG00000015189	Casd1	-0.034	0.0026	2.54252	0.0005	Transitional	10.6195	12.6352
ENSMUSG00000037503	Fam168b	-0.034	0.00275	2.5192	0.0006	Transitional	28.5841	29.7516
ENSMUSG00000033444	Specc1l	-0.034	0.01135	1.91058	0.00043	Transitional	20.1991	22.1383
ENSMUSG00000020063	Sirt1	-0.034	0.01511	1.78863	0.0003	Transitional	9.80088	11.9902
ENSMUSG00000025220	Oga	-0.034	0.01828	1.70708	0.00037	Transitional	22.1239	23.7691
ENSMUSG00000037295	Ldlrap1	-0.034	0.11064	0.93536	9e-05	Transitional	9.00442	11.3818
ENSMUSG00000037993	Dhx38	-0.035	2e-05	4.54214	0.00104	Transitional	10.3097	12.2381
ENSMUSG00000024222	Fkbp5	-0.035	0.00022	3.59516	0.00078	Transitional	14.469	16.1756
ENSMUSG00000029681	Bcl7b	-0.035	0.00113	2.90213	0.00059	Transitional	14.6681	16.3728
ENSMUSG00000038002	Cramp1l	-0.035	0.00417	2.34021	0.00044	Transitional	8.9823	11.103
ENSMUSG00000020677	Ddx52	-0.035	0.00691	2.12344	0.00039	Transitional	8.14159	10.3848
ENSMUSG00000035401	Emsy	-0.035	0.14055	0.83368	0.00011	Transitional	15.6195	17.8881
ENSMUSG00000047407	Tgif1	-0.035	0.58849	0.22443	-8e-05	Transitional	38.7168	41.2066
ENSMUSG00000031666	Rbl2	-0.036	6e-05	4.13653	0.00093	Transitional	10.1327	12.1845
ENSMUSG00000031938	4931406C07Rik	-0.036	0.00052	3.23361	0.00068	Transitional	11.5708	13.5393
ENSMUSG00000032580	Rbm5	-0.036	0.00068	3.12087	0.00078	Transitional	30.1327	31.3289
ENSMUSG00000052593	Adam17	-0.036	0.00154	2.76866	0.00076	Transitional	32.8761	33.9567
ENSMUSG00000047514	Tspyl1	-0.036	0.00385	2.37412	0.00045	Transitional	11.8363	14.0181
ENSMUSG00000037321	Tap1	-0.036	0.01179	1.89437	0.00033	Transitional	13.6726	15.7616
ENSMUSG00000042572	Ube2q1	-0.036	0.0121	1.88382	0.00042	Transitional	27.1681	28.7517
ENSMUSG00000028159	Dapp1	-0.037	2e-05	4.65435	0.00107	Transitional	8.9823	10.3003
ENSMUSG00000021709	Erbin	-0.037	2e-05	4.60538	0.00132	Transitional	38.0752	38.5281
ENSMUSG00000023973	Cnpy3	-0.037	0.00011	3.88575	0.00086	Transitional	13.6062	15.5813
ENSMUSG00000071657	Bscl2	-0.037	0.0021	2.63396	0.00063	Transitional	19.7788	21.437
ENSMUSG00000027514	Zbp1	-0.037	0.00401	2.35709	0.00045	Transitional	10	12.131
ENSMUSG00000020521	Rnft1	-0.037	0.00632	2.16238	0.0004	Transitional	9.69027	12.0606
ENSMUSG00000034152	Exoc3	-0.037	0.00649	2.15098	0.00049	Transitional	17.0575	19.0542
ENSMUSG00000003154	Foxj2	-0.037	0.03125	1.47686	0.00022	Transitional	10.3982	12.869
ENSMUSG00000010358	Ifi35	-0.037	0.04675	1.30494	0.00018	Transitional	7.98673	10.5059
ENSMUSG00000035268	Pkig	-0.038	2.42071e-10	9.5016	0.00263	Transitional	25.4867	24.6395
ENSMUSG00000022419	Deptor	-0.038	2.2829e-09	8.53836	0.00216	Transitional	10.4867	11.3593
ENSMUSG00000021377	Dek	-0.038	4.20371e-06	5.3041	0.00153	Transitional	39.1372	37.3789
Nmd3	Nmd3	-0.038	1e-05	4.76755	0.0011	Transitional	8.87168	10.9396
ENSMUSG00000091512	Lamtor3	-0.038	5e-05	4.23317	0.0011	Transitional	24.5133	25.8281
ENSMUSG00000015357	Clpx	-0.038	0.00037	3.37859	0.00072	Transitional	7.98673	10.2946
ENSMUSG00000031483	Erlin2	-0.038	0.00042	3.32205	0.0007	Transitional	8.38496	10.6242
ENSMUSG00000020128	Vps54	-0.038	0.00049	3.2581	0.00069	Transitional	8.80531	11.1706
ENSMUSG00000024981	Acsl5	-0.038	0.00421	2.33656	0.00044	Transitional	8.40708	10.3622
ENSMUSG00000027111	Itga6	-0.039	2.5417e-09	8.49217	0.00234	Transitional	13.9823	11.2297
ENSMUSG00000031537	Ikbkb	-0.039	3.0131e-09	8.4191	0.00232	Transitional	21.7035	22.2172
ENSMUSG00000042548	Asxl1	-0.039	1.24294e-06	5.82827	0.0014	Transitional	9.13717	11.2579
ENSMUSG00000002428	Hltf	-0.039	2e-05	4.74851	0.0011	Transitional	10.6195	12.7957
ENSMUSG00000000743	Chmp1a	-0.039	2e-05	4.54214	0.00104	Transitional	9.9115	12.1789
ENSMUSG00000005886	Ncoa2	-0.039	6e-05	4.14489	0.00093	Transitional	12.8761	15.1617
ENSMUSG00000028879	Stx12	-0.039	0.00032	3.442	0.00086	Transitional	16.5487	18.4514
ENSMUSG00000061461	Smim20	-0.039	0.00034	3.42178	0.00073	Transitional	8.56195	10.9312
ENSMUSG00000036580	Spg20	-0.039	0.00058	3.18945	0.00067	Transitional	9.64602	11.9789
ENSMUSG00000035086	Becn1	-0.039	0.00063	3.1534	0.00066	Transitional	16.5044	18.6711
ENSMUSG00000101970	1810026B05Rik	-0.039	0.00098	2.96102	0.00061	Transitional	12.0575	14.4519
ENSMUSG00000032872	Cyb5r4	-0.039	0.00107	2.92224	0.0006	Transitional	13.5841	15.9137
ENSMUSG00000029267	Mtf2	-0.039	0.00284	2.50483	0.00049	Transitional	8.34071	10.6974
ENSMUSG00000043535	Setx	-0.039	0.00766	2.07945	0.00038	Transitional	11.6593	14.0407
ENSMUSG00000022553	Maf1	-0.039	0.0077	2.07749	0.00038	Transitional	14.2035	16.7699
ENSMUSG00000027429	Sec23b	-0.039	0.01204	1.88556	0.00033	Transitional	11.6593	14.0604
ENSMUSG00000010097	Nxf1	-0.039	0.02254	1.61696	0.00026	Transitional	13.3186	15.8151
ENSMUSG00000026843	Fubp3	-0.04	6.44005e-07	6.11091	0.00148	Transitional	9.22566	11.4522
ENSMUSG00000016619	Nup50	-0.04	3.47389e-06	5.3859	0.00127	Transitional	13.0531	15.1983
ENSMUSG00000028409	Smu1	-0.04	4.14607e-06	5.30992	0.00125	Transitional	12.2345	14.3646
ENSMUSG00000041124	Msantd4	-0.04	1e-05	4.81015	0.00111	Transitional	10.531	12.6239
ENSMUSG00000001774	Chordc1	-0.04	1e-05	4.7656	0.00125	Transitional	16.3053	18.0825
ENSMUSG00000025353	Ormdl2	-0.04	6e-05	4.19041	0.00094	Transitional	8.47345	10.6298
ENSMUSG00000069729	Arid1b	-0.04	0.00011	3.88603	0.00086	Transitional	14.292	16.5024
ENSMUSG00000031485	Plpbp	-0.04	0.00014	3.80992	0.00099	Transitional	15.354	17.215
ENSMUSG00000040667	Nup88	-0.04	0.00088	3.00573	0.00062	Transitional	12.854	15.0772
ENSMUSG00000028672	Hmgcl	-0.04	0.00333	2.43743	0.00047	Transitional	11.0398	13.4436
ENSMUSG00000066043	Phactr4	-0.04	0.00699	2.11885	0.00038	Transitional	7.52212	10.0439
ENSMUSG00000018761	Mpdu1	-0.04	0.03107	1.47928	0.00022	Transitional	7.67699	10.3566
ENSMUSG00000041870	Ankrd13a	-0.041	6.67183e-08	7.08573	0.00192	Transitional	18.8496	20.3724
ENSMUSG00000045973	Slc25a51	-0.041	5.95026e-06	5.15522	0.00137	Transitional	19.2699	21.4511
ENSMUSG00000034354	Mtmr3	-0.041	4e-05	4.36962	0.00099	Transitional	15.885	18.1895
ENSMUSG00000022517	Mgrn1	-0.041	0.00054	3.21371	0.00068	Transitional	12.9203	15.4377
ENSMUSG00000035671	Zswim4	-0.041	0.00114	2.89836	0.00059	Transitional	9.51327	11.7536
ENSMUSG00000030965	Abraxas2	-0.041	0.00286	2.50245	0.00048	Transitional	7.78761	10.3904
ENSMUSG00000031221	Igbp1	-0.041	0.00292	2.49346	0.00048	Transitional	13.2965	15.7503
Mfsd14b	Mfsd14b	-0.041	0.00551	2.22089	0.00052	Transitional	17.5885	19.8062
ENSMUSG00000040363	Bcor	-0.041	0.00811	2.05535	0.00037	Transitional	11.4381	14.0688
ENSMUSG00000027180	Fbxo3	-0.041	0.01382	1.82674	0.00031	Transitional	10.9071	13.5506
ENSMUSG00000059326	Csf2ra	-0.042	2.48707e-12	11.4726	0.0032	Transitional	18.8274	18.167
ENSMUSG00000021039	Snw1	-0.042	1.73229e-08	7.66622	0.00209	Transitional	22.5221	23.5776
ENSMUSG00000039515	Ptpa	-0.042	2.05691e-07	6.60096	0.00178	Transitional	18.3407	20.1329
ENSMUSG00000026781	Acbd5	-0.042	7.06892e-07	6.07088	0.00163	Transitional	23.1858	24.493
ENSMUSG00000038342	Mlxip	-0.042	1e-05	4.86174	0.00113	Transitional	13.1858	15.3814
ENSMUSG00000005871	Apc	-0.042	3e-05	4.53324	0.00118	Transitional	21.0177	22.6256
ENSMUSG00000031575	Ash2l	-0.042	3e-05	4.47339	0.00102	Transitional	10.4425	12.9028
ENSMUSG00000028106	Rprd2	-0.042	5e-05	4.23299	0.00095	Transitional	11.1504	13.6942
ENSMUSG00000030802	Bckdk	-0.042	8e-05	4.04482	0.0009	Transitional	7.83186	10.3819
ENSMUSG00000038084	Opa1	-0.042	0.00012	3.86955	0.00085	Transitional	8.96018	11.4494
ENSMUSG00000063406	Tmed5	-0.042	0.00016	3.74805	0.00106	Transitional	35.9292	36.2748
ENSMUSG00000040859	Bsdc1	-0.042	0.00445	2.31273	0.00044	Transitional	12.0133	14.7392
ENSMUSG00000015305	Sash1	-0.043	1.16694e-19	18.7402	0.00567	Transitional	43.8053	38.9505
ENSMUSG00000010663	Fads1	-0.043	5.88286e-07	6.14952	0.00149	Transitional	9.60177	11.7198
ENSMUSG00000048154	Kmt2d	-0.043	2.41448e-06	5.54245	0.00132	Transitional	13.1858	15.5053
ENSMUSG00000021143	Pacs2	-0.043	4.55236e-06	5.27017	0.00124	Transitional	15.177	17.3671
ENSMUSG00000029174	Tbc1d1	-0.043	5.02061e-06	5.22798	0.00123	Transitional	8.87168	11.2015
ENSMUSG00000038611	Phrf1	-0.043	5.1712e-06	5.2154	0.00123	Transitional	8.25221	10.841
ENSMUSG00000070697	Utp3	-0.043	8.10429e-06	5.0223	0.00133	Transitional	15.7301	17.7529
ENSMUSG00000038543	BC028528	-0.043	1e-05	4.82888	0.00112	Transitional	8.11947	10.0918
ENSMUSG00000024668	Sdhaf2	-0.043	2e-05	4.71238	0.00109	Transitional	8.96018	11.5677
ENSMUSG00000022897	Dyrk1a	-0.043	2e-05	4.60373	0.00127	Transitional	16.0619	18.2599
ENSMUSG00000030660	Pik3c2a	-0.043	2e-05	4.59816	0.0012	Transitional	17.4779	19.4936
ENSMUSG00000018287	Spag7	-0.043	0.0001	3.92551	0.00087	Transitional	12.5	15.0208
ENSMUSG00000059456	Ptk2b	-0.043	0.00017	3.70405	0.00081	Transitional	9.20354	11.7367
ENSMUSG00000021911	Parg	-0.043	0.0002	3.63805	0.00079	Transitional	9.71239	12.3451
ENSMUSG00000031858	Mau2	-0.043	0.00043	3.31281	0.0007	Transitional	10.708	13.4407
ENSMUSG00000025402	Nab2	-0.043	0.00162	2.74487	0.00055	Transitional	11.8142	14.3505
ENSMUSG00000044148	1810030O07Rik	-0.043	0.00171	2.72216	0.00054	Transitional	12.5664	15.2236
ENSMUSG00000039105	Atp6v1g1	-0.043	0.0018	2.70127	0.00087	Transitional	58.208	57.7231
ENSMUSG00000028403	Zdhhc21	-0.043	0.01923	1.68531	0.00027	Transitional	7.32301	10.0777
ENSMUSG00000023572	Ccndbp1	-0.043	0.05612	1.22667	0.00016	Transitional	9.51327	12.4718
ENSMUSG00000006301	Tmbim1	-0.044	9.34117e-06	4.96136	0.00131	Transitional	27.6991	29.3516
ENSMUSG00000002981	Clptm1	-0.044	3e-05	4.43257	0.00115	Transitional	16.3717	18.6937
ENSMUSG00000031154	Otud5	-0.044	0.00021	3.62514	0.00079	Transitional	10.9734	13.6914
ENSMUSG00000024240	Epc1	-0.044	0.00026	3.52616	0.00076	Transitional	13.385	16.0404
ENSMUSG00000030199	Etv6	-0.044	0.0009	2.99674	0.00074	Transitional	15.6416	17.8571
ENSMUSG00000037652	Phc3	-0.044	0.0011	2.91302	0.00072	Transitional	15.5974	18.0233
ENSMUSG00000058835	Abi1	-0.044	0.00197	2.6633	0.00086	Transitional	44.4469	44.8316
ENSMUSG00000026767	Mindy3	-0.044	0.00369	2.39317	0.00046	Transitional	8.29646	11.2128
ENSMUSG00000075284	Wipf1	-0.044	0.00413	2.34433	0.00063	Transitional	33.7611	35.3988
ENSMUSG00000048170	Mcmbp	-0.044	0.00557	2.21611	0.00041	Transitional	14.292	17.046
ENSMUSG00000020275	Rel	-0.045	2.7244e-14	13.4163	0.00424	Transitional	49.6903	44.1781
ENSMUSG00000004451	Ralb	-0.045	3.37227e-07	6.3886	0.00172	Transitional	28.0973	29.039
ENSMUSG00000024993	Fam45a	-0.045	1.43723e-06	5.76553	0.00138	Transitional	10.8407	13.1929
ENSMUSG00000006705	Pknox1	-0.045	1e-05	4.85271	0.00113	Transitional	7.74336	10.3453
ENSMUSG00000033953	Ppp3r1	-0.045	3e-05	4.52522	0.00118	Transitional	28.4513	30.0276
ENSMUSG00000030105	Arl8b	-0.045	5e-05	4.23582	0.0011	Transitional	31.0177	32.4808
ENSMUSG00000040383	Aqr	-0.045	9e-05	4.00254	0.00089	Transitional	9.62389	12.3845
ENSMUSG00000027341	Tmem230	-0.045	0.00162	2.74604	0.00055	Transitional	9.57965	12.4127
ENSMUSG00000055817	Mta3	-0.045	0.05449	1.23942	0.00016	Transitional	7.52212	10.627
ENSMUSG00000041229	Phf8	-0.046	2.21132e-07	6.56979	0.0016	Transitional	9.97788	12.5704
ENSMUSG00000039316	Rftn1	-0.046	3.55139e-06	5.3764	0.00143	Transitional	16.5266	18.6655
ENSMUSG00000012114	Med15	-0.046	4.06994e-06	5.31789	0.00141	Transitional	17.3451	19.5584
ENSMUSG00000068856	Sf3b4	-0.046	5.86488e-06	5.16141	0.00121	Transitional	13.0089	15.618
ENSMUSG00000022822	Abcc5	-0.046	8.68074e-06	4.99271	0.00116	Transitional	10.9071	13.3731
ENSMUSG00000020647	Ncoa1	-0.046	1e-05	4.86839	0.00128	Transitional	16.9469	19.1528
ENSMUSG00000017677	Wsb1	-0.046	4e-05	4.38922	0.00135	Transitional	48.0089	48.8255
ENSMUSG00000002625	Akap8l	-0.046	0.00035	3.40551	0.00073	Transitional	7.30088	10.196
ENSMUSG00000060679	Mrps9	-0.046	0.0006	3.17165	0.00066	Transitional	8.29646	11.3396
ENSMUSG00000059890	Ube4a	-0.046	0.00083	3.03441	0.00063	Transitional	8.58407	11.5536
ENSMUSG00000029397	Rchy1	-0.046	0.00354	2.41026	0.00046	Transitional	11.0177	14.0998
ENSMUSG00000025979	Mob4	-0.046	0.00604	2.18171	0.0005	Transitional	19.6018	22.5158
ENSMUSG00000027078	Ube2l6	-0.046	0.009	2.01064	0.00036	Transitional	8.65044	11.455
ENSMUSG00000015461	Atf6b	-0.046	0.0096	1.98273	0.00035	Transitional	9.31416	12.4493
Tbc1d4	Tbc1d4	-0.047	1.61339e-12	11.6585	0.00334	Transitional	19.4248	10.1228
ENSMUSG00000037876	Jmjd1c	-0.047	6.39365e-10	9.08424	0.00289	Transitional	58.4513	54.8276
ENSMUSG00000024066	Xdh	-0.047	8.81691e-10	8.94632	0.00261	Transitional	33.208	32.3513
ENSMUSG00000035545	Leng8	-0.047	5.24912e-09	8.18001	0.00206	Transitional	8.84956	11.5762
ENSMUSG00000027589	Pcmtd2	-0.047	1.75521e-08	7.66069	0.00191	Transitional	10.6637	13.1309
ENSMUSG00000062822	4833420G17Rik	-0.047	4.10349e-08	7.29461	0.00181	Transitional	8.5177	11.2044
ENSMUSG00000022575	Gsdmd	-0.047	3.45402e-07	6.37837	0.00155	Transitional	9.29204	11.9254
Scaf4	Scaf4	-0.047	1.73215e-06	5.68524	0.00136	Transitional	7.25664	10.1425
ENSMUSG00000037553	Zdhhc18	-0.047	6.97804e-06	5.08661	0.00119	Transitional	7.47788	10.2552
ENSMUSG00000027367	Stard7	-0.047	8.33084e-06	5.01041	0.00117	Transitional	8.49558	11.3734
ENSMUSG00000032998	Foxj3	-0.047	0.00019	3.66337	0.0008	Transitional	7.52212	10.5284
ENSMUSG00000061313	Ddhd2	-0.047	0.0003	3.46736	0.00074	Transitional	8.38496	11.4213
ENSMUSG00000020430	Pes1	-0.047	0.00033	3.42362	0.00073	Transitional	8.00885	10.9171
ENSMUSG00000021258	Ccnk	-0.047	0.0004	3.3431	0.00071	Transitional	6.96903	10.0411
ENSMUSG00000079084	Ccdc82	-0.047	0.00047	3.27316	0.00069	Transitional	8.91593	11.7677
ENSMUSG00000036779	Tent4b	-0.047	0.00095	2.97606	0.00061	Transitional	11.6372	14.6688
ENSMUSG00000063663	Brwd3	-0.047	0.0028	2.51101	0.00049	Transitional	9.04867	11.8747
ENSMUSG00000032393	Dpp8	-0.047	0.0033	2.4408	0.00058	Transitional	15	17.8515
ENSMUSG00000028436	Dcaf12	-0.047	0.03439	1.4361	0.00029	Transitional	16.9912	20.1273
ENSMUSG00000004099	Dnmt1	-0.048	2.49288e-06	5.52883	0.00131	Transitional	10.3319	12.3282
ENSMUSG00000040550	Otud6b	-0.048	3e-05	4.48732	0.00102	Transitional	7.16814	10.1087
ENSMUSG00000033918	Parl	-0.048	0.00028	3.49241	0.00075	Transitional	10.1991	13.1056
ENSMUSG00000003484	Cyp4f18	-0.049	9.00484e-15	13.8925	0.00391	Transitional	11.3496	11.3874
ENSMUSG00000063856	Gpx1	-0.049	1.57122e-12	11.6696	0.0041	Transitional	71.7257	71.8539
ENSMUSG00000033379	Atp6v0b	-0.049	4.13347e-11	10.2623	0.00325	Transitional	61.5929	59.0469
ENSMUSG00000026275	Ppp1r7	-0.049	6.51361e-08	7.09606	0.00175	Transitional	8.65044	11.4015
ENSMUSG00000021866	Anxa11	-0.049	3.91046e-07	6.3249	0.00154	Transitional	11.8363	14.5082
ENSMUSG00000037669	Ldah	-0.049	1.68231e-06	5.69775	0.00136	Transitional	7.98673	10.8664
ENSMUSG00000031696	Vps35	-0.049	1.68549e-06	5.69701	0.00152	Transitional	29.115	30.8951
ENSMUSG00000041238	Rbbp8	-0.049	3.6532e-06	5.36429	0.00142	Transitional	17.3009	19.488
ENSMUSG00000027573	Gid8	-0.049	5.29271e-06	5.20548	0.00122	Transitional	11.9469	14.7364
ENSMUSG00000027522	Stx16	-0.049	9.13897e-06	4.97078	0.00131	Transitional	16.2832	18.8232
ENSMUSG00000053289	Ddx10	-0.049	6e-05	4.18989	0.00094	Transitional	7.63274	10.6523
ENSMUSG00000005299	Letm1	-0.049	0.01156	1.90254	0.00033	Transitional	7.10177	10.5453
ENSMUSG00000005686	Ampd3	-0.05	1.88397e-13	12.5843	0.00331	Transitional	8.14159	10.1453
ENSMUSG00000029998	Pcyox1	-0.05	2.32705e-13	12.493	0.00328	Transitional	13.8496	15.8714
ENSMUSG00000027884	Clcc1	-0.05	3.06504e-08	7.42	0.00185	Transitional	8.20796	11.072
ENSMUSG00000036432	Siah2	-0.05	5.67239e-07	6.165	0.00149	Transitional	7.94248	10.6608
ENSMUSG00000003360	Ddx23	-0.05	5.80656e-06	5.16558	0.00121	Transitional	8.38496	11.3677
ENSMUSG00000039988	Ankrd13c	-0.05	8.70895e-06	4.99138	0.00116	Transitional	11.4381	14.4153
ENSMUSG00000046897	Zfp740	-0.05	4e-05	4.38281	0.001	Transitional	8.36283	11.517
ENSMUSG00000034042	Gpbp1l1	-0.05	5e-05	4.23544	0.00095	Transitional	12.8319	15.9475
ENSMUSG00000006276	Eps15l1	-0.05	8e-05	4.02579	0.0009	Transitional	7.21239	10.4383
ENSMUSG00000025968	Ndufs1	-0.05	0.00015	3.78004	0.00083	Transitional	8.89381	11.9592
ENSMUSG00000007476	Lrrc8a	-0.05	0.00017	3.71984	0.00081	Transitional	8.31858	11.3565
Eif2s3y	Eif2s3y	-0.05	0.00022	3.61214	0.00078	Transitional	11.7035	14.8519
ENSMUSG00000025782	Taf3	-0.05	0.00107	2.92323	0.0006	Transitional	9.15929	12.2014
ENSMUSG00000046962	Zbtb21	-0.05	0.00915	2.0038	0.00035	Transitional	7.01327	10.3453
ENSMUSG00000032293	Ireb2	-0.051	2.23434e-10	9.53602	0.00244	Transitional	12.6991	15.311
ENSMUSG00000048756	Foxo3	-0.051	4.6233e-10	9.22356	0.00235	Transitional	12.1018	14.5477
ENSMUSG00000042557	Sin3a	-0.051	3.74893e-09	8.32529	0.0021	Transitional	10.1991	12.9704
ENSMUSG00000020783	Ncbp3	-0.051	3.20921e-08	7.40022	0.00184	Transitional	9.64602	12.4578
ENSMUSG00000021065	Fut8	-0.051	9.67896e-08	6.92555	0.0017	Transitional	10.885	13.5816
ENSMUSG00000009535	Rnmt	-0.051	9.904e-08	6.91583	0.0017	Transitional	8.93805	11.7733
ENSMUSG00000040746	Rnf167	-0.051	2.41977e-07	6.53075	0.00159	Transitional	9.38053	12.3873
ENSMUSG00000079509	Zfx	-0.051	5.28411e-07	6.19537	0.0015	Transitional	12.8761	15.7672
ENSMUSG00000024566	Atp9b	-0.051	3.31401e-06	5.40611	0.00128	Transitional	9.31416	12.4099
ENSMUSG00000045594	Glb1	-0.051	4.5934e-06	5.26635	0.00124	Transitional	9.42478	12.3789
ENSMUSG00000056770	Setd3	-0.051	1e-05	4.78943	0.00126	Transitional	17.8097	20.5695
ENSMUSG00000032217	Rnf111	-0.051	3e-05	4.47853	0.00117	Transitional	18.7389	21.4821
ENSMUSG00000043411	Usp48	-0.051	3e-05	4.40951	0.001	Transitional	11.2832	14.3533
ENSMUSG00000000959	Oxa1l	-0.051	5e-05	4.24974	0.00096	Transitional	7.19027	10.3932
ENSMUSG00000114797	Gm49336	-0.051	6e-05	4.15101	0.00093	Transitional	10.9734	14.0885
ENSMUSG00000035933	Cog5	-0.051	0.00372	2.3895	0.00046	Transitional	6.9469	10.3594
ENSMUSG00000028134	Ptbp2	-0.051	0.00467	2.29181	0.00043	Transitional	7.12389	10.5087
ENSMUSG00000020515	Cnot8	-0.052	3.76365e-11	10.3025	0.00266	Transitional	9.35841	12.2014
ENSMUSG00000002948	Map2k7	-0.052	2.40955e-10	9.50351	0.00243	Transitional	11.4381	14.2632
ENSMUSG00000040997	Abhd4	-0.052	1.28728e-09	8.78407	0.00223	Transitional	9.42478	12.2493
ENSMUSG00000033392	Clasp2	-0.052	1.43825e-09	8.7367	0.00221	Transitional	14.2035	16.7136
ENSMUSG00000041408	Wapl	-0.052	2.08251e-08	7.58679	0.00221	Transitional	33.1195	34.3229
ENSMUSG00000024079	Eif2ak2	-0.052	1.89611e-06	5.6463	0.00157	Transitional	12.8319	15.3166
ENSMUSG00000058240	Cryzl1	-0.052	2.11229e-06	5.60018	0.00133	Transitional	7.23451	10.458
ENSMUSG00000028015	Ctso	-0.052	3.28707e-06	5.40957	0.00128	Transitional	9.66814	12.7056
ENSMUSG00000031865	Dctn1	-0.052	1e-05	4.77974	0.00126	Transitional	16.792	19.6091
ENSMUSG00000068328	Aup1	-0.052	1e-05	4.75877	0.00125	Transitional	17.4557	20.4428
ENSMUSG00000001418	Glmp	-0.052	2e-05	4.72566	0.00124	Transitional	23.6504	26.0027
ENSMUSG00000030619	Eed	-0.052	3e-05	4.45777	0.00102	Transitional	10.5752	13.7224
ENSMUSG00000042507	Elmsan1	-0.052	5e-05	4.21887	0.00109	Transitional	19.2699	21.6032
ENSMUSG00000029190	D5Ertd579e	-0.052	7e-05	4.12434	0.00092	Transitional	11.5929	14.7392
ENSMUSG00000020124	Usp15	-0.052	7e-05	4.07066	0.00105	Transitional	17.9867	20.9469
Smim13	Smim13	-0.052	0.00036	3.39014	0.00072	Transitional	7.74336	11.0551
ENSMUSG00000041488	Stx3	-0.052	0.00151	2.77529	0.00056	Transitional	9.29204	12.5422
ENSMUSG00000029599	Ddx54	-0.052	0.00192	2.67261	0.00053	Transitional	10.3761	13.7534
ENSMUSG00000015757	Ppil4	-0.053	4.17573e-10	9.26704	0.00237	Transitional	11.0619	13.8829
ENSMUSG00000026341	Actr3	-0.053	5.29549e-07	6.19452	0.00209	Transitional	72.0133	70.0006
ENSMUSG00000028821	Syf2	-0.053	4.44511e-06	5.28027	0.0014	Transitional	19.2257	22.037
ENSMUSG00000039285	Azi2	-0.053	4.69677e-06	5.25677	0.00139	Transitional	17.9203	20.6991
ENSMUSG00000027162	Lin7c	-0.053	8.64005e-06	4.99466	0.00116	Transitional	13.6947	16.7249
ENSMUSG00000025757	Hspa4l	-0.053	9.10228e-06	4.97245	0.00116	Transitional	10	12.0747
ENSMUSG00000025316	Banp	-0.053	1e-05	4.90506	0.00114	Transitional	6.9469	10.1735
ENSMUSG00000024614	Tmx3	-0.053	1e-05	4.80804	0.00126	Transitional	22.854	25.3295
Lypla1	Lypla1	-0.053	2e-05	4.73056	0.00109	Transitional	9.93363	13.2239
ENSMUSG00000030204	Ddx47	-0.053	0.0004	3.34683	0.00071	Transitional	8.53982	12.0268
ENSMUSG00000028756	Pink1	-0.054	3.7264e-12	11.2988	0.00294	Transitional	12.2124	14.8913
ENSMUSG00000021549	Rasa1	-0.054	3.33454e-10	9.36408	0.00259	Transitional	18.8053	20.6794
ENSMUSG00000021288	Klc1	-0.054	3.29257e-09	8.38121	0.0023	Transitional	16.6593	19.5753
ENSMUSG00000003731	Kpna6	-0.054	1.66402e-08	7.6835	0.00192	Transitional	6.79204	10.0862
ENSMUSG00000000804	Usp32	-0.054	1.17106e-07	6.8435	0.00168	Transitional	8.53982	11.7339
ENSMUSG00000032786	Alas1	-0.054	1.26442e-07	6.81071	0.00167	Transitional	9.82301	12.1789
ENSMUSG00000033909	Usp36	-0.054	2.07961e-07	6.59628	0.00161	Transitional	7.07965	10.3819
ENSMUSG00000033769	Exoc6b	-0.054	3.2103e-07	6.40963	0.00156	Transitional	10.7301	13.7731
ENSMUSG00000118107	Gm34455	-0.054	4.13473e-07	6.30085	0.00153	Transitional	8.47345	11.3959
Yeats4	Yeats4	-0.054	5.09297e-07	6.21119	0.0015	Transitional	13.7832	16.7108
ENSMUSG00000006307	Kmt2b	-0.054	8.2299e-07	6.0057	0.00145	Transitional	8.11947	11.5424
ENSMUSG00000026466	Tor1aip1	-0.054	1.05205e-06	5.90022	0.00183	Transitional	43.7832	44.1105
ENSMUSG00000047832	Cdca4	-0.054	1.3709e-06	5.78588	0.00139	Transitional	6.9469	10.227
ENSMUSG00000012535	Tnpo3	-0.054	2.03177e-06	5.6168	0.00157	Transitional	15.531	18.4571
ENSMUSG00000020522	Mfap3	-0.054	3.26685e-06	5.41208	0.00128	Transitional	7.01327	10.3679
ENSMUSG00000019969	Psen1	-0.054	3.84202e-06	5.34258	0.00126	Transitional	10.2212	13.5703
ENSMUSG00000030805	Stx4a	-0.054	3.99502e-06	5.32587	0.00141	Transitional	23.9381	26.9181
ENSMUSG00000025531	Chm	-0.054	6.57181e-06	5.11249	0.0012	Transitional	8.45133	11.8127
ENSMUSG00000022204	Ngdn	-0.054	9.82972e-06	4.93939	0.00115	Transitional	9.26991	12.5535
ENSMUSG00000000194	Gpr107	-0.054	1e-05	4.90065	0.00114	Transitional	10.9292	14.2266
Zkscan3	Zkscan3	-0.054	1e-05	4.84913	0.00112	Transitional	11.1504	14.2097
ENSMUSG00000030521	Mphosph10	-0.054	1e-05	4.76639	0.0011	Transitional	6.88053	10.089
ENSMUSG00000087687	Pet100	-0.054	4e-05	4.33335	0.00113	Transitional	27.5885	30.3825
ENSMUSG00000037791	Phf12	-0.054	6e-05	4.16724	0.00094	Transitional	9.04867	12.4803
ENSMUSG00000031729	Ist1	-0.054	0.00094	2.9798	0.00082	Transitional	33.6947	36.3846
ENSMUSG00000003437	Paf1	-0.054	0.0089	2.01544	0.00046	Transitional	15.3097	18.7528
ENSMUSG00000026960	Arl6ip6	-0.055	6.72762e-10	9.0624	0.00231	Transitional	11.3938	14.2913
ENSMUSG00000028437	Ubap1	-0.055	1.23982e-07	6.81898	0.00167	Transitional	10.3761	13.6295
ENSMUSG00000032370	Lactb	-0.055	1.8083e-07	6.65673	0.00163	Transitional	10.4425	13.1056
ENSMUSG00000037580	Gch1	-0.055	2.93678e-07	6.44796	0.00174	Transitional	15.354	17.2966
ENSMUSG00000044950	Pwwp2a	-0.055	4.52845e-07	6.26178	0.00152	Transitional	7.65487	11.0466
ENSMUSG00000016256	Ctsz	-0.055	5.97413e-07	6.14292	0.00207	Transitional	64.3584	61.0861
ENSMUSG00000021000	Mia2	-0.055	3.01543e-06	5.4466	0.00145	Transitional	27.146	29.3516
ENSMUSG00000030056	Isy1	-0.055	4.2195e-06	5.30255	0.00141	Transitional	18.1195	20.2259
ENSMUSG00000078652	Psme3	-0.055	4e-05	4.36929	0.00099	Transitional	13.0752	16.5024
ENSMUSG00000028124	Gclm	-0.055	0.00369	2.39241	0.00057	Transitional	13.2522	16.7728
ENSMUSG00000023170	Gps2	-0.055	0.00459	2.29991	0.00043	Transitional	8.07522	11.7874
ENSMUSG00000073274	Gm14636	-0.055	0.05994	1.19846	0.00027	Transitional	12.3451	15.8123
ENSMUSG00000034998	Foxn2	-0.056	1.68255e-07	6.68768	0.00164	Transitional	14.4026	17.3614
ENSMUSG00000030168	Adipor2	-0.056	2.16215e-07	6.57946	0.00178	Transitional	19.5354	22.0905
ENSMUSG00000029640	Usp12	-0.056	7.13876e-07	6.06669	0.00146	Transitional	9.66814	12.9873
ENSMUSG00000024231	Cul2	-0.056	1.87971e-06	5.64999	0.00135	Transitional	6.88053	10.3284
ENSMUSG00000025485	Ric8a	-0.056	2.01316e-06	5.62071	0.00134	Transitional	7.01327	10.4946
Sart1	Sart1	-0.056	6.92448e-06	5.08987	0.00119	Transitional	7.80973	11.3565
ENSMUSG00000024527	Afg3l2	-0.056	2e-05	4.62012	0.00106	Transitional	10.354	13.9534
ENSMUSG00000025340	Rabgef1	-0.056	6e-05	4.12911	0.00107	Transitional	21.9469	24.4705
ENSMUSG00000002129	Sf3a1	-0.056	0.0006	3.16965	0.00066	Transitional	10.1991	13.8069
ENSMUSG00000046201	Scaf8	-0.056	0.00089	3.00505	0.00062	Transitional	9.24779	12.9309
ENSMUSG00000036644	Tbc1d9b	-0.057	1.54267e-08	7.71612	0.00193	Transitional	8.91593	12.2578
ENSMUSG00000002250	Ppard	-0.057	3.12435e-08	7.41177	0.00184	Transitional	8.27434	11.6409
Slc26a2	Slc26a2	-0.057	5.43786e-08	7.17393	0.00195	Transitional	14.6681	17.3445
ENSMUSG00000038914	Dido1	-0.057	1.58785e-07	6.71263	0.00164	Transitional	11.0398	14.173
ENSMUSG00000052656	Rnf103	-0.057	1.37559e-06	5.78448	0.00138	Transitional	8.16372	11.5902
ENSMUSG00000001280	Sp1	-0.057	1.65786e-06	5.70402	0.00152	Transitional	17.4336	20.3724
ENSMUSG00000038876	Rnf146	-0.057	1.8044e-06	5.66761	0.00135	Transitional	10.7965	14.1928
ENSMUSG00000109511	Nup62	-0.057	5.84759e-06	5.16261	0.00121	Transitional	9.77876	13.2154
ENSMUSG00000026749	Nek6	-0.057	6.04423e-06	5.14849	0.00121	Transitional	8.40708	11.6466
ENSMUSG00000005103	Wdr1	-0.057	7.0907e-06	5.07973	0.00146	Transitional	39.646	41.0489
ENSMUSG00000001127	Araf	-0.057	2e-05	4.71062	0.00109	Transitional	10.708	14.2322
ENSMUSG00000007670	Khsrp	-0.057	2e-05	4.6861	0.00123	Transitional	17.7212	20.8202
ENSMUSG00000001229	Dpp9	-0.057	2e-05	4.55733	0.00104	Transitional	7.07965	10.7227
ENSMUSG00000020634	Ubxn2a	-0.057	3e-05	4.4584	0.00102	Transitional	7.89823	11.4663
ENSMUSG00000040943	Tet2	-0.057	4e-05	4.28926	0.00112	Transitional	23.8053	26.0224
ENSMUSG00000020307	Cdc34	-0.057	9e-05	4.01167	0.00089	Transitional	9.11504	12.6634
ENSMUSG00000037049	Smpd1	-0.057	0.00018	3.69493	0.00081	Transitional	8.36283	11.9677
ENSMUSG00000090272	Mndal	-0.057	0.00037	3.38178	0.00102	Transitional	33.9159	33.6018
ENSMUSG00000013662	Atad1	-0.057	0.00045	3.30019	0.0007	Transitional	9.80088	13.5534
ENSMUSG00000031774	Fam192a	-0.057	0.00079	3.05356	0.00063	Transitional	10.531	14.2435
ENSMUSG00000032612	Usp4	-0.057	0.0011	2.91365	0.0006	Transitional	10.2434	13.9393
ENSMUSG00000006134	Crkl	-0.057	0.00216	2.62322	0.00052	Transitional	8.49558	12.2409
ENSMUSG00000060550	H2-Q7	-0.058	9.02275e-14	12.901	0.00363	Transitional	12.6549	13.2802
ENSMUSG00000005069	Pex5	-0.058	2.56524e-09	8.48835	0.00215	Transitional	6.96903	10.4833
ENSMUSG00000038766	Gabpb2	-0.058	5.62899e-09	8.14993	0.00205	Transitional	10.1549	13.4379
ENSMUSG00000006731	B4galnt1	-0.058	4.22109e-08	7.28261	0.0018	Transitional	9.64602	12.8718
ENSMUSG00000024521	Pmaip1	-0.058	7.2443e-07	6.06058	0.00163	Transitional	11.2832	12.0465
ENSMUSG00000032422	Snx14	-0.058	2.00005e-06	5.62338	0.00134	Transitional	7.67699	11.2776
ENSMUSG00000031197	Vbp1	-0.058	7.57636e-06	5.05138	0.00118	Transitional	10.4867	14.1702
ENSMUSG00000031399	Fam3a	-0.058	1e-05	4.80402	0.00111	Transitional	6.79204	10.4411
ENSMUSG00000028458	Tesk1	-0.058	5e-05	4.2237	0.00095	Transitional	6.9469	10.6805
ENSMUSG00000013160	Atp6v0d1	-0.058	0.0002	3.64821	0.00093	Transitional	28.208	31.45
ENSMUSG00000017715	Pgs1	-0.058	0.00031	3.46246	0.00074	Transitional	8.40708	12.1367
ENSMUSG00000018541	Cwc25	-0.058	0.00085	3.02357	0.00074	Transitional	13.5398	16.846
ENSMUSG00000068758	Il3ra	-0.059	2.24296e-09	8.54593	0.00216	Transitional	7.25664	10.6044
ENSMUSG00000059820	Nkapd1	-0.059	1.05897e-08	7.87781	0.00198	Transitional	7.67699	11.2354
ENSMUSG00000039176	Polg	-0.059	1.45552e-08	7.74111	0.00194	Transitional	6.32743	10.0073
ENSMUSG00000021738	Atxn7	-0.059	2.65404e-08	7.48209	0.00186	Transitional	11.9248	15.1589
ENSMUSG00000027381	Bcl2l11	-0.059	1.24185e-07	6.81836	0.00211	Transitional	33.6726	32.985
ENSMUSG00000026753	Ppp6c	-0.059	3.26795e-07	6.40207	0.00156	Transitional	13.0752	16.508
ENSMUSG00000001962	Fam50a	-0.059	3.38331e-06	5.39729	0.00128	Transitional	13.0531	16.6038
ENSMUSG00000070003	Ssbp4	-0.059	3.95611e-06	5.33004	0.00148	Transitional	13.8717	17.1924
ENSMUSG00000032329	Hmg20a	-0.059	0.0003	3.46649	0.00074	Transitional	7.78761	11.7198
ENSMUSG00000044629	Cnrip1	-0.059	0.00091	2.99155	0.00062	Transitional	7.32301	11.717
ENSMUSG00000032737	Inppl1	-0.06	6.42906e-13	12.0557	0.00316	Transitional	11.2611	14.2491
ENSMUSG00000018433	Nol11	-0.06	3.25142e-10	9.37496	0.0024	Transitional	7.07965	10.5763
ENSMUSG00000085208	Brip1os	-0.06	1.56277e-09	8.70104	0.00221	Transitional	6.90265	10.4073
ENSMUSG00000038072	Galnt11	-0.06	2.41509e-09	8.514	0.00215	Transitional	8.80531	12.4042
ENSMUSG00000030822	Prr14	-0.06	2.20427e-08	7.56228	0.00189	Transitional	7.83186	11.5367
ENSMUSG00000005609	Ctr9	-0.06	3.20921e-08	7.40022	0.00184	Transitional	8.84956	12.4352
ENSMUSG00000028577	Plaa	-0.06	4.4313e-08	7.26194	0.00204	Transitional	15.2655	18.4683
ENSMUSG00000005442	Cic	-0.06	1.03444e-07	6.89702	0.0017	Transitional	11.6593	15.1758
ENSMUSG00000030774	Pak1	-0.06	1.26563e-07	6.81038	0.00167	Transitional	6.9469	10.2749
Elp2	Elp2	-0.06	2.46493e-07	6.52281	0.00159	Transitional	7.19027	10.8776
ENSMUSG00000001767	Crnkl1	-0.06	3.21597e-07	6.40895	0.00156	Transitional	7.76549	11.4888
ENSMUSG00000095567	Noc2l	-0.06	5.79822e-07	6.15573	0.00149	Transitional	11.9248	15.1729
ENSMUSG00000029598	Plbd2	-0.06	6.19868e-07	6.12733	0.00171	Transitional	15.0442	18.35
ENSMUSG00000033538	Casp4	-0.06	6.32385e-07	6.11873	0.00164	Transitional	18.4071	20.8343
ENSMUSG00000028405	Aco1	-0.06	7.18349e-07	6.06407	0.00146	Transitional	8.58407	12.2409
ENSMUSG00000066306	Numa1	-0.06	1.80429e-06	5.66761	0.00151	Transitional	17.7876	21.0709
ENSMUSG00000041781	Cpsf2	-0.06	3.73573e-06	5.35468	0.00142	Transitional	15.7522	18.9725
ENSMUSG00000035596	Mboat7	-0.06	5.65316e-06	5.17704	0.00122	Transitional	6.54867	10.2834
ENSMUSG00000020778	Ten1	-0.06	3e-05	4.4361	0.00101	Transitional	10.8628	14.5477
ENSMUSG00000084957	Bbip1	-0.06	5e-05	4.2554	0.00096	Transitional	12.1903	16.0855
ENSMUSG00000030697	Ppp4c	-0.06	0.00046	3.28233	0.00082	Transitional	18.9159	22.8115
ENSMUSG00000003623	Crot	-0.061	2.96573e-12	11.397	0.00298	Transitional	6.99115	10.427
ENSMUSG00000030970	Ctbp2	-0.061	2.76418e-09	8.45618	0.00214	Transitional	6.59292	10.2721
Rnf138	Rnf138	-0.061	1.39681e-07	6.7679	0.00166	Transitional	6.41593	10.289
ENSMUSG00000000378	Ccm2	-0.061	2.80702e-07	6.46732	0.00158	Transitional	6.85841	10.6861
ENSMUSG00000079477	Rab7	-0.061	9.08688e-07	5.96319	0.00183	Transitional	56.9027	57.0386
ENSMUSG00000019854	Reps1	-0.061	1.9225e-06	5.64039	0.00135	Transitional	6.65929	10.5594
ENSMUSG00000022300	Dcaf13	-0.061	9.06484e-06	4.97415	0.00116	Transitional	8.67257	12.5366
ENSMUSG00000000374	Trappc10	-0.061	3e-05	4.41357	0.001	Transitional	12.7876	16.5362
ENSMUSG00000067212	H2-T23	-0.061	6e-05	4.16101	0.00107	Transitional	16.9912	20.0484
ENSMUSG00000043091	Tuba1c	-0.061	0.00012	3.86506	0.00118	Transitional	38.9602	39.3449
ENSMUSG00000010095	Slc3a2	-0.061	0.00014	3.81203	0.0013	Transitional	51.3938	52.1406
ENSMUSG00000038446	Cdc40	-0.061	0.00122	2.86752	0.0007	Transitional	15.6858	19.5499
ENSMUSG00000074305	Peak1	-0.062	2.61828e-09	8.47955	0.00233	Transitional	22.7212	24.8958
ENSMUSG00000027303	Ptpra	-0.062	1.7402e-08	7.66433	0.00224	Transitional	32.5	34.7707
ENSMUSG00000073700	Klhl21	-0.062	3.6756e-08	7.34217	0.00182	Transitional	7.87611	11.2523
ENSMUSG00000060038	Dhps	-0.062	8.63053e-08	6.97525	0.00172	Transitional	6.68142	10.5678
ENSMUSG00000021785	Ngly1	-0.062	5.06591e-07	6.21342	0.00151	Transitional	8.03097	11.8832
ENSMUSG00000037221	Mospd3	-0.062	5.98301e-07	6.14237	0.00148	Transitional	8.18584	12.0831
ENSMUSG00000027677	Ttc14	-0.062	6.12265e-07	6.13252	0.00166	Transitional	15.0664	18.5528
ENSMUSG00000050148	Ubqln2	-0.062	7.1835e-07	6.06407	0.00146	Transitional	9.46903	13.2098
ENSMUSG00000022314	Rad21	-0.062	1.07671e-06	5.89028	0.00158	Transitional	26.969	28.4306
ENSMUSG00000093803	Ppp2r3d	-0.062	1.4446e-06	5.7634	0.00138	Transitional	7.23451	11.134
ENSMUSG00000047036	Zfp445	-0.062	1e-05	4.86153	0.00113	Transitional	11.9911	15.7137
ENSMUSG00000028161	Ppp3ca	-0.063	1.17543e-12	11.7948	0.00359	Transitional	46.1726	45.5301
ENSMUSG00000040928	S100pbp	-0.063	1.21267e-11	10.7901	0.00281	Transitional	6.70354	10.4861
ENSMUSG00000033545	Znrf1	-0.063	4.36607e-10	9.24796	0.00236	Transitional	12.7212	16.0771
ENSMUSG00000040842	Szrd1	-0.063	1.19711e-09	8.81534	0.00242	Transitional	19.4027	22.5749
ENSMUSG00000027509	Rae1	-0.063	1.54209e-09	8.70673	0.00221	Transitional	8.60619	12.3366
ENSMUSG00000042700	Sipa1l1	-0.063	8.03792e-08	7.00588	0.00173	Transitional	10.3097	13.821
ENSMUSG00000034610	Tut4	-0.063	1.2033e-07	6.83188	0.00185	Transitional	23.5619	26.4843
ENSMUSG00000038437	Mllt6	-0.063	1.75663e-07	6.66914	0.00163	Transitional	10.1549	13.852
ENSMUSG00000023952	Gtpbp2	-0.063	2.82268e-07	6.46499	0.00157	Transitional	10.7522	14.5448
ENSMUSG00000005469	Prkaca	-0.063	3.12187e-07	6.42167	0.00156	Transitional	9.38053	13.2858
ENSMUSG00000023034	Nr4a1	-0.063	5.49965e-06	5.18891	0.00176	Transitional	47.0797	46.7525
ENSMUSG00000021134	Srsf5	-0.063	2e-05	4.6594	0.00143	Transitional	52.5664	53.6503
ENSMUSG00000028962	Slc4a2	-0.064	1.62464e-11	10.6644	0.00277	Transitional	6.30531	10.2017
ENSMUSG00000041720	Pi4ka	-0.064	1.52684e-09	8.71096	0.00221	Transitional	7.89823	11.8156
ENSMUSG00000029104	Htt	-0.064	2.55344e-09	8.49026	0.00234	Transitional	15.7965	18.7866
ENSMUSG00000025575	Cant1	-0.064	3.42944e-08	7.37192	0.00183	Transitional	10.4867	14.328
ENSMUSG00000027176	Cstf3	-0.064	7.33358e-08	7.04518	0.00174	Transitional	7.27876	11.0241
ENSMUSG00000020196	Cabin1	-0.064	3.42719e-07	6.38167	0.00155	Transitional	6.76991	10.8495
ENSMUSG00000029617	Ccz1	-0.064	5.50839e-07	6.17757	0.00149	Transitional	10	13.9505
ENSMUSG00000062691	Cebpzos	-0.064	5.98301e-07	6.14237	0.00148	Transitional	6.9469	10.8861
ENSMUSG00000024298	Zfp871	-0.064	2.00701e-06	5.62196	0.00151	Transitional	17.4557	21.1526
ENSMUSG00000016831	Tox4	-0.064	0.00223	2.60854	0.00069	Transitional	15.4867	19.7978
ENSMUSG00000028211	Trp53inp1	-0.065	4.01148e-16	15.2313	0.00407	Transitional	7.72124	10.5368
ENSMUSG00000039367	Sec24c	-0.065	1.47538e-10	9.71487	0.0025	Transitional	8.20796	12.2296
Edc4	Edc4	-0.065	2.65862e-10	9.46116	0.00243	Transitional	6.19469	10.2355
ENSMUSG00000026790	Odf2	-0.065	7.10146e-09	8.04965	0.00202	Transitional	7.43363	11.272
ENSMUSG00000071708	Sms	-0.065	4.89322e-08	7.21932	0.00179	Transitional	8.96018	12.3451
ENSMUSG00000034820	Cpsf7	-0.065	6.13494e-08	7.12181	0.00176	Transitional	13.6947	17.4685
ENSMUSG00000073643	Wdfy1	-0.065	6.90398e-08	7.07105	0.00175	Transitional	5.99558	10.0411
ENSMUSG00000034724	Cnot6l	-0.065	6.76406e-07	6.08985	0.00164	Transitional	27.6106	30.1769
ENSMUSG00000029063	Nadk	-0.065	1.03737e-06	5.90619	0.00158	Transitional	19.0929	22.7017
ENSMUSG00000029432	Nipsnap2	-0.065	1.12153e-06	5.87265	0.00141	Transitional	8.67257	12.6577
ENSMUSG00000030213	Atf7ip	-0.065	9.80703e-06	4.94031	0.0013	Transitional	21.1504	24.5634
ENSMUSG00000026696	Vamp4	-0.065	3e-05	4.50724	0.00103	Transitional	13.0531	17.2234
ENSMUSG00000029920	Smarcad1	-0.066	1.31474e-11	10.7559	0.00279	Transitional	10.9071	14.5392
ENSMUSG00000072115	Ang	-0.066	3.88531e-11	10.289	0.00285	Transitional	13.1195	16.0517
ENSMUSG00000003423	Pih1d1	-0.066	2.03107e-10	9.57716	0.00246	Transitional	8.31858	12.2916
ENSMUSG00000041415	Dicer1	-0.066	4.68016e-09	8.22947	0.00207	Transitional	8.38496	12.3141
ENSMUSG00000024235	Map3k8	-0.066	6.03068e-09	8.12027	0.00222	Transitional	21.969	24.3268
ENSMUSG00000018143	Mafk	-0.066	2.08774e-08	7.58578	0.00207	Transitional	17.5664	20.2343
ENSMUSG00000028796	Phc2	-0.066	1.06155e-07	6.88596	0.00189	Transitional	15.9071	19.4091
ENSMUSG00000038535	Zfp280d	-0.066	2.61181e-07	6.4981	0.00159	Transitional	6.32743	10.4608
ENSMUSG00000025860	Xiap	-0.066	4.32031e-07	6.28196	0.00169	Transitional	29.8451	32.7231
ENSMUSG00000026519	Tmem63a	-0.066	4.33226e-07	6.28093	0.00153	Transitional	6.46018	10.7087
ENSMUSG00000041958	Pigs	-0.066	5.69787e-07	6.16314	0.00149	Transitional	6.68142	10.9284
ENSMUSG00000061244	Exoc5	-0.066	2.34054e-06	5.55587	0.00148	Transitional	27.4115	30.4191
ENSMUSG00000106864	Gtf3c2	-0.066	3.21822e-06	5.41851	0.00128	Transitional	10.9513	15.0913
ENSMUSG00000037720	Tmem33	-0.066	2e-05	4.72658	0.00124	Transitional	18.5619	22.6594
ENSMUSG00000002949	Timm44	-0.066	2e-05	4.62223	0.00106	Transitional	6.92478	11.1847
ENSMUSG00000026088	Mitd1	-0.066	4e-05	4.30489	0.00097	Transitional	7.5	11.4804
ENSMUSG00000032249	Anp32a	-0.067	1.59041e-12	11.6645	0.00341	Transitional	31.6372	32.5653
ENSMUSG00000021178	Psmc1	-0.067	1.84587e-11	10.6097	0.00294	Transitional	21.9912	24.6592
ENSMUSG00000042046	Dstyk	-0.067	2.3574e-11	10.5041	0.00272	Transitional	10.7522	14.5927
ENSMUSG00000055296	Tmem245	-0.067	5.21207e-11	10.1626	0.00262	Transitional	6.74779	10.4692
ENSMUSG00000033880	Lgals3bp	-0.067	2.88546e-10	9.42616	0.00288	Transitional	40.885	39.6406
ENSMUSG00000039671	Zmynd8	-0.067	1.136e-09	8.83791	0.00243	Transitional	23.4956	26.0196
ENSMUSG00000038582	Pptc7	-0.067	9.4669e-09	7.92613	0.00199	Transitional	7.85398	11.8803
ENSMUSG00000010609	Psen2	-0.067	6.99728e-08	7.06531	0.00174	Transitional	13.0752	17.0713
ENSMUSG00000032336	Nptn	-0.067	1.19878e-07	6.83343	0.0021	Transitional	45.5089	47.5242
ENSMUSG00000036712	Cyld	-0.067	1.49561e-07	6.73848	0.00165	Transitional	12.6327	16.401
ENSMUSG00000026889	Rbm18	-0.067	8.31883e-07	6.00111	0.00145	Transitional	6.59292	10.8692
ENSMUSG00000037262	Kin	-0.067	6.52981e-06	5.1151	0.0012	Transitional	6.76991	11.103
ENSMUSG00000029221	Slc30a9	-0.067	8e-05	4.04645	0.0009	Transitional	7.36726	11.8747
ENSMUSG00000021775	Nr1d2	-0.068	4.76716e-13	12.184	0.0032	Transitional	6.26106	10.1791
ENSMUSG00000001018	Snapin	-0.068	1.25757e-11	10.7746	0.00279	Transitional	10.0664	13.866
ENSMUSG00000048833	Slc39a9	-0.068	3.55496e-10	9.33656	0.00239	Transitional	7.85398	11.8888
ENSMUSG00000026927	Entr1	-0.068	1.89128e-09	8.61909	0.00218	Transitional	11.9911	16.094
ENSMUSG00000118346	Tmem179b	-0.068	5.66962e-09	8.1469	0.00224	Transitional	15.1991	18.9866
ENSMUSG00000024213	Nudt3	-0.068	8.27368e-09	7.98401	0.002	Transitional	13.385	17.3868
ENSMUSG00000027132	Katnbl1	-0.068	1.28778e-08	7.79384	0.00195	Transitional	9.69027	13.7337
ENSMUSG00000062627	Mysm1	-0.068	2.95222e-08	7.43611	0.00185	Transitional	9.5354	13.5731
ENSMUSG00000018425	Dhx40	-0.068	4.23563e-08	7.2812	0.00198	Transitional	13.6504	17.5389
ENSMUSG00000020561	Twistnb	-0.068	7.40089e-08	7.0413	0.00174	Transitional	12.323	16.2066
ENSMUSG00000002658	Gtf2f1	-0.068	1.30911e-06	5.80582	0.00139	Transitional	10.4203	14.6688
ENSMUSG00000038848	Ythdf1	-0.068	1.51227e-06	5.74369	0.00153	Transitional	18.4513	22.4144
ENSMUSG00000037514	Pank2	-0.068	4.32954e-06	5.29154	0.00125	Transitional	7.05752	11.5114
ENSMUSG00000017721	Pigt	-0.068	0.00031	3.45561	0.00074	Transitional	6.99115	11.4832
ENSMUSG00000038151	Prdm1	-0.069	2.53049e-12	11.4652	0.00324	Transitional	9.33628	10.9312
ENSMUSG00000053754	Chd8	-0.069	5.25161e-11	10.1594	0.00262	Transitional	11.6372	15.6518
ENSMUSG00000063659	Zbtb18	-0.069	5.98321e-11	10.1032	0.0026	Transitional	8.60619	10.0524
ENSMUSG00000038429	Usp5	-0.069	1.22823e-10	9.79365	0.00252	Transitional	6.41593	10.6326
ENSMUSG00000022536	Glyr1	-0.069	1.45621e-10	9.72036	0.00269	Transitional	22.1239	26.0112
ENSMUSG00000019868	Vta1	-0.069	1.46954e-10	9.71649	0.0025	Transitional	6.32743	10.5566
ENSMUSG00000024778	Fas	-0.069	1.87425e-10	9.61178	0.00246	Transitional	8.29646	11.9592
ENSMUSG00000000056	Narf	-0.069	2.66651e-10	9.45997	0.00242	Transitional	8.25221	12.3902
Paxbp1	Paxbp1	-0.069	2.0062e-09	8.59401	0.00217	Transitional	9.22566	13.3675
Rbm22	Rbm22	-0.069	3.68184e-09	8.33304	0.00229	Transitional	16.8142	20.3188
ENSMUSG00000027433	Xrn2	-0.069	7.61894e-09	8.01955	0.00219	Transitional	27.8982	30.3656
ENSMUSG00000075010	AW112010	-0.069	9.34184e-09	7.93182	0.00217	Transitional	9.73451	11.0635
ENSMUSG00000000711	Rab5b	-0.069	1.25422e-08	7.80513	0.00195	Transitional	13.8274	17.9247
ENSMUSG00000025240	Sacm1l	-0.069	1.68898e-08	7.67713	0.00191	Transitional	10.5531	14.6378
ENSMUSG00000028104	Polr3gl	-0.069	2.20427e-08	7.56228	0.00189	Transitional	6.37168	10.734
ENSMUSG00000062753	AI413582	-0.069	3.81761e-08	7.3258	0.00182	Transitional	12.6991	16.6376
ENSMUSG00000021494	Ddx41	-0.069	4.28963e-08	7.27579	0.0018	Transitional	7.74336	12.0015
ENSMUSG00000053293	Pom121	-0.069	1.31845e-07	6.7928	0.00167	Transitional	9.02655	13.3393
ENSMUSG00000045435	Tmem60	-0.069	5.25934e-07	6.19732	0.0015	Transitional	5.88496	10.3481
ENSMUSG00000024472	Dcp2	-0.069	8.36053e-07	5.99911	0.00144	Transitional	10.6858	14.9082
ENSMUSG00000041319	Thoc6	-0.069	0.00017	3.70396	0.00081	Transitional	7.34513	11.9029
ENSMUSG00000042272	Sestd1	-0.07	3.81188e-14	13.2718	0.0035	Transitional	12.0797	15.7644
ENSMUSG00000027333	Smox	-0.07	5.16489e-13	12.1494	0.00339	Transitional	16.0841	17.6825
ENSMUSG00000085156	Snhg15	-0.07	2.14919e-11	10.544	0.00273	Transitional	6.79204	10.4185
ENSMUSG00000041997	Tlk1	-0.07	6.10097e-11	10.0948	0.0026	Transitional	13.8053	17.6149
ENSMUSG00000019977	Hbs1l	-0.07	1.05144e-10	9.86077	0.00254	Transitional	6.43805	10.8016
ENSMUSG00000047554	Tmem41b	-0.07	8.27631e-10	8.97335	0.00228	Transitional	9.40265	13.5281
ENSMUSG00000024563	Smad2	-0.07	9.85316e-10	8.89889	0.00226	Transitional	9.71239	13.9252
ENSMUSG00000008976	Gabpa	-0.07	1.11477e-08	7.8556	0.00197	Transitional	9.24779	13.4407
ENSMUSG00000026851	BC005624	-0.07	3.67066e-08	7.34267	0.00182	Transitional	12.7212	16.9164
ENSMUSG00000021629	Slc30a5	-0.07	4.39554e-08	7.26528	0.0018	Transitional	11.1726	15.28
ENSMUSG00000020536	Llgl1	-0.07	4.42947e-08	7.26203	0.0018	Transitional	5.84071	10.3143
ENSMUSG00000036850	Mrpl41	-0.07	5.01715e-08	7.20855	0.00178	Transitional	7.27876	11.61
ENSMUSG00000016018	Mtrex	-0.07	7.53648e-08	7.03351	0.00174	Transitional	6.03982	10.5143
ENSMUSG00000031660	Brd7	-0.07	7.64198e-08	7.02756	0.00191	Transitional	19.3142	23.3889
ENSMUSG00000003458	Ncstn	-0.07	2.57886e-07	6.50344	0.00175	Transitional	16.8363	21.0033
ENSMUSG00000031878	Nae1	-0.07	4.19914e-07	6.29423	0.00153	Transitional	9.73451	14.1336
ENSMUSG00000008690	Ncaph2	-0.07	8.11974e-07	6.01145	0.00145	Transitional	8.96018	13.4914
ENSMUSG00000032000	Birc3	-0.07	9.1878e-07	5.95848	0.00172	Transitional	33.7611	34.4525
ENSMUSG00000021037	Ahsa1	-0.07	0.0001	3.95601	0.00088	Transitional	11.9248	16.8573
ENSMUSG00000041846	Ppp4r3a	-0.07	0.00086	3.01599	0.00074	Transitional	15.9734	20.5836
ENSMUSG00000023942	Slc29a1	-0.071	6.72147e-21	19.9706	0.00566	Transitional	23.8274	24.2001
ENSMUSG00000022391	Rangap1	-0.071	1.49091e-19	18.6345	0.00504	Transitional	9.09292	12.0127
ENSMUSG00000029426	Scarb2	-0.071	1.73884e-16	15.5908	0.00458	Transitional	34.7345	34.9876
ENSMUSG00000020111	Micu1	-0.071	7.54525e-13	11.9868	0.00314	Transitional	9.95575	13.79
ENSMUSG00000014195	Dnajc7	-0.071	1.38528e-12	11.724	0.00327	Transitional	21.0619	24.1832
ENSMUSG00000031691	Tnpo2	-0.071	3.87495e-11	10.2901	0.00266	Transitional	9.33628	13.5224
ENSMUSG00000059981	Taok2	-0.071	7.18164e-11	10.0249	0.00258	Transitional	9.95575	14.1026
ENSMUSG00000030216	Wbp11	-0.071	6.45769e-10	9.08	0.0025	Transitional	20.3761	23.8508
ENSMUSG00000054387	Mdm4	-0.071	1.92859e-09	8.61069	0.00218	Transitional	13.1637	17.2826
ENSMUSG00000031600	Vps37a	-0.071	2.94689e-09	8.42856	0.00213	Transitional	11.3938	15.4828
ENSMUSG00000060012	Kif13b	-0.071	9.19075e-09	7.93881	0.00219	Transitional	13.7389	17.3417
ENSMUSG00000052139	Babam2	-0.071	1.20001e-08	7.82396	0.00196	Transitional	10.0442	14.3392
ENSMUSG00000066979	Bub3	-0.071	1.37407e-08	7.76594	0.00212	Transitional	17.677	21.2962
ENSMUSG00000090946	Ccdc71l	-0.071	1.46604e-08	7.73807	0.00211	Transitional	15.1991	18.1078
ENSMUSG00000042770	Hebp1	-0.071	1.95757e-08	7.61348	0.0019	Transitional	6.72566	11.0523
ENSMUSG00000024095	Hnrnpll	-0.071	4.32605e-07	6.28147	0.00169	Transitional	19.9557	23.1917
ENSMUSG00000058301	Upf1	-0.071	6.60455e-07	6.10013	0.00147	Transitional	9.15929	13.5787
ENSMUSG00000028245	Nsmaf	-0.071	1.16989e-06	5.8544	0.00141	Transitional	6.0177	10.5847
ENSMUSG00000053774	Ubxn7	-0.071	2.19944e-06	5.5827	0.00133	Transitional	6.83628	11.4494
ENSMUSG00000021428	Riok1	-0.071	7e-05	4.1265	0.00092	Transitional	7.69912	12.2465
ENSMUSG00000026377	Nifk	-0.072	1.901e-14	13.5715	0.0036	Transitional	6.88053	10.9312
ENSMUSG00000027651	Rprd1b	-0.072	1.73656e-11	10.6359	0.00277	Transitional	5.50885	10.0242
ENSMUSG00000035898	Uba6	-0.072	2.34177e-11	10.5069	0.00272	Transitional	11.4602	15.3729
ENSMUSG00000044715	Gskip	-0.072	5.62712e-10	9.13915	0.00233	Transitional	6.50442	10.9959
ENSMUSG00000038671	Arfrp1	-0.072	9.13352e-10	8.93137	0.00227	Transitional	7.45575	12.0578
ENSMUSG00000024908	Ppp6r3	-0.072	1.11142e-09	8.84723	0.00243	Transitional	19.823	23.6368
ENSMUSG00000047539	Fbxo28	-0.072	1.43735e-09	8.73682	0.00222	Transitional	8.56195	12.9845
ENSMUSG00000029017	Pmpcb	-0.072	4.62776e-09	8.23418	0.00208	Transitional	6.17257	10.8523
ENSMUSG00000029111	Nelfa	-0.072	7.63915e-09	8.01849	0.00202	Transitional	6.28319	10.7762
ENSMUSG00000027881	Prpf38b	-0.072	1.52504e-08	7.72102	0.00225	Transitional	39.9558	42.2178
ENSMUSG00000039041	Adrm1	-0.072	2.65201e-08	7.48233	0.00186	Transitional	7.45575	11.9508
ENSMUSG00000050567	Maml1	-0.072	5.63551e-08	7.1586	0.00177	Transitional	6.54867	11.1368
ENSMUSG00000002332	Dhrs1	-0.072	6.81825e-08	7.07639	0.00192	Transitional	15.7743	19.6795
ENSMUSG00000028345	Tex10	-0.072	1.05191e-06	5.90022	0.00142	Transitional	5.53097	10.2326
Rbm7	Rbm7	-0.072	0.00065	3.13604	0.00078	Transitional	15.4646	20.2146
ENSMUSG00000054720	Lrrc8c	-0.073	1.12753e-15	14.7868	0.00394	Transitional	10.4646	13.7618
ENSMUSG00000021733	Slc4a7	-0.073	3.3624e-15	14.3159	0.00404	Transitional	13.6504	16.6939
ENSMUSG00000020375	Rufy1	-0.073	5.37077e-13	12.1329	0.00318	Transitional	7.45575	11.6043
ENSMUSG00000021072	Tmx1	-0.073	7.26512e-13	12.0029	0.00335	Transitional	20.0664	23.3213
ENSMUSG00000065954	Tacc1	-0.073	9.71306e-11	9.89473	0.00289	Transitional	36.2832	37.9732
ENSMUSG00000047613	A430005L14Rik	-0.073	4.17682e-10	9.26702	0.00237	Transitional	5.88496	10.4636
ENSMUSG00000022100	Xpo7	-0.073	1.02376e-09	8.88245	0.00226	Transitional	9.86726	14.2209
ENSMUSG00000033364	Usp37	-0.073	1.34485e-09	8.76535	0.00222	Transitional	10.2876	14.5139
ENSMUSG00000024805	Pcgf5	-0.073	2.49605e-09	8.49986	0.00237	Transitional	12.7876	15.7222
ENSMUSG00000032570	Atp2c1	-0.073	7.02533e-09	8.05424	0.00221	Transitional	15.6637	19.8344
ENSMUSG00000032376	Usp3	-0.073	7.4258e-09	8.03043	0.00201	Transitional	13.385	17.798
ENSMUSG00000014606	Slc25a11	-0.073	9.6263e-09	7.91906	0.00198	Transitional	9.84513	14.2181
ENSMUSG00000021870	Slmap	-0.073	1.39945e-07	6.76717	0.00166	Transitional	11.5487	16.1531
ENSMUSG00000024807	Syvn1	-0.073	1.72009e-07	6.67819	0.00164	Transitional	7.65487	12.224
ENSMUSG00000020415	Pttg1	-0.073	2.02338e-07	6.60801	0.00178	Transitional	16.1283	20.3752
ENSMUSG00000026743	Mllt10	-0.073	1.65599e-06	5.70443	0.00152	Transitional	14.9558	19.3077
ENSMUSG00000019210	Atp6v1e1	-0.073	1.94225e-06	5.63603	0.00173	Transitional	45.4203	46.9074
ENSMUSG00000038658	Ric1	-0.073	3.28602e-06	5.40962	0.00128	Transitional	11.2168	15.832
ENSMUSG00000019794	Katna1	-0.073	2e-05	4.59249	0.00105	Transitional	10.9956	15.6574
ENSMUSG00000016409	Nkap	-0.073	3e-05	4.51309	0.00103	Transitional	6.15044	10.9875
ENSMUSG00000046876	Atxn1	-0.074	1.01408e-18	17.8078	0.00504	Transitional	19.1593	21.361
ENSMUSG00000036985	Zdhhc9	-0.074	1.12325e-16	15.779	0.00422	Transitional	12.8319	16.6545
ENSMUSG00000030036	Mogs	-0.074	5.07843e-15	14.1388	0.00377	Transitional	6.08407	10.4045
ENSMUSG00000021501	Caml	-0.074	1.15877e-14	13.7838	0.00367	Transitional	6.52655	10.9481
ENSMUSG00000015806	Qdpr	-0.074	3.44526e-14	13.3155	0.00352	Transitional	11.5044	15.5025
ENSMUSG00000026271	Gpr35	-0.074	1.0455e-13	12.8377	0.00338	Transitional	8.11947	10.9762
ENSMUSG00000037643	Prkci	-0.074	4.26827e-13	12.2316	0.00322	Transitional	5.70796	10.1059
ENSMUSG00000025241	Fyco1	-0.074	1.67937e-11	10.6503	0.00276	Transitional	5.86283	10.2721
ENSMUSG00000046230	Vps13a	-0.074	2.55845e-11	10.4688	0.00271	Transitional	10.9071	15.0546
Nek9	Nek9	-0.074	4.63016e-11	10.2136	0.00263	Transitional	10.7301	15.0772
ENSMUSG00000055917	Zfp277	-0.074	5.18187e-11	10.1651	0.00263	Transitional	6.72566	11.3452
ENSMUSG00000048234	Rnf149	-0.074	1.09846e-10	9.84196	0.00272	Transitional	15.5089	17.6121
ENSMUSG00000007812	Zfp655	-0.074	5.21441e-10	9.17177	0.00253	Transitional	12.8761	16.8939
ENSMUSG00000033917	Gde1	-0.074	7.11839e-10	9.03834	0.0023	Transitional	6.52655	11.2269
ENSMUSG00000000131	Xpo6	-0.074	1.29826e-09	8.78048	0.00242	Transitional	14.8009	19.1556
ENSMUSG00000032512	Wdr48	-0.074	7.51934e-09	8.02517	0.00202	Transitional	6.96903	11.7198
ENSMUSG00000032215	Rsl24d1	-0.074	1.15773e-08	7.83927	0.00196	Transitional	8.0531	12.6465
ENSMUSG00000018882	Mrpl45	-0.074	1.38502e-07	6.7715	0.00166	Transitional	5.64159	10.32
ENSMUSG00000021577	Sdha	-0.074	3.03854e-07	6.43334	0.00173	Transitional	23.6283	27.5997
ENSMUSG00000034361	Cpne2	-0.075	1.4756e-14	13.6801	0.00362	Transitional	12.677	16.401
ENSMUSG00000024556	Me2	-0.075	3.54227e-13	12.3122	0.00323	Transitional	7.54425	11.7367
ENSMUSG00000030942	Thumpd1	-0.075	1.62442e-12	11.6556	0.00306	Transitional	5.77434	10.3256
ENSMUSG00000051950	B3glct	-0.075	2.11398e-12	11.5424	0.00301	Transitional	7.01327	11.2494
ENSMUSG00000037119	Fam91a1	-0.075	3.65566e-12	11.307	0.00316	Transitional	15.7965	19.4429
ENSMUSG00000070733	Fryl	-0.075	4.06118e-12	11.2619	0.00293	Transitional	8.45133	12.6465
ENSMUSG00000009293	Ube2g2	-0.075	4.35662e-12	11.2316	0.00292	Transitional	9.75664	14.1083
ENSMUSG00000015291	Gdi1	-0.075	1.30879e-11	10.7577	0.00279	Transitional	11.5266	15.8714
ENSMUSG00000025236	Adpgk	-0.075	1.93269e-11	10.5898	0.00274	Transitional	7.14602	11.5424
ENSMUSG00000008200	Fnbp4	-0.075	5.76872e-11	10.1189	0.00261	Transitional	10.6858	15.2349
ENSMUSG00000031601	Cnot7	-0.075	1.29541e-10	9.77071	0.00251	Transitional	7.43363	12.1085
ENSMUSG00000028902	Sf3a3	-0.075	1.75712e-10	9.63962	0.00247	Transitional	11.3717	15.7278
ENSMUSG00000023075	Akirin1	-0.075	3.1299e-10	9.3914	0.00259	Transitional	23.8496	27.3406
ENSMUSG00000054199	Gon4l	-0.075	5.82488e-10	9.12433	0.00233	Transitional	6.70354	11.4015
ENSMUSG00000028423	Nfx1	-0.075	6.78291e-10	9.05894	0.00231	Transitional	8.58407	13.1084
ENSMUSG00000022601	Zbtb11	-0.075	8.86116e-10	8.94424	0.00227	Transitional	11.1726	15.5391
ENSMUSG00000028911	Srsf4	-0.075	9.00416e-10	8.93738	0.00227	Transitional	9.02655	13.6717
ENSMUSG00000028378	Ptgr1	-0.075	8.92961e-09	7.95124	0.00199	Transitional	10.708	14.2322
ENSMUSG00000030595	Nfkbib	-0.075	2.31287e-08	7.54158	0.00212	Transitional	12.3673	16.6404
ENSMUSG00000032280	Tle3	-0.075	2.74128e-07	6.47735	0.00175	Transitional	22.6327	26.2421
ENSMUSG00000036977	Anapc10	-0.075	2.74933e-07	6.47617	0.00158	Transitional	6.26106	11.0973
ENSMUSG00000032602	Slc25a20	-0.075	3.45402e-07	6.37837	0.00155	Transitional	6.08407	10.6439
ENSMUSG00000056820	Tsnax	-0.075	8.33102e-07	6.00056	0.00145	Transitional	5.64159	10.5988
ENSMUSG00000025487	Psmd13	-0.075	0.0001	3.95064	0.00102	Transitional	14.4248	19.2513
ENSMUSG00000053580	Tanc2	-0.076	2.39381e-15	14.4623	0.00384	Transitional	10.354	13.9534
Ptdss1	Ptdss1	-0.076	3.05475e-13	12.3757	0.00326	Transitional	7.43363	12.055
ENSMUSG00000070462	Tlnrd1	-0.076	2.13305e-12	11.5386	0.00301	Transitional	10.1549	14.2885
ENSMUSG00000002767	Mrpl2	-0.076	1.6559e-11	10.6562	0.00276	Transitional	8.60619	13.1619
ENSMUSG00000054079	Utp18	-0.076	7.66447e-11	9.99713	0.00258	Transitional	6.28319	10.9734
ENSMUSG00000038975	Rabggtb	-0.076	1.29541e-10	9.77071	0.00251	Transitional	6.06195	10.7565
ENSMUSG00000022769	Sdf2l1	-0.076	4.53405e-10	9.23165	0.00235	Transitional	8.89381	12.8887
ENSMUSG00000041598	Cdc42ep4	-0.076	9.6016e-10	8.90994	0.00227	Transitional	6.85841	11.3987
ENSMUSG00000003033	Ap1m1	-0.076	1.43806e-09	8.7367	0.00222	Transitional	5.44248	10.2777
ENSMUSG00000013858	Tmem259	-0.076	1.64497e-09	8.67905	0.0022	Transitional	10.0885	14.8378
ENSMUSG00000036197	Gxylt1	-0.076	2.10936e-09	8.57242	0.00217	Transitional	10.5089	14.9476
ENSMUSG00000031446	Cul4a	-0.076	5.33717e-09	8.17287	0.00205	Transitional	9.42478	14.1054
ENSMUSG00000006676	Usp19	-0.076	8.1454e-09	7.99071	0.002	Transitional	11.3717	16.2742
ENSMUSG00000020463	Ppp4r3b	-0.076	1.19134e-08	7.82702	0.00214	Transitional	21.6372	26.0421
ENSMUSG00000001383	Zmat2	-0.076	4.14919e-08	7.28989	0.00198	Transitional	21.2611	25.414
ENSMUSG00000059810	Rgs3	-0.076	5.38619e-08	7.17781	0.00177	Transitional	6.63717	10.2552
Sptssa	Sptssa	-0.076	2.57451e-07	6.50409	0.00189	Transitional	36.3274	37.1451
ENSMUSG00000030990	Pgap2	-0.076	4.15584e-06	5.30899	0.00141	Transitional	14.7345	19.2006
ENSMUSG00000035597	Prpf39	-0.076	0.00017	3.7262	0.00095	Transitional	16.3938	21.5525
ENSMUSG00000029657	Hsph1	-0.076	0.01423	1.814	0.00046	Transitional	22.5885	27.4589
ENSMUSG00000024661	Fth1	-0.077	5.60931e-57	55.8256	0.02	Transitional	99.646	98.0622
ENSMUSG00000027365	Trpm7	-0.077	5.42649e-15	14.1106	0.00396	Transitional	25.354	28.1658
ENSMUSG00000021068	Nin	-0.077	1.76217e-14	13.6038	0.00381	Transitional	18.6504	22.0877
ENSMUSG00000109865	Hspa14	-0.077	2.25197e-13	12.5071	0.00329	Transitional	9.29204	13.7872
ENSMUSG00000002455	Prpf6	-0.077	2.8264e-13	12.4092	0.00327	Transitional	7.98673	12.5761
ENSMUSG00000027109	Sp3	-0.077	4.45855e-13	12.2128	0.00341	Transitional	26.8363	29.898
ENSMUSG00000071649	B3gat3	-0.077	1.08629e-12	11.8289	0.0031	Transitional	6.68142	11.4522
ENSMUSG00000060601	Nr1h2	-0.077	1.25871e-12	11.7651	0.00308	Transitional	9.02655	13.7309
ENSMUSG00000033111	3830406C13Rik	-0.077	1.29833e-12	11.752	0.00307	Transitional	9.02655	13.5309
ENSMUSG00000030339	Ltbr	-0.077	4.86443e-12	11.1844	0.00292	Transitional	6.50442	11.2241
ENSMUSG00000043323	Fbrsl1	-0.077	6.14487e-11	10.0919	0.0026	Transitional	7.65487	12.4042
ENSMUSG00000041763	Tpp2	-0.077	4.84271e-10	9.20351	0.00254	Transitional	25.7301	29.2699
ENSMUSG00000020982	Nemf	-0.077	5.37845e-10	9.15841	0.00253	Transitional	14.0487	18.3022
ENSMUSG00000025878	Uimc1	-0.077	2.48691e-09	8.50136	0.00215	Transitional	10.0664	14.8293
ENSMUSG00000045098	Kmt5b	-0.077	8.49674e-09	7.97264	0.00225	Transitional	14.3584	18.9303
ENSMUSG00000025473	Adam8	-0.077	3.04577e-08	7.42265	0.00222	Transitional	16.6593	18.0797
ENSMUSG00000027810	Eif2a	-0.077	2e-05	4.66706	0.00129	Transitional	14.7124	19.5781
ENSMUSG00000017478	Zc3h18	-0.078	2.0069e-13	12.557	0.0033	Transitional	12.2788	16.5756
ENSMUSG00000002833	Hdgfl2	-0.078	3.3866e-12	11.3399	0.00297	Transitional	5.22124	10.1059
ENSMUSG00000028282	Casp8ap2	-0.078	3.44642e-12	11.3325	0.00295	Transitional	9.29204	13.5281
ENSMUSG00000028668	Eloa	-0.078	6.23096e-12	11.0773	0.00308	Transitional	23.3186	26.8477
ENSMUSG00000020929	Eftud2	-0.078	6.11744e-11	10.0937	0.0026	Transitional	8.76106	13.4351
ENSMUSG00000033557	Fam20b	-0.078	1.36292e-10	9.74893	0.00251	Transitional	6.9469	11.8127
ENSMUSG00000051007	Gatd1	-0.078	2.86976e-10	9.42844	0.00241	Transitional	7.54425	12.3761
ENSMUSG00000028322	Exosc3	-0.078	8.22255e-10	8.97608	0.00229	Transitional	6.0177	11.0889
ENSMUSG00000026761	Orc4	-0.078	1.0855e-09	8.85729	0.00226	Transitional	5.64159	10.6551
ENSMUSG00000034154	Ino80	-0.078	1.10952e-09	8.84788	0.00225	Transitional	6.59292	11.3846
ENSMUSG00000022855	Senp2	-0.078	1.18236e-09	8.82063	0.00242	Transitional	15.2434	20.2484
ENSMUSG00000028771	Ptpn12	-0.078	1.9766e-09	8.6002	0.00236	Transitional	20.5088	24.2649
ENSMUSG00000057506	Bloc1s2	-0.078	2.51844e-09	8.49607	0.00215	Transitional	5.44248	10.3481
ENSMUSG00000011958	Bnip2	-0.078	1.25314e-08	7.80541	0.00227	Transitional	35.1106	38.2239
ENSMUSG00000033429	Mcee	-0.078	1.8099e-08	7.64745	0.00191	Transitional	6.0177	10.9621
ENSMUSG00000031527	Eri1	-0.078	4.62532e-08	7.24342	0.00179	Transitional	9.64602	14.3449
ENSMUSG00000024068	Spast	-0.078	4.62532e-08	7.24342	0.00179	Transitional	10.2212	15.1448
ENSMUSG00000005621	Zfp592	-0.078	1.2684e-07	6.80952	0.00167	Transitional	7.12389	12.2634
ENSMUSG00000050628	Ubald2	-0.078	1.1879e-06	5.84785	0.00157	Transitional	19.0044	22.4932
Jdp2	Jdp2	-0.078	2.59613e-06	5.51145	0.0017	Transitional	29.9115	31.1345
[truncated: 4,074 more rows]

## Sheet: Macrophage cluster 3
Ensembl ID	Gene Name	Log2FC	P-value	FDR	Dissimilarity	Type	Percentage 1	Percentage 2
ENSMUSG00000019987	Arg1	2.699	0	Inf	0.31954	Up-regulated	66.8953	10.4987
ENSMUSG00000029304	Spp1	2.544	0	Inf	0.28023	Up-regulated	78.0533	27.5274
ENSMUSG00000005413	Hmox1	2.02	0	Inf	0.13791	Up-regulated	74.6505	41.3573
ENSMUSG00000029373	Pf4	1.898	0	Inf	0.29207	Up-regulated	85.6502	38.2441
ENSMUSG00000007891	Ctsd	1.799	0	Inf	0.31313	Up-regulated	95.5684	70.709
ENSMUSG00000002944	Cd36	1.753	0	Inf	0.22972	Up-regulated	66.4205	15.9081
ENSMUSG00000049723	Mmp12	1.727	3.55684e-148	146.586	0.04945	Up-regulated	19.5199	4.88505
ENSMUSG00000038642	Ctss	1.695	0	Inf	0.38106	Up-regulated	97.5204	50.5423
ENSMUSG00000004207	Psap	1.512	0	Inf	0.27275	Up-regulated	99.4461	90.1057
Lgals3	Lgals3	1.512	0	Inf	0.22434	Up-regulated	90.4247	53.4016
ENSMUSG00000029379	Cxcl3	1.501	7.06923e-252	250.034	0.08466	Up-regulated	39.4091	11.9201
Lyz2	Lyz2	1.438	0	Inf	0.29758	Up-regulated	95.8059	56.305
ENSMUSG00000021190	Lgmn	1.424	0	Inf	0.27532	Up-regulated	94.0649	64.1901
ENSMUSG00000027533	Fabp5	1.377	0	Inf	0.16304	Up-regulated	71.1158	34.8909
ENSMUSG00000021939	Ctsb	1.366	0	Inf	0.24029	Up-regulated	99.0768	88.1075
ENSMUSG00000024661	Fth1	1.333	0	Inf	0.18991	Up-regulated	99.9736	98.0598
ENSMUSG00000028494	Plin2	1.26	0	Inf	0.22949	Up-regulated	88.4463	47.2442
ENSMUSG00000019122	Ccl9	1.252	0	Inf	0.16583	Up-regulated	77.1828	32.2027
ENSMUSG00000021477	Ctsl	1.217	0	Inf	0.1225	Up-regulated	92.5349	71.5122
ENSMUSG00000046805	Mpeg1	1.16	0	Inf	0.22128	Up-regulated	86.8109	37.9792
ENSMUSG00000040552	C3ar1	1.16	0	Inf	0.20875	Up-regulated	80.1636	26.6856
ENSMUSG00000040152	Thbs1	1.158	0	Inf	0.14322	Up-regulated	83.0388	51.6684
ENSMUSG00000015568	Lpl	1.145	6.35533e-97	95.5137	0.03364	Up-regulated	43.2076	41.2911
ENSMUSG00000002985	Apoe	1.1	0	Inf	0.17422	Up-regulated	93.8275	77.5453
ENSMUSG00000051439	Cd14	1.043	0	Inf	0.15214	Up-regulated	80.1372	38.7713
ENSMUSG00000015243	Abca1	1.032	0	Inf	0.18975	Up-regulated	85.7557	50.1201
ENSMUSG00000030144	Clec4d	1.014	0	Inf	0.13685	Up-regulated	64.2838	17.9395
ENSMUSG00000021998	Lcp1	0.993	0	Inf	0.18619	Transitional	89.2113	43.982
ENSMUSG00000074622	Mafb	0.971	0	Inf	0.16095	Transitional	87.6022	52.7337
ENSMUSG00000028691	Prdx1	0.971	5.41995e-132	130.452	0.04698	Transitional	89.0794	79.3641
ENSMUSG00000023992	Trem2	0.969	0	Inf	0.11802	Transitional	61.3822	17.1197
ENSMUSG00000050708	Ftl1	0.969	3.93662e-310	308.169	0.11033	Transitional	99.6835	94.3808
ENSMUSG00000030786	Itgam	0.934	0	Inf	0.12711	Transitional	71.7753	27.3259
ENSMUSG00000018927	Ccl6	0.91	4.55487e-318	316.076	0.10874	Transitional	75.0725	40.1982
ENSMUSG00000015340	Cybb	0.908	1.45445e-247	245.732	0.08432	Transitional	67.2646	31.5734
ENSMUSG00000018774	Cd68	0.906	1.18513e-296	294.718	0.1001	Transitional	63.5452	27.3425
ENSMUSG00000040713	Creg1	0.898	6.92997e-239	237.08	0.08099	Transitional	70.9839	52.0382
ENSMUSG00000045382	Cxcr4	0.872	8.49641e-250	247.959	0.08436	Transitional	59.8787	23.9561
ENSMUSG00000023951	Vegfa	0.853	9.79712e-286	283.824	0.09645	Transitional	58.1113	26.4593
ENSMUSG00000025044	Msr1	0.842	4.21139e-310	308.14	0.10376	Transitional	52.0707	11.7158
ENSMUSG00000034708	Grn	0.836	0	Inf	0.13464	Transitional	92.8515	71.3631
ENSMUSG00000005054	Cstb	0.836	2.50798e-293	291.398	0.10035	Transitional	87.2065	67.7642
ENSMUSG00000027435	Cd93	0.826	0	Inf	0.12002	Transitional	68.7154	23.9119
ENSMUSG00000031827	Cotl1	0.814	0	Inf	0.12577	Transitional	81.5088	48.7291
ENSMUSG00000028581	Laptm5	0.809	0	Inf	0.17539	Transitional	90.24	46.7171
ENSMUSG00000025473	Adam8	0.808	2.38624e-278	276.455	0.0931	Transitional	54.7085	14.0701
ENSMUSG00000029816	Gpnmb	0.801	1.11874e-84	83.3155	0.02843	Transitional	32.3925	20.727
ENSMUSG00000020644	Id2	0.793	2.04071e-260	258.559	0.08864	Transitional	69.3221	37.1788
ENSMUSG00000023913	Pla2g7	0.79	2.85983e-264	262.404	0.08923	Transitional	63.5189	25.5706
ENSMUSG00000020120	Plek	0.783	0	Inf	0.13278	Transitional	84.7797	44.0317
ENSMUSG00000024781	Lipa	0.769	2.87231e-219	217.5	0.0741	Transitional	52.9939	32.8043
ENSMUSG00000062070	Pgk1	0.769	1.03126e-214	212.96	0.07253	Transitional	64.7059	39.119
ENSMUSG00000026358	Rgs1	0.758	2.62702e-188	186.618	0.06367	Transitional	48.4305	19.3028
ENSMUSG00000036478	Btg1	0.758	1.46145e-170	168.911	0.06064	Transitional	96.1224	89.1894
ENSMUSG00000043421	Hilpda	0.743	5.73825e-269	267.09	0.09117	Transitional	62.6748	28.8549
ENSMUSG00000024672	Ms4a7	0.743	8.48919e-241	238.984	0.08168	Transitional	61.0393	25.9046
ENSMUSG00000040747	Cd53	0.738	7.09604e-305	302.92	0.10284	Transitional	76.1277	35.407
ENSMUSG00000063856	Gpx1	0.734	2.25308e-126	124.85	0.04422	Transitional	81.3506	70.8443
ENSMUSG00000030579	Tyrobp	0.733	4.55327e-311	309.103	0.10635	Transitional	83.1707	45.4199
ENSMUSG00000038147	Cd84	0.733	1.05093e-252	250.858	0.08496	Transitional	57.6629	18.7315
ENSMUSG00000036887	C1qa	0.725	0	Inf	0.12388	Transitional	72.382	40.7225
ENSMUSG00000056501	Cebpb	0.714	3.5219e-228	226.395	0.08002	Transitional	95.7795	82.8168
ENSMUSG00000030096	Slc6a6	0.71	5.03229e-272	270.144	0.09219	Transitional	74.6505	43.9434
ENSMUSG00000037902	Sirpa	0.709	1.72086e-276	274.602	0.09368	Transitional	79.3722	50.4844
ENSMUSG00000060063	Alox5ap	0.704	1.63035e-247	245.683	0.08393	Transitional	71.1686	32.9396
ENSMUSG00000020077	Srgn	0.702	1.93915e-217	215.678	0.07446	Transitional	76.5497	43.5432
ENSMUSG00000001020	S100a4	0.692	1.02827e-205	203.983	0.0711	Transitional	75.4418	49.8027
ENSMUSG00000025743	Sdc3	0.69	1.41618e-247	245.742	0.08397	Transitional	69.6122	33.2542
ENSMUSG00000027398	Il1b	0.689	1.2107e-63	62.3675	0.02264	Transitional	47.2171	30.3453
ENSMUSG00000039109	F13a1	0.688	9.00766e-287	284.858	0.09784	Transitional	70.2717	30.7841
ENSMUSG00000032487	Ptgs2	0.682	8.89614e-44	42.6112	0.01555	Transitional	49.1163	37.9792
ENSMUSG00000040659	Efhd2	0.668	4.28283e-279	277.197	0.09491	Transitional	82.0892	51.8588
ENSMUSG00000058715	Fcer1g	0.657	0	Inf	0.1892	Transitional	93.4582	53.73
ENSMUSG00000036896	C1qc	0.657	1.06552e-311	309.73	0.10658	Transitional	68.3725	35.3021
ENSMUSG00000049130	C5ar1	0.646	3.12666e-180	178.563	0.06057	Transitional	56.766	21.9551
ENSMUSG00000006519	Cyba	0.636	4.73949e-169	167.405	0.05814	Transitional	80.1636	60.6326
ENSMUSG00000024679	Ms4a6d	0.628	6.48515e-181	179.245	0.06082	Transitional	53.8908	17.9119
ENSMUSG00000036905	C1qb	0.626	1.01287e-316	314.739	0.10826	Transitional	69.5331	37.8164
ENSMUSG00000028249	Sdcbp	0.623	5.32276e-248	246.166	0.0844	Transitional	87.0483	68.9123
ENSMUSG00000037966	Ninj1	0.619	2.64775e-204	202.575	0.06906	Transitional	62.3055	29.6608
ENSMUSG00000028599	Tnfrsf1b	0.609	4.29754e-204	202.367	0.0686	Transitional	58.8235	28.9046
ENSMUSG00000026981	Il1rn	0.607	3.49455e-134	132.638	0.04511	Transitional	38.565	14.9394
Atp6v1a	Atp6v1a	0.606	1.43073e-208	206.83	0.07049	Transitional	65.5764	41.2801
ENSMUSG00000033685	Ucp2	0.601	2.14604e-187	185.709	0.06402	Transitional	72.6985	40.0436
ENSMUSG00000030142	Clec4e	0.599	1.88583e-119	117.953	0.0405	Transitional	39.2772	16.1262
ENSMUSG00000072620	Slfn2	0.596	4.38366e-193	191.381	0.06561	Transitional	68.3988	36.2598
ENSMUSG00000078566	Bnip3	0.595	1.44974e-152	150.959	0.05131	Transitional	40.8599	19.0682
ENSMUSG00000020189	Osbpl8	0.592	6.51222e-214	212.163	0.07191	Transitional	57.1881	28.8245
ENSMUSG00000025025	Mxi1	0.585	3.51623e-164	162.543	0.0552	Transitional	51.5431	26.2992
ENSMUSG00000089929	Bcl2a1b	0.584	9.50524e-156	154.132	0.05235	Transitional	48.9317	16.9624
ENSMUSG00000034765	Dusp5	0.573	7.12087e-137	135.321	0.04634	Transitional	56.6078	32.2855
ENSMUSG00000027698	Nceh1	0.567	3.78221e-159	157.525	0.05353	Transitional	49.6966	21.1796
ENSMUSG00000032691	Nlrp3	0.565	5.83409e-110	108.498	0.03731	Transitional	42.8911	18.2734
Mtss1	Mtss1	0.563	1.27958e-152	151.012	0.0513	Transitional	52.0443	20.8291
ENSMUSG00000031438	Rnf128	0.561	2.25987e-167	165.73	0.05538	Transitional	27.3279	2.52808
ENSMUSG00000000346	Dazap2	0.56	2.32105e-203	201.636	0.0687	Transitional	74.7032	51.2461
ENSMUSG00000026656	Fcgr2b	0.559	1.07046e-198	196.982	0.06747	Transitional	69.6122	34.1208
ENSMUSG00000019943	Atp2b1	0.557	3.06768e-212	210.493	0.07268	Transitional	86.2833	68.0623
ENSMUSG00000038178	Slc43a2	0.549	2.53244e-148	146.731	0.04946	Transitional	49.5648	18.5549
ENSMUSG00000027506	Tpd52	0.544	4.23358e-181	179.43	0.06122	Transitional	66.6315	34.7473
Fyb	Fyb	0.544	2.13929e-151	149.792	0.05123	Transitional	62.1472	27.5605
ENSMUSG00000023349	Clec4n	0.544	1.12784e-101	100.245	0.0342	Transitional	33.9488	14.7104
ENSMUSG00000045658	Pid1	0.542	8.87947e-154	152.168	0.05206	Transitional	61.8043	35.4704
ENSMUSG00000027737	Slc7a11	0.54	1.04831e-87	86.3301	0.02911	Transitional	28.937	11.1169
ENSMUSG00000018920	Cxcl16	0.538	1.24334e-145	144.051	0.0493	Transitional	55.6581	26.6277
ENSMUSG00000017760	Ctsa	0.537	2.31831e-170	168.712	0.05762	Transitional	66.7634	45.925
ENSMUSG00000000290	Itgb2	0.529	1.90678e-130	128.911	0.04347	Transitional	42.9438	14.611
ENSMUSG00000027995	Tlr2	0.526	8.39601e-127	125.277	0.04263	Transitional	46.162	21.3728
ENSMUSG00000022180	Slc7a8	0.524	3.88178e-139	137.577	0.0464	Transitional	39.6729	12.726
ENSMUSG00000015950	Ncf1	0.523	1.70433e-130	128.959	0.04386	Transitional	51.2794	23.6608
ENSMUSG00000026600	Soat1	0.517	5.46895e-169	167.343	0.05718	Transitional	63.8618	37.3058
ENSMUSG00000033213	AA467197	0.516	1.80217e-82	81.1143	0.02694	Transitional	18.0691	5.51431
ENSMUSG00000069792	Wfdc17	0.512	2.25515e-114	112.896	0.03963	Transitional	60.4062	38.1862
ENSMUSG00000043953	Ccrl2	0.51	4.65377e-107	105.612	0.03631	Transitional	48.0612	22.8604
ENSMUSG00000000275	Trim25	0.508	1.7002e-128	126.965	0.04352	Transitional	57.8212	34.521
ENSMUSG00000004730	Adgre1	0.508	2.20525e-117	115.894	0.03978	Transitional	53.5742	24.5191
ENSMUSG00000032294	Pkm	0.506	6.28283e-156	154.311	0.05368	Transitional	80.6384	62.283
ENSMUSG00000090213	Tmem189	0.506	1.38697e-138	137.026	0.04659	Transitional	54.2865	28.3802
ENSMUSG00000112148	Lilrb4a	0.502	1.15587e-129	128.13	0.04391	Transitional	59.7204	28.4906
ENSMUSG00000037820	Tgm2	0.497	3.67088e-111	109.693	0.03736	Transitional	45.1596	17.197
ENSMUSG00000026872	Zeb2	0.491	2.1798e-194	192.682	0.06722	Transitional	93.6956	77.2831
ENSMUSG00000058818	Pirb	0.49	3.91382e-122	120.624	0.04105	Transitional	51.6223	22.5871
ENSMUSG00000035493	Tgfbi	0.488	3.85904e-57	55.8946	0.02016	Transitional	64.9433	52.9021
ENSMUSG00000079419	Ms4a6c	0.487	3.24858e-148	146.624	0.05077	Transitional	66.6315	33.5054
ENSMUSG00000030536	Iqgap1	0.486	2.24695e-146	144.792	0.05071	Transitional	89.1585	75.4644
ENSMUSG00000049037	Clec4a1	0.486	1.78948e-128	126.943	0.04349	Transitional	56.1593	26.2495
ENSMUSG00000041836	Ptpre	0.483	5.27635e-116	114.521	0.03861	Transitional	44.5529	17.8042
ENSMUSG00000025355	Mmp19	0.481	5.28888e-55	53.7711	0.01871	Transitional	43.6033	31.9598
ENSMUSG00000022378	Fam49b	0.479	7.63219e-137	135.291	0.04632	Transitional	64.4685	36.1328
ENSMUSG00000032688	Malt1	0.478	1.65319e-116	115.022	0.03954	Transitional	43.2867	21.3728
ENSMUSG00000040751	Lat2	0.472	4.30885e-122	120.583	0.04069	Transitional	37.5099	10.7167
ENSMUSG00000052688	Rab7b	0.472	5.31666e-118	116.508	0.03998	Transitional	58.0849	35.1282
ENSMUSG00000030560	Ctsc	0.47	9.56834e-183	181.069	0.06271	Transitional	77.2883	44.2911
ENSMUSG00000002992	Apoc2	0.47	1.21998e-106	105.195	0.03549	Transitional	30.7043	7.34965
ENSMUSG00000070780	Rbm47	0.469	7.46215e-108	106.404	0.03588	Transitional	42.8911	15.4528
ENSMUSG00000059498	Fcgr3	0.467	2.05473e-101	99.9857	0.03407	Transitional	52.3872	23.8484
ENSMUSG00000029372	Ppbp	0.466	1.91781e-70	69.1388	0.02293	Transitional	10.182	1.52623
ENSMUSG00000066026	Dhrs3	0.464	4.80881e-114	112.567	0.03833	Transitional	51.9124	29.9368
ENSMUSG00000038612	Mcl1	0.463	1.81068e-157	155.847	0.05502	Transitional	91.4798	80.9538
ENSMUSG00000016256	Ctsz	0.457	7.48055e-94	92.4563	0.0324	Transitional	74.6241	60.0778
ENSMUSG00000081534	Slc48a1	0.455	5.79802e-132	130.423	0.04398	Transitional	35.6107	16.8327
ENSMUSG00000031808	Slc27a1	0.454	4.54195e-126	124.547	0.04154	Transitional	32.7882	9.39475
ENSMUSG00000056529	Ptafr	0.453	3.6889e-103	101.725	0.03496	Transitional	58.1113	29.578
ENSMUSG00000058427	Cxcl2	0.449	6.87097e-319	316.896	0.11134	Transitional	88.2617	65.1975
ENSMUSG00000024121	Atp6v0c	0.449	2.97334e-109	107.796	0.03814	Transitional	86.4943	73.0881
ENSMUSG00000074743	Thbd	0.447	5.51415e-77	75.6519	0.02588	Transitional	29.9921	16.2311
ENSMUSG00000011148	Adssl1	0.445	6.00521e-104	102.512	0.03413	Transitional	34.1862	8.5447
M6pr	M6pr	0.435	2.44801e-127	125.811	0.04279	Transitional	59.4302	37.4603
ENSMUSG00000051495	Irf2bp2	0.435	1.57972e-94	93.1276	0.03235	Transitional	68.9528	52.6509
ENSMUSG00000003882	Il7r	0.435	3.44535e-89	87.8095	0.02963	Transitional	25.1912	6.62656
ENSMUSG00000028961	Pgd	0.434	6.23506e-112	110.461	0.03724	Transitional	45.4498	24.6957
ENSMUSG00000049866	Arl4c	0.433	3.26348e-98	96.7986	0.03329	Transitional	64.7323	38.89
ENSMUSG00000025969	Nrp2	0.429	1.54024e-102	101.106	0.03445	Transitional	49.2218	23.4538
ENSMUSG00000002111	Spi1	0.426	1.67902e-76	75.1704	0.02567	Transitional	54.7349	27.0361
ENSMUSG00000058755	Osm	0.426	1.11172e-69	68.3783	0.0234	Transitional	36.7713	16.5015
ENSMUSG00000022415	Syngr1	0.424	1.00774e-104	103.285	0.03439	Transitional	25.9035	4.97613
ENSMUSG00000028124	Gclm	0.424	5.12147e-93	91.6245	0.03092	Transitional	26.8531	15.2789
ENSMUSG00000029082	Bst1	0.423	2.18513e-102	100.955	0.03361	Transitional	29.9393	7.52353
Il10rb	Il10rb	0.421	2.05949e-115	113.931	0.03841	Transitional	50.4616	26.1557
ENSMUSG00000031652	N4bp1	0.417	3.48142e-90	88.8011	0.0303	Transitional	48.0612	28.9736
ENSMUSG00000041268	Dmxl2	0.407	2.7675e-98	96.8695	0.03224	Transitional	32.0496	8.59714
ENSMUSG00000006273	Atp6v1b2	0.407	2.42709e-91	89.9548	0.03068	Transitional	53.9963	34.7887
Cd83	Cd83	0.404	2.60862e-82	80.9552	0.02821	Transitional	49.1691	26.4069
ENSMUSG00000036943	Rab8b	0.403	4.78071e-105	103.608	0.03593	Transitional	70.2453	50.4761
ENSMUSG00000037960	Card19	0.399	1.29717e-98	97.1955	0.03312	Transitional	56.555	35.9065
ENSMUSG00000003518	Dusp3	0.399	5.84481e-96	94.5546	0.03224	Transitional	53.7325	32.0675
ENSMUSG00000030894	Tpp1	0.391	1.60429e-97	96.1109	0.03275	Transitional	56.8979	38.9148
ENSMUSG00000032122	Slc37a2	0.391	4.27576e-86	84.7282	0.02815	Transitional	30.0712	8.08655
ENSMUSG00000011752	Pgam1	0.388	1.67252e-67	66.2087	0.02318	Transitional	70.4036	53.9839
ENSMUSG00000044811	Cd300c2	0.386	1.64031e-59	58.2553	0.01964	Transitional	37.7209	14.9091
ENSMUSG00000029994	Anxa4	0.384	6.08201e-106	104.501	0.03523	Transitional	44.6056	26.4979
ENSMUSG00000112023	Lilr4b	0.383	2.00853e-77	76.0893	0.02634	Transitional	51.7805	25.877
ENSMUSG00000051379	Flrt3	0.383	1.05037e-59	58.4482	0.01972	Transitional	21.8412	8.80689
ENSMUSG00000019872	Smpdl3a	0.381	8.66221e-85	83.4256	0.0285	Transitional	45.819	28.1953
Csf1r	Csf1r	0.38	7.55129e-91	89.4631	0.03109	Transitional	61.6196	34.5652
ENSMUSG00000015947	Fcgr1	0.38	8.6428e-70	68.4874	0.0231	Transitional	35.7953	13.3884
ENSMUSG00000055435	Maf	0.377	6.95697e-125	123.365	0.04341	Transitional	76.2068	54.9885
ENSMUSG00000020143	Dock2	0.377	5.71956e-63	61.698	0.02112	Transitional	46.8742	22.5982
ENSMUSG00000020097	Sgpl1	0.376	8.24886e-93	91.4188	0.03119	Transitional	53.1258	33.0003
ENSMUSG00000085795	Zfp703	0.375	4.93274e-76	74.7052	0.02581	Transitional	57.7948	40.8302
ENSMUSG00000001128	Cfp	0.374	3.09083e-79	77.8936	0.02688	Transitional	53.9699	27.5274
ENSMUSG00000042286	Stab1	0.371	4.32476e-65	63.8079	0.02183	Transitional	41.282	18.359
ENSMUSG00000031444	F10	0.364	1.90181e-78	77.1084	0.0256	Transitional	19.4672	3.82524
ENSMUSG00000020611	Gna13	0.362	3.22743e-78	76.8801	0.02655	Transitional	65.0752	48.4117
ENSMUSG00000021996	Esd	0.36	8.09877e-59	57.5653	0.02003	Transitional	48.1931	38.8734
ENSMUSG00000020152	Actr2	0.358	6.27192e-77	75.5963	0.0264	Transitional	70.9575	55.8745
ENSMUSG00000036908	Unc93b1	0.356	1.6573e-96	95.1002	0.03299	Transitional	68.1878	43.6812
ENSMUSG00000019970	Sgk1	0.356	4.23394e-41	39.9519	0.01399	Transitional	44.1308	31.7666
ENSMUSG00000026288	Inpp5d	0.355	4.5328e-63	61.798	0.02083	Transitional	43.9726	21.2072
ENSMUSG00000024965	Fermt3	0.351	4.18852e-57	55.8593	0.01883	Transitional	43.6824	21.1934
ENSMUSG00000031447	Lamp1	0.348	3.3413e-83	81.8443	0.02989	Transitional	91.9283	79.4469
ENSMUSG00000034652	Cd300a	0.348	3.2161e-64	62.9404	0.02123	Transitional	36.0591	16.3635
ENSMUSG00000028238	Atp6v0d2	0.343	2.74839e-80	78.9395	0.02622	Transitional	12.5033	1.69459
ENSMUSG00000030447	Cyfip1	0.342	9.72336e-64	62.4625	0.02137	Transitional	57.8739	41.3684
ENSMUSG00000060802	B2m	0.34	8.19049e-97	95.4046	0.03518	Transitional	96.4917	88.8196
ENSMUSG00000030557	Mef2a	0.34	1.28425e-71	70.308	0.02433	Transitional	64.6795	48.58
ENSMUSG00000034947	Tmem106a	0.34	1.71525e-68	67.1948	0.02266	Transitional	40.2268	21.6156
ENSMUSG00000025503	Taldo1	0.34	4.73583e-65	63.7687	0.02211	Transitional	58.7444	48.3372
ENSMUSG00000032412	Atp1b3	0.339	3.5716e-74	72.8529	0.02519	Transitional	62.8066	47.3822
ENSMUSG00000056737	Capg	0.339	1.3207e-46	45.4218	0.01588	Transitional	51.3585	36.2846
ENSMUSG00000061175	Fnip2	0.336	3.85662e-75	73.8155	0.0249	Transitional	35.7689	17.5061
ENSMUSG00000026480	Ncf2	0.336	1.24024e-47	46.4425	0.01595	Transitional	45.5553	23.0922
ENSMUSG00000045312	Lhfpl2	0.335	4.05834e-62	60.8513	0.02051	Transitional	38.565	22.3581
ENSMUSG00000019132	BC005537	0.335	6.80874e-58	56.6445	0.02017	Transitional	77.3675	66.0972
ENSMUSG00000028583	Pdpn	0.335	1.32644e-28	27.5476	0.00993	Transitional	53.9436	38.0068
ENSMUSG00000022295	Atp6v1c1	0.334	7.30261e-80	78.5169	0.02649	Transitional	37.9583	19.9569
ENSMUSG00000027775	Mfsd1	0.332	2.42914e-65	64.0566	0.02194	Transitional	51.3321	33.4115
ENSMUSG00000021948	Prkcd	0.332	1.00844e-64	63.4426	0.02139	Transitional	41.5194	24.141
ENSMUSG00000055541	Lair1	0.332	1.18431e-56	55.4105	0.0187	Transitional	28.383	9.79494
ENSMUSG00000016087	Fli1	0.332	4.41477e-56	54.8433	0.01849	Transitional	39.1453	17.829
ENSMUSG00000052384	Nrros	0.331	9.03016e-54	52.547	0.018	Transitional	43.7879	21.8116
ENSMUSG00000001750	Tcirg1	0.329	3.50962e-74	72.8602	0.0246	Transitional	33.685	15.1685
ENSMUSG00000024737	Slc15a3	0.329	2.63595e-47	46.1176	0.01554	Transitional	38.2749	18.2486
ENSMUSG00000005087	Cd44	0.328	2.23144e-99	97.9563	0.03498	Transitional	84.1203	67.4468
ENSMUSG00000011884	Gltp	0.328	4.8451e-81	79.6909	0.0272	Transitional	50.488	31.2533
ENSMUSG00000026395	Ptprc	0.327	7.89251e-118	116.338	0.04045	Transitional	70.4563	40.5846
ENSMUSG00000039361	Picalm	0.327	5.02113e-81	79.6757	0.02827	Transitional	83.5136	71.3328
Dab2	Dab2	0.324	8.05473e-97	95.4115	0.03363	Transitional	71.6961	51.144
ENSMUSG00000032046	Abhd12	0.32	4.49279e-72	70.7624	0.02386	Transitional	39.6202	23.8402
ENSMUSG00000040451	Sgms1	0.319	3.97967e-65	63.8438	0.02153	Transitional	38.6705	22.4795
ENSMUSG00000025190	Got1	0.317	1.40707e-47	46.3881	0.0162	Transitional	49.6175	33.2597
ENSMUSG00000030695	Aldoa	0.316	3.74039e-63	61.881	0.02195	Transitional	73.9647	58.3032
ENSMUSG00000048234	Rnf149	0.316	1.14418e-54	53.4396	0.01802	Transitional	32.6563	15.7757
ENSMUSG00000029580	Actb	0.315	3.24543e-130	128.681	0.04903	Transitional	100	99.0948
B4galt6	B4galt6	0.315	3.71641e-58	56.9057	0.01921	Transitional	31.5748	14.7048
ENSMUSG00000022564	Grina	0.314	1.43688e-53	52.3462	0.01797	Transitional	48.2722	34.0573
ENSMUSG00000041390	Mdfic	0.313	3.25584e-60	58.9544	0.01987	Transitional	45.4234	27.2542
ENSMUSG00000026360	Rgs2	0.313	2.71276e-57	56.0463	0.01972	Transitional	48.7998	32.0564
ENSMUSG00000031443	F7	0.312	4.14249e-74	72.7887	0.02416	Transitional	16.8821	1.4186
ENSMUSG00000025795	Rassf3	0.311	1.42934e-62	61.3025	0.02067	Transitional	35.0567	17.4289
ENSMUSG00000039753	Fbxl5	0.311	2.29717e-57	56.118	0.01892	Transitional	36.1646	23.9395
ENSMUSG00000020101	Vsir	0.311	8.73053e-56	54.5485	0.01839	Transitional	37.2989	18.6736
ENSMUSG00000021457	Syk	0.311	5.16776e-50	48.8086	0.01676	Transitional	45.9509	25.8218
ENSMUSG00000035004	Igsf6	0.31	6.11014e-56	54.7028	0.01806	Transitional	29.5964	10.289
ENSMUSG00000038623	Tm6sf1	0.31	8.06436e-38	36.6965	0.01262	Transitional	45.9246	23.9837
ENSMUSG00000023068	Nus1	0.309	1.60813e-57	56.2724	0.01896	Transitional	45.4234	28.5624
ENSMUSG00000020572	Nampt	0.308	1.85827e-57	56.2099	0.01928	Transitional	45.5816	29.3572
ENSMUSG00000002103	Acp2	0.308	3.99611e-56	54.8861	0.01852	Transitional	38.143	19.1455
ENSMUSG00000022106	Rcbtb2	0.303	1.97683e-65	64.1456	0.02123	Transitional	31.2582	13.6561
ENSMUSG00000024644	Cndp2	0.301	6.33078e-51	49.7161	0.01707	Transitional	48.747	31.9019
ENSMUSG00000036427	Gpi1	0.301	1.17023e-49	48.4569	0.01692	Transitional	55.8164	41.7851
ENSMUSG00000079227	Ccr5	0.3	4.48459e-51	49.8646	0.01709	Transitional	41.4666	20.6994
ENSMUSG00000063524	Eno1	0.3	8.33817e-48	46.6143	0.01602	Transitional	41.0182	27.4501
ENSMUSG00000024696	Lpxn	0.299	6.65582e-44	42.7363	0.01441	Transitional	29.9921	11.6054
ENSMUSG00000024030	Abcg1	0.297	1.63147e-48	47.3188	0.01596	Transitional	29.1744	13.7692
ENSMUSG00000074802	Gas2l3	0.297	5.90628e-45	43.7829	0.01477	Transitional	28.6468	11.2439
ENSMUSG00000028692	Akr1a1	0.296	2.06557e-35	34.3039	0.01249	Transitional	70.1662	60.3787
Nckap1l	Nckap1l	0.295	1.13161e-38	37.541	0.01269	Transitional	31.1791	12.1243
ENSMUSG00000089942	Pira2	0.292	1.08617e-51	50.4762	0.01664	Transitional	22.7644	7.1399
ENSMUSG00000027423	Snx5	0.291	6.48111e-51	49.7062	0.01733	Transitional	52.7302	38.5588
ENSMUSG00000026712	Mrc1	0.29	5.27707e-184	182.325	0.06342	Transitional	66.5524	37.0795
ENSMUSG00000009687	Fxyd5	0.29	2.67587e-100	98.8749	0.03479	Transitional	79.3722	60.5167
ENSMUSG00000032554	Trf	0.29	5.71188e-33	31.8821	0.01124	Transitional	44.5793	30.8172
ENSMUSG00000023456	Tpi1	0.289	3.02496e-45	44.0715	0.01539	Transitional	55.79	41.8983
ENSMUSG00000004814	Ccl24	0.287	4.5203e-25	24.0434	0.00775	Transitional	12.9517	5.57227
ENSMUSG00000030162	Olr1	0.285	1.48816e-52	51.3357	0.01694	Transitional	12.899	3.41125
ENSMUSG00000026177	Slc11a1	0.283	1.33357e-46	45.4179	0.01494	Transitional	25.9826	8.56402
ENSMUSG00000034641	Cd300ld	0.282	8.601e-38	36.6696	0.01234	Transitional	34.7138	16.8217
ENSMUSG00000024413	Npc1	0.281	1.07115e-50	49.4893	0.017	Transitional	47.3226	32.291
ENSMUSG00000026317	Cln8	0.281	9.87179e-45	43.5615	0.01469	Transitional	34.5292	17.4565
ENSMUSG00000040613	Apobec1	0.28	7.07784e-37	35.7594	0.01205	Transitional	29.7019	11.9725
ENSMUSG00000028656	Cap1	0.279	8.81832e-51	49.5733	0.0167	Transitional	42.7592	29.3131
ENSMUSG00000005514	Por	0.279	8.48202e-46	44.6193	0.01533	Transitional	47.9029	34.8688
ENSMUSG00000042190	Cmklr1	0.279	8.30676e-43	41.6475	0.01367	Transitional	29.4118	11.2963
ENSMUSG00000025854	Fam20c	0.277	7.10284e-54	52.651	0.01738	Transitional	22.2896	6.72867
ENSMUSG00000030104	Edem1	0.277	3.50644e-53	51.9607	0.01784	Transitional	45.7399	31.8467
ENSMUSG00000015355	Cd48	0.277	1.63307e-37	36.3924	0.01226	Transitional	31.3901	14.1418
ENSMUSG00000022831	Hcls1	0.276	1.52462e-38	37.4125	0.0126	Transitional	37.2989	19.9542
ENSMUSG00000025232	Hexa	0.276	6.39212e-38	36.7969	0.01313	Transitional	66.737	56.3851
ENSMUSG00000022636	Alcam	0.276	8.30399e-38	36.6841	0.01235	Transitional	29.2799	13.1538
ENSMUSG00000029401	Rilpl2	0.275	1.6956e-33	32.4061	0.01118	Transitional	38.5386	22.4961
ENSMUSG00000022358	Fbxo32	0.274	2.31987e-46	45.1782	0.01486	Transitional	17.6207	8.16107
ENSMUSG00000041926	Rnpep	0.274	5.10952e-45	43.8451	0.01479	Transitional	34.2654	18.0692
ENSMUSG00000024397	Aif1	0.274	5.20313e-41	39.8638	0.01393	Transitional	45.7663	24.5246
ENSMUSG00000001687	Ubl3	0.273	1.13427e-51	50.4576	0.01757	Transitional	59.4566	45.2184
ENSMUSG00000041235	Chd7	0.273	4.29455e-31	30.0195	0.01009	Transitional	29.7547	15.3203
ENSMUSG00000075705	Msrb1	0.272	1.91462e-47	46.2556	0.0159	Transitional	44.632	33.0141
ENSMUSG00000017132	Cyth1	0.271	1.56408e-44	43.3632	0.01461	Transitional	35.9536	21.1547
ENSMUSG00000087107	AI662270	0.271	1.85877e-32	31.3748	0.01056	Transitional	32.7354	15.1989
ENSMUSG00000021892	Sh3bp5	0.267	2.80741e-46	45.096	0.0152	Transitional	34.5555	22.2587
ENSMUSG00000038508	Gdf15	0.266	1.53191e-30	29.471	0.01017	Transitional	24.2416	14.5392
ENSMUSG00000014361	Mertk	0.265	6.99558e-50	48.678	0.01603	Transitional	27.3279	11.6579
ENSMUSG00000054342	Kcnn4	0.265	6.48554e-49	47.7169	0.01573	Transitional	18.966	4.45726
ENSMUSG00000073412	Lst1	0.265	4.41516e-42	40.9267	0.0143	Transitional	48.5624	29.1475
ENSMUSG00000024772	Ehd1	0.265	3.20527e-30	29.1535	0.01051	Transitional	56.8188	48.4172
ENSMUSG00000021591	Glrx	0.262	1.0125e-48	47.5243	0.01565	Transitional	26.5629	12.8308
ENSMUSG00000024014	Pim1	0.261	3.40844e-40	39.052	0.01485	Transitional	83.9884	73.6235
ENSMUSG00000004707	Ly9	0.259	2.25564e-39	38.2372	0.01254	Transitional	22.2105	5.89242
ENSMUSG00000073982	Rhog	0.258	9.60412e-46	44.5657	0.01501	Transitional	42.5745	29.44
ENSMUSG00000030148	Clec4a2	0.258	9.56249e-25	23.7208	0.0082	Transitional	34.239	17.1115
ENSMUSG00000028525	Pde4b	0.257	4.79912e-38	36.9199	0.01294	Transitional	47.5072	33.0334
ENSMUSG00000000594	Gm2a	0.256	4.61695e-61	59.799	0.02073	Transitional	55.4471	38.4346
ENSMUSG00000042228	Lyn	0.256	1.12964e-32	31.5886	0.01087	Transitional	47.3226	28.4575
ENSMUSG00000033777	Tlr13	0.254	3.48969e-38	37.0567	0.01214	Transitional	22.6062	6.60724
ENSMUSG00000025534	Gusb	0.254	4.09751e-37	35.9954	0.01211	Transitional	37.7737	25.2091
ENSMUSG00000031402	Mpp1	0.252	2.59553e-44	43.1438	0.01455	Transitional	31.7594	16.4491
ENSMUSG00000021957	Tkt	0.252	2.26895e-37	36.2505	0.0125	Transitional	45.6608	32.9341
ENSMUSG00000035891	Cerk	0.252	1.06157e-34	33.5985	0.01132	Transitional	32.6563	16.5843
ENSMUSG00000021831	Ero1l	0.252	1.47836e-31	30.4797	0.01053	Transitional	32.498	21.025
ENSMUSG00000019087	Atp6ap1	0.251	3.73406e-40	39.0125	0.01344	Transitional	51.0419	38.8099
ENSMUSG00000015745	Plekho1	0.251	3.68958e-34	33.0629	0.01112	Transitional	41.282	25.7804
ENSMUSG00000025161	Slc16a3	0.251	2.4902e-31	30.2546	0.01043	Transitional	36.3492	21.1299
ENSMUSG00000024300	Myo1f	0.25	1.44363e-31	30.4898	0.00992	Transitional	24.9011	9.98261
Abcc1	Abcc1	0.249	2.51892e-39	38.1898	0.0129	Transitional	31.2582	16.8272
ENSMUSG00000019210	Atp6v1e1	0.247	2.86018e-33	32.1805	0.01134	Transitional	56.8979	45.6766
ENSMUSG00000039191	Rbpj	0.246	5.74751e-38	36.8421	0.01313	Transitional	70.8256	58.6399
ENSMUSG00000041515	Irf8	0.245	2.00678e-59	58.168	0.0199	Transitional	44.5001	22.4823
ENSMUSG00000042659	Arrdc4	0.245	3.57914e-52	50.9563	0.01681	Transitional	21.0762	10.5677
ENSMUSG00000038712	Mindy1	0.244	6.95454e-43	41.7233	0.01405	Transitional	39.0134	26.6635
ENSMUSG00000003363	Pld3	0.244	3.50014e-41	40.034	0.01348	Transitional	31.9177	24.635
ENSMUSG00000018008	Cyth4	0.244	1.4532e-23	22.546	0.0078	Transitional	41.9678	24.2486
ENSMUSG00000038679	Trps1	0.243	2.5546e-31	30.2438	0.01042	Transitional	45.4761	29.1171
ENSMUSG00000020901	Pik3r5	0.243	9.98572e-28	26.6775	0.00864	Transitional	25.2176	9.5907
ENSMUSG00000030220	Arhgdib	0.242	1.89081e-46	45.2666	0.01601	Transitional	63.5189	46.8827
ENSMUSG00000029925	Tbxas1	0.242	2.86176e-34	33.1719	0.01082	Transitional	24.1889	8.97248
ENSMUSG00000025804	Ccr1	0.242	4.77113e-27	26.0035	0.00897	Transitional	34.3181	17.9201
ENSMUSG00000006589	Aprt	0.24	5.19219e-27	25.9676	0.0092	Transitional	56.1593	43.2037
ENSMUSG00000056069	Otulinl	0.24	3.56472e-25	24.1457	0.00812	Transitional	31.1527	15.4997
ENSMUSG00000028382	Ptbp3	0.232	2.86809e-40	39.1264	0.01392	Transitional	74.4395	62.7522
ENSMUSG00000034593	Myo5a	0.232	3.32971e-36	35.0922	0.0121	Transitional	42.5218	29.451
ENSMUSG00000019173	Rab5c	0.232	1.0613e-30	29.629	0.01022	Transitional	54.6821	42.3233
ENSMUSG00000040430	Pitpnc1	0.23	1.28439e-40	39.4736	0.01333	Transitional	28.0665	15.5356
ENSMUSG00000017631	Abr	0.23	4.91613e-39	37.9014	0.01241	Transitional	27.1696	12.795
ENSMUSG00000034957	Cebpa	0.23	1.25272e-32	31.5444	0.01061	Transitional	29.6492	16.2062
ENSMUSG00000030654	Arl6ip1	0.229	2.35487e-46	45.1719	0.01576	Transitional	63.5452	51.4531
ENSMUSG00000063065	Mapk3	0.228	1.92117e-42	41.2859	0.01392	Transitional	32.6299	20.3461
ENSMUSG00000030530	Furin	0.228	1.7607e-32	31.3978	0.01083	Transitional	44.0517	33.6461
ENSMUSG00000026321	Tnfrsf11a	0.228	1.55612e-31	30.4576	0.00992	Transitional	21.2609	7.41865
ENSMUSG00000020841	Cpd	0.228	1.74893e-28	27.4289	0.00949	Transitional	43.6033	32.3186
ENSMUSG00000016496	Cd274	0.228	3.04756e-28	27.1899	0.00881	Transitional	21.3664	7.7112
ENSMUSG00000015733	Capza2	0.228	5.46486e-28	26.9379	0.00991	Transitional	76.3123	66.7899
ENSMUSG00000020184	Mdm2	0.226	6.56122e-35	33.8056	0.01137	Transitional	34.1598	24.9965
ENSMUSG00000043832	Clec4a3	0.226	1.42261e-29	28.5103	0.00982	Transitional	36.2437	20.6856
ENSMUSG00000071713	Csf2rb	0.224	4.20011e-23	22.0883	0.00764	Transitional	34.9776	18.8999
ENSMUSG00000020422	Tns3	0.223	3.17776e-33	32.1353	0.01047	Transitional	24.9538	11.2687
Cd200r1	Cd200r1	0.223	1.91817e-30	29.3745	0.00956	Transitional	19.177	5.45911
ENSMUSG00000002699	Lcp2	0.222	3.42589e-22	21.1837	0.0071	Transitional	30.3614	15.8916
ENSMUSG00000073411	H2-D1	0.221	6.10596e-38	36.8166	0.01388	Transitional	86.9955	77.3908
ENSMUSG00000054693	Adam10	0.221	5.233e-35	33.9026	0.01168	Transitional	46.7687	33.9552
ENSMUSG00000009090	Ap1b1	0.221	4.68868e-27	26.0107	0.00875	Transitional	28.7523	16.0489
ENSMUSG00000021728	Emb	0.221	7.03379e-27	25.8365	0.00913	Transitional	46.1092	31.8135
ENSMUSG00000043004	Gng2	0.221	5.48641e-21	19.9901	0.00669	Transitional	34.6347	20.2771
ENSMUSG00000031608	Galnt7	0.22	4.23303e-41	39.9519	0.0131	Transitional	25.6133	14.2025
ENSMUSG00000034342	Cbl	0.22	3.96219e-39	37.9942	0.01309	Transitional	45.5553	35.4235
ENSMUSG00000028497	Hacd4	0.22	7.82641e-36	34.7229	0.01168	Transitional	35.1622	23.6166
ENSMUSG00000029705	Cux1	0.22	4.77914e-31	29.9739	0.01007	Transitional	39.0926	25.5596
ENSMUSG00000022018	Rgcc	0.22	1.42364e-27	26.5249	0.00938	Transitional	31.9441	20.9395
ENSMUSG00000004266	Ptpn6	0.219	1.61265e-23	22.501	0.00755	Transitional	28.3566	14.2688
ENSMUSG00000017781	Pitpna	0.218	4.62077e-31	29.9882	0.01056	Transitional	62.3318	50.1504
ENSMUSG00000024052	Lpin2	0.217	1.21682e-30	29.5699	0.00995	Transitional	32.1024	19.9542
ENSMUSG00000006304	Arpc2	0.216	2.92022e-37	36.1421	0.01364	Transitional	88.2617	77.8268
ENSMUSG00000063193	Cd300lb	0.216	1.46802e-32	31.4756	0.01026	Transitional	20.4168	7.31101
ENSMUSG00000020376	Rnf130	0.216	1.56071e-29	28.4702	0.00982	Transitional	46.0037	32.8816
ENSMUSG00000027333	Smox	0.215	1.80544e-24	23.4472	0.00787	Transitional	28.172	16.3856
ENSMUSG00000056145	AI504432	0.214	1.13217e-32	31.5878	0.01029	Transitional	18.1746	5.98626
ENSMUSG00000027293	Ehd4	0.213	6.77528e-26	24.86	0.0088	Transitional	45.4234	31.5155
ENSMUSG00000089669	Tnfsf13	0.211	1.62045e-34	33.4164	0.01091	Transitional	21.4455	8.86761
ENSMUSG00000003812	Dnase2a	0.21	6.06901e-33	31.8563	0.01038	Transitional	23.1337	11.0286
ENSMUSG00000042129	Rassf4	0.21	2.00491e-15	14.4806	0.00502	Transitional	36.9296	21.0664
S1pr1	S1pr1	0.209	7.19248e-27	25.8269	0.00835	Transitional	23.5294	9.76734
ENSMUSG00000024677	Ms4a6b	0.209	5.48151e-23	21.9733	0.00759	Transitional	39.0398	22.2642
ENSMUSG00000048120	Entpd1	0.209	3.44138e-18	17.2188	0.00575	Transitional	35.2677	20.6193
ENSMUSG00000052397	Ezr	0.206	1.10565e-25	24.6495	0.00851	Transitional	37.0615	25.0214
ENSMUSG00000031266	Gla	0.205	3.04275e-24	23.2218	0.0078	Transitional	26.4046	13.4187
ENSMUSG00000030064	Frmd4b	0.205	4.44911e-22	21.0714	0.00705	Transitional	33.3685	20.0039
ENSMUSG00000017009	Sdc4	0.204	1.55763e-49	48.3334	0.01769	Transitional	76.4178	59.2636
ENSMUSG00000089809	Rasgef1b	0.204	5.09173e-26	24.9832	0.00839	Transitional	22.8436	12.0415
ENSMUSG00000026031	Cflar	0.204	5.9161e-23	21.9406	0.00784	Transitional	50.4089	42.2488
ENSMUSG00000026126	Ptpn18	0.203	1.13083e-18	17.6976	0.00613	Transitional	37.5099	23.175
ENSMUSG00000028645	Slc2a1	0.202	3.20057e-27	26.175	0.00878	Transitional	30.8626	17.8125
ENSMUSG00000041058	Wwp1	0.201	1.039e-25	24.6759	0.00876	Transitional	40.517	33.2321
ENSMUSG00000002885	Adgre5	0.201	1.09572e-25	24.6532	0.00828	Transitional	25.7716	15.9081
ENSMUSG00000021306	Gpr137b	0.2	2.20692e-27	26.3354	0.00853	Transitional	19.9156	8.78205
ENSMUSG00000020399	Havcr2	0.2	8.92654e-25	23.7505	0.00766	Transitional	18.412	5.77374
ENSMUSG00000029771	Irf5	0.2	6.01794e-20	18.9595	0.00635	Transitional	26.8003	13.6726
ENSMUSG00000025314	Ptprj	0.2	4.05235e-16	15.1687	0.00505	Transitional	38.5386	24.5853
ENSMUSG00000046079	Lrrc8d	0.199	2.92917e-26	25.2212	0.00815	Transitional	24.5318	11.9918
ENSMUSG00000024180	Tmem8	0.199	5.37192e-26	24.96	0.00807	Transitional	17.6734	6.04697
ENSMUSG00000021451	Sema4d	0.199	3.20009e-23	22.2061	0.00746	Transitional	22.9491	11.5889
ENSMUSG00000031246	Sh3bgrl	0.199	7.85158e-19	17.8541	0.00658	Transitional	66.0776	55.386
ENSMUSG00000031207	Msn	0.197	8.45046e-23	21.7872	0.0081	Transitional	75.178	65.5176
ENSMUSG00000001542	Ell2	0.197	1.65932e-19	18.5228	0.00642	Transitional	41.3875	31.8522
ENSMUSG00000036046	5031439G07Rik	0.196	3.12255e-27	26.1855	0.00879	Transitional	36.0327	24.6957
ENSMUSG00000031584	Gsr	0.196	4.47689e-25	24.0475	0.00807	Transitional	27.1169	19.1069
ENSMUSG00000020865	Abcc3	0.195	5.48273e-28	26.9367	0.00875	Transitional	16.9876	4.78569
ENSMUSG00000050721	Plekho2	0.194	6.49137e-20	18.9268	0.00656	Transitional	46.2411	34.5403
ENSMUSG00000008475	Arpc5	0.192	3.08225e-29	28.1767	0.01032	Transitional	80.9285	71.7992
ENSMUSG00000040710	St8sia4	0.192	8.16022e-21	19.8191	0.00663	Transitional	30.5196	16.8631
ENSMUSG00000032667	Pon2	0.191	1.00839e-26	25.6811	0.00864	Transitional	29.7019	18.105
ENSMUSG00000058239	Usf2	0.191	1.11334e-25	24.6466	0.00826	Transitional	45.4498	34.1236
ENSMUSG00000053063	Clec12a	0.191	8.75893e-19	17.8074	0.00595	Transitional	23.9515	12.875
ENSMUSG00000015968	Cacna1d	0.19	4.11256e-25	24.0839	0.00779	Transitional	16.1699	4.47106
ENSMUSG00000028041	Adam15	0.19	1.90091e-23	22.4301	0.00779	Transitional	41.2028	31.532
ENSMUSG00000002603	Tgfb1	0.19	3.81051e-18	17.1751	0.00574	Transitional	35.637	23.0977
ENSMUSG00000060216	Arrb2	0.19	1.18875e-17	16.6855	0.00559	Transitional	26.7476	14.0976
ENSMUSG00000032725	Folr2	0.19	1.41591e-09	8.70093	0.00304	Transitional	23.5558	12.5383
ENSMUSG00000064267	Hvcn1	0.189	1.26938e-36	35.5073	0.01162	Transitional	14.6136	6.04973
ENSMUSG00000098188	Sowahc	0.188	4.56705e-21	20.0689	0.00695	Transitional	30.0712	19.9155
ENSMUSG00000028378	Ptgr1	0.187	1.06375e-24	23.6752	0.00763	Transitional	17.3833	13.4629
ENSMUSG00000059923	Grb2	0.187	1.20442e-20	19.6514	0.00701	Transitional	57.531	46.1623
ENSMUSG00000024858	Grk2	0.187	1.51462e-19	18.5617	0.0062	Transitional	40.095	26.9533
ENSMUSG00000027187	Cat	0.186	5.24728e-35	33.9016	0.01142	Transitional	26.1145	19.5954
Cox17	Cox17	0.186	1.35826e-24	23.5702	0.00815	Transitional	39.3036	29.7353
ENSMUSG00000062382	Ftl1-ps1	0.185	1.54761e-38	37.4062	0.01226	Transitional	20.0475	9.98261
ENSMUSG00000026426	Arl8a	0.185	4.47553e-27	26.0307	0.00874	Transitional	39.1717	29.1944
ENSMUSG00000022305	Lrp12	0.184	1.95e-33	32.3457	0.01056	Transitional	17.5943	7.59253
Fgd4	Fgd4	0.184	3.6081e-28	27.1167	0.00878	Transitional	25.1912	14.1887
ENSMUSG00000079477	Rab7	0.184	3.81357e-22	21.1376	0.00752	Transitional	63.387	56.3575
ENSMUSG00000074677	Sirpb1c	0.183	4.95068e-21	20.0343	0.00641	Transitional	16.0907	6.15461
ENSMUSG00000057191	AB124611	0.183	3.25655e-19	18.2331	0.0058	Transitional	22.7381	10.7582
ENSMUSG00000030798	Cd37	0.183	5.56376e-19	18.0025	0.00573	Transitional	21.6565	9.7287
ENSMUSG00000029465	Arpc3	0.182	6.03243e-23	21.9323	0.00814	Transitional	80.7439	71.9455
ENSMUSG00000059326	Csf2ra	0.182	5.675e-21	19.9755	0.00669	Transitional	28.4622	17.1722
ENSMUSG00000024401	Tnf	0.182	1.90742e-13	12.5224	0.0039	Transitional	15.062	7.1261
ENSMUSG00000021770	Samd8	0.181	2.95078e-27	26.2097	0.00882	Transitional	29.7283	20.0425
ENSMUSG00000031709	Tbc1d9	0.181	2.18695e-17	16.4241	0.0052	Transitional	20.2585	8.30458
ENSMUSG00000033319	Fem1c	0.179	5.92295e-17	15.996	0.00555	Transitional	39.4619	27.9662
ENSMUSG00000040274	Cdk6	0.178	9.06261e-20	18.783	0.00631	Transitional	24.268	15.4114
ENSMUSG00000050777	Tmem37	0.178	1.85352e-19	18.4751	0.00591	Transitional	15.7215	4.52902
ENSMUSG00000048779	P2ry6	0.178	1.59774e-14	13.5887	0.00454	Transitional	23.9251	12.0967
ENSMUSG00000021886	Gpr65	0.178	8.93672e-13	11.8606	0.00392	Transitional	24.9802	12.7619
ENSMUSG00000029570	Lfng	0.177	3.95865e-16	15.1786	0.00478	Transitional	20.4431	10.0488
ENSMUSG00000027199	Gatm	0.176	1.31001e-19	18.6244	0.00594	Transitional	14.2443	8.33218
ENSMUSG00000031504	Rab20	0.175	4.54398e-21	20.071	0.00672	Transitional	25.8243	15.4859
ENSMUSG00000026123	Plekhb2	0.175	1.22166e-18	17.6644	0.00591	Transitional	30.1767	19.0406
ENSMUSG00000022686	B3gnt5	0.173	2.26596e-25	24.3409	0.00786	Transitional	14.5608	4.98717
ENSMUSG00000032020	Ubash3b	0.173	7.22996e-23	21.8544	0.00702	Transitional	19.599	9.51895
Zmiz1	Zmiz1	0.173	2.10863e-16	15.4494	0.00535	Transitional	52.7302	42.2101
Odc1	Odc1	0.173	1.45622e-14	13.6288	0.00474	Transitional	29.4645	27.2928
ENSMUSG00000032754	Slc8b1	0.172	4.11943e-25	24.0833	0.00777	Transitional	23.6349	13.2503
ENSMUSG00000031714	Gab1	0.172	1.72578e-22	21.4797	0.00689	Transitional	23.1337	12.9909
ENSMUSG00000020078	Vps26a	0.171	4.27008e-21	20.0976	0.00674	Transitional	32.6035	21.7537
ENSMUSG00000039105	Atp6v1g1	0.171	3.11562e-12	11.3247	0.00428	Transitional	66.9217	56.8211
ENSMUSG00000019088	Dnase1l1	0.17	1.26592e-19	18.639	0.00596	Transitional	19.177	7.89612
ENSMUSG00000042599	Kdm7a	0.17	3.03704e-14	13.3127	0.00482	Transitional	51.8069	41.6996
ENSMUSG00000018654	Ikzf1	0.17	1.08931e-10	9.79977	0.00322	Transitional	24.7956	12.5604
ENSMUSG00000030707	Coro1a	0.169	1.15865e-28	27.6059	0.00972	Transitional	50.277	31.9681
ENSMUSG00000035158	Mitf	0.169	5.69664e-25	23.944	0.00805	Transitional	26.6157	17.7794
ENSMUSG00000019838	Slc16a10	0.169	1.47396e-18	17.5839	0.00591	Transitional	23.5822	13.91
ENSMUSG00000024885	Aldh3b1	0.168	1.15131e-23	22.6463	0.0073	Transitional	16.8293	6.403
ENSMUSG00000026271	Gpr35	0.168	5.04138e-13	12.1056	0.00375	Transitional	21.0498	9.56587
ENSMUSG00000042364	Snx18	0.168	1.34463e-12	11.6856	0.00423	Transitional	58.4015	48.0888
ENSMUSG00000036622	Atp13a2	0.167	3.93578e-25	24.1029	0.00777	Transitional	23.4767	13.7803
ENSMUSG00000060131	Atp8b4	0.167	1.29833e-18	17.6381	0.00562	Transitional	16.2226	5.60539
ENSMUSG00000038151	Prdm1	0.167	1.53023e-14	13.6074	0.00454	Transitional	19.2561	9.86118
ENSMUSG00000019302	Atp6v0a1	0.166	9.23011e-19	17.7851	0.00565	Transitional	24.0042	15.0498
ENSMUSG00000052593	Adam17	0.166	1.82746e-15	14.5204	0.00509	Transitional	42.047	32.9755
ENSMUSG00000038608	Dock10	0.166	3.91216e-12	11.227	0.00371	Transitional	28.4094	17.1363
ENSMUSG00000071715	Ncf4	0.166	7.32219e-09	7.99704	0.00238	Transitional	23.2656	11.6413
ENSMUSG00000047798	Cd300lf	0.165	8.47992e-16	14.8504	0.00467	Transitional	17.0931	7.99823
ENSMUSG00000017002	Slpi	0.164	0.00034	3.39879	0.00103	Transitional	11.8175	8.23835
ENSMUSG00000026970	Rbms1	0.163	4.73532e-18	17.0819	0.00644	Transitional	73.8064	64.6234
ENSMUSG00000052102	Gnpda1	0.163	1.10927e-16	15.7252	0.00524	Transitional	26.1145	15.5742
ENSMUSG00000051413	Plagl2	0.162	4.20478e-20	19.114	0.00611	Transitional	19.7573	9.99365
ENSMUSG00000030123	Plxnd1	0.162	4.24664e-18	17.1289	0.00572	Transitional	28.5413	17.1667
ENSMUSG00000078771	Evi2a	0.162	2.39644e-10	9.46028	0.0031	Transitional	25.6924	14.1418
ENSMUSG00000032089	Il10ra	0.162	3.19201e-10	9.33755	0.00307	Transitional	27.1169	15.4445
ENSMUSG00000029366	Dck	0.161	1.96906e-23	22.4149	0.00757	Transitional	19.388	10.6395
ENSMUSG00000033386	Frrs1	0.161	1.93652e-16	15.4859	0.00488	Transitional	24.822	14.9808
ENSMUSG00000061132	Blnk	0.16	2.59278e-19	18.3308	0.00584	Transitional	16.6183	7.37725
ENSMUSG00000038633	Degs1	0.16	9.44239e-16	14.8044	0.00514	Transitional	46.2147	39.2488
ENSMUSG00000029084	Cd38	0.159	1.01671e-10	9.82931	0.00325	Transitional	19.7837	10.4352
ENSMUSG00000049988	Lrrc25	0.157	1.06165e-10	9.81074	0.00299	Transitional	21.2345	10.5953
ENSMUSG00000018293	Pfn1	0.156	6.47869e-18	16.9473	0.00728	Transitional	89.7652	84.2988
ENSMUSG00000063229	Ldha	0.156	6.48006e-14	12.986	0.00484	Transitional	62.9122	54.3758
ENSMUSG00000021624	Cd180	0.155	2.55736e-19	18.3366	0.00585	Transitional	14.7982	5.55295
ENSMUSG00000027882	Stxbp3	0.155	5.65961e-16	15.0246	0.00501	Transitional	30.6252	21.3341
ENSMUSG00000032300	1700017B05Rik	0.155	2.74278e-12	11.3796	0.00376	Transitional	33.8961	24.1493
ENSMUSG00000031488	Rab11fip1	0.155	5.03587e-09	8.15792	0.00266	Transitional	22.3424	12.0857
ENSMUSG00000004530	Coro1c	0.153	5.07459e-17	16.0627	0.00536	Transitional	32.8409	23.7739
ENSMUSG00000037824	Tspan14	0.153	1.47351e-16	15.6038	0.00493	Transitional	21.4983	12.0719
ENSMUSG00000038855	Itpkb	0.153	6.52607e-13	11.995	0.00417	Transitional	37.5363	27.2845
Egln3	Egln3	0.152	1.13214e-22	21.6613	0.00697	Transitional	11.3427	3.60169
ENSMUSG00000034248	Slc25a37	0.151	4.72233e-21	20.0545	0.00642	Transitional	20.8652	12.2927
ENSMUSG00000028300	C9orf72	0.151	2.3112e-19	18.3799	0.00586	Transitional	18.3856	9.21812
ENSMUSG00000034187	Nsf	0.151	2.09878e-18	17.4323	0.00583	Transitional	29.8866	20.7987
ENSMUSG00000090946	Ccdc71l	0.151	1.23985e-16	15.6775	0.00522	Transitional	26.3255	16.8852
ENSMUSG00000028745	Capzb	0.151	3.56662e-15	14.2333	0.00543	Transitional	74.2284	66.6216
ENSMUSG00000095609	Gm21188	0.151	7.17199e-15	13.9332	0.00437	Transitional	16.9085	7.42969
ENSMUSG00000047407	Tgif1	0.151	1.58194e-13	12.6024	0.00455	Transitional	49.1691	40.0629
ENSMUSG00000020641	Rsad2	0.15	2.29162e-13	12.4438	0.00414	Transitional	13.3474	8.00651
ENSMUSG00000020300	Cpeb4	0.15	2.15005e-11	10.4959	0.00346	Transitional	35.6898	27.8917
ENSMUSG00000045962	Wnk1	0.149	2.02358e-16	15.467	0.00587	Transitional	75.0725	66.9224
ENSMUSG00000015714	Cers2	0.149	4.51873e-15	14.1314	0.00471	Transitional	35.2677	26.6166
ENSMUSG00000022534	Mefv	0.149	6.67551e-14	12.9733	0.00405	Transitional	16.6974	7.81332
ENSMUSG00000022438	Parvb	0.149	1.26128e-09	8.75105	0.00264	Transitional	17.9636	7.48765
ENSMUSG00000041362	Shtn1	0.148	4.68495e-17	16.0968	0.00536	Transitional	20.1002	11.346
ENSMUSG00000004952	Rasa4	0.148	2.60331e-13	12.389	0.00385	Transitional	18.6758	9.02768
ENSMUSG00000036611	Eepd1	0.147	1.19901e-18	17.6724	0.00563	Transitional	14.851	5.88138
ENSMUSG00000000058	Cav2	0.147	2.43064e-17	16.3791	0.0052	Transitional	14.2706	5.51431
ENSMUSG00000033721	Vav3	0.146	6.24113e-13	12.0142	0.00373	Transitional	20.2849	10.5512
Pqlc3	Pqlc3	0.145	2.22807e-20	19.3874	0.00621	Transitional	17.3833	8.70201
ENSMUSG00000047592	Nxpe5	0.145	1.7971e-13	12.5477	0.0039	Transitional	17.5416	8.51158
ENSMUSG00000053687	Dpep2	0.144	4.96278e-17	16.0722	0.0051	Transitional	10.8942	3.14078
ENSMUSG00000021298	Gpr132	0.144	8.1575e-12	10.912	0.0036	Transitional	27.3015	16.8493
ENSMUSG00000042677	Zc3h12a	0.144	1.09712e-11	10.7843	0.00357	Transitional	23.8196	16.4491
ENSMUSG00000060791	Gmfg	0.144	3.01534e-09	8.37786	0.00289	Transitional	36.6394	24.1603
ENSMUSG00000019832	Rab32	0.143	2.07185e-16	15.4569	0.00487	Transitional	22.4479	14.9008
ENSMUSG00000059456	Ptk2b	0.143	2.34503e-15	14.4135	0.00453	Transitional	19.9947	10.5567
ENSMUSG00000097328	Tnfsf12	0.143	8.92951e-15	13.8399	0.00461	Transitional	31.1	23.2137
ENSMUSG00000038811	Gngt2	0.143	6.54359e-07	6.07469	0.00195	Transitional	29.9393	21.3645
ENSMUSG00000026796	Fam129b	0.142	3.05547e-17	16.2803	0.00515	Transitional	22.5534	14.3378
ENSMUSG00000059182	Skap2	0.142	1.82667e-12	11.5539	0.004	Transitional	41.8359	32.5698
ENSMUSG00000020570	Sypl	0.142	7.02591e-12	10.9758	0.00382	Transitional	45.2915	37.0684
ENSMUSG00000059089	Fcgr4	0.142	4.16143e-08	7.25339	0.00234	Transitional	20.0211	10.1648
ENSMUSG00000001999	Blvra	0.141	6.02095e-17	15.989	0.00506	Transitional	21.0762	12.4693
ENSMUSG00000038179	Slamf7	0.141	4.4208e-12	11.1746	0.00368	Transitional	21.2873	12.8916
ENSMUSG00000022895	Ets2	0.141	2.59636e-11	10.4151	0.00378	Transitional	50.277	42.0501
ENSMUSG00000039910	Cited2	0.14	2.10105e-14	13.4711	0.00469	Transitional	28.0401	22.2918
Asah1	Asah1	0.14	7.41902e-13	11.9405	0.00417	Transitional	44.1836	36.4254
ENSMUSG00000026880	Stom	0.14	9.16401e-10	8.88755	0.00268	Transitional	20.5487	11.5999
ENSMUSG00000033161	Atp1a1	0.14	4.10975e-09	8.24518	0.00302	Transitional	55.4471	48.373
Dock8	Dock8	0.14	5.16526e-08	7.16079	0.0021	Transitional	22.2633	12.45
ENSMUSG00000021003	Galc	0.139	4.5736e-16	15.1163	0.00477	Transitional	17.6207	8.77929
ENSMUSG00000034786	Gpsm3	0.139	4.75876e-16	15.0993	0.00505	Transitional	26.0881	17.9891
ENSMUSG00000052681	Rap1b	0.139	2.89267e-13	12.344	0.00474	Transitional	76.5761	69.7072
ENSMUSG00000052298	Cdc42se2	0.138	3.91033e-15	14.1939	0.00474	Transitional	27.6708	19.7085
ENSMUSG00000007038	Neu1	0.138	1.32192e-13	12.6797	0.00394	Transitional	24.7164	16.013
ENSMUSG00000006818	Sod2	0.138	4.76491e-07	6.21022	0.00215	Transitional	41.4666	35.2331
ENSMUSG00000060477	Irak2	0.137	1.53615e-09	8.66654	0.00261	Transitional	17.4888	8.48398
ENSMUSG00000029553	Tfec	0.136	2.60745e-16	15.3578	0.00487	Transitional	11.4482	2.85375
ENSMUSG00000032504	Pdcd6ip	0.136	6.08595e-11	10.0496	0.0035	Transitional	46.6104	39.028
ENSMUSG00000031007	Atp6ap2	0.135	5.54023e-10	9.10201	0.00316	Transitional	47.7447	39.7759
ENSMUSG00000079426	Arpc4	0.135	1.02723e-09	8.83918	0.00307	Transitional	48.6151	41.8513
ENSMUSG00000063889	Crem	0.135	1.48166e-08	7.69468	0.00267	Transitional	31.1791	23.0756
ENSMUSG00000048621	Gm6377	0.135	4.43222e-08	7.22659	0.00213	Transitional	18.3856	8.82345
ENSMUSG00000005057	Sh2b2	0.134	9.36993e-16	14.8077	0.00468	Transitional	13.875	5.56123
ENSMUSG00000034116	Vav1	0.134	3.01836e-08	7.39015	0.00219	Transitional	16.6183	7.28618
ENSMUSG00000037295	Ldlrap1	0.133	5.13031e-14	13.087	0.00409	Transitional	18.6758	10.3221
ENSMUSG00000022105	Rb1	0.133	9.29035e-13	11.8441	0.00367	Transitional	21.129	12.7039
ENSMUSG00000008398	Elk3	0.133	2.13148e-11	10.4993	0.00346	Transitional	28.172	19.1262
ENSMUSG00000032420	Nt5e	0.132	4.67233e-17	16.0979	0.0051	Transitional	11.9757	5.18588
ENSMUSG00000037280	Galnt6	0.132	1.14698e-11	10.7651	0.00332	Transitional	13.5584	5.2604
ENSMUSG00000015027	Galns	0.131	3.44447e-17	16.229	0.00515	Transitional	14.9565	6.83355
ENSMUSG00000062210	Tnfaip8	0.131	4.35688e-13	12.1684	0.00422	Transitional	43.234	32.9755
ENSMUSG00000056888	Glipr1	0.13	4.49162e-12	11.1678	0.00344	Transitional	17.3569	8.71581
ENSMUSG00000006219	Fblim1	0.13	1.77155e-09	8.60523	0.00259	Transitional	15.4577	7.06538
ENSMUSG00000029416	Slc15a4	0.13	3.62337e-08	7.31216	0.00216	Transitional	21.894	13.3387
ENSMUSG00000062991	Nrg1	0.129	1.39476e-13	12.6566	0.00394	Transitional	12.134	6.12149
ENSMUSG00000019998	Stx7	0.129	6.91332e-12	10.9826	0.00363	Transitional	38.354	30.5578
ENSMUSG00000034160	Ogt	0.129	1.11419e-10	9.79007	0.00343	Transitional	42.5481	35.349
ENSMUSG00000031387	Renbp	0.128	4.20885e-17	16.1425	0.00511	Transitional	20.364	13.1565
ENSMUSG00000026956	Uap1l1	0.128	5.25677e-13	12.0877	0.00404	Transitional	22.7908	15.6818
ENSMUSG00000023186	Vwa5a	0.128	8.37909e-10	8.92531	0.00292	Transitional	37.2725	29.9616
ENSMUSG00000033499	Larp4b	0.128	1.10495e-09	8.80801	0.00309	Transitional	39.4883	32.9092
Hexb	Hexb	0.128	1.39586e-07	6.73554	0.00233	Transitional	42.6009	38.0482
ENSMUSG00000027111	Itga6	0.127	3.98945e-18	17.1554	0.00571	Transitional	22.4743	10.3966
ENSMUSG00000040479	Dgkz	0.127	2.49734e-14	13.3967	0.00419	Transitional	19.6254	11.8262
ENSMUSG00000029175	Slc35f6	0.127	5.13983e-14	13.0863	0.00409	Transitional	19.5199	11.4895
ENSMUSG00000035392	Dennd1a	0.127	1.79226e-12	11.562	0.00384	Transitional	25.5078	17.5972
ENSMUSG00000021125	Arg2	0.127	2.86526e-11	10.3732	0.00318	Transitional	12.7671	5.07824
ENSMUSG00000028874	Fgr	0.127	4.89222e-11	10.1436	0.0031	Transitional	16.6711	8.4895
ENSMUSG00000042029	Ncapg2	0.127	2.3696e-09	8.48082	0.00255	Transitional	16.2226	8.33218
ENSMUSG00000044583	Tlr7	0.127	2.69257e-07	6.45456	0.00188	Transitional	16.3282	7.69188
ENSMUSG00000048865	Arhgap30	0.127	1.28906e-06	5.78466	0.00186	Transitional	25.033	16.0075
ENSMUSG00000002108	Nr1h3	0.126	1.18785e-19	18.6665	0.00598	Transitional	10.6568	3.36434
Tmem65	Tmem65	0.126	1.20252e-10	9.75715	0.00321	Transitional	33.9488	26.8043
ENSMUSG00000028822	Tmem50a	0.126	4.478e-08	7.22232	0.00266	Transitional	58.3487	51.5414
ENSMUSG00000034247	Plekhm1	0.125	2.45294e-16	15.3842	0.00487	Transitional	15.4577	7.72224
ENSMUSG00000030522	Mtmr10	0.125	2.99039e-14	13.3193	0.00416	Transitional	19.7573	12.8998
ENSMUSG00000043131	Mob1a	0.125	8.32755e-09	7.94166	0.00276	Transitional	51.1211	43.9682
ENSMUSG00000021771	Vdac2	0.125	2.02604e-08	7.56093	0.00263	Transitional	45.8718	39.4282
ENSMUSG00000040345	Arhgap9	0.125	6.08919e-08	7.09041	0.00209	Transitional	16.5392	7.98995
ENSMUSG00000028843	Sh3bgrl3	0.124	7.406e-27	25.8145	0.00982	Transitional	78.9501	68.9592
ENSMUSG00000036820	Amdhd2	0.124	3.07893e-13	12.3172	0.00383	Transitional	17.9372	10.1565
ENSMUSG00000036931	Nfkbid	0.124	2.14995e-06	5.56506	0.00178	Transitional	23.7932	15.3037
ENSMUSG00000047747	Rnf150	0.123	3.64535e-06	5.33902	0.00171	Transitional	25.5078	17.4151
ENSMUSG00000032322	Pstpip1	0.122	7.15682e-15	13.934	0.00438	Transitional	14.6663	7.07642
ENSMUSG00000001156	Mxd1	0.122	8.35134e-12	10.902	0.00395	Transitional	37.2197	27.8365
ENSMUSG00000025017	Pik3ap1	0.122	7.98961e-08	6.97416	0.00224	Transitional	23.8196	14.0645
ENSMUSG00000003484	Cyp4f18	0.122	2.04182e-07	6.57282	0.00212	Transitional	18.5703	10.6312
ENSMUSG00000035778	Ggta1	0.122	9.18708e-07	5.92945	0.0017	Transitional	19.6518	11.0452
ENSMUSG00000039206	Daglb	0.121	1.88164e-14	13.5184	0.00423	Transitional	19.4935	13.3359
ENSMUSG00000032462	Pik3cb	0.121	4.82656e-13	12.1242	0.00378	Transitional	11.6592	4.06811
ENSMUSG00000043157	Arl11	0.121	2.51964e-12	11.4161	0.00355	Transitional	11.1316	3.25946
ENSMUSG00000020640	Itsn2	0.121	1.06731e-11	10.7961	0.00357	Transitional	29.8602	22.3581
ENSMUSG00000020709	Adap2	0.121	2.0189e-11	10.5227	0.00323	Transitional	14.6399	6.9881
ENSMUSG00000034595	Ppp1r18	0.121	2.8942e-11	10.369	0.0036	Transitional	46.373	39.6655
ENSMUSG00000028931	Kcnab2	0.121	2.93213e-11	10.3635	0.00319	Transitional	13.4002	5.7075
ENSMUSG00000024817	Uhrf2	0.121	6.65532e-09	8.03801	0.00281	Transitional	34.2917	30.5743
ENSMUSG00000036155	Mgat5	0.12	5.20875e-12	11.1042	0.00343	Transitional	16.5128	8.5861
ENSMUSG00000041488	Stx3	0.12	7.40065e-12	10.9536	0.00337	Transitional	18.5439	11.5089
ENSMUSG00000049643	2310022A10Rik	0.12	7.80613e-07	5.99946	0.00173	Transitional	17.5416	9.36715
ENSMUSG00000031264	Btk	0.12	2e-05	4.58717	0.00127	Transitional	15.062	6.80871
ENSMUSG00000048163	Selplg	0.12	0.00079	3.03884	0.00091	Transitional	25.9826	15.8778
ENSMUSG00000061232	H2-K1	0.119	2.10825e-36	35.2889	0.01379	Transitional	93.4582	85.9989
ENSMUSG00000038024	Dennd4c	0.119	5.40139e-12	11.0887	0.00341	Transitional	23.4503	16.0875
ENSMUSG00000029560	Snx8	0.119	5.55141e-11	10.0893	0.00308	Transitional	21.2873	13.8437
ENSMUSG00000018507	Trpv2	0.119	5.9037e-10	9.07483	0.00275	Transitional	15.6687	7.9182
ENSMUSG00000015474	Ppt2	0.118	4.04883e-14	13.1891	0.00412	Transitional	18.8868	11.5447
ENSMUSG00000038843	Gcnt1	0.118	1.48155e-09	8.68166	0.00262	Transitional	12.8462	5.27696
ENSMUSG00000043263	Ifi209	0.118	1.65519e-08	7.64697	0.00248	Transitional	17.8845	10.3497
ENSMUSG00000027007	Itprid2	0.118	5.37218e-06	5.17278	0.00164	Transitional	27.2751	18.5246
ENSMUSG00000025132	Arhgdia	0.117	1.39754e-08	7.71977	0.00296	Transitional	62.0681	54.7595
ENSMUSG00000026786	Apbb1ip	0.117	1.55845e-07	6.68845	0.00233	Transitional	40.7544	33.7455
ENSMUSG00000020100	Slc29a3	0.116	3.30565e-12	11.2993	0.00377	Transitional	22.87	16.9624
ENSMUSG00000040111	Gramd1b	0.116	2.01822e-10	9.53436	0.00291	Transitional	13.11	5.9697
ENSMUSG00000032220	Myo1e	0.116	2.18994e-08	7.52754	0.00247	Transitional	21.8412	15.5024
ENSMUSG00000023947	Nfkbie	0.116	1.4429e-07	6.72152	0.00218	Transitional	23.9515	16.507
[truncated: 5,432 more rows]

## Sheet: Macrophage cluster 4
Ensembl ID	Gene Name	Log2FC	P-value	FDR	Dissimilarity	Type	Percentage 1	Percentage 2
[truncated: 5,825 more rows]

[truncated: 21 more sheets: Macrophage cluster 5, Macrophage cluster 6, Dendritic cell cluster 1, Dendritic cell cluster 2, Dendritic cell cluster 3, Neutrophil cluster, B cell cluster, T cell cluster, Pericyte cluster, Epithelial cell cluster, Fibroblast cluster 1, Fibroblast cluster 2, Fibroblast cluster 3, Fibroblast cluster 4, Fibroblast cluster 5, Fibroblast cluster 6, Fibroblast cluster 7, Fibroblast cluster 8, Endothelial cell cluster, Mesenchymal cell cluster …]
