# Supplementary material for: Novel integrated multiomics analysis reveals a key role for integrin beta-like 1 in wound scarring
Source: EMBO Rep. 2024 Nov 18;26(1):122–52. doi: 10.1038/s44319-024-00322-3 (PMC11724056; doi:10.1038/s44319-024-00322-3)
Supplement: Supplementary file 6 — Dataset EV4 [file 44319_2024_322_MOESM6_ESM.xlsx]

## Sheet: Table of content
Dataset EV4. Genes showing differential expression between WT and PU.1-/- mice using RNA-Seq.
Result of the bulk RNASeq Sequencing
Samples
PU.1_KO_24_hrs
WT_24_hrs

## Sheet: All measurements
	PU.1_KO_24_hrs vs WT_24_hrs	Sample Name	PU.1_KO_24_hrs	WT_24_hrs				Sample Name	PU.1_KO_24_hrs	WT_24_hrs	PU.1_KO_24_hrs	WT_24_hrs
gene name	Fold Change	gene name	Processed log2	Processed log2	gene name	Description	NCBI Gene ID [uid]	gene name	Normalized FPKM	Normalized FPKM	Normalized Count	Normalized Count
0610005C13Rik	1	0610005C13Rik	0	0	0610005C13Rik	RIKEN cDNA 0610005C13 gene	71661	0610005C13Rik	0.0894109	0	0.933631	0
0610007P14Rik	-1.33593	0610007P14Rik	-0.208924	0.208924	0610007P14Rik	RIKEN cDNA 0610007P14 gene	58520	0610007P14Rik	20.961	28.0025	303.242	405.112
0610009B22Rik	-1.09457	0610009B22Rik	-0.0651805	0.0651805	0610009B22Rik	RIKEN cDNA 0610009B22 gene	66050	0610009B22Rik	18.3308	20.0643	158.619	173.619
0610009L18Rik	2.17651	0610009L18Rik	0.56101	-0.56101	0610009L18Rik	RIKEN cDNA 0610009L18 gene	66838	0610009L18Rik	3.09496	1.42198	18.6611	8.5738
0610009O20Rik	1.13206	0610009O20Rik	0.0894735	-0.0894735	0610009O20Rik	RIKEN cDNA 0610009O20 gene	66839	0610009O20Rik	12.0066	10.606	391.882	346.167
0610010B08Rik	-1.34006	0610010B08Rik	-0.211149	0.211149	0610010B08Rik	RIKEN cDNA 0610010B08 gene	100039060	0610010B08Rik	0.260525	0.349119	16.795	22.5062
0610010F05Rik	-1.10414	0610010F05Rik	-0.071462	0.071462	0610010F05Rik	RIKEN cDNA 0610010F05 gene	71675	0610010F05Rik	6.99976	7.72872	409.61	452.268
0610010K14Rik	-1.15535	0610010K14Rik	-0.104163	0.104163	0610010K14Rik	RIKEN cDNA 0610010K14 gene	104457	0610010K14Rik	35.9009	41.478	311.64	357.956
0610011F06Rik	1.26634	0610011F06Rik	0.170332	-0.170332	0610011F06Rik	RIKEN cDNA 0610011F06 gene	68347	0610011F06Rik	10.0738	7.95506	89.5731	70.7338
0610012G03Rik	-1.14414	0610012G03Rik	-0.0971343	0.0971343	0610012G03Rik	RIKEN cDNA 0610012G03 gene	106264	0610012G03Rik	25.555	29.2386	478.656	547.651
0610030E20Rik	1.09783	0610030E20Rik	0.0673271	-0.0673271	0610030E20Rik	RIKEN cDNA 0610030E20 gene	68364	0610030E20Rik	6.50059	5.92131	428.271	390.108
0610031O16Rik	1	0610031O16Rik	0	0	0610031O16Rik	RIKEN cDNA 0610031O16 gene	68369	0610031O16Rik	0	0	0	0
0610037L13Rik	1.17895	0610037L13Rik	0.118751	-0.118751	0610037L13Rik	RIKEN cDNA 0610037L13 gene	74098	0610037L13Rik	15.2207	12.9104	303.242	257.214
0610038B21Rik	2.50301	0610038B21Rik	0.661832	-0.661832	0610038B21Rik	RIKEN cDNA 0610038B21 gene	70345	0610038B21Rik	1.10021	0.439555	21.4602	8.5738
0610039H22Rik	1	0610039H22Rik	0	0	0610039H22Rik	RIKEN cDNA 0610039H22 gene	68397	0610039H22Rik	0	0	0	0
0610039K10Rik	-4.88093	0610039K10Rik	-1.14358	1.14358	0610039K10Rik	RIKEN cDNA 0610039K10 gene	68386	0610039K10Rik	0	0.488093	0	5.35862
0610040B10Rik	1.37846	0610040B10Rik	0.231531	-0.231531	0610040B10Rik	RIKEN cDNA 0610040B10 gene	67672	0610040B10Rik	5.27447	3.82634	17.728	12.8607
0610040F04Rik	1.51022	0610040F04Rik	0.297379	-0.297379	0610040F04Rik	RIKEN cDNA 0610040F04 gene	75394	0610040F04Rik	0.151022	0.0472214	1.86611	1.07172
0610040J01Rik	1.01571	0610040J01Rik	0.0112429	-0.0112429	0610040J01Rik	RIKEN cDNA 0610040J01 gene	76261	0610040J01Rik	0.264659	0.260566	6.53137	6.43035
0610043K17Rik	7.75659	0610043K17Rik	1.47771	-1.47771	0610043K17Rik	RIKEN cDNA 0610043K17 gene	68400	0610043K17Rik	0.775659	0	4.66527	0
1010001N08Rik	1	1010001N08Rik	0	0	1010001N08Rik	RIKEN cDNA 1010001N08 gene	68434	1010001N08Rik	0	0	0	0
1110001J03Rik	-1.18691	1110001J03Rik	-0.123604	0.123604	1110001J03Rik	RIKEN cDNA 1110001J03 gene	66117	1110001J03Rik	41.4567	49.2053	139.958	166.117
1110002L01Rik	-1.03581	1110002L01Rik	-0.0253797	0.0253797	1110002L01Rik	RIKEN cDNA 1110002L01 gene	100043040	1110002L01Rik	2.27199	2.35335	104.502	108.244
1110004E09Rik	1.04998	1110004E09Rik	0.035181	-0.035181	1110004E09Rik	RIKEN cDNA 1110004E09 gene	68001	1110004E09Rik	15.8379	15.084	223.933	213.273
1110004F10Rik	-1.04007	1110004F10Rik	-0.0283399	0.0283399	1110004F10Rik	RIKEN cDNA 1110004F10 gene	56372	1110004F10Rik	89.3875	92.9692	1579.66	1642.95
1110006O24Rik	1.95888	1110006O24Rik	0.485015	-0.485015	1110006O24Rik	RIKEN cDNA 1110006O24 gene	66123	1110006O24Rik	2.03559	1.03916	16.795	8.5738
1110007C09Rik	-1.23186	1110007C09Rik	-0.150417	0.150417	1110007C09Rik	"caspase recruitment domain family, member 19"	68480	1110007C09Rik	36.6327	45.1262	321.903	396.538
1110008F13Rik	-1.0461	1110008F13Rik	-0.0325109	0.0325109	1110008F13Rik	RIKEN cDNA 1110008F13 gene	67388	1110008F13Rik	45.3247	47.4142	564.497	590.52
1110008L16Rik	1.10932	1110008L16Rik	0.0748401	-0.0748401	1110008L16Rik	RIKEN cDNA 1110008L16 gene	66132	1110008L16Rik	5.11082	4.60715	221.134	199.341
1110008P14Rik	-1.33132	1110008P14Rik	-0.206429	0.206429	1110008P14Rik	RIKEN cDNA 1110008P14 gene	73737	1110008P14Rik	89.8259	119.587	592.489	788.79
1110012L19Rik	-1.01675	1110012L19Rik	-0.0119791	0.0119791	1110012L19Rik	RIKEN cDNA 1110012L19 gene	68618	1110012L19Rik	20.0595	20.3954	251.924	256.142
1110015O18Rik	1	1110015O18Rik	0	0	1110015O18Rik	RIKEN cDNA 1110015O18 gene	100503859	1110015O18Rik	0	0	0	0
1110017D15Rik	2.79744	1110017D15Rik	0.742054	-0.742054	1110017D15Rik	RIKEN cDNA 1110017D15 gene	73721	1110017D15Rik	0.279744	0	1.86611	0
1110019D14Rik	1.95067	1110019D14Rik	0.481985	-0.481985	1110019D14Rik	RIKEN cDNA 1110019D14 gene	76311	1110019D14Rik	0.195067	0.0560147	3.73221	1.07172
1110020A21Rik	1.83658	1110020A21Rik	0.438509	-0.438509	1110020A21Rik	RIKEN cDNA 1110020A21 gene	68531	1110020A21Rik	1.44762	0.788217	13.0627	7.50207
1110025L11Rik	-8.61467	1110025L11Rik	-1.5534	1.5534	1110025L11Rik	RIKEN cDNA 1110025L11 gene	68637	1110025L11Rik	0.330758	2.84937	1.86611	16.0759
1110028F11Rik	1	1110028F11Rik	0	0	1110028F11Rik	RIKEN cDNA 1110028F11 gene	68690	1110028F11Rik	0	0.0866018	0	3.21517
1110028F18Rik	1	1110028F18Rik	0	0	1110028F18Rik	RIKEN cDNA 1110028F18 gene	68692	1110028F18Rik	0	0	0	0
1110032A03Rik	1.09972	1110032A03Rik	0.0685662	-0.0685662	1110032A03Rik	RIKEN cDNA 1110032A03 gene	68721	1110032A03Rik	5.75008	5.22869	134.36	122.177
1110032F04Rik	-1.21674	1110032F04Rik	-0.14151	0.14151	1110032F04Rik	RIKEN cDNA 1110032F04 gene	68725	1110032F04Rik	0.0794477	0.121674	2.79916	4.2869
1110034G24Rik	-2.06077	1110034G24Rik	-0.52159	0.52159	1110034G24Rik	RIKEN cDNA 1110034G24 gene	73747	1110034G24Rik	1.6937	3.49032	31.7238	65.3752
1110036E04Rik	1	1110036E04Rik	0	0	1110036E04Rik	RIKEN cDNA 1110036E04 gene	68697	1110036E04Rik	0	0	0	0
1110037F02Rik	1.05936	1110037F02Rik	0.0415993	-0.0415993	1110037F02Rik	RIKEN cDNA 1110037F02 gene	66185	1110037F02Rik	9.06143	8.55365	932.12	879.886
1110038B12Rik	-1.03707	1110038B12Rik	-0.0262573	0.0262573	1110038B12Rik	RIKEN cDNA 1110038B12 gene	68763	1110038B12Rik	138.437	143.569	576.627	583.018
1110038F14Rik	1.00629	1110038F14Rik	0.00451993	-0.00451993	1110038F14Rik	RIKEN cDNA 1110038F14 gene	117171	1110038F14Rik	19.0671	18.948	249.125	247.568
1110046J04Rik	1.25755	1110046J04Rik	0.165307	-0.165307	1110046J04Rik	RIKEN cDNA 1110046J04 gene	68808	1110046J04Rik	1.44662	1.15035	12.1297	9.64552
1110051M20Rik	1.24373	1110051M20Rik	0.157334	-0.157334	1110051M20Rik	RIKEN cDNA 1110051M20 gene	228356	1110051M20Rik	4.25674	3.42257	111.966	90.0249
1110058D11Rik	-14.3009	1110058D11Rik	-1.91902	1.91902	1110058D11Rik	RIKEN cDNA 1110058D11 gene	68771	1110058D11Rik	0	1.43009	0	9.64602
1110059E24Rik	1.25921	1110059E24Rik	0.166262	-0.166262	1110059E24Rik	RIKEN cDNA 1110059E24 gene	66206	1110059E24Rik	21.5604	17.1221	390.016	309.729
1110059G10Rik	1.00911	1110059G10Rik	0.00654406	-0.00654406	1110059G10Rik	RIKEN cDNA 1110059G10 gene	66202	1110059G10Rik	5.07255	5.02674	237.929	235.779
1110065P20Rik	-1.11506	1110065P20Rik	-0.0785589	0.0785589	1110065P20Rik	RIKEN cDNA 1110065P20 gene	68920	1110065P20Rik	35.2129	39.2644	287.38	320.446
1190002F15Rik	-1.09119	1190002F15Rik	-0.0629518	0.0629518	1190002F15Rik	lncRNA downstream of Cdkn1b	381822	1190002F15Rik	3.40659	3.71724	18.6611	20.3628
1190002N15Rik	1.06458	1190002N15Rik	0.045141	-0.045141	1190002N15Rik	RIKEN cDNA 1190002N15 gene	68861	1190002N15Rik	7.90873	7.42898	440.401	413.686
1190003K10Rik	1	1190003K10Rik	0	0	1190003K10Rik	RIKEN cDNA 1190003K10 gene	68880	1190003K10Rik	0	0	0	0
1190005I06Rik	-4.25588	1190005I06Rik	-1.04473	1.04473	1190005I06Rik	RIKEN cDNA 1190005I06 gene	68918	1190005I06Rik	0.00853586	0.425588	0.0661002	3.29568
1190007I07Rik	-1.3869	1190007I07Rik	-0.235933	0.235933	1190007I07Rik	RIKEN cDNA 1190007I07 gene	544717	1190007I07Rik	5.75661	7.98385	35.456	54.658
1200014J11Rik	1.21748	1200014J11Rik	0.14195	-0.14195	1200014J11Rik	nuclear cap binding subunit 3	66874	1200014J11Rik	9.1574	7.52159	828.551	680.545
1300002E11Rik	1.60647	1300002E11Rik	0.341949	-0.341949	1300002E11Rik	RIKEN cDNA 1300002E11 gene	100043489	1300002E11Rik	8.64426	5.38089	67.1798	45.0124
1300017J02Rik	1.45102	1300017J02Rik	0.268531	-0.268531	1300017J02Rik	RIKEN cDNA 1300017J02 gene	71775	1300017J02Rik	0.151885	0.104675	4.66527	3.21517
1500004A13Rik	1.32882	1500004A13Rik	0.205075	-0.205075	1500004A13Rik	RIKEN cDNA 1500004A13 gene	319830	1500004A13Rik	0.5316	0.400053	27.0585	20.3628
1500009C09Rik	1	1500009C09Rik	0	0	1500009C09Rik	RIKEN cDNA 1500009C09 gene	76505	1500009C09Rik	0.0944584	0	1.86611	0
1500009L16Rik	1.223	1500009L16Rik	0.145211	-0.145211	1500009L16Rik	RIKEN cDNA 1500009L16 gene	69784	1500009L16Rik	3.77026	3.0828	55.0501	45.0124
1500011B03Rik	1.01431	1500011B03Rik	0.0102526	-0.0102526	1500011B03Rik	RIKEN cDNA 1500011B03 gene	66236	1500011B03Rik	24.418	24.0734	184.745	183.265
1500011K16Rik	-1.05773	1500011K16Rik	-0.0404834	0.0404834	1500011K16Rik	RIKEN cDNA 1500011K16 gene	67885	1500011K16Rik	14.586	15.428	129.694	137.181
1500012F01Rik	1.06864	1500012F01Rik	0.0478902	-0.0478902	1500012F01Rik	RIKEN cDNA 1500012F01 gene	68949	1500012F01Rik	68.3936	64.0004	533.706	499.424
1500012K07Rik	-5.44001	1500012K07Rik	-1.2218	1.2218	1500012K07Rik	RIKEN cDNA 1500012K07 gene	68954	1500012K07Rik	0	0.544001	0	3.21517
1500015A07Rik	1.16789	1500015A07Rik	0.111952	-0.111952	1500015A07Rik	RIKEN cDNA 1500015A07 gene	68982	1500015A07Rik	2.08703	1.78701	51.3179	43.9407
1500015L24Rik	1	1500015L24Rik	0	0	1500015L24Rik	RIKEN cDNA 1500015L24 gene	68994	1500015L24Rik	0	0	0	0
1500015O10Rik	-1.84779	1500015O10Rik	-0.442898	0.442898	1500015O10Rik	RIKEN cDNA 1500015O10 gene	78896	1500015O10Rik	2.13757	3.94977	21.4602	39.6538
1500017E21Rik	1.23336	1500017E21Rik	0.151299	-0.151299	1500017E21Rik	RIKEN cDNA 1500017E21 gene	668215	1500017E21Rik	0.434752	0.352493	15.8619	12.8607
1500026H17Rik	1	1500026H17Rik	0	0	1500026H17Rik	RIKEN cDNA 1500026H17 gene	69002	1500026H17Rik	0.0443832	0.0254898	1.86611	1.07172
1600002D24Rik	4.58129	1600002D24Rik	1.09788	-1.09788	1600002D24Rik	RIKEN cDNA 1600002D24 gene	69776	1600002D24Rik	0.458129	0.0438514	11.1966	1.07172
1600002H07Rik	1.04919	1600002H07Rik	0.0346413	-0.0346413	1600002H07Rik	RIKEN cDNA 1600002H07 gene	72016	1600002H07Rik	3.05088	2.90783	87.707	83.5945
1600002K03Rik	-1.03923	1600002K03Rik	-0.02776	0.02776	1600002K03Rik	RIKEN cDNA 1600002K03 gene	69770	1600002K03Rik	12.0458	12.5184	78.3765	81.4511
1600010M07Rik	-12.5353	1600010M07Rik	-1.82396	1.82396	1600010M07Rik	RIKEN cDNA 1600010M07 gene	69781	1600010M07Rik	0	1.25353	0	7.50207
1600012H06Rik	-1.01631	1600012H06Rik	-0.0116677	0.0116677	1600012H06Rik	RIKEN cDNA 1600012H06 gene	67912	1600012H06Rik	17.1834	17.4636	613.949	632.313
1600014C10Rik	-1.95368	1600014C10Rik	-0.483097	0.483097	1600014C10Rik	RIKEN cDNA 1600014C10 gene	72244	1600014C10Rik	4.23353	8.27096	186.611	368.673
1600014C23Rik	-1.14862	1600014C23Rik	-0.0999538	0.0999538	1600014C23Rik	RIKEN cDNA 1600014C23 gene	72240	1600014C23Rik	0.206251	0.236905	0.933053	1.07172
1600014K23Rik	1	1600014K23Rik	0	0	1600014K23Rik	"ferritin, heavy polypeptide-like 17, member A"	71996	1600014K23Rik	0	0	0	0
1600015I10Rik	1	1600015I10Rik	0	0	1600015I10Rik	RIKEN cDNA 1600015I10 gene	69761	1600015I10Rik	0	0	0	0
1600019K03Rik	1	1600019K03Rik	0	0	1600019K03Rik	RIKEN cDNA 1600019K03 gene	69768	1600019K03Rik	0	0	0	0
1600020E01Rik	1.06504	1600020E01Rik	0.0454524	-0.0454524	1600020E01Rik	RIKEN cDNA 1600020E01 gene	72012	1600020E01Rik	7.39164	6.94026	41.0543	38.5821
1600023N17Rik	1	1600023N17Rik	0	0	1600023N17Rik	RIKEN cDNA 1600023N17 gene	69788	1600023N17Rik	0	0	0	0
1600025M17Rik	5.64783	1600025M17Rik	1.24885	-1.24885	1600025M17Rik	RIKEN cDNA 1600025M17 gene	72030	1600025M17Rik	0.564783	0	2.79916	0
1600027J07Rik	1	1600027J07Rik	0	0	1600027J07Rik	RIKEN cDNA 1600027J07 gene	69794	1600027J07Rik	0	0	0	0
1600029I14Rik	1	1600029I14Rik	0	0	1600029I14Rik	RIKEN cDNA 1600029I14 gene	69797	1600029I14Rik	0	0	0	0
1600029O15Rik	1	1600029O15Rik	0	0	1600029O15Rik	RIKEN cDNA 1600029O15 gene	665268	1600029O15Rik	0	0	0	0
1700001C02Rik	1	1700001C02Rik	0	0	1700001C02Rik	RIKEN cDNA 1700001C02 gene	75434	1700001C02Rik	0	0	0	0
1700001C19Rik	-2.58516	1700001C19Rik	-0.685128	0.685128	1700001C19Rik	RIKEN cDNA 1700001C19 gene	75462	1700001C19Rik	0.177829	0.459717	3.73112	9.64552
1700001D01Rik	1	1700001D01Rik	0	0	1700001D01Rik	RIKEN cDNA 1700001D01 gene	69279	1700001D01Rik	0	0	0	0
1700001F09Rik	1	1700001F09Rik	0	0	1700001F09Rik	RIKEN cDNA 1700001F09 gene	71826	1700001F09Rik	0	0	0	0
1700001G01Rik	1	1700001G01Rik	0	0	1700001G01Rik	RIKEN cDNA 1700001G01 gene	75433	1700001G01Rik	0	0	0	0
1700001G11Rik	1.12884	1700001G11Rik	0.0874205	-0.0874205	1700001G11Rik	RIKEN cDNA 1700001G11 gene	69303	1700001G11Rik	0.112884	0	0.933053	0
1700001G17Rik	-2.29725	1700001G17Rik	-0.599953	0.599953	1700001G17Rik	RIKEN cDNA 1700001G17 gene	67503	1700001G17Rik	0.1856	0.426369	1.86611	4.2869
1700001J03Rik	1	1700001J03Rik	0	0	1700001J03Rik	RIKEN cDNA 1700001J03 gene	69282	1700001J03Rik	0	0	0	0
1700001J11Rik	1	1700001J11Rik	0	0	1700001J11Rik	RIKEN cDNA 1700001J11 gene	72224	1700001J11Rik	0	0	0	0
1700001K19Rik	2.53929	1700001K19Rik	0.672213	-0.672213	1700001K19Rik	RIKEN cDNA 1700001K19 gene	66323	1700001K19Rik	0.253929	0.0972226	2.79916	1.07172
1700001K23Rik	-2.62894	1700001K23Rik	-0.697241	0.697241	1700001K23Rik	RIKEN cDNA 1700001K23 gene	69319	1700001K23Rik	0	0.262894	0	1.07172
1700001L05Rik	1.16988	1700001L05Rik	0.113181	-0.113181	1700001L05Rik	RIKEN cDNA 1700001L05 gene	69291	1700001L05Rik	0.464959	0.397441	40.1213	34.2952
1700001L19Rik	1	1700001L19Rik	0	0	1700001L19Rik	RIKEN cDNA 1700001L19 gene	69315	1700001L19Rik	0.0785591	0.0451173	1.86611	1.07172
1700001O22Rik	-1.14922	1700001O22Rik	-0.100326	0.100326	1700001O22Rik	RIKEN cDNA 1700001O22 gene	73598	1700001O22Rik	0.561848	0.645686	10.2636	9.64552
1700001P01Rik	1	1700001P01Rik	0	0	1700001P01Rik	RIKEN cDNA 1700001P01 gene	72215	1700001P01Rik	0	0	0	0
1700003C15Rik	1	1700003C15Rik	0	0	1700003C15Rik	RIKEN cDNA 1700003C15 gene	69345	1700003C15Rik	0	0	0	0
1700003D09Rik	1	1700003D09Rik	0	0	1700003D09Rik	RIKEN cDNA 1700003D09 gene	69338	1700003D09Rik	0	0	0	0
1700003E16Rik	-1.91437	1700003E16Rik	-0.468435	0.468435	1700003E16Rik	RIKEN cDNA 1700003E16 gene	71837	1700003E16Rik	0.102302	0.195844	2.79916	5.35862
1700003E24Rik	1	1700003E24Rik	0	0	1700003E24Rik	RIKEN cDNA 1700003E24 gene	100042663	1700003E24Rik	0	0	0	0
1700003F12Rik	-2.29724	1700003F12Rik	-0.599951	0.599951	1700003F12Rik	RIKEN cDNA 1700003F12 gene	75480	1700003F12Rik	0.241445	0.554657	1.86611	4.2869
1700003G13Rik	-2.29725	1700003G13Rik	-0.599953	0.599953	1700003G13Rik	RIKEN cDNA 1700003G13 gene	72229	1700003G13Rik	0.127614	0.293161	0.933053	2.14345
1700003G18Rik	1	1700003G18Rik	0	0	1700003G18Rik	RIKEN cDNA 1700003G18 gene	69350	1700003G18Rik	0	0	0	0
1700003H04Rik	1	1700003H04Rik	0	0	1700003H04Rik	RIKEN cDNA 1700003H04 gene	384775	1700003H04Rik	0	0	0	0
1700003I22Rik	1	1700003I22Rik	0	0	1700003I22Rik	RIKEN cDNA 1700003I22 gene	69356	1700003I22Rik	0	0	0	0
1700003L19Rik	1	1700003L19Rik	0	0	1700003L19Rik	RIKEN cDNA 1700003L19 gene	75493	1700003L19Rik	0	0	0	0
1700003M02Rik	1	1700003M02Rik	0	0	1700003M02Rik	cilia and flagella associated protein 206	69329	1700003M02Rik	0	0	0	0
1700003M07Rik	1	1700003M07Rik	0	0	1700003M07Rik	RIKEN cDNA 1700003M07 gene	72225	1700003M07Rik	0.0318128	0.0813483	0.933053	2.14345
1700003P14Rik	1	1700003P14Rik	0	0	1700003P14Rik	RIKEN cDNA 1700003P14 gene	75890	1700003P14Rik	0.0802993	0	0.933053	0
1700006A11Rik	1	1700006A11Rik	0	0	1700006A11Rik	RIKEN cDNA 1700006A11 gene	71824	1700006A11Rik	0	0	0	0
1700006E09Rik	1	1700006E09Rik	0	0	1700006E09Rik	RIKEN cDNA 1700006E09 gene	75437	1700006E09Rik	0	0	0	0
1700006F04Rik	1	1700006F04Rik	0	0	1700006F04Rik	RIKEN cDNA 1700006F04 gene	75432	1700006F04Rik	0	0	0	0
1700006H21Rik	1	1700006H21Rik	0	0	1700006H21Rik	RIKEN cDNA 1700006H21 gene	72257	1700006H21Rik	0	0	0	0
1700007B14Rik	1	1700007B14Rik	0	0	1700007B14Rik	RIKEN cDNA 1700007B14 gene	71831	1700007B14Rik	0	0.0393133	0	1.07172
1700007F19Rik	1	1700007F19Rik	0	0	1700007F19Rik	RIKEN cDNA 1700007F19 gene	67850	1700007F19Rik	0	0	0	0
1700007G11Rik	1.16081	1700007G11Rik	0.107567	-0.107567	1700007G11Rik	RIKEN cDNA 1700007G11 gene	75784	1700007G11Rik	0.387278	0.333627	3.73221	3.21517
1700007J10Rik	1	1700007J10Rik	0	0	1700007J10Rik	RIKEN cDNA 1700007J10 gene	69320	1700007J10Rik	0	0	0	0
1700007K09Rik	2.71268	1700007K09Rik	0.719859	-0.719859	1700007K09Rik	RIKEN cDNA 1700007K09 gene	69318	1700007K09Rik	0.271268	0	1.86611	0
1700007K13Rik	-1.72293	1700007K13Rik	-0.392432	0.392432	1700007K13Rik	RIKEN cDNA 1700007K13 gene	69327	1700007K13Rik	0.424727	0.731775	3.73221	6.43035
1700007L15Rik	1.30591	1700007L15Rik	0.192526	-0.192526	1700007L15Rik	RIKEN cDNA 1700007L15 gene	100502742	1700007L15Rik	1.05793	0.810111	8.39748	6.43035
1700007P06Rik	1	1700007P06Rik	0	0	1700007P06Rik	RIKEN cDNA 1700007P06 gene	69308	1700007P06Rik	0	0	0	0
1700008C04Rik	1	1700008C04Rik	0	0	1700008C04Rik	RIKEN cDNA 1700008C04 gene	75494	1700008C04Rik	0	0	0	0
1700008J07Rik	-1.85056	1700008J07Rik	-0.44398	0.44398	1700008J07Rik	RIKEN cDNA 1700008J07 gene	629159	1700008J07Rik	0.508072	0.940216	16.795	31.08
1700008K24Rik	1	1700008K24Rik	0	0	1700008K24Rik	RIKEN cDNA 1700008K24 gene	69311	1700008K24Rik	0	0	0	0
1700008O03Rik	1	1700008O03Rik	0	0	1700008O03Rik	RIKEN cDNA 1700008O03 gene	69349	1700008O03Rik	0.0898688	0	0.933053	0
1700008P02Rik	1	1700008P02Rik	0	0	1700008P02Rik	RIKEN cDNA 1700008P02 gene	69347	1700008P02Rik	0	0	0	0
1700009C05Rik	1	1700009C05Rik	0	0	1700009C05Rik	RIKEN cDNA 1700009C05 gene	74220	1700009C05Rik	0	0	0	0
1700009J07Rik	1	1700009J07Rik	0	0	1700009J07Rik	RIKEN cDNA 1700009J07 gene	75188	1700009J07Rik	0	0	0	0
1700009N14Rik	1.19509	1700009N14Rik	0.12856	-0.12856	1700009N14Rik	RIKEN cDNA 1700009N14 gene	75471	1700009N14Rik	0.119509	0	1.86611	0
1700010B08Rik	1	1700010B08Rik	0	0	1700010B08Rik	RIKEN cDNA 1700010B08 gene	75485	1700010B08Rik	0	0	0	0
1700010D01Rik	1	1700010D01Rik	0	0	1700010D01Rik	RIKEN cDNA 1700010D01 gene	76386	1700010D01Rik	0	0	0	0
1700010I02Rik	1	1700010I02Rik	0	0	1700010I02Rik	RIKEN cDNA 1700010I02 gene	75476	1700010I02Rik	0	0	0	0
1700010I14Rik	1	1700010I14Rik	0	0	1700010I14Rik	RIKEN cDNA 1700010I14 gene	66931	1700010I14Rik	0.0376266	0.0432188	0.933053	1.07172
1700010J16Rik	1	1700010J16Rik	0	0	1700010J16Rik	RIKEN cDNA 1700010J16 gene	69355	1700010J16Rik	0	0	0	0
1700010K23Rik	1.08826	1700010K23Rik	0.0610138	-0.0610138	1700010K23Rik	RIKEN cDNA 1700010K23 gene	75501	1700010K23Rik	1.93466	1.77775	4.66527	4.2869
1700011A15Rik	-1.04425	1700011A15Rik	-0.0312336	0.0312336	1700011A15Rik	keratin 88	66322	1700011A15Rik	0	0.104425	0	1.07172
1700011B04Rik	1	1700011B04Rik	0	0	1700011B04Rik	RIKEN cDNA 1700011B04 gene	100503727	1700011B04Rik	0	0	0	0
1700011C11Rik	1	1700011C11Rik	0	0	1700011C11Rik	RIKEN cDNA 1700011C11 gene	75451	1700011C11Rik	0	0	0	0
1700011E24Rik	1	1700011E24Rik	0	0	1700011E24Rik	RIKEN cDNA 1700011E24 gene	75467	1700011E24Rik	0	0	0	0
1700011H14Rik	1	1700011H14Rik	0	0	1700011H14Rik	RIKEN cDNA 1700011H14 gene	67082	1700011H14Rik	0	0	0	0
1700011I03Rik	2.61183	1700011I03Rik	0.69253	-0.69253	1700011I03Rik	RIKEN cDNA 1700011I03 gene	75444	1700011I03Rik	0.998167	0.382172	11.1966	4.2869
1700011L22Rik	1	1700011L22Rik	0	0	1700011L22Rik	RIKEN cDNA 1700011L22 gene	67687	1700011L22Rik	0	0	0	0
1700011M02Rik	1	1700011M02Rik	0	0	1700011M02Rik	RIKEN cDNA 1700011M02 gene	75443	1700011M02Rik	0	0	0	0
1700012A03Rik	1	1700012A03Rik	0	0	1700012A03Rik	RIKEN cDNA 1700012A03 gene	76382	1700012A03Rik	0	0	0	0
1700012B07Rik	1	1700012B07Rik	0	0	1700012B07Rik	RIKEN cDNA 1700012B07 gene	69324	1700012B07Rik	0	0	0	0
1700012B09Rik	1.30591	1700012B09Rik	0.192527	-0.192527	1700012B09Rik	RIKEN cDNA 1700012B09 gene	69325	1700012B09Rik	1.19735	0.916871	8.39748	6.43035
1700012C14Rik	1	1700012C14Rik	0	0	1700012C14Rik	RIKEN cDNA 1700012C14 gene	69337	1700012C14Rik	0	0	0	0
1700012D01Rik	1.56709	1700012D01Rik	0.324045	-0.324045	1700012D01Rik	RIKEN cDNA 1700012D01 gene	72243	1700012D01Rik	1.17243	0.748156	8.39748	5.35862
1700012D14Rik	6.04058	1700012D14Rik	1.29734	-1.29734	1700012D14Rik	RIKEN cDNA 1700012D14 gene	75479	1700012D14Rik	0.604058	0	3.73221	0
1700012D16Rik	1	1700012D16Rik	0	0	1700012D16Rik	RIKEN cDNA 1700012D16 gene	75489	1700012D16Rik	0	0	0	0
1700012H19Rik	1	1700012H19Rik	0	0	1700012H19Rik	RIKEN cDNA 1700012H19 gene	76393	1700012H19Rik	0	0	0	0
1700012I11Rik	1	1700012I11Rik	0	0	1700012I11Rik	RIKEN cDNA 1700012I11 gene	69334	1700012I11Rik	0	0	0	0
1700012L04Rik	1	1700012L04Rik	0	0	1700012L04Rik	RIKEN cDNA 1700012L04 gene	76383	1700012L04Rik	0	0	0	0
1700012P22Rik	1	1700012P22Rik	0	0	1700012P22Rik	RIKEN cDNA 1700012P22 gene	69364	1700012P22Rik	0	0.0949123	0	1.07172
1700013D24Rik	1	1700013D24Rik	0	0	1700013D24Rik	RIKEN cDNA 1700013D24 gene	76921	1700013D24Rik	0	0	0	0
1700013F07Rik	1	1700013F07Rik	0	0	1700013F07Rik	RIKEN cDNA 1700013F07 gene	75504	1700013F07Rik	0	0	0	0
1700013G24Rik	-1.72294	1700013G24Rik	-0.392434	0.392434	1700013G24Rik	RIKEN cDNA 1700013G24 gene	69380	1700013G24Rik	0.152387	0.262553	1.86611	3.21517
1700013H16Rik	1	1700013H16Rik	0	0	1700013H16Rik	RIKEN cDNA 1700013H16 gene	75514	1700013H16Rik	0.0620037	0	0.933053	0
1700015E13Rik	2.51132	1700015E13Rik	0.664223	-0.664223	1700015E13Rik	RIKEN cDNA 1700015E13 gene	76925	1700015E13Rik	0.251132	0	1.86611	0
1700015F17Rik	1	1700015F17Rik	0	0	1700015F17Rik	RIKEN cDNA 1700015F17 gene	381716	1700015F17Rik	0	0	0	0
1700015G11Rik	1	1700015G11Rik	0	0	1700015G11Rik	RIKEN cDNA 1700015G11 gene	100503036	1700015G11Rik	0	0	0	0
1700016C15Rik	-1.34513	1700016C15Rik	-0.213873	0.213873	1700016C15Rik	RIKEN cDNA 1700016C15 gene	69428	1700016C15Rik	0	0.134513	0	1.07172
1700016D06Rik	3.58184	1700016D06Rik	0.92035	-0.92035	1700016D06Rik	RIKEN cDNA 1700016D06 gene	76413	1700016D06Rik	0.358184	0.0685696	5.59832	1.07172
1700016G22Rik	-1.89958	1700016G22Rik	-0.46284	0.46284	1700016G22Rik	RIKEN cDNA 1700016G22 gene	71867	1700016G22Rik	0	0.189958	0	1.07172
1700016H13Rik	-1.14862	1700016H13Rik	-0.0999522	0.0999522	1700016H13Rik	RIKEN cDNA 1700016H13 gene	74218	1700016H13Rik	0.259544	0.298118	2.79916	3.21517
1700016K19Rik	1	1700016K19Rik	0	0	1700016K19Rik	RIKEN cDNA 1700016K19 gene	74230	1700016K19Rik	0.0885967	0	0.933053	0
1700016L04Rik	1	1700016L04Rik	0	0	1700016L04Rik	RIKEN cDNA 1700016L04 gene	69412	1700016L04Rik	0	0	0	0
1700016L21Rik	1	1700016L21Rik	0	0	1700016L21Rik	RIKEN cDNA 1700016L21 gene	72208	1700016L21Rik	0	0	0	0
1700016P04Rik	1	1700016P04Rik	0	0	1700016P04Rik	RIKEN cDNA 1700016P04 gene	69413	1700016P04Rik	0	0	0	0
1700017B05Rik	-1.37155	1700017B05Rik	-0.227906	0.227906	1700017B05Rik	RIKEN cDNA 1700017B05 gene	74211	1700017B05Rik	10.318	14.1517	725.915	995.632
1700017D01Rik	1	1700017D01Rik	0	0	1700017D01Rik	RIKEN cDNA 1700017D01 gene	69369	1700017D01Rik	0	0	0	0
1700017G19Rik	1	1700017G19Rik	0	0	1700017G19Rik	RIKEN cDNA 1700017G19 gene	100040882	1700017G19Rik	0	0	0	0
1700017J07Rik	1	1700017J07Rik	0	0	1700017J07Rik	RIKEN cDNA 1700017J07 gene	75508	1700017J07Rik	0	0	0	0
1700017L05Rik	1	1700017L05Rik	0	0	1700017L05Rik	RIKEN cDNA 1700017L05 gene	69370	1700017L05Rik	0	0	0	0
1700017N19Rik	1	1700017N19Rik	0	0	1700017N19Rik	RIKEN cDNA 1700017N19 gene	66605	1700017N19Rik	0	0	0	0
1700018A04Rik	1	1700018A04Rik	0	0	1700018A04Rik	RIKEN cDNA 1700018A04 gene	71307	1700018A04Rik	0	0	0	0
1700018B08Rik	1	1700018B08Rik	0	0	1700018B08Rik	RIKEN cDNA 1700018B08 gene	76405	1700018B08Rik	0	0	0	0
1700018B24Rik	1	1700018B24Rik	0	0	1700018B24Rik	RIKEN cDNA 1700018B24 gene	66332	1700018B24Rik	0	0	0	0
1700018C11Rik	1	1700018C11Rik	0	0	1700018C11Rik	RIKEN cDNA 1700018C11 gene	75524	1700018C11Rik	0	0	0	0
1700018F24Rik	1	1700018F24Rik	0	0	1700018F24Rik	RIKEN cDNA 1700018F24 gene	69396	1700018F24Rik	0	0	0	0
1700018G05Rik	1	1700018G05Rik	0	0	1700018G05Rik	RIKEN cDNA 1700018G05 gene	69388	1700018G05Rik	0	0	0	0
1700018L02Rik	1.2032	1700018L02Rik	0.133439	-0.133439	1700018L02Rik	RIKEN cDNA 1700018L02 gene	67329	1700018L02Rik	7.45656	6.19727	114.766	95.3835
1700019A02Rik	1	1700019A02Rik	0	0	1700019A02Rik	RIKEN cDNA 1700019A02 gene	69397	1700019A02Rik	0	0	0	0
1700019B03Rik	1.79026	1700019B03Rik	0.420085	-0.420085	1700019B03Rik	RIKEN cDNA 1700019B03 gene	76406	1700019B03Rik	0.179026	0.0514084	3.73221	1.07172
1700019B21Rik	1	1700019B21Rik	0	0	1700019B21Rik	RIKEN cDNA 1700019B21 gene	75545	1700019B21Rik	0	0	0	0
1700019C18Rik	1	1700019C18Rik	0	0	1700019C18Rik	RIKEN cDNA 1700019C18 gene	75543	1700019C18Rik	0	0	0	0
1700019D03Rik	2.17652	1700019D03Rik	0.561012	-0.561012	1700019D03Rik	RIKEN cDNA 1700019D03 gene	67080	1700019D03Rik	0.505197	0.232112	4.66527	2.14345
1700019E08Rik	1	1700019E08Rik	0	0	1700019E08Rik	RIKEN cDNA 1700019E08 gene	69405	1700019E08Rik	0	0	0	0
1700019G17Rik	2.59484	1700019G17Rik	0.687823	-0.687823	1700019G17Rik	N-acetyltransferase 8 (GCN5-related) family member 4	75541	1700019G17Rik	0.782895	0.301712	24.2594	12.8607
1700019G24Rik	1	1700019G24Rik	0	0	1700019G24Rik	RIKEN cDNA 1700019G24 gene	72249	1700019G24Rik	0	0	0	0
1700019L03Rik	-1.01078	1700019L03Rik	-0.00773457	0.00773457	1700019L03Rik	cilia and flagella associated protein 157	227736	1700019L03Rik	1.07142	1.08297	23.3263	23.5779
1700019M22Rik	1	1700019M22Rik	0	0	1700019M22Rik	RIKEN cDNA 1700019M22 gene	69423	1700019M22Rik	0	0	0	0
1700019N19Rik	1	1700019N19Rik	0	0	1700019N19Rik	RIKEN cDNA 1700019N19 gene	67507	1700019N19Rik	0	0	0	0
1700019O17Rik	1	1700019O17Rik	0	0	1700019O17Rik	RIKEN cDNA 1700019O17 gene	71863	1700019O17Rik	0	0	0	0
1700020A23Rik	-2.29728	1700020A23Rik	-0.599964	0.599964	1700020A23Rik	RIKEN cDNA 1700020A23 gene	75656	1700020A23Rik	0.403193	0.926248	1.86611	4.2869
1700020D05Rik	1	1700020D05Rik	0	0	1700020D05Rik	RIKEN cDNA 1700020D05 gene	75555	1700020D05Rik	0	0.0893672	0	1.07172
1700020D14Rik	1	1700020D14Rik	0	0	1700020D14Rik	RIKEN cDNA 1700020D14 gene	69438	1700020D14Rik	0	0	0	0
1700020G17Rik	1	1700020G17Rik	0	0	1700020G17Rik	RIKEN cDNA 1700020G17 gene	75630	1700020G17Rik	0	0	0	0
1700020I14Rik	1.18521	1700020I14Rik	0.12257	-0.12257	1700020I14Rik	RIKEN cDNA 1700020I14 gene	66602	1700020I14Rik	29.4684	24.8635	575.694	483.348
1700020L24Rik	-1.31754	1700020L24Rik	-0.198922	0.198922	1700020L24Rik	RIKEN cDNA 1700020L24 gene	66330	1700020L24Rik	2.97024	3.9134	31.7238	41.7973
1700020M21Rik	1	1700020M21Rik	0	0	1700020M21Rik	RIKEN cDNA 1700020M21 gene	76402	1700020M21Rik	0	0	0	0
1700020N01Rik	1	1700020N01Rik	0	0	1700020N01Rik	RIKEN cDNA 1700020N01 gene	67692	1700020N01Rik	0	0.084933	0	1.07172
1700020N15Rik	1	1700020N15Rik	0	0	1700020N15Rik	RIKEN cDNA 1700020N15 gene	75509	1700020N15Rik	0	0	0	0
1700020N18Rik	1	1700020N18Rik	0	0	1700020N18Rik	RIKEN cDNA 1700020N18 gene	67086	1700020N18Rik	0	0	0	0
1700021F05Rik	-1.06621	1700021F05Rik	-0.0462447	0.0462447	1700021F05Rik	RIKEN cDNA 1700021F05 gene	67851	1700021F05Rik	20.4219	21.774	208.071	221.847
1700021F07Rik	1	1700021F07Rik	0	0	1700021F07Rik	RIKEN cDNA 1700021F07 gene	72221	1700021F07Rik	0	0	0	0
1700021K19Rik	1.0105	1700021K19Rik	0.00753327	-0.00753327	1700021K19Rik	"RUN domain and cysteine-rich domain containing, Beclin 1-interacting protein"	100502698	1700021K19Rik	7.55993	7.48139	572.895	566.943
1700021N21Rik	-1.04122	1700021N21Rik	-0.0291375	0.0291375	1700021N21Rik	RIKEN cDNA 1700021N21 gene	69409	1700021N21Rik	0	0.104122	0	1.07172
1700022A21Rik	1	1700022A21Rik	0	0	1700022A21Rik	RIKEN cDNA 1700022A21 gene	72252	1700022A21Rik	0	0	0	0
1700022A22Rik	1	1700022A22Rik	0	0	1700022A22Rik	RIKEN cDNA 1700022A22 gene	71120	1700022A22Rik	0	0	0	0
1700022E09Rik	1	1700022E09Rik	0	0	1700022E09Rik	RIKEN cDNA 1700022E09 gene	75636	1700022E09Rik	0	0	0	0
1700022H01Rik	1.33323	1700022H01Rik	0.207463	-0.207463	1700022H01Rik	RIKEN cDNA 1700022H01 gene	75539	1700022H01Rik	0.133323	0	0.933053	0
1700022H16Rik	1	1700022H16Rik	0	0	1700022H16Rik	RIKEN cDNA 1700022H16 gene	69420	1700022H16Rik	0	0	0	0
1700022I11Rik	1	1700022I11Rik	0	0	1700022I11Rik	RIKEN cDNA 1700022I11 gene	67317	1700022I11Rik	0.0178247	0	0.933053	0
1700023C21Rik	1	1700023C21Rik	0	0	1700023C21Rik	RIKEN cDNA 1700023C21 gene	73257	1700023C21Rik	0	0	0	0
1700023F02Rik	1	1700023F02Rik	0	0	1700023F02Rik	RIKEN cDNA 1700023F02 gene	69433	1700023F02Rik	0	0	0	0
1700023F06Rik	1.90735	1700023F06Rik	0.465785	-0.465785	1700023F06Rik	RIKEN cDNA 1700023F06 gene	69441	1700023F06Rik	0.190735	0.0730273	2.79916	1.07172
1700024B18Rik	1	1700024B18Rik	0	0	1700024B18Rik	RIKEN cDNA 1700024B18 gene	69393	1700024B18Rik	0	0	0	0
1700024F13Rik	2.75446	1700024F13Rik	0.730885	-0.730885	1700024F13Rik	RIKEN cDNA 1700024F13 gene	73270	1700024F13Rik	0.275446	0	1.86611	0
1700024G13Rik	1	1700024G13Rik	0	0	1700024G13Rik	RIKEN cDNA 1700024G13 gene	67085	1700024G13Rik	0	0	0	0
1700024I08Rik	1	1700024I08Rik	0	0	1700024I08Rik	RIKEN cDNA 1700024I08 gene	75522	1700024I08Rik	0	0	0	0
1700024N05Rik	1	1700024N05Rik	0	0	1700024N05Rik	RIKEN cDNA 1700024N05 gene	75520	1700024N05Rik	0	0	0	0
1700024P04Rik	1	1700024P04Rik	0	0	1700024P04Rik	RIKEN cDNA 1700024P04 gene	69382	1700024P04Rik	0	0	0	0
1700024P16Rik	1	1700024P16Rik	0	0	1700024P16Rik	RIKEN cDNA 1700024P16 gene	242594	1700024P16Rik	0	0	0	0
1700025B11Rik	1	1700025B11Rik	0	0	1700025B11Rik	RIKEN cDNA 1700025B11 gene	76409	1700025B11Rik	0	0	0	0
1700025C18Rik	1	1700025C18Rik	0	0	1700025C18Rik	RIKEN cDNA 1700025C18 gene	72211	1700025C18Rik	0	0	0	0
1700025F22Rik	1	1700025F22Rik	0	0	1700025F22Rik	RIKEN cDNA 1700025F22 gene	69416	1700025F22Rik	0	0	0	0
1700025F24Rik	1	1700025F24Rik	0	0	1700025F24Rik	RIKEN cDNA 1700025F24 gene	67081	1700025F24Rik	0	0	0	0
1700025G04Rik	1.35136	1700025G04Rik	0.217206	-0.217206	1700025G04Rik	RIKEN cDNA 1700025G04 gene	69399	1700025G04Rik	8.09657	5.99142	1151.39	852.021
1700025J12Rik	1	1700025J12Rik	0	0	1700025J12Rik	RIKEN cDNA 1700025J12 gene	69407	1700025J12Rik	0	0	0	0
1700025K24Rik	1	1700025K24Rik	0	0	1700025K24Rik	RIKEN cDNA 1700025K24 gene	69418	1700025K24Rik	0	0	0	0
1700025M24Rik	1	1700025M24Rik	0	0	1700025M24Rik	RIKEN cDNA 1700025M24 gene	72276	1700025M24Rik	0	0	0	0
1700025N23Rik	-1.04577	1700025N23Rik	-0.0322828	0.0322828	1700025N23Rik	RIKEN cDNA 1700025N23 gene	69986	1700025N23Rik	0.0910453	0.104577	0.933053	1.07172
1700026D08Rik	1	1700026D08Rik	0	0	1700026D08Rik	cilia and flagella associated protein 161	75556	1700026D08Rik	0	0	0	0
1700026D11Rik	1	1700026D11Rik	0	0	1700026D11Rik	RIKEN cDNA 1700026D11 gene	70371	1700026D11Rik	0	0	0	0
1700026F02Rik	1	1700026F02Rik	0	0	1700026F02Rik	RIKEN cDNA 1700026F02 gene	69419	1700026F02Rik	0	0	0	0
1700026J14Rik	1	1700026J14Rik	0	0	1700026J14Rik	RIKEN cDNA 1700026J14 gene	69432	1700026J14Rik	0	0	0	0
1700026L06Rik	-1.57499	1700026L06Rik	-0.327671	0.327671	1700026L06Rik	sperm acrosome associated 9	69987	1700026L06Rik	0	0.157499	0	1.07172
1700027A15Rik	1	1700027A15Rik	0	0	1700027A15Rik	RIKEN cDNA 1700027A15 gene	69449	1700027A15Rik	0	0	0	0
1700027F06Rik	1	1700027F06Rik	0	0	1700027F06Rik	RIKEN cDNA 1700027F06 gene	72268	1700027F06Rik	0	0	0	0
1700027F09Rik	2.26997	1700027F09Rik	0.591337	-0.591337	1700027F09Rik	RIKEN cDNA 1700027F09 gene	69999	1700027F09Rik	0.226997	0	1.86611	0
1700027H10Rik	1	1700027H10Rik	0	0	1700027H10Rik	RIKEN cDNA 1700027H10 gene	72274	1700027H10Rik	0	0	0	0
1700027I24Rik	1	1700027I24Rik	0	0	1700027I24Rik	RIKEN cDNA 1700027I24 gene	75567	1700027I24Rik	0	0	0	0
1700027J07Rik	1	1700027J07Rik	0	0	1700027J07Rik	RIKEN cDNA 1700027J07 gene	69443	1700027J07Rik	0	0	0	0
1700028B04Rik	1	1700028B04Rik	0	0	1700028B04Rik	RIKEN cDNA 1700028B04 gene	70001	1700028B04Rik	0	0	0	0
1700028D13Rik	1	1700028D13Rik	0	0	1700028D13Rik	RIKEN cDNA 1700028D13 gene	75569	1700028D13Rik	0	0	0	0
1700028E10Rik	-1.92081	1700028E10Rik	-0.470857	0.470857	1700028E10Rik	RIKEN cDNA 1700028E10 gene	625175	1700028E10Rik	0.248705	0.477715	3.73221	5.35862
1700028I16Rik	1	1700028I16Rik	0	0	1700028I16Rik	RIKEN cDNA 1700028I16 gene	70003	1700028I16Rik	0.0743828	0	0.933053	0
1700028J19Rik	1.30591	1700028J19Rik	0.192528	-0.192528	1700028J19Rik	RIKEN cDNA 1700028J19 gene	70004	1700028J19Rik	0.193088	0.147857	2.79916	2.14345
1700028K03Rik	1	1700028K03Rik	0	0	1700028K03Rik	RIKEN cDNA 1700028K03 gene	76421	1700028K03Rik	0.0217306	0.0748504	0.933429	3.21517
1700028M03Rik	1	1700028M03Rik	0	0	1700028M03Rik	RIKEN cDNA 1700028M03 gene	69460	1700028M03Rik	0	0	0	0
1700028P14Rik	1	1700028P14Rik	0	0	1700028P14Rik	RIKEN cDNA 1700028P14 gene	67483	1700028P14Rik	0	0	0	0
1700028P15Rik	1	1700028P15Rik	0	0	1700028P15Rik	RIKEN cDNA 1700028P15 gene	75655	1700028P15Rik	0	0	0	0
1700029B22Rik	1	1700029B22Rik	0	0	1700029B22Rik	RIKEN cDNA 1700029B22 gene	69495	1700029B22Rik	0	0	0	0
1700029F12Rik	1	1700029F12Rik	0	0	1700029F12Rik	RIKEN cDNA 1700029F12 gene	66479	1700029F12Rik	0	0	0	0
1700029H14Rik	1	1700029H14Rik	0	0	1700029H14Rik	RIKEN cDNA 1700029H14 gene	66501	1700029H14Rik	0	0	0	0
1700029I15Rik	4.17374	1700029I15Rik	1.03067	-1.03067	1700029I15Rik	RIKEN cDNA 1700029I15 gene	75641	1700029I15Rik	0.417374	0	0.933053	0
1700029J03Rik	1	1700029J03Rik	0	0	1700029J03Rik	RIKEN cDNA 1700029J03 gene	72264	1700029J03Rik	0	0	0	0
1700029J07Rik	1	1700029J07Rik	0	0	1700029J07Rik	RIKEN cDNA 1700029J07 gene	69479	1700029J07Rik	0.0247838	0.0854016	0.933053	3.21517
1700029M20Rik	-1.37223	1700029M20Rik	-0.228261	0.228261	1700029M20Rik	RIKEN cDNA 1700029M20 gene	73937	1700029M20Rik	0.0238891	0.137223	0.933053	5.35862
1700029N11Rik	1	1700029N11Rik	0	0	1700029N11Rik	RIKEN cDNA 1700029N11 gene	69491	1700029N11Rik	0	0	0	0
1700029P11Rik	1	1700029P11Rik	0	0	1700029P11Rik	RIKEN cDNA 1700029P11 gene	66346	1700029P11Rik	0	0	0	0
1700030A11Rik	1	1700030A11Rik	0	0	1700030A11Rik	RIKEN cDNA 1700030A11 gene	74179	1700030A11Rik	0	0	0	0
1700030C10Rik	-1.14862	1700030C10Rik	-0.0999516	0.0999516	1700030C10Rik	RIKEN cDNA 1700030C10 gene	69513	1700030C10Rik	2.81965	3.23871	63.4476	72.8773
1700030F04Rik	1	1700030F04Rik	0	0	1700030F04Rik	RIKEN cDNA 1700030F04 gene	72263	1700030F04Rik	0	0	0	0
1700030F18Rik	3.07974	1700030F18Rik	0.811404	-0.811404	1700030F18Rik	RIKEN cDNA 1700030F18 gene	72277	1700030F18Rik	0.307974	0	1.86611	0
1700030J22Rik	1.11936	1700030J22Rik	0.0813347	-0.0813347	1700030J22Rik	RIKEN cDNA 1700030J22 gene	69528	1700030J22Rik	0.204362	0.182571	8.39748	7.50207
1700030K09Rik	-1.36132	1700030K09Rik	-0.222505	0.222505	1700030K09Rik	RIKEN cDNA 1700030K09 gene	72254	1700030K09Rik	0.76383	1.03982	25.1924	34.2952
1700030L20Rik	-1.14862	1700030L20Rik	-0.0999507	0.0999507	1700030L20Rik	RIKEN cDNA 1700030L20 gene	70055	1700030L20Rik	0.162475	0.186622	1.86611	2.14345
1700030M09Rik	1	1700030M09Rik	0	0	1700030M09Rik	RIKEN cDNA 1700030M09 gene	72259	1700030M09Rik	0	0	0	0
1700030N03Rik	1	1700030N03Rik	0	0	1700030N03Rik	RIKEN cDNA 1700030N03 gene	70011	1700030N03Rik	0	0	0	0
1700030O20Rik	-1.89457	1700030O20Rik	-0.460935	0.460935	1700030O20Rik	RIKEN cDNA 1700030O20 gene	72286	1700030O20Rik	0	0.189457	0	1.07172
1700031A10Rik	-1.14862	1700031A10Rik	-0.0999499	0.0999499	1700031A10Rik	RIKEN cDNA 1700031A10 gene	73286	1700031A10Rik	0.141779	0.16285	0.933053	1.07172
1700031F05Rik	1	1700031F05Rik	0	0	1700031F05Rik	RIKEN cDNA 1700031F05 gene	73300	1700031F05Rik	0	0	0	0
1700031M16Rik	1	1700031M16Rik	0	0	1700031M16Rik	RIKEN cDNA 1700031M16 gene	73302	1700031M16Rik	0	0	0	0
1700031P21Rik	1	1700031P21Rik	0	0	1700031P21Rik	RIKEN cDNA 1700031P21 gene	73278	1700031P21Rik	0	0	0	0
1700034E13Rik	1	1700034E13Rik	0	0	1700034E13Rik	RIKEN cDNA 1700034E13 gene	78414	1700034E13Rik	0	0	0	0
1700034G24Rik	1	1700034G24Rik	0	0	1700034G24Rik	RIKEN cDNA 1700034G24 gene	67325	1700034G24Rik	0	0	0	0
1700034H15Rik	1	1700034H15Rik	0	0	1700034H15Rik	RIKEN cDNA 1700034H15 gene	98736	1700034H15Rik	0.0452739	0.0520026	2.79916	3.21517
1700034I23Rik	1	1700034I23Rik	0	0	1700034I23Rik	RIKEN cDNA 1700034I23 gene	73297	1700034I23Rik	0	0	0	0
1700034J05Rik	1	1700034J05Rik	0	0	1700034J05Rik	RIKEN cDNA 1700034J05 gene	73344	1700034J05Rik	0	0	0	0
1700034K08Rik	1	1700034K08Rik	0	0	1700034K08Rik	RIKEN cDNA 1700034K08 gene	78349	1700034K08Rik	0	0	0	0
1700034O15Rik	1	1700034O15Rik	0	0	1700034O15Rik	RIKEN cDNA 1700034O15 gene	76606	1700034O15Rik	0	0	0	0
1700034P13Rik	1.33055	1700034P13Rik	0.206012	-0.206012	1700034P13Rik	RIKEN cDNA 1700034P13 gene	73331	1700034P13Rik	3.96246	2.97806	75.5773	56.8014
1700036G14Rik	1	1700036G14Rik	0	0	1700036G14Rik	RIKEN cDNA 1700036G14 gene	73283	1700036G14Rik	0	0	0	0
1700037C18Rik	1.19709	1700037C18Rik	0.129764	-0.129764	1700037C18Rik	RIKEN cDNA 1700037C18 gene	73261	1700037C18Rik	1.56039	1.30349	20.5272	17.1476
1700037H04Rik	-1.31613	1700037H04Rik	-0.198152	0.198152	1700037H04Rik	RIKEN cDNA 1700037H04 gene	67326	1700037H04Rik	14.6344	19.2608	223.933	294.724
1700039E15Rik	1	1700039E15Rik	0	0	1700039E15Rik	RIKEN cDNA 1700039E15 gene	76713	1700039E15Rik	0	0	0	0
1700039E22Rik	1	1700039E22Rik	0	0	1700039E22Rik	RIKEN cDNA 1700039E22 gene	73322	1700039E22Rik	0	0	0	0
1700040L02Rik	3.91774	1700040L02Rik	0.985012	-0.985012	1700040L02Rik	RIKEN cDNA 1700040L02 gene	73287	1700040L02Rik	0.5504	0.140489	8.39748	2.14345
1700041A01Rik	1	1700041A01Rik	0	0	1700041A01Rik	RIKEN cDNA 1700041A01 gene	73312	1700041A01Rik	0	0	0	0
1700041C23Rik	1	1700041C23Rik	0	0	1700041C23Rik	RIKEN cDNA 1700041C23 gene	67319	1700041C23Rik	0	0	0	0
1700041M19Rik	1	1700041M19Rik	0	0	1700041M19Rik	RIKEN cDNA 1700041M19 gene	76601	1700041M19Rik	0	0	0	0
1700042G07Rik	1	1700042G07Rik	0	0	1700042G07Rik	RIKEN cDNA 1700042G07 gene	67323	1700042G07Rik	0	0	0	0
1700042G15Rik	1	1700042G15Rik	0	0	1700042G15Rik	RIKEN cDNA 1700042G15 gene	73349	1700042G15Rik	0	0	0	0
1700042O10Rik	1	1700042O10Rik	0	0	1700042O10Rik	RIKEN cDNA 1700042O10 gene	73321	1700042O10Rik	0	0.0835511	0	1.07172
1700044C05Rik	1	1700044C05Rik	0	0	1700044C05Rik	RIKEN cDNA 1700044C05 gene	73306	1700044C05Rik	0	0	0	0
1700044K03Rik	1	1700044K03Rik	0	0	1700044K03Rik	RIKEN cDNA 1700044K03 gene	67321	1700044K03Rik	0	0	0	0
1700045H11Rik	1	1700045H11Rik	0	0	1700045H11Rik	RIKEN cDNA 1700045H11 gene	73348	1700045H11Rik	0	0	0	0
1700046C09Rik	1	1700046C09Rik	0	0	1700046C09Rik	RIKEN cDNA 1700046C09 gene	73307	1700046C09Rik	0	0	0	0
1700047A11Rik	1	1700047A11Rik	0	0	1700047A11Rik	RIKEN cDNA 1700047A11 gene	76604	1700047A11Rik	0	0	0	0
1700047E10Rik	1	1700047E10Rik	0	0	1700047E10Rik	RIKEN cDNA 1700047E10 gene	74328	1700047E10Rik	0	0	0	0
1700047G03Rik	1	1700047G03Rik	0	0	1700047G03Rik	RIKEN cDNA 1700047G03 gene	73339	1700047G03Rik	0	0	0	0
1700047I17Rik2	1	1700047I17Rik2	0	0	1700047I17Rik2	RIKEN cDNA 1700047I17 gene 2	100101807	1700047I17Rik2	0	0	0	0
1700047L14Rik	1	1700047L14Rik	0	0	1700047L14Rik	RIKEN cDNA 1700047L14 gene	73295	1700047L14Rik	0	0	0	0
1700047M11Rik	-1.91437	1700047M11Rik	-0.468435	0.468435	1700047M11Rik	RIKEN cDNA 1700047M11 gene	67330	1700047M11Rik	0.398271	0.762438	2.79916	5.35862
1700048M11Rik	-1.14862	1700048M11Rik	-0.0999528	0.0999528	1700048M11Rik	RIKEN cDNA 1700048M11 gene	100503166	1700048M11Rik	0.23314	0.26779	0.933053	1.07172
1700048O20Rik	-1.00504	1700048O20Rik	-0.00362887	0.00362887	1700048O20Rik	RIKEN cDNA 1700048O20 gene	69430	1700048O20Rik	0.613083	0.616175	14.9289	15.0041
1700049E15Rik	1	1700049E15Rik	0	0	1700049E15Rik	RIKEN cDNA 1700049E15 gene	100039727	1700049E15Rik	0.0885967	0	0.933053	0
1700049E22Rik	1	1700049E22Rik	0	0	1700049E22Rik	RIKEN cDNA 1700049E22 gene	73395	1700049E22Rik	0	0	0	0
1700049G17Rik	1.67673	1700049G17Rik	0.372824	-0.372824	1700049G17Rik	RIKEN cDNA 1700049G17 gene	73430	1700049G17Rik	0.658387	0.392662	48.5188	28.9366
1700049L16Rik	1	1700049L16Rik	0	0	1700049L16Rik	RIKEN cDNA 1700049L16 gene	108950	1700049L16Rik	0	0	0	0
1700051A21Rik	1	1700051A21Rik	0	0	1700051A21Rik	RIKEN cDNA 1700051A21 gene	73366	1700051A21Rik	0	0	0	0
1700052I22Rik	1	1700052I22Rik	0	0	1700052I22Rik	RIKEN cDNA 1700052I22 gene	67340	1700052I22Rik	0	0	0	0
1700052K11Rik	-1.0797	1700052K11Rik	-0.0553182	0.0553182	1700052K11Rik	RIKEN cDNA 1700052K11 gene	73431	1700052K11Rik	1.42351	1.53697	46.6527	50.3711
1700054A03Rik	1	1700054A03Rik	0	0	1700054A03Rik	RIKEN cDNA 1700054A03 gene	78457	1700054A03Rik	0	0	0	0
1700054K19Rik	1	1700054K19Rik	0	0	1700054K19Rik	RIKEN cDNA 1700054K19 gene	67336	1700054K19Rik	0	0	0	0
1700054M17Rik	1	1700054M17Rik	0	0	1700054M17Rik	RIKEN cDNA 1700054M17 gene	73358	1700054M17Rik	0	0	0	0
1700055C04Rik	1	1700055C04Rik	0	0	1700055C04Rik	RIKEN cDNA 1700055C04 gene	73397	1700055C04Rik	0	0	0	0
1700056E22Rik	1.02891	1700056E22Rik	0.020556	-0.020556	1700056E22Rik	RIKEN cDNA 1700056E22 gene	73363	1700056E22Rik	1.08135	1.05097	12.1297	11.789
1700057G04Rik	1	1700057G04Rik	0	0	1700057G04Rik	RIKEN cDNA 1700057G04 gene	78459	1700057G04Rik	0	0	0	0
1700057H15Rik	1	1700057H15Rik	0	0	1700057H15Rik	RIKEN cDNA 1700057H15 gene	78460	1700057H15Rik	0	0	0	0
1700057H21Rik	1	1700057H21Rik	0	0	1700057H21Rik	RIKEN cDNA 1700057H21 gene	73375	1700057H21Rik	0	0	0	0
1700060C16Rik	1	1700060C16Rik	0	0	1700060C16Rik	RIKEN cDNA 1700060C16 gene	73425	1700060C16Rik	0	0	0	0
1700060C20Rik	1.66704	1700060C20Rik	0.368644	-0.368644	1700060C20Rik	RIKEN cDNA 1700060C20 gene	73399	1700060C20Rik	0.166704	0	0.933071	0
1700061F12Rik	1	1700061F12Rik	0	0	1700061F12Rik	RIKEN cDNA 1700061F12 gene	73438	1700061F12Rik	0	0	0	0
1700061G19Rik	2.23492	1700061G19Rik	0.580112	-0.580112	1700061G19Rik	RIKEN cDNA 1700061G19 gene	78625	1700061G19Rik	0.223492	0.0962652	7.46443	3.21517
1700061I17Rik	1	1700061I17Rik	0	0	1700061I17Rik	RIKEN cDNA 1700061I17 gene	433646	1700061I17Rik	0	0	0	0
1700061J23Rik	1	1700061J23Rik	0	0	1700061J23Rik	RIKEN cDNA 1700061J23 gene	76993	1700061J23Rik	0	0	0	0
1700063A18Rik	1	1700063A18Rik	0	0	1700063A18Rik	RIKEN cDNA 1700063A18 gene	73454	1700063A18Rik	0	0	0	0
1700063D05Rik	1	1700063D05Rik	0	0	1700063D05Rik	RIKEN cDNA 1700063D05 gene	78500	1700063D05Rik	0	0	0	0
1700063O14Rik	1	1700063O14Rik	0	0	1700063O14Rik	RIKEN cDNA 1700063O14 gene	73452	1700063O14Rik	0	0	0	0
1700064J06Rik	1	1700064J06Rik	0	0	1700064J06Rik	RIKEN cDNA 1700064J06 gene	73400	1700064J06Rik	0	0	0	0
1700064M15Rik	-1.67011	1700064M15Rik	-0.369972	0.369972	1700064M15Rik	RIKEN cDNA 1700064M15 gene	73457	1700064M15Rik	0	0.167011	0	1.07172
1700065D16Rik	1	1700065D16Rik	0	0	1700065D16Rik	RIKEN cDNA 1700065D16 gene	73410	1700065D16Rik	0	0	0	0
1700065I16Rik	1	1700065I16Rik	0	0	1700065I16Rik	RIKEN cDNA 1700065I16 gene	78462	1700065I16Rik	0	0	0	0
1700065J11Rik	1	1700065J11Rik	0	0	1700065J11Rik	RIKEN cDNA 1700065J11 gene	73409	1700065J11Rik	0	0	0	0
1700065J18Rik	3.30243	1700065J18Rik	0.861764	-0.861764	1700065J18Rik	RIKEN cDNA 1700065J18 gene	73455	1700065J18Rik	0.330243	0	0.933053	0
1700065L07Rik	1	1700065L07Rik	0	0	1700065L07Rik	RIKEN cDNA 1700065L07 gene	73408	1700065L07Rik	0	0	0	0
1700065O20Rik	1	1700065O20Rik	0	0	1700065O20Rik	RIKEN cDNA 1700065O20 gene	76609	1700065O20Rik	0	0	0	0
1700066B17Rik	1	1700066B17Rik	0	0	1700066B17Rik	RIKEN cDNA 1700066B17 gene	73426	1700066B17Rik	0	0	0	0
1700066B19Rik	1	1700066B19Rik	0	0	1700066B19Rik	RIKEN cDNA 1700066B19 gene	73449	1700066B19Rik	0.0820156	0.0628033	2.79916	2.14345
1700066J03Rik	-2.38477	1700066J03Rik	-0.626925	0.626925	1700066J03Rik	RIKEN cDNA 1700066J03 gene	67339	1700066J03Rik	0	0.238477	0	1.07172
1700066M21Rik	-1.06319	1700066M21Rik	-0.0441977	0.0441977	1700066M21Rik	RIKEN cDNA 1700066M21 gene	73467	1700066M21Rik	2.71211	2.88348	112.899	120.033
1700066N21Rik	1	1700066N21Rik	0	0	1700066N21Rik	RIKEN cDNA 1700066N21 gene	73471	1700066N21Rik	0	0	0	0
1700066O22Rik	1	1700066O22Rik	0	0	1700066O22Rik	RIKEN cDNA 1700066O22 gene	74916	1700066O22Rik	0	0	0	0
1700067G17Rik	1	1700067G17Rik	0	0	1700067G17Rik	RIKEN cDNA 1700067G17 gene	73475	1700067G17Rik	0	0	0	0
1700067K01Rik	1.43975	1700067K01Rik	0.262909	-0.262909	1700067K01Rik	RIKEN cDNA 1700067K01 gene	73453	1700067K01Rik	0.143975	0	1.86611	0
1700067P10Rik	1	1700067P10Rik	0	0	1700067P10Rik	RIKEN cDNA 1700067P10 gene	68224	1700067P10Rik	0	0	0	0
1700069L16Rik	1	1700069L16Rik	0	0	1700069L16Rik	RIKEN cDNA 1700069L16 gene	381707	1700069L16Rik	0	0	0	0
1700069P05Rik	1	1700069P05Rik	0	0	1700069P05Rik	RIKEN cDNA 1700069P05 gene	73531	1700069P05Rik	0	0	0	0
1700071K01Rik	1	1700071K01Rik	0	0	1700071K01Rik	RIKEN cDNA 1700071K01 gene	237880	1700071K01Rik	0	0	0	0
1700071M16Rik	-3.69567	1700071M16Rik	-0.942918	0.942918	1700071M16Rik	RIKEN cDNA 1700071M16 gene	73504	1700071M16Rik	1.17353	4.33698	15.8619	52.5145
1700072B07Rik	1	1700072B07Rik	0	0	1700072B07Rik	RIKEN cDNA 1700072B07 gene	73529	1700072B07Rik	0	0	0	0
1700072I22Rik	1	1700072I22Rik	0	0	1700072I22Rik	RIKEN cDNA 1700072I22 gene	78629	1700072I22Rik	0	0	0	0
1700072O05Rik	1	1700072O05Rik	0	0	1700072O05Rik	RIKEN cDNA 1700072O05 gene	73505	1700072O05Rik	0	0	0	0
1700073E17Rik	1	1700073E17Rik	0	0	1700073E17Rik	RIKEN cDNA 1700073E17 gene	381827	1700073E17Rik	0	0.0163972	0	1.07172
1700074H08Rik	1	1700074H08Rik	0	0	1700074H08Rik	RIKEN cDNA 1700074H08 gene	73480	1700074H08Rik	0	0	0	0
1700074P13Rik	1	1700074P13Rik	0	0	1700074P13Rik	RIKEN cDNA 1700074P13 gene	73481	1700074P13Rik	0	0	0	0
1700080E11Rik	1	1700080E11Rik	0	0	1700080E11Rik	RIKEN cDNA 1700080E11 gene	73532	1700080E11Rik	0	0	0	0
1700080N15Rik	1	1700080N15Rik	0	0	1700080N15Rik	RIKEN cDNA 1700080N15 gene	73489	1700080N15Rik	0	0	0	0
1700080O16Rik	1	1700080O16Rik	0	0	1700080O16Rik	RIKEN cDNA 1700080O16 gene	74279	1700080O16Rik	0	0	0	0
1700081H04Rik	1	1700081H04Rik	0	0	1700081H04Rik	RIKEN cDNA 1700081H04 gene	73477	1700081H04Rik	0	0	0	0
1700084C01Rik	1	1700084C01Rik	0	0	1700084C01Rik	coiled-coil domain containing 190	78465	1700084C01Rik	0.0510749	0	0.933053	0
1700084D21Rik	1	1700084D21Rik	0	0	1700084D21Rik	RIKEN cDNA 1700084D21 gene	76720	1700084D21Rik	0	0	0	0
1700084E18Rik	-1.14862	1700084E18Rik	-0.0999525	0.0999525	1700084E18Rik	RIKEN cDNA 1700084E18 gene	67350	1700084E18Rik	1.42596	1.63789	4.66527	5.35862
1700084F23Rik	1	1700084F23Rik	0	0	1700084F23Rik	RIKEN cDNA 1700084F23 gene	74280	1700084F23Rik	0	0	0	0
1700084J12Rik	1	1700084J12Rik	0	0	1700084J12Rik	RIKEN cDNA 1700084J12 gene	73486	1700084J12Rik	0	0	0	0
1700084M14Rik	1	1700084M14Rik	0	0	1700084M14Rik	RIKEN cDNA 1700084M14 gene	73487	1700084M14Rik	0	0	0	0
1700085C21Rik	1	1700085C21Rik	0	0	1700085C21Rik	RIKEN cDNA 1700085C21 gene	74283	1700085C21Rik	0	0	0	0
1700086L19Rik	5.22369	1700086L19Rik	1.19254	-1.19254	1700086L19Rik	RIKEN cDNA 1700086L19 gene	74284	1700086L19Rik	1.24256	0.23787	11.1966	2.14345
1700086O06Rik	1.04363	1700086O06Rik	0.0308044	-0.0308044	1700086O06Rik	RIKEN cDNA 1700086O06 gene	73516	1700086O06Rik	1.47877	1.41695	22.3933	25.7214
1700088E04Rik	1.16207	1700088E04Rik	0.108351	-0.108351	1700088E04Rik	RIKEN cDNA 1700088E04 gene	27660	1700088E04Rik	18.5036	15.9229	286.447	246.497
1700091H14Rik	-1.83796	1700091H14Rik	-0.439053	0.439053	1700091H14Rik	RIKEN cDNA 1700091H14 gene	73553	1700091H14Rik	0	0.183796	0	3.21517
1700092C02Rik	1	1700092C02Rik	0	0	1700092C02Rik	RIKEN cDNA 1700092C02 gene	67357	1700092C02Rik	0	0	0	0
1700092C10Rik	1	1700092C10Rik	0	0	1700092C10Rik	RIKEN cDNA 1700092C10 gene	73554	1700092C10Rik	0	0	0	0
1700092E19Rik	1	1700092E19Rik	0	0	1700092E19Rik	RIKEN cDNA 1700092E19 gene	73576	1700092E19Rik	0	0	0	0
1700092K14Rik	1	1700092K14Rik	0	0	1700092K14Rik	RIKEN cDNA 1700092K14 gene	73536	1700092K14Rik	0	0	0	0
1700092M07Rik	-17.3538	1700092M07Rik	-2.05859	2.05859	1700092M07Rik	RIKEN cDNA 1700092M07 gene	74307	1700092M07Rik	0	1.73538	0	4.2869
1700093K21Rik	1	1700093K21Rik	0	0	1700093K21Rik	RIKEN cDNA 1700093K21 gene	67358	1700093K21Rik	0	0	0	0
1700094D03Rik	1.28031	1700094D03Rik	0.178245	-0.178245	1700094D03Rik	RIKEN cDNA 1700094D03 gene	73545	1700094D03Rik	0.542857	0.424005	23.3263	18.2193
1700094J05Rik	1.8995	1700094J05Rik	0.462811	-0.462811	1700094J05Rik	RIKEN cDNA 1700094J05 gene	67523	1700094J05Rik	1.91979	1.01068	22.3933	11.789
1700094M24Rik	1	1700094M24Rik	0	0	1700094M24Rik	RIKEN cDNA 1700094M24 gene	74304	1700094M24Rik	0	0	0	0
1700095A21Rik	1	1700095A21Rik	0	0	1700095A21Rik	RIKEN cDNA 1700095A21 gene	67524	1700095A21Rik	0	0	0	0
1700095B10Rik	10.5262	1700095B10Rik	1.69796	-1.69796	1700095B10Rik	RIKEN cDNA 1700095B10 gene	67360	1700095B10Rik	1.05262	0.0863613	13.0627	1.07172
1700095J12Rik	1	1700095J12Rik	0	0	1700095J12Rik	RIKEN cDNA 1700095J12 gene	73563	1700095J12Rik	0	0	0	0
1700096J18Rik	1	1700096J18Rik	0	0	1700096J18Rik	RIKEN cDNA 1700096J18 gene	67927	1700096J18Rik	0	0	0	0
1700096K18Rik	-1.70314	1700096K18Rik	-0.384097	0.384097	1700096K18Rik	RIKEN cDNA 1700096K18 gene	73571	1700096K18Rik	1.47037	2.50424	27.0585	46.0842
1700096P03Rik	1	1700096P03Rik	0	0	1700096P03Rik	RIKEN cDNA 1700096P03 gene	73557	1700096P03Rik	0	0	0	0
1700097N02Rik	-1.53149	1700097N02Rik	-0.30747	0.30747	1700097N02Rik	RIKEN cDNA 1700097N02 gene	67522	1700097N02Rik	0.59566	0.91225	5.59832	8.5738
1700099I09Rik	2.32164	1700099I09Rik	0.607571	-0.607571	1700099I09Rik	RIKEN cDNA 1700099I09 gene	76624	1700099I09Rik	1.08273	0.466365	7.46443	3.21517
1700100I10Rik	1	1700100I10Rik	0	0	1700100I10Rik	RIKEN cDNA 1700100I10 gene	74982	1700100I10Rik	0	0	0	0
1700100L14Rik	1	1700100L14Rik	0	0	1700100L14Rik	RIKEN cDNA 1700100L14 gene	73584	1700100L14Rik	0	0	0	0
1700101E01Rik	-1.00344	1700101E01Rik	-0.00247718	0.00247718	1700101E01Rik	cilia and flagella associated protein 77	329375	1700101E01Rik	0	0.100344	0	1.07172
1700101I11Rik	-3.44587	1700101I11Rik	-0.892434	0.892434	1700101I11Rik	RIKEN cDNA 1700101I11 gene	100504641	1700101I11Rik	0.211645	0.729301	1.86611	6.43035
1700101O22Rik	1	1700101O22Rik	0	0	1700101O22Rik	RIKEN cDNA 1700101O22 gene	73575	1700101O22Rik	0	0	0	0
1700102H20Rik	-4.59453	1700102H20Rik	-1.09996	1.09996	1700102H20Rik	RIKEN cDNA 1700102H20 gene	68230	1700102H20Rik	0.333745	1.5334	0.933053	4.2869
1700102P08Rik	-2.01009	1700102P08Rik	-0.503631	0.503631	1700102P08Rik	RIKEN cDNA 1700102P08 gene	112418	1700102P08Rik	0.283386	0.569632	3.73221	7.50207
1700104L18Rik	1	1700104L18Rik	0	0	1700104L18Rik	RIKEN cDNA 1700104L18 gene	73592	1700104L18Rik	0	0	0	0
1700105P06Rik	1.83837	1700105P06Rik	0.439214	-0.439214	1700105P06Rik	RIKEN cDNA 1700105P06 gene	654802	1700105P06Rik	0.183837	0	0.933053	0
1700106J16Rik	1	1700106J16Rik	0	0	1700106J16Rik	coiled-coil domain containing 182	74297	1700106J16Rik	0	0	0	0
1700108F19Rik	1.74122	1700108F19Rik	0.400047	-0.400047	1700108F19Rik	RIKEN cDNA 1700108F19 gene	73272	1700108F19Rik	0.191565	0.110018	1.86611	1.07172
1700108J01Rik	1	1700108J01Rik	0	0	1700108J01Rik	RIKEN cDNA 1700108J01 gene	68245	1700108J01Rik	0	0	0	0
1700109G14Rik	1	1700109G14Rik	0	0	1700109G14Rik	RIKEN cDNA 1700109G14 gene	67355	1700109G14Rik	0	0	0	0
1700109G15Rik	1	1700109G15Rik	0	0	1700109G15Rik	RIKEN cDNA 1700109G15 gene	78471	1700109G15Rik	0	0	0	0
1700109H08Rik	1.25064	1700109H08Rik	0.161333	-0.161333	1700109H08Rik	RIKEN cDNA 1700109H08 gene	77036	1700109H08Rik	0.125064	0	0.933053	0
1700109I08Rik	1	1700109I08Rik	0	0	1700109I08Rik	RIKEN cDNA 1700109I08 gene	73591	1700109I08Rik	0	0	0	0
1700109K24Rik	1.42988	1700109K24Rik	0.257947	-0.257947	1700109K24Rik	RIKEN cDNA 1700109K24 gene	74303	1700109K24Rik	0.142988	0.0821195	1.86611	1.07172
1700110C19Rik	1	1700110C19Rik	0	0	1700110C19Rik	RIKEN cDNA 1700110C19 gene	76634	1700110C19Rik	0	0	0	0
1700110I01Rik	1	1700110I01Rik	0	0	1700110I01Rik	RIKEN cDNA 1700110I01 gene	73549	1700110I01Rik	0	0	0	0
1700110I07Rik	1	1700110I07Rik	0	0	1700110I07Rik	RIKEN cDNA 1700110I07 gene	77001	1700110I07Rik	0	0	0	0
1700110K17Rik	1	1700110K17Rik	0	0	1700110K17Rik	RIKEN cDNA 1700110K17 gene	73558	1700110K17Rik	0	0	0	0
1700111N16Rik	1.36442	1700111N16Rik	0.224144	-0.224144	1700111N16Rik	RIKEN cDNA 1700111N16 gene	74305	1700111N16Rik	0.136442	0.0783603	1.86611	1.07172
1700112E06Rik	-1.14862	1700112E06Rik	-0.0999485	0.0999485	1700112E06Rik	RIKEN cDNA 1700112E06 gene	76633	1700112E06Rik	0.179738	0.20645	1.86611	2.14345
1700112H15Rik	1	1700112H15Rik	0	0	1700112H15Rik	RIKEN cDNA 1700112H15 gene	73590	1700112H15Rik	0	0	0	0
1700112J05Rik	1	1700112J05Rik	0	0	1700112J05Rik	RIKEN cDNA 1700112J05 gene	68246	1700112J05Rik	0	0	0	0
1700112J16Rik	1	1700112J16Rik	0	0	1700112J16Rik	RIKEN cDNA 1700112J16 gene	76628	1700112J16Rik	0.031288	0	0.933053	0
1700113A16Rik	1.17057	1700113A16Rik	0.113603	-0.113603	1700113A16Rik	RIKEN cDNA 1700113A16 gene	76642	1700113A16Rik	13.0318	11.1329	149.289	127.535
1700113B09Rik	1	1700113B09Rik	0	0	1700113B09Rik	RIKEN cDNA 1700113B09 gene	78638	1700113B09Rik	0	0	0	0
1700113H08Rik	1	1700113H08Rik	0	0	1700113H08Rik	RIKEN cDNA 1700113H08 gene	76640	1700113H08Rik	0	0	0	0
1700116B05Rik	1	1700116B05Rik	0	0	1700116B05Rik	RIKEN cDNA 1700116B05 gene	78639	1700116B05Rik	0	0	0	0
1700119H24Rik	1	1700119H24Rik	0	0	1700119H24Rik	RIKEN cDNA 1700119H24 gene	76649	1700119H24Rik	0	0	0	0
1700120C14Rik	1.74122	1700120C14Rik	0.400048	-0.400048	1700120C14Rik	RIKEN cDNA 1700120C14 gene	73600	1700120C14Rik	7.93062	4.55464	20.5272	11.789
1700120E14Rik	1	1700120E14Rik	0	0	1700120E14Rik	RIKEN cDNA 1700120E14 gene	73606	1700120E14Rik	0	0	0	0
1700120G07Rik	1	1700120G07Rik	0	0	1700120G07Rik	RIKEN cDNA 1700120G07 gene	74314	1700120G07Rik	0	0	0	0
1700120K04Rik	1.90553	1700120K04Rik	0.465096	-0.465096	1700120K04Rik	RIKEN cDNA 1700120K04 gene	68232	1700120K04Rik	0.190553	0	0.933053	0
1700121L16Rik	1	1700121L16Rik	0	0	1700121L16Rik	RIKEN cDNA 1700121L16 gene	76643	1700121L16Rik	0	0	0	0
1700121N20Rik	1	1700121N20Rik	0	0	1700121N20Rik	RIKEN cDNA 1700121N20 gene	76639	1700121N20Rik	0	0	0	0
1700122C19Rik	1	1700122C19Rik	0	0	1700122C19Rik	RIKEN cDNA 1700122C19 gene	78640	1700122C19Rik	0	0	0	0
1700122O11Rik	1	1700122O11Rik	0	0	1700122O11Rik	RIKEN cDNA 1700122O11 gene	76651	1700122O11Rik	0	0	0	0
1700123I01Rik	1	1700123I01Rik	0	0	1700123I01Rik	RIKEN cDNA 1700123I01 gene	622554	1700123I01Rik	0	0.0514084	0	1.07172
1700123J17Rik	1	1700123J17Rik	0	0	1700123J17Rik	RIKEN cDNA 1700123J17 gene	76728	1700123J17Rik	0.0441844	0.0507515	0.933053	1.07172
1700123K08Rik	1	1700123K08Rik	0	0	1700123K08Rik	RIKEN cDNA 1700123K08 gene	76658	1700123K08Rik	0	0	0	0
1700123L14Rik	1	1700123L14Rik	0	0	1700123L14Rik	RIKEN cDNA 1700123L14 gene	78482	1700123L14Rik	0	0	0	0
1700123M08Rik	-1.57935	1700123M08Rik	-0.329668	0.329668	1700123M08Rik	RIKEN cDNA 1700123M08 gene	100503636	1700123M08Rik	0.588073	0.928776	7.46443	11.789
1700123O12Rik	1	1700123O12Rik	0	0	1700123O12Rik	RIKEN cDNA 1700123O12 gene	73624	1700123O12Rik	0	0	0	0
1700123O20Rik	-1.08795	1700123O20Rik	-0.0608089	0.0608089	1700123O20Rik	RIKEN cDNA 1700123O20 gene	58248	1700123O20Rik	21.2315	23.0989	529.974	576.588
1700123O21Rik	1	1700123O21Rik	0	0	1700123O21Rik	RIKEN cDNA 1700123O21 gene	68238	1700123O21Rik	0	0	0	0
1700124L16Rik	14.1763	1700124L16Rik	1.9127	-1.9127	1700124L16Rik	RIKEN cDNA 1700124L16 gene	67934	1700124L16Rik	1.41763	0	2.79916	0
1700125G02Rik	1	1700125G02Rik	0	0	1700125G02Rik	RIKEN cDNA 1700125G02 gene	73628	1700125G02Rik	0	0	0	0
1700125G22Rik	1	1700125G22Rik	0	0	1700125G22Rik	RIKEN cDNA 1700125G22 gene	76657	1700125G22Rik	0	0	0	0
1700125H03Rik	1	1700125H03Rik	0	0	1700125H03Rik	RIKEN cDNA 1700125H03 gene	73609	1700125H03Rik	0	0	0	0
1700125H20Rik	2.46917	1700125H20Rik	0.652013	-0.652013	1700125H20Rik	RIKEN cDNA 1700125H20 gene	73634	1700125H20Rik	0.246917	0	2.79916	0
1700126H18Rik	1	1700126H18Rik	0	0	1700126H18Rik	RIKEN cDNA 1700126H18 gene	73639	1700126H18Rik	0	0	0	0
1700128A07Rik	1	1700128A07Rik	0	0	1700128A07Rik	RIKEN cDNA 1700128A07 gene	73631	1700128A07Rik	0	0	0	0
1700128F08Rik	1	1700128F08Rik	0	0	1700128F08Rik	RIKEN cDNA 1700128F08 gene	76669	1700128F08Rik	0	0	0	0
1700129C05Rik	1	1700129C05Rik	0	0	1700129C05Rik	RIKEN cDNA 1700129C05 gene	67932	1700129C05Rik	0	0	0	0
1810006J02Rik	1.27522	1810006J02Rik	0.175373	-0.175373	1810006J02Rik	RIKEN cDNA 1810006J02 gene	69030	1810006J02Rik	0.127522	0.0976497	2.79916	2.14345
1810007C17Rik	1	1810007C17Rik	0	0	1810007C17Rik	RIKEN cDNA 1810007C17 gene	69054	1810007C17Rik	0	0	0	0
1810007D17Rik	1	1810007D17Rik	0	0	1810007D17Rik	RIKEN cDNA 1810007D17 gene	69055	1810007D17Rik	0	0	0	0
1810008I18Rik	1	1810008I18Rik	0	0	1810008I18Rik	RIKEN cDNA 1810008I18 gene	100503969	1810008I18Rik	0	0	0	0
1810009A15Rik	-1.40384	1810009A15Rik	-0.244688	0.244688	1810009A15Rik	RIKEN cDNA 1810009A15 gene	66276	1810009A15Rik	37.9003	53.2059	249.125	350.454
1810009J06Rik	1	1810009J06Rik	0	0	1810009J06Rik	RIKEN cDNA 1810009J06 gene	73626	1810009J06Rik	0	0	0	0
1810010D01Rik	1	1810010D01Rik	0	0	1810010D01Rik	RIKEN cDNA 1810010D01 gene	100040049	1810010D01Rik	0	0	0	0
1810010H24Rik	1.49247	1810010H24Rik	0.288853	-0.288853	1810010H24Rik	RIKEN cDNA 1810010H24 gene	69066	1810010H24Rik	0.849198	0.568987	11.1966	7.50207
1810011H11Rik	1.49207	1810011H11Rik	0.288658	-0.288658	1810011H11Rik	RIKEN cDNA 1810011H11 gene	69069	1810011H11Rik	0.149207	0	2.79916	0
1810011O10Rik	1.41637	1810011O10Rik	0.251097	-0.251097	1810011O10Rik	RIKEN cDNA 1810011O10 gene	69068	1810011O10Rik	42.7748	30.2004	711.92	502.639
1810012K16Rik	1	1810012K16Rik	0	0	1810012K16Rik	RIKEN cDNA 1810012K16 gene	69108	1810012K16Rik	0	0	0	0
1810013A23Rik	-1.14862	1810013A23Rik	-0.0999518	0.0999518	1810013A23Rik	RIKEN cDNA 1810013A23 gene	69050	1810013A23Rik	0.309107	0.355047	0.933053	1.07172
1810013L24Rik	1.16508	1810013L24Rik	0.110213	-0.110213	1810013L24Rik	RIKEN cDNA 1810013L24 gene	69053	1810013L24Rik	17.7094	15.2002	1018.89	874.528
1810014B01Rik	-1.14862	1810014B01Rik	-0.0999517	0.0999517	1810014B01Rik	RIKEN cDNA 1810014B01 gene	66263	1810014B01Rik	0.801607	0.920743	16.795	19.291
1810018F18Rik	1	1810018F18Rik	0	0	1810018F18Rik	RIKEN cDNA 1810018F18 gene	69166	1810018F18Rik	0	0	0	0
1810019D21Rik	1.59621	1810019D21Rik	0.337325	-0.337325	1810019D21Rik	RIKEN cDNA 1810019D21 gene	69771	1810019D21Rik	2.03175	1.27286	41.0541	25.7197
1810020O05Rik	1	1810020O05Rik	0	0	1810020O05Rik	Riken cDNA 1810020O05 gene	613264	1810020O05Rik	0.0751869	0	0.933053	0
1810021B22Rik	1.74122	1810021B22Rik	0.400049	-0.400049	1810021B22Rik	RIKEN cDNA 1810021B22 gene	69120	1810021B22Rik	0.284848	0.163591	1.86611	1.07172
1810022K09Rik	-1.03165	1810022K09Rik	-0.0224803	0.0224803	1810022K09Rik	RIKEN cDNA 1810022K09 gene	69126	1810022K09Rik	164.745	169.96	458.129	472.631
1810024B03Rik	1.78581	1810024B03Rik	0.418289	-0.418289	1810024B03Rik	RIKEN cDNA 1810024B03 gene	329509	1810024B03Rik	0.178581	0	2.79916	0
1810026B05Rik	1.38308	1810026B05Rik	0.233943	-0.233943	1810026B05Rik	RIKEN cDNA 1810026B05 gene	69170	1810026B05Rik	1.67985	1.21457	123.418	89.2343
1810026J23Rik	1.08928	1810026J23Rik	0.0616861	-0.0616861	1810026J23Rik	RIKEN cDNA 1810026J23 gene	69773	1810026J23Rik	22.6816	20.8226	999.3	917.399
1810030O07Rik	-1.0615	1810030O07Rik	-0.043054	0.043054	1810030O07Rik	RIKEN cDNA 1810030O07 gene	69155	1810030O07Rik	9.45179	10.0331	332.167	352.598
1810032O08Rik	-1.14014	1810032O08Rik	-0.0946051	0.0946051	1810032O08Rik	RIKEN cDNA 1810032O08 gene	66293	1810032O08Rik	8.68921	9.90691	75.5773	93.2401
1810034E14Rik	-1.2922	1810034E14Rik	-0.184913	0.184913	1810034E14Rik	RIKEN cDNA 1810034E14 gene	66503	1810034E14Rik	1.57712	2.03795	37.3221	48.2276
1810037I17Rik	-1.01826	1810037I17Rik	-0.0130539	0.0130539	1810037I17Rik	RIKEN cDNA 1810037I17 gene	67704	1810037I17Rik	199.164	202.801	2260.79	2302.07
1810041H14Rik	-1.14857	1810041H14Rik	-0.0999203	0.0999203	1810041H14Rik	RIKEN cDNA 1810041H14 gene	78312	1810041H14Rik	0.905403	1.03992	1.86611	2.14335
1810041L15Rik	1.65558	1810041L15Rik	0.363667	-0.363667	1810041L15Rik	RIKEN cDNA 1810041L15 gene	72301	1810041L15Rik	1.27322	0.769049	108.234	65.3752
1810043G02Rik	-1.07499	1810043G02Rik	-0.0521628	0.0521628	1810043G02Rik	RIKEN cDNA 1810043G02 gene	67884	1810043G02Rik	6.59086	7.08512	145.556	156.472
1810043H04Rik	-1.11517	1810043H04Rik	-0.0786297	0.0786297	1810043H04Rik	RIKEN cDNA 1810043H04 gene	208501	1810043H04Rik	23.0683	25.725	96.1045	107.172
1810044D09Rik	1.66207	1810044D09Rik	0.36649	-0.36649	1810044D09Rik	RIKEN cDNA 1810044D09 gene	69798	1810044D09Rik	4.84184	2.91314	19.5941	11.789
1810046K07Rik	1	1810046K07Rik	0	0	1810046K07Rik	RIKEN cDNA 1810046K07 gene	69809	1810046K07Rik	0	0	0	0
1810053B23Rik	1	1810053B23Rik	0	0	1810053B23Rik	RIKEN cDNA 1810053B23 gene	69857	1810053B23Rik	0	0	0	0
1810055G02Rik	1.00156	1810055G02Rik	0.00112131	-0.00112131	1810055G02Rik	RIKEN cDNA 1810055G02 gene	72056	1810055G02Rik	21.2456	21.2126	528.108	527.289
1810058I24Rik	-1.02708	1810058I24Rik	-0.0192755	0.0192755	1810058I24Rik	RIKEN cDNA 1810058I24 gene	67705	1810058I24Rik	89.4847	91.9081	1103.8	1129.6
1810062G17Rik	-1.14862	1810062G17Rik	-0.0999522	0.0999522	1810062G17Rik	RIKEN cDNA 1810062G17 gene	72282	1810062G17Rik	0.359475	0.412901	3.73221	4.2869
1810062O18Rik	1.08826	1810062O18Rik	0.0610122	-0.0610122	1810062O18Rik	RIKEN cDNA 1810062O18 gene	75602	1810062O18Rik	0.583359	0.536047	4.66527	4.2869
1810063I02Rik	1	1810063I02Rik	0	0	1810063I02Rik	RIKEN cDNA 1810063I02 gene	69854	1810063I02Rik	0	0	0	0
1810064F22Rik	1	1810064F22Rik	0	0	1810064F22Rik	RIKEN cDNA 1810064F22 gene	69862	1810064F22Rik	0	0.0688806	0	2.14345
1810065E05Rik	-1.14862	1810065E05Rik	-0.0999499	0.0999499	1810065E05Rik	RIKEN cDNA 1810065E05 gene	69864	1810065E05Rik	0.176196	0.202382	1.86611	2.14345
2010001A14Rik	1.39297	2010001A14Rik	0.239084	-0.239084	2010001A14Rik	RIKEN cDNA 2010001A14 gene	76516	2010001A14Rik	0.911292	0.654206	7.46443	5.35862
2010001E11Rik	-1.04169	2010001E11Rik	-0.029463	0.029463	2010001E11Rik	major facilitator superfamily domain containing 4B2	72045	2010001E11Rik	0.0604604	0.104169	1.86611	3.21517
2010003K11Rik	-2.29725	2010003K11Rik	-0.599953	0.599953	2010003K11Rik	RIKEN cDNA 2010003K11 gene	69861	2010003K11Rik	0.722857	1.66058	10.2636	23.5779
2010005H15Rik	-39.2925	2010005H15Rik	-2.64809	2.64809	2010005H15Rik	RIKEN cDNA 2010005H15 gene	76770	2010005H15Rik	23.9606	941.471	111.966	4399.43
2010009K17Rik	1	2010009K17Rik	0	0	2010009K17Rik	RIKEN cDNA 2010009K17 gene	72340	2010009K17Rik	0	0	0	0
2010010A06Rik	1	2010010A06Rik	0	0	2010010A06Rik	RIKEN cDNA 2010010A06 gene	100503117	2010010A06Rik	0	0	0	0
2010012O05Rik	-1.32469	2010012O05Rik	-0.202826	0.202826	2010012O05Rik	BLOC-1 related complex subunit 7	66439	2010012O05Rik	4.37169	5.79112	127.828	169.333
2010016I18Rik	1	2010016I18Rik	0	0	2010016I18Rik	RIKEN cDNA 2010016I18 gene	69206	2010016I18Rik	0	0	0	0
2010106C02Rik	1	2010106C02Rik	0	0	2010106C02Rik	RIKEN cDNA 2010106C02 gene	72104	2010106C02Rik	0	0	0	0
2010106E10Rik	1.20059	2010106E10Rik	0.131872	-0.131872	2010106E10Rik	RIKEN cDNA 2010106E10 gene	67715	2010106E10Rik	0.120059	0.0689413	1.86611	1.07172
2010107E04Rik	-1.0529	2010107E04Rik	-0.0371857	0.0371857	2010107E04Rik	RIKEN cDNA 2010107E04 gene	70257	2010107E04Rik	373.198	392.941	839.748	884.173
2010107G12Rik	-2.64183	2010107G12Rik	-0.700768	0.700768	2010107G12Rik	RIKEN cDNA 2010107G12 gene	243753	2010107G12Rik	0.322057	0.850819	9.33053	24.6497
2010107G23Rik	-1.09561	2010107G23Rik	-0.0658663	0.0658663	2010107G23Rik	RIKEN cDNA 2010107G23 gene	69894	2010107G23Rik	2.68281	2.93931	60.6485	66.4469
2010109A12Rik	1	2010109A12Rik	0	0	2010109A12Rik	RIKEN cDNA 2010109A12 gene	75610	2010109A12Rik	0	0	0	0
2010109I03Rik	1.31792	2010109I03Rik	0.199129	-0.199129	2010109I03Rik	RIKEN cDNA 2010109I03 gene	67038	2010109I03Rik	158.229	120.06	3944.95	2993.33
2010111I01Rik	-1.05114	2010111I01Rik	-0.0359764	0.0359764	2010111I01Rik	RIKEN cDNA 2010111I01 gene	72061	2010111I01Rik	23.804	25.0213	696.991	715.912
2010204K13Rik	-1.03479	2010204K13Rik	-0.0246669	0.0246669	2010204K13Rik	RIKEN cDNA 2010204K13 gene	68355	2010204K13Rik	11.7745	12.1841	61.5815	73.949
2010300C02Rik	1.18303	2010300C02Rik	0.121242	-0.121242	2010300C02Rik	RIKEN cDNA 2010300C02 gene	72097	2010300C02Rik	4.28696	3.62372	264.987	223.991
2010308F09Rik	-2.79228	2010308F09Rik	-0.740722	0.740722	2010308F09Rik	RIKEN cDNA 2010308F09 gene	72122	2010308F09Rik	0	0.279228	0	1.07172
2010310C07Rik	1	2010310C07Rik	0	0	2010310C07Rik	RIKEN cDNA 2010310C07 gene	72131	2010310C07Rik	0	0	0	0
2010315B03Rik	-1.57372	2010315B03Rik	-0.32709	0.32709	2010315B03Rik	RIKEN cDNA 2010315B03 gene	630836	2010315B03Rik	1.23595	1.94504	45.7196	71.8056
2010320M18Rik	-1.05003	2010320M18Rik	-0.0352147	0.0352147	2010320M18Rik	RIKEN cDNA 2010320M18 gene	72093	2010320M18Rik	27.492	28.8674	217.401	228.277
2200002D01Rik	1.05333	2200002D01Rik	0.0374803	-0.0374803	2200002D01Rik	RIKEN cDNA 2200002D01 gene	72275	2200002D01Rik	20.9729	19.911	91.4392	86.8097
2200002J24Rik	-3.44586	2200002J24Rik	-0.892433	0.892433	2200002J24Rik	RIKEN cDNA 2200002J24 gene	69147	2200002J24Rik	0.15827	0.545377	0.933053	3.21517
2210010C04Rik	1	2210010C04Rik	0	0	2210010C04Rik	RIKEN cDNA 2210010C04 gene	67373	2210010C04Rik	0	0	0	0
2210011C24Rik	1	2210011C24Rik	0	0	2210011C24Rik	RIKEN cDNA 2210011C24 gene	70134	2210011C24Rik	0	0	0	0
2210013O21Rik	-1.16326	2210013O21Rik	-0.109087	0.109087	2210013O21Rik	RIKEN cDNA 2210013O21 gene	70123	2210013O21Rik	15.3191	17.8201	146.489	170.404
2210015D19Rik	-1.27169	2210015D19Rik	-0.173372	0.173372	2210015D19Rik	"ubiquitin-conjugating enzyme E2D, pseudogene"	76508	2210015D19Rik	3.23453	4.11331	78.3765	99.6704
2210016F16Rik	-1.0862	2210016F16Rik	-0.0596457	0.0596457	2210016F16Rik	RIKEN cDNA 2210016F16 gene	70153	2210016F16Rik	13.2504	14.3926	515.045	559.44
2210016L21Rik	-1.05209	2210016L21Rik	-0.0366324	0.0366324	2210016L21Rik	RIKEN cDNA 2210016L21 gene	72357	2210016L21Rik	13.4754	14.1774	222.067	233.636
2210018M11Rik	1.08246	2210018M11Rik	0.0571546	-0.0571546	2210018M11Rik	"EMSY, BRCA2-interacting transcriptional repressor"	233545	2210018M11Rik	6.14463	5.67656	348.029	321.517
2210019I11Rik	1	2210019I11Rik	0	0	2210019I11Rik	RIKEN cDNA 2210019I11 gene	70147	2210019I11Rik	0	0	0	0
2210039B01Rik	-2.72798	2210039B01Rik	-0.723917	0.723917	2210039B01Rik	RIKEN cDNA 2210039B01 gene	73644	2210039B01Rik	0.607332	1.65679	7.46443	20.3628
2210404E10Rik	1	2210404E10Rik	0	0	2210404E10Rik	RIKEN cDNA 2210404E10 gene	72305	2210404E10Rik	0	0	0	0
2210404O09Rik	1.105	2210404O09Rik	0.072025	-0.072025	2210404O09Rik	RIKEN cDNA 2210404O09 gene	70081	2210404O09Rik	2.05883	1.86319	61.5815	55.7297
2210406O10Rik	-4.59456	2210406O10Rik	-1.09996	1.09996	2210406O10Rik	RIKEN cDNA 2210406O10 gene	76710	2210406O10Rik	0.155993	0.716719	1.86611	8.5738
2210407C18Rik	1	2210407C18Rik	0	0	2210407C18Rik	RIKEN cDNA 2210407C18 gene	78354	2210407C18Rik	0	0	0	0
2210408F21Rik	1.85558	2210408F21Rik	0.445936	-0.445936	2210408F21Rik	RIKEN cDNA 2210408F21 gene	73652	2210408F21Rik	0.490937	0.264573	2.79916	2.14345
2210408I21Rik	1.17134	2210408I21Rik	0.114077	-0.114077	2210408I21Rik	RIKEN cDNA 2210408I21 gene	72371	2210408I21Rik	0.97809	0.835021	69.0459	58.9449
2210409D07Rik	1	2210409D07Rik	0	0	2210409D07Rik	RIKEN cDNA 2210409D07 gene	70157	2210409D07Rik	0	0	0	0
2210409E12Rik	3.84586	2210409E12Rik	0.971653	-0.971653	2210409E12Rik	RIKEN cDNA 2210409E12 gene	72381	2210409E12Rik	0.384586	0	0.933053	0
2210414B05Rik	1	2210414B05Rik	0	0	2210414B05Rik	RIKEN cDNA 2210414B05 gene	70143	2210414B05Rik	0	0	0	0
2210416O15Rik	1	2210416O15Rik	0	0	2210416O15Rik	RIKEN cDNA 2210416O15 gene	70393	2210416O15Rik	0.049027	0.055754	0.942416	1.07172
2210417A02Rik	1	2210417A02Rik	0	0	2210417A02Rik	RIKEN cDNA 2210417A02 gene	70138	2210417A02Rik	0	0	0	0
2210420H20Rik	1	2210420H20Rik	0	0	2210420H20Rik	RIKEN cDNA 2210420H20 gene	76961	2210420H20Rik	0	0	0	0
2300002M23Rik	-1.0442	2300002M23Rik	-0.0312	0.0312	2300002M23Rik	RIKEN cDNA 2300002M23 gene	69542	2300002M23Rik	0.666201	0.695648	10.2636	10.7172
2300003K06Rik	1	2300003K06Rik	0	0	2300003K06Rik	RIKEN cDNA 2300003K06 gene	100502865	2300003K06Rik	0	0	0	0
2300005B03Rik	-1.21619	2300005B03Rik	-0.141185	0.141185	2300005B03Rik	secreted Ly6/Plaur domain containing 2	69462	2300005B03Rik	8.53049	10.3747	31.7238	38.5821
2300009A05Rik	-1.06417	2300009A05Rik	-0.0448625	0.0448625	2300009A05Rik	RIKEN cDNA 2300009A05 gene	69478	2300009A05Rik	11.0991	11.8113	63.4476	67.5187
2310001H17Rik	1.05316	2310001H17Rik	0.0373648	-0.0373648	2310001H17Rik	RIKEN cDNA 2310001H17 gene	76432	2310001H17Rik	2.96019	2.81076	22.3933	18.2193
2310001K24Rik	-5.88159	2310001K24Rik	-1.2781	1.2781	2310001K24Rik	RIKEN cDNA 2310001K24 gene	69517	2310001K24Rik	0	0.588159	0	2.14345
2310002D06Rik	-1.14862	2310002D06Rik	-0.0999488	0.0999488	2310002D06Rik	RIKEN cDNA 2310002D06 gene	69522	2310002D06Rik	0.21328	0.244977	0.933053	1.07172
2310002F09Rik	1	2310002F09Rik	0	0	2310002F09Rik	RIKEN cDNA 2310002F09 gene	100504720	2310002F09Rik	0	0	0	0
2310002L09Rik	1.27237	2310002L09Rik	0.173757	-0.173757	2310002L09Rik	RIKEN cDNA 2310002L09 gene	71886	2310002L09Rik	1.76794	1.38949	19.5941	17.1476
2310003N18Rik	2.5708	2310003N18Rik	0.681109	-0.681109	2310003N18Rik	RIKEN cDNA 2310003N18 gene	71873	2310003N18Rik	0.25708	0	0.933053	0
2310005A03Rik	1.95886	2310005A03Rik	0.485008	-0.485008	2310005A03Rik	RIKEN cDNA 2310005A03 gene	100504268	2310005A03Rik	2.38801	1.21908	41.9874	21.4345
2310005E17Rik	1	2310005E17Rik	0	0	2310005E17Rik	RIKEN cDNA 2310005E17 gene	70090	2310005E17Rik	0	0	0	0
2310007B03Rik	-1.11045	2310007B03Rik	-0.0755711	0.0755711	2310007B03Rik	RIKEN cDNA 2310007B03 gene	71874	2310007B03Rik	3.20829	3.56264	99.8367	110.388
2310008N11Rik	-3.44586	2310008N11Rik	-0.892432	0.892432	2310008N11Rik	RIKEN cDNA 2310008N11 gene	72316	2310008N11Rik	0.179103	0.617164	0.933053	3.21517
2310009A05Rik	-1.28927	2310009A05Rik	-0.183278	0.183278	2310009A05Rik	RIKEN cDNA 2310009A05 gene	66364	2310009A05Rik	11.0533	14.2507	45.7196	58.9449
2310009B15Rik	1.07594	2310009B15Rik	0.0527967	-0.0527967	2310009B15Rik	RIKEN cDNA 2310009B15 gene	69549	2310009B15Rik	23.0017	21.3783	122.23	113.603
2310010G23Rik	-1.0442	2310010G23Rik	-0.0312004	0.0312004	2310010G23Rik	mitochondrial dynamic related lncRNA	69591	2310010G23Rik	0.836095	0.873052	10.2636	10.7172
2310010J17Rik	1.10402	2310010J17Rik	0.0713853	-0.0713853	2310010J17Rik	RIKEN cDNA 2310010J17 gene	78329	2310010J17Rik	3.79975	3.44173	9.33053	9.64552
2310011J03Rik	-1.16349	2310011J03Rik	-0.109228	0.109228	2310011J03Rik	RIKEN cDNA 2310011J03 gene	66374	2310011J03Rik	26.7788	31.1568	576.627	670.9
2310015A10Rik	-1.00712	2310015A10Rik	-0.00512109	0.00512109	2310015A10Rik	RIKEN cDNA 2310015A10 gene	69548	2310015A10Rik	1.86537	1.87866	128.761	129.679
2310015D24Rik	1	2310015D24Rik	0	0	2310015D24Rik	RIKEN cDNA 2310015D24 gene	70100	2310015D24Rik	0.0926423	0.0266027	3.73221	1.07172
2310016D03Rik	1	2310016D03Rik	0	0	2310016D03Rik	RIKEN cDNA 2310016D03 gene	69566	2310016D03Rik	0	0	0	0
2310020H05Rik	-2.85591	2310020H05Rik	-0.756975	0.756975	2310020H05Rik	RIKEN cDNA 2310020H05 gene	69603	2310020H05Rik	0	0.285591	0	2.14345
2310022A10Rik	1.13695	2310022A10Rik	0.0925845	-0.0925845	2310022A10Rik	RIKEN cDNA 2310022A10 gene	66367	2310022A10Rik	19.9927	17.5845	611.15	586.234
2310022B05Rik	1.19669	2310022B05Rik	0.129526	-0.129526	2310022B05Rik	RIKEN cDNA 2310022B05 gene	69551	2310022B05Rik	38.2531	31.9657	1763.47	1473.62
2310030A07Rik	1	2310030A07Rik	0	0	2310030A07Rik	RIKEN cDNA 2310030A07 gene	75584	2310030A07Rik	0	0	0	0
2310030G06Rik	1.27953	2310030G06Rik	0.177808	-0.177808	2310030G06Rik	RIKEN cDNA 2310030G06 gene	66952	2310030G06Rik	5.90899	4.61809	90.5062	70.7338
2310033P09Rik	-1.02275	2310033P09Rik	-0.0162233	0.0162233	2310033P09Rik	RIKEN cDNA 2310033P09 gene	67862	2310033P09Rik	8.90261	9.1051	136.226	139.324
2310034C09Rik	-1.57936	2310034C09Rik	-0.329669	0.329669	2310034C09Rik	RIKEN cDNA 2310034C09 gene	117172	2310034C09Rik	0.687368	1.0856	7.46443	11.789
2310034G01Rik	1.39297	2310034G01Rik	0.239084	-0.239084	2310034G01Rik	RIKEN cDNA 2310034G01 gene	75579	2310034G01Rik	0.873154	0.626827	7.46443	5.35862
2310034O05Rik	-3.22221	2310034O05Rik	-0.844025	0.844025	2310034O05Rik	RIKEN cDNA 2310034O05 gene	69571	2310034O05Rik	0	0.322221	0	4.2869
2310035C23Rik	1.14796	2310035C23Rik	0.099534	-0.099534	2310035C23Rik	RIKEN cDNA 2310035C23 gene	227446	2310035C23Rik	7.42403	6.46717	573.828	500.496
2310036O22Rik	-1.06997	2310036O22Rik	-0.0487847	0.0487847	2310036O22Rik	RIKEN cDNA 2310036O22 gene	68544	2310036O22Rik	136.274	145.809	1376.25	1472.55
2310039H08Rik	-1.0652	2310039H08Rik	-0.0455634	0.0455634	2310039H08Rik	RIKEN cDNA 2310039H08 gene	67101	2310039H08Rik	40.1231	42.7392	334.033	355.813
2310039L15Rik	-1.5315	2310039L15Rik	-0.307471	0.307471	2310039L15Rik	RIKEN cDNA 2310039L15 gene	69629	2310039L15Rik	0.439266	0.672734	2.79916	4.2869
2310040G24Rik	2.17568	2310040G24Rik	0.560733	-0.560733	2310040G24Rik	RIKEN cDNA 2310040G24 gene	381792	2310040G24Rik	1.67453	0.769658	10.2636	6.43035
2310043L19Rik	-1.53149	2310043L19Rik	-0.30747	0.30747	2310043L19Rik	RIKEN cDNA 2310043L19 gene	75589	2310043L19Rik	0.388386	0.594811	2.79916	4.2869
2310043O21Rik	1	2310043O21Rik	0	0	2310043O21Rik	RIKEN cDNA 2310043O21 gene	69679	2310043O21Rik	0	0	0	0
2310045N01Rik	-1.04503	2310045N01Rik	-0.0317711	0.0317711	2310045N01Rik	BLOC-1 related complex subunit 8	72368	2310045N01Rik	18.7304	19.5738	376.953	413.685
2310045n01rik-mef2b	1	2310045n01rik-mef2b	0	0	2310045n01rik-mef2b	2310045N01Rik-mef2b readthrough	105980076	2310045n01rik-mef2b	0	0	0	0
2310047M10Rik	1.19616	2310047M10Rik	0.129208	-0.129208	2310047M10Rik	BLOC-1 related complex subunit 6	71923	2310047M10Rik	19.1226	15.9866	452.531	378.319
2310050C09Rik	1.73382	2310050C09Rik	0.396975	-0.396975	2310050C09Rik	RIKEN cDNA 2310050C09 gene	66533	2310050C09Rik	240.534	138.731	3056.68	1762.99
2310057J18Rik	1	2310057J18Rik	0	0	2310057J18Rik	RIKEN cDNA 2310057J18 gene	67719	2310057J18Rik	0	0	0	0
2310057M21Rik	1.07318	2310057M21Rik	0.0509436	-0.0509436	2310057M21Rik	RIKEN cDNA 2310057M21 gene	68277	2310057M21Rik	7.79462	7.26313	232.33	216.488
2310057N15Rik	1	2310057N15Rik	0	0	2310057N15Rik	RIKEN cDNA 2310057N15 gene	69696	2310057N15Rik	0.0771327	0	0.933053	0
2310061I04Rik	1.12691	2310061I04Rik	0.0861848	-0.0861848	2310061I04Rik	RIKEN cDNA 2310061I04 gene	69662	2310061I04Rik	16.907	15.003	258.456	229.349
2310061N02Rik	-3.67558	2310061N02Rik	-0.938987	0.938987	2310061N02Rik	RIKEN cDNA 2310061N02 gene	69661	2310061N02Rik	0.541941	1.99195	4.66527	17.1476
2310065F04Rik	1	2310065F04Rik	0	0	2310065F04Rik	RIKEN cDNA 2310065F04 gene	74184	2310065F04Rik	0.0498836	0	1.86611	0
2310067B10Rik	1.04838	2310067B10Rik	0.0340787	-0.0340787	2310067B10Rik	transmembrane protein 94	71947	2310067B10Rik	6.02152	5.74366	429.204	409.399
2310068J16Rik	1.74103	2310068J16Rik	0.399972	-0.399972	2310068J16Rik	RIKEN cDNA 2310068J16 gene	70281	2310068J16Rik	1.10502	0.634692	14.9321	8.57653
2310069B03Rik	1	2310069B03Rik	0	0	2310069B03Rik	RIKEN cDNA 2310069B03 gene	69652	2310069B03Rik	0	0	0	0
2310069G16Rik	-1.72293	2310069G16Rik	-0.392434	0.392434	2310069G16Rik	RIKEN cDNA 2310069G16 gene	69659	2310069G16Rik	0.19334	0.333112	1.86611	3.21518
2310075C17Rik	1.74121	2310075C17Rik	0.400045	-0.400045	2310075C17Rik	RIKEN cDNA 2310075C17 gene	70194	2310075C17Rik	1.60169	0.919872	5.59832	3.2152
2310079G19Rik	-6.49178	2310079G19Rik	-1.34931	1.34931	2310079G19Rik	RIKEN cDNA 2310079G19 gene	69699	2310079G19Rik	0.0941967	0.649178	0.933053	6.43035
2310081J21Rik	1	2310081J21Rik	0	0	2310081J21Rik	RIKEN cDNA 2310081J21 gene	69211	2310081J21Rik	0	0	0	0
2400006E01Rik	1	2400006E01Rik	0	0	2400006E01Rik	RIKEN cDNA 2400006E01 gene	78648	2400006E01Rik	0	0	0	0
2410002F23Rik	1.10612	2410002F23Rik	0.0727525	-0.0727525	2410002F23Rik	RIKEN cDNA 2410002F23 gene	668661	2410002F23Rik	20.2914	18.3447	534.639	483.348
2410003L11Rik	-3.61755	2410003L11Rik	-0.927506	0.927506	2410003L11Rik	RIKEN cDNA 2410003L11 gene	69729	2410003L11Rik	0	0.361755	0	2.14345
2410004B18Rik	1.27758	2410004B18Rik	0.176708	-0.176708	2410004B18Rik	RIKEN cDNA 2410004B18 gene	66421	2410004B18Rik	20.4118	15.9769	231.397	181.122
2410004I01Rik	1	2410004I01Rik	0	0	2410004I01Rik	RIKEN cDNA 2410004I01 gene	69739	2410004I01Rik	0.0846429	0.0972226	0.933053	1.07172
2410004P03Rik	1.20129	2410004P03Rik	0.132292	-0.132292	2410004P03Rik	RIKEN cDNA 2410004P03 gene	73667	2410004P03Rik	0.120129	0.0465616	2.79916	1.07172
2410006H16Rik	1.54444	2410006H16Rik	0.31354	-0.31354	2410006H16Rik	RIKEN cDNA 2410006H16 gene	69221	2410006H16Rik	263.093	170.349	966.643	625.887
2410012E07Rik	1	2410012E07Rik	0	0	2410012E07Rik	RIKEN cDNA 2410012E07 gene	73648	2410012E07Rik	0	0	0	0
2410015M20Rik	-1.00748	2410015M20Rik	-0.00537733	0.00537733	2410015M20Rik	RIKEN cDNA 2410015M20 gene	224904	2410015M20Rik	109.323	110.141	880.802	887.388
2410016O06Rik	1.02595	2410016O06Rik	0.0184775	-0.0184775	2410016O06Rik	RIKEN cDNA 2410016O06 gene	71952	2410016O06Rik	8.33968	8.12877	264.987	258.286
2410017I17Rik	1	2410017I17Rik	0	0	2410017I17Rik	RIKEN cDNA 2410017I17 gene	675325	2410017I17Rik	0	0	0	0
2410018L13Rik	-1.67072	2410018L13Rik	-0.370236	0.370236	2410018L13Rik	RIKEN cDNA 2410018L13 gene	69732	2410018L13Rik	0.577372	0.964628	10.2636	17.1476
2410021H03Rik	1	2410021H03Rik	0	0	2410021H03Rik	RIKEN cDNA 2410021H03 gene	69750	2410021H03Rik	0	0	0	0
2410089E03Rik	1.14349	2410089E03Rik	0.0967198	-0.0967198	2410089E03Rik	RIKEN cDNA 2410089E03 gene	73692	2410089E03Rik	2.14852	1.87892	328.435	287.222
2410124H12Rik	1	2410124H12Rik	0	0	2410124H12Rik	RIKEN cDNA 2410124H12 gene	76785	2410124H12Rik	0	0	0	0
2410127L17Rik	-1.05435	2410127L17Rik	-0.0381759	0.0381759	2410127L17Rik	carnosine N-methyltransferase 1	67383	2410127L17Rik	15.419	16.257	432.004	455.483
2410131K14Rik	-1.13303	2410131K14Rik	-0.0900935	0.0900935	2410131K14Rik	RIKEN cDNA 2410131K14 gene	76792	2410131K14Rik	5.63336	6.38277	206.205	233.636
2410137M14Rik	1	2410137M14Rik	0	0	2410137M14Rik	RIKEN cDNA 2410137M14 gene	76797	2410137M14Rik	0	0	0	0
2410141K09Rik	1	2410141K09Rik	0	0	2410141K09Rik	RIKEN cDNA 2410141K09 gene	76803	2410141K09Rik	0	0	0	0
2500002B13Rik	1.59794	2500002B13Rik	0.338108	-0.338108	2500002B13Rik	RIKEN cDNA 2500002B13 gene	78353	2500002B13Rik	10.7839	6.74861	31.7238	21.4345
2500004C02Rik	1.74122	2500004C02Rik	0.400047	-0.400047	2500004C02Rik	RIKEN cDNA 2500004C02 gene	72326	2500004C02Rik	0.594874	0.341643	14.9289	8.5738
2510002D24Rik	-1.00504	2510002D24Rik	-0.00362922	0.00362922	2510002D24Rik	RIKEN cDNA 2510002D24 gene	72307	2510002D24Rik	8.85832	8.903	134.36	135.037
2510003B16Rik	1	2510003B16Rik	0	0	2510003B16Rik	RIKEN cDNA 2510003B16 gene	76786	2510003B16Rik	0	0	0	0
2510009E07Rik	-1.08753	2510009E07Rik	-0.0605251	0.0605251	2510009E07Rik	RIKEN cDNA 2510009E07 gene	72190	2510009E07Rik	5.94359	6.46381	438.535	476.918
2510039O18Rik	-1.01729	2510039O18Rik	-0.0123679	0.0123679	2510039O18Rik	RIKEN cDNA 2510039O18 gene	77034	2510039O18Rik	27.4094	27.8834	1028.22	1046
2610001J05Rik	-1.36124	2610001J05Rik	-0.222463	0.222463	2610001J05Rik	RIKEN cDNA 2610001J05 gene	66520	2610001J05Rik	19.5834	26.6578	463.727	631.246
2610002M06Rik	-1.05734	2610002M06Rik	-0.0402204	0.0402204	2610002M06Rik	RIKEN cDNA 2610002M06 gene	67028	2610002M06Rik	3.35955	3.55219	281.782	297.94
2610005L07Rik	1.14642	2610005L07Rik	0.0985686	-0.0985686	2610005L07Rik	RIKEN cDNA 2610005L07 gene	381598	2610005L07Rik	7.88473	6.87769	445.999	389.036
2610008E11Rik	1.20371	2610008E11Rik	0.133745	-0.133745	2610008E11Rik	RIKEN cDNA 2610008E11 gene	72128	2610008E11Rik	4.95803	4.11895	296.711	246.497
2610015P09Rik	1.16081	2610015P09Rik	0.107568	-0.107568	2610015P09Rik	coiled-coil domain containing 191	212153	2610015P09Rik	0.584198	0.503266	29.8577	25.7214
2610016A17Rik	-2.77079	2610016A17Rik	-0.735149	0.735149	2610016A17Rik	RIKEN cDNA 2610016A17 gene	100503074	2610016A17Rik	0	0.277079	0	1.07172
2610020C07Rik	-1.60807	2610020C07Rik	-0.342667	0.342667	2610020C07Rik	RIKEN cDNA 2610020C07 gene	69918	2610020C07Rik	0.161194	0.259212	4.66527	7.50207
2610020H08Rik	1.03061	2610020H08Rik	0.0217493	-0.0217493	2610020H08Rik	RIKEN cDNA 2610020H08 gene	434234	2610020H08Rik	0.483621	0.469257	12.1297	11.789
2610027K06Rik	1.16081	2610027K06Rik	0.107564	-0.107564	2610027K06Rik	RIKEN cDNA 2610027K06 gene	69909	2610027K06Rik	0.118573	0.102147	3.73221	3.21517
2610028E06Rik	1	2610028E06Rik	0	0	2610028E06Rik	RIKEN cDNA 2610028E06 gene	72395	2610028E06Rik	0	0.0215994	0	1.07172
2610028H24Rik	1	2610028H24Rik	0	0	2610028H24Rik	RIKEN cDNA 2610028H24 gene	76964	2610028H24Rik	0	0.092857	0	2.14345
2610035D17Rik	2.13694	2610035D17Rik	0.547775	-0.547775	2610035D17Rik	RIKEN cDNA 2610035D17 gene	72386	2610035D17Rik	6.20746	2.90483	151.155	70.7338
2610035F20Rik	1	2610035F20Rik	0	0	2610035F20Rik	RIKEN cDNA 2610035F20 gene	69248	2610035F20Rik	0	0	0	0
2610037D02Rik	1	2610037D02Rik	0	0	2610037D02Rik	RIKEN cDNA 2610037D02 gene	70040	2610037D02Rik	0	0.0210431	0	1.07172
2610042L04Rik	1	2610042L04Rik	0	0	2610042L04Rik	RIKEN cDNA 2610042L04 gene	554327	2610042L04Rik	0.0749379	0.0430377	1.86611	1.07172
2610044O15Rik8	-1.05229	2610044O15Rik8	-0.0367636	0.0367636	2610044O15Rik8	RIKEN cDNA 2610044O15 gene	72139	2610044O15Rik8	6.2131	6.53796	144.623	152.185
2610100L16Rik	1	2610100L16Rik	0	0	2610100L16Rik	Mir124-2 host gene (non-protein coding)	70441	2610100L16Rik	0	0	0	0
2610203C22Rik	-1.14863	2610203C22Rik	-0.0999541	0.0999541	2610203C22Rik	RIKEN cDNA 2610203C22 gene	72481	2610203C22Rik	0.12148	0.139535	1.86611	2.14345
2610206C17Rik	1.66634	2610206C17Rik	0.368341	-0.368341	2610206C17Rik	RIKEN cDNA 2610206C17 gene	72495	2610206C17Rik	0.166634	0.0956999	3.73221	2.14345
2610301B20Rik	1.1545	2610301B20Rik	0.103636	-0.103636	2610301B20Rik	RIKEN cDNA 2610301B20 gene	67157	2610301B20Rik	6.01749	5.21219	170.749	147.898
2610305D13Rik	-3.67666	2610305D13Rik	-0.939198	0.939198	2610305D13Rik	RIKEN cDNA 2610305D13 gene	112422	2610305D13Rik	0	0.367666	0	12.8607
2610306M01Rik	-1.26068	2610306M01Rik	-0.167101	0.167101	2610306M01Rik	RIKEN cDNA 2610306M01 gene	67170	2610306M01Rik	3.13157	3.94791	38.2552	48.2276
2610307P16Rik	-1.4767	2610307P16Rik	-0.281188	0.281188	2610307P16Rik	RIKEN cDNA 2610307P16 gene	72518	2610307P16Rik	0.303994	0.448908	10.2636	15.0041
2610316D01Rik	2.65414	2610316D01Rik	0.704122	-0.704122	2610316D01Rik	RIKEN cDNA 2610316D01 gene	72511	2610316D01Rik	0.265414	0	2.79916	0
2610318N02Rik	-1.83779	2610318N02Rik	-0.438985	0.438985	2610318N02Rik	RIKEN cDNA 2610318N02 gene	70458	2610318N02Rik	0.59527	1.09398	9.33053	17.1476
2610507B11Rik	-1.02752	2610507B11Rik	-0.0195866	0.0195866	2610507B11Rik	RIKEN cDNA 2610507B11 gene	72503	2610507B11Rik	30.4707	31.3094	3283.41	3373.79
2610507I01Rik	-1.43293	2610507I01Rik	-0.259485	0.259485	2610507I01Rik	RIKEN cDNA 2610507I01 gene	72203	2610507I01Rik	2.34965	3.36689	94.2384	135.037
2610524H06Rik	-1.22369	2610524H06Rik	-0.145621	0.145621	2610524H06Rik	RIKEN cDNA 2610524H06 gene	330173	2610524H06Rik	13.1099	16.0425	142.757	174.691
2610528A11Rik	1.60309	2610528A11Rik	0.340429	-0.340429	2610528A11Rik	RIKEN cDNA 2610528A11 gene	70045	2610528A11Rik	517.863	323.04	4180.08	2607.51
2610528J11Rik	-1.06848	2610528J11Rik	-0.0477807	0.0477807	2610528J11Rik	RIKEN cDNA 2610528J11 gene	66451	2610528J11Rik	15.3692	16.4217	160.485	171.476
2700029M09Rik	-1.07608	2700029M09Rik	-0.0528918	0.0528918	2700029M09Rik	histone PARylation factor 1	72612	2700029M09Rik	12.2794	13.2136	177.28	190.767
2700038G22Rik	1.06234	2700038G22Rik	0.0436198	-0.0436198	2700038G22Rik	RIKEN cDNA 2700038G22 gene	67194	2700038G22Rik	0.99131	0.933142	16.795	16.0732
2700046A07Rik	2.93628	2700046A07Rik	0.776995	-0.776995	2700046A07Rik	RIKEN cDNA 2700046A07 gene	78449	2700046A07Rik	0.293628	0.0749484	8.39748	2.14345
2700046G09Rik	-1.43578	2700046G09Rik	-0.260915	0.260915	2700046G09Rik	RIKEN cDNA 2700046G09 gene	67188	2700046G09Rik	0.351025	0.503993	7.46443	10.7172
2700049A03Rik	1.16806	2700049A03Rik	0.112057	-0.112057	2700049A03Rik	RIKEN cDNA 2700049A03 gene	76967	2700049A03Rik	1.62059	1.38742	130.627	110.388
2700054A10Rik	1.26174	2700054A10Rik	0.167708	-0.167708	2700054A10Rik	RIKEN cDNA 2700054A10 gene	72578	2700054A10Rik	0.181711	0.144016	11.1966	8.5738
2700060E02Rik	1.02138	2700060E02Rik	0.0152588	-0.0152588	2700060E02Rik	RIKEN cDNA 2700060E02 gene	68045	2700060E02Rik	97.21	95.1753	1877.3	1838.01
2700062C07Rik	-1.30747	2700062C07Rik	-0.19339	0.19339	2700062C07Rik	RIKEN cDNA 2700062C07 gene	68046	2700062C07Rik	7.19726	9.41022	87.707	114.675
2700069I18Rik	1.30591	2700069I18Rik	0.19253	-0.19253	2700069I18Rik	RIKEN cDNA 2700069I18 gene	72608	2700069I18Rik	0.330895	0.253382	2.79916	2.14345
2700070H01Rik	1	2700070H01Rik	0	0	2700070H01Rik	RIKEN cDNA 2700070H01 gene	72609	2700070H01Rik	0	0.0469439	0	1.07172
2700081O15Rik	1.23924	2700081O15Rik	0.154727	-0.154727	2700081O15Rik	RIKEN cDNA 2700081O15 gene	108899	2700081O15Rik	8.28518	6.6857	589.69	475.848
2700089I24Rik	1	2700089I24Rik	0	0	2700089I24Rik	RIKEN cDNA 2700089I24 gene	72647	2700089I24Rik	0	0	0	0
2700094K13Rik	-1.12721	2700094K13Rik	-0.0863757	0.0863757	2700094K13Rik	RIKEN cDNA 2700094K13 gene	72657	2700094K13Rik	35.3898	39.8916	240.728	274.362
2700097O09Rik	1.16197	2700097O09Rik	0.108283	-0.108283	2700097O09Rik	RIKEN cDNA 2700097O09 gene	72658	2700097O09Rik	1.75724	1.5123	23.3263	20.3628
2700099C18Rik	-1.75317	2700099C18Rik	-0.404982	0.404982	2700099C18Rik	RIKEN cDNA 2700099C18 gene	77022	2700099C18Rik	1.12141	1.96602	17.728	31.08
2810001G20Rik	1.02507	2810001G20Rik	0.0178629	-0.0178629	2810001G20Rik	RIKEN cDNA 2810001G20 gene	66456	2810001G20Rik	6.65599	6.49319	68.1129	66.4469
2810002D19Rik	-1.00854	2810002D19Rik	-0.00613741	0.00613741	2810002D19Rik	RIKEN cDNA 2810002D19 gene	66457	2810002D19Rik	2.02468	2.04198	38.2552	38.5821
2810004N23Rik	1.14286	2810004N23Rik	0.096323	-0.096323	2810004N23Rik	RIKEN cDNA 2810004N23 gene	66523	2810004N23Rik	20.4799	17.9199	356.426	311.872
2810006K23Rik	1.02024	2810006K23Rik	0.0144573	-0.0144573	2810006K23Rik	RIKEN cDNA 2810006K23 gene	72650	2810006K23Rik	3.17297	3.11001	69.979	68.5904
2810013P06Rik	1.24108	2810013P06Rik	0.155799	-0.155799	2810013P06Rik	RIKEN cDNA 2810013P06 gene	100503178	2810013P06Rik	4.62493	3.72653	125.029	100.742
2810021J22Rik	1.05885	2810021J22Rik	0.0412472	-0.0412472	2810021J22Rik	RIKEN cDNA 2810021J22 gene	69944	2810021J22Rik	0.602159	0.568693	41.9874	39.6538
2810025M15Rik	1.08303	2810025M15Rik	0.0575344	-0.0575344	2810025M15Rik	RIKEN cDNA 2810025M15 gene	69953	2810025M15Rik	23.1328	21.3594	337.765	311.872
2810029C07Rik	-2.29725	2810029C07Rik	-0.599952	0.599952	2810029C07Rik	RIKEN cDNA 2810029C07 gene	100504687	2810029C07Rik	0.683671	1.57056	17.728	40.7255
2810032G03Rik	1.52356	2810032G03Rik	0.303724	-0.303724	2810032G03Rik	RIKEN cDNA 2810032G03 gene	72669	2810032G03Rik	0.419883	0.275593	6.53137	4.2869
2810047C21Rik1	2.6788	2810047C21Rik1	0.710794	-0.710794	2810047C21Rik1	RIKEN cDNA 2810047C21 gene 1	72716	2810047C21Rik1	3.50288	1.30763	74.6443	27.8648
2810049E08Rik	1	2810049E08Rik	0	0	2810049E08Rik	RIKEN cDNA 2810049E08 gene	72677	2810049E08Rik	0.0705273	0	0.933053	0
2810403A07Rik	-1.0067	2810403A07Rik	-0.00481592	0.00481592	2810403A07Rik	RIKEN cDNA 2810403A07 gene	74200	2810403A07Rik	15.645	15.7498	649.405	653.752
2810403D21Rik	-4.97735	2810403D21Rik	-1.15769	1.15769	2810403D21Rik	RIKEN cDNA 2810403D21 gene	69964	2810403D21Rik	0.237546	1.18235	2.79916	13.9324
2810404M03Rik	1	2810404M03Rik	0	0	2810404M03Rik	RIKEN cDNA 2810404M03 gene	69966	2810404M03Rik	0	0	0	0
2810405F15Rik	1	2810405F15Rik	0	0	2810405F15Rik	RIKEN cDNA 2810405F15 gene	69974	2810405F15Rik	0	0	0	0
2810408A11Rik	-1.20083	2810408A11Rik	-0.132014	0.132014	2810408A11Rik	RIKEN cDNA 2810408A11 gene	70419	2810408A11Rik	0.943491	1.13297	20.5272	24.6497
2810408I11Rik	-1.83779	2810408I11Rik	-0.438985	0.438985	2810408I11Rik	RIKEN cDNA 2810408I11 gene	69941	2810408I11Rik	0.627831	1.15382	4.66527	8.5738
2810410L24Rik	1.27689	2810410L24Rik	0.176318	-0.176318	2810410L24Rik	RIKEN cDNA 2810410L24 gene	100042332	2810410L24Rik	0.92263	0.722559	20.5272	16.0759
2810417H13Rik	-1.23148	2810417H13Rik	-0.150197	0.150197	2810417H13Rik	RIKEN cDNA 2810417H13 gene	68026	2810417H13Rik	11.582	14.263	375.087	461.913
2810428I15Rik	-1.41867	2810428I15Rik	-0.252271	0.252271	2810428I15Rik	RIKEN cDNA 2810428I15 gene	66462	2810428I15Rik	45.1252	64.0179	297.644	422.26
2810429I04Rik	1.16081	2810429I04Rik	0.107568	-0.107568	2810429I04Rik	RIKEN cDNA 2810429I04 gene	76937	2810429I04Rik	0.675802	0.58218	3.73221	3.21517
2810433D01Rik	1	2810433D01Rik	0	0	2810433D01Rik	RIKEN cDNA 2810433D01 gene	77132	2810433D01Rik	0	0.0642207	0	1.07172
2810442N19Rik	1.30591	2810442N19Rik	0.19253	-0.19253	2810442N19Rik	RIKEN cDNA 2810442N19 gene	72753	2810442N19Rik	0.266545	0.204106	2.79916	2.14345
2810454H06Rik	-1.80497	2810454H06Rik	-0.425988	0.425988	2810454H06Rik	RIKEN cDNA 2810454H06 gene	72813	2810454H06Rik	0.167838	0.302943	6.53137	11.789
2810459M11Rik	-1.15399	2810459M11Rik	-0.103315	0.103315	2810459M11Rik	RIKEN cDNA 2810459M11 gene	72792	2810459M11Rik	0	0.115399	0	5.35862
2810468N07Rik	-1.14863	2810468N07Rik	-0.0999548	0.0999548	2810468N07Rik	RIKEN cDNA 2810468N07 gene	72834	2810468N07Rik	0.88275	1.01395	14.9289	17.1476
2810471M01Rik	1	2810471M01Rik	0	0	2810471M01Rik	RIKEN cDNA 2810471M01 gene	72818	2810471M01Rik	0	0	0	0
2810474O19Rik	-1.04928	2810474O19Rik	-0.0347007	0.0347007	2810474O19Rik	RIKEN cDNA 2810474O19 gene	67246	2810474O19Rik	9.89544	10.3831	866.806	907.751
2900005J15Rik	-1.18605	2900005J15Rik	-0.123082	0.123082	2900005J15Rik	RIKEN cDNA 2900005J15 gene	67261	2900005J15Rik	0.0688389	0.118605	1.86611	3.21517
2900008C10Rik	-3.06299	2900008C10Rik	-0.807471	0.807471	2900008C10Rik	RIKEN cDNA 2900008C10 gene	72937	2900008C10Rik	0.163926	0.502104	2.79916	8.5738
2900009J06Rik	-3.44586	2900009J06Rik	-0.892432	0.892432	2900009J06Rik	RIKEN cDNA 2900009J06 gene	100502745	2900009J06Rik	0.250897	0.864556	0.933053	3.21517
2900011O08Rik	1	2900011O08Rik	0	0	2900011O08Rik	RIKEN cDNA 2900011O08 gene	67254	2900011O08Rik	0	0.0335875	0	1.07172
2900026A02Rik	1.52804	2900026A02Rik	0.305839	-0.305839	2900026A02Rik	RIKEN cDNA 2900026A02 gene	243219	2900026A02Rik	26.6459	17.438	2233.73	1461.83
2900041M22Rik	-1.72293	2900041M22Rik	-0.392433	0.392433	2900041M22Rik	RIKEN cDNA 2900041M22 gene	78403	2900041M22Rik	0.110832	0.190956	1.86611	3.21517
2900052N01Rik	1	2900052N01Rik	0	0	2900052N01Rik	RIKEN cDNA 2900052N01 gene	73040	2900052N01Rik	0.0264044	0	0.933053	0
2900055J20Rik	1	2900055J20Rik	0	0	2900055J20Rik	RIKEN cDNA 2900055J20 gene	73001	2900055J20Rik	0	0	0	0
2900057B20Rik	1	2900057B20Rik	0	0	2900057B20Rik	RIKEN cDNA 2900057B20 gene	73009	2900057B20Rik	0	0	0	0
2900060B14Rik	1	2900060B14Rik	0	0	2900060B14Rik	RIKEN cDNA 2900060B14 gene	68204	2900060B14Rik	0	0	0	0
2900076A07Rik	-2.68012	2900076A07Rik	-0.711148	0.711148	2900076A07Rik	RIKEN cDNA 2900076A07 gene	100504421	2900076A07Rik	0.293638	0.786984	2.79916	7.50207
2900079G21Rik	-1.37835	2900079G21Rik	-0.231471	0.231471	2900079G21Rik	RIKEN cDNA 2900079G21 gene	620760	2900079G21Rik	0.338523	0.466603	4.66527	6.43037
2900092C05Rik	1	2900092C05Rik	0	0	2900092C05Rik	RIKEN cDNA 2900092C05 gene	73090	2900092C05Rik	0	0	0	0
2900092D14Rik	1.90646	2900092D14Rik	0.465448	-0.465448	2900092D14Rik	RIKEN cDNA 2900092D14 gene	73100	2900092D14Rik	0.190646	0	7.46443	0
2900097C17Rik	1.10544	2900097C17Rik	0.0723128	-0.0723128	2900097C17Rik	RIKEN cDNA 2900097C17 gene	347740	2900097C17Rik	50.3125	45.5134	3526.94	3190.53
3000002C10Rik	1.05198	3000002C10Rik	0.0365556	-0.0365556	3000002C10Rik	RIKEN cDNA 3000002C10 gene	378954	3000002C10Rik	1.7068	1.62246	27.0585	25.7214
3010001F23Rik	2.24023	3010001F23Rik	0.581822	-0.581822	3010001F23Rik	RIKEN cDNA 3010001F23 gene	75693	3010001F23Rik	0.483313	0.215743	4.66527	2.14345
3010026O09Rik	1.22909	3010026O09Rik	0.148797	-0.148797	3010026O09Rik	RIKEN cDNA 3010026O09 gene	68067	3010026O09Rik	4.86946	3.96183	67.1798	54.658
3100003L05Rik	-1.14862	3100003L05Rik	-0.0999504	0.0999504	3100003L05Rik	RIKEN cDNA 3100003L05 gene	73076	3100003L05Rik	0.139255	0.159951	0.933053	1.07172
3110001I22Rik	1.20762	3110001I22Rik	0.136084	-0.136084	3110001I22Rik	RIKEN cDNA 3110001I22 gene	66598	3110001I22Rik	1.92729	1.59594	40.1213	33.2235
3110002H16Rik	-1.16303	3110002H16Rik	-0.108946	0.108946	3110002H16Rik	RIKEN cDNA 3110002H16 gene	76482	3110002H16Rik	10.4292	12.1295	297.644	346.167
3110009E18Rik	-1.07849	3110009E18Rik	-0.0545079	0.0545079	3110009E18Rik	RIKEN cDNA 3110009E18 gene	73103	3110009E18Rik	4.44745	4.79654	18.6611	22.5062
3110009F21Rik	1	3110009F21Rik	0	0	3110009F21Rik	RIKEN cDNA 3110009F21 gene	67280	3110009F21Rik	0	0	0	0
3110015C05Rik	1	3110015C05Rik	0	0	3110015C05Rik	RIKEN cDNA 3110015C05 gene	73129	3110015C05Rik	0	0	0	0
3110021A11Rik	-2.29725	3110021A11Rik	-0.599955	0.599955	3110021A11Rik	RIKEN cDNA 3110021A11 gene	67289	3110021A11Rik	0.102697	0.235921	0.933053	2.14345
3110021N24Rik	1.13066	3110021N24Rik	0.0885823	-0.0885823	3110021N24Rik	RIKEN cDNA 3110021N24 gene	73133	3110021N24Rik	3.91812	3.46534	93.3053	82.5228
3110035E14Rik	1	3110035E14Rik	0	0	3110035E14Rik	RIKEN cDNA 3110035E14 gene	76982	3110035E14Rik	0	0	0	0
3110039I08Rik	1.36748	3110039I08Rik	0.225759	-0.225759	3110039I08Rik	RIKEN cDNA 3110039I08 gene	73144	3110039I08Rik	3.2088	2.34651	125.962	88.9532
3110039M20Rik	1	3110039M20Rik	0	0	3110039M20Rik	RIKEN cDNA 3110039M20 gene	67293	3110039M20Rik	0	0	0	0
3110040N11Rik	-1.48645	3110040N11Rik	-0.285936	0.285936	3110040N11Rik	RIKEN cDNA 3110040N11 gene	67290	3110040N11Rik	6.62472	9.84732	63.4476	94.3118
3110043O21Rik	-1.06441	3110043O21Rik	-0.0450277	0.0450277	3110043O21Rik	RIKEN cDNA 3110043O21 gene	73205	3110043O21Rik	7.1539	7.61469	318.171	338.665
3110045C21Rik	1.74122	3110045C21Rik	0.400048	-0.400048	3110045C21Rik	RIKEN cDNA 3110045C21 gene	67303	3110045C21Rik	0.407993	0.234315	5.59832	3.21517
3110052M02Rik	-1.33388	3110052M02Rik	-0.207817	0.207817	3110052M02Rik	RIKEN cDNA 3110052M02 gene	73229	3110052M02Rik	0.467267	0.62328	28.9246	38.5821
3110056K07Rik	-1.19085	3110056K07Rik	-0.125995	0.125995	3110056K07Rik	RIKEN cDNA 3110056K07 gene	73204	3110056K07Rik	1.47672	1.75855	20.5272	23.5779
3110057O12Rik	2.01823	3110057O12Rik	0.506544	-0.506544	3110057O12Rik	abhydrolase domain containing 18	269423	3110057O12Rik	1.40161	0.694476	47.5857	23.5779
3110062M04Rik	-1.17916	3110062M04Rik	-0.118878	0.118878	3110062M04Rik	RIKEN cDNA 3110062M04 gene	78412	3110062M04Rik	4.3228	5.09726	221.134	252.927
3110070M22Rik	-1.57407	3110070M22Rik	-0.32725	0.32725	3110070M22Rik	RIKEN cDNA 3110070M22 gene	67304	3110070M22Rik	0	0.157407	0	2.14345
3110079O15Rik	1	3110079O15Rik	0	0	3110079O15Rik	RIKEN cDNA 3110079O15 gene	73234	3110079O15Rik	0	0	0	0
3110082I17Rik	-1.09825	3110082I17Rik	-0.0676001	0.0676001	3110082I17Rik	RIKEN cDNA 3110082I17 gene	73212	3110082I17Rik	11.4489	12.5737	212.736	233.636
3110082J24Rik	1	3110082J24Rik	0	0	3110082J24Rik	RIKEN cDNA 3110082J24 gene	433868	3110082J24Rik	0	0	0	0
3110099E03Rik	1	3110099E03Rik	0	0	3110099E03Rik	RIKEN cDNA 3110099E03 gene	100043232	3110099E03Rik	0	0	0	0
3200001D21Rik	1	3200001D21Rik	0	0	3200001D21Rik	RIKEN cDNA 3200001D21 gene	71818	3200001D21Rik	0	0.0347567	0	1.07172
3300002I08Rik	-2.29725	3300002I08Rik	-0.599954	0.599954	3300002I08Rik	RIKEN cDNA 3300002I08 gene	69277	3300002I08Rik	0.866371	1.99027	5.59832	12.8607
3300002P13Rik	1.74121	3300002P13Rik	0.400047	-0.400047	3300002P13Rik	RIKEN cDNA 3300002P13 gene	70230	3300002P13Rik	0.285324	0.163865	3.73221	2.14345
3300005D01Rik	1.2516	3300005D01Rik	0.161886	-0.161886	3300005D01Rik	RIKEN cDNA 3300005D01 gene	78512	3300005D01Rik	14.0393	11.2171	173.548	139.324
3425401B19Rik	2.48566	3425401B19Rik	0.656814	-0.656814	3425401B19Rik	RIKEN cDNA 3425401B19 gene	100504518	3425401B19Rik	4.62464	1.86053	367.623	147.898
3632451O06Rik	1.05812	3632451O06Rik	0.0407538	-0.0407538	3632451O06Rik	RIKEN cDNA 3632451O06 gene	67419	3632451O06Rik	1.95174	1.84453	73.7112	69.6621
3632454L22Rik	1	3632454L22Rik	0	0	3632454L22Rik	RIKEN cDNA 3632454L22 gene	320606	3632454L22Rik	0	0.0217441	0	1.07172
3830403N18Rik	-2.67769	3830403N18Rik	-0.710494	0.710494	3830403N18Rik	RIKEN cDNA 3830403N18 gene	70691	3830403N18Rik	0.0777073	0.267769	0.933053	3.21517
3830406C13Rik	-1.0256	3830406C13Rik	-0.0182322	0.0182322	3830406C13Rik	RIKEN cDNA 3830406C13 gene	218734	3830406C13Rik	4.22778	4.336	136.226	142.539
3830408C21Rik	2.90203	3830408C21Rik	0.76853	-0.76853	3830408C21Rik	RIKEN cDNA 3830408C21 gene	100040322	3830408C21Rik	0.371796	0.128116	9.33053	3.21517
3830417A13Rik	1.74534	3830417A13Rik	0.401754	-0.401754	3830417A13Rik	RIKEN cDNA 3830417A13 gene	70696	3830417A13Rik	0.174534	0	3.73221	0
3830432H09Rik	1	3830432H09Rik	0	0	3830432H09Rik	RIKEN cDNA 3830432H09 gene	320069	3830432H09Rik	0.0853716	0	2.79916	0
3930402G23Rik	-1.14862	3930402G23Rik	-0.0999524	0.0999524	3930402G23Rik	RIKEN cDNA 3930402G23 gene	665306	3930402G23Rik	0.33287	0.382342	13.0627	15.0041
4430402I18Rik	1.64448	4430402I18Rik	0.358818	-0.358818	4430402I18Rik	RIKEN cDNA 4430402I18 gene	381218	4430402I18Rik	0.549192	0.33396	15.8619	9.64552
4631405J19Rik	1.74122	4631405J19Rik	0.400048	-0.400048	4631405J19Rik	RIKEN cDNA 4631405J19 gene	433456	4631405J19Rik	0.36946	0.212185	5.59832	3.21517
4632404H12Rik	-1.35373	4632404H12Rik	-0.218471	0.218471	4632404H12Rik	RIKEN cDNA 4632404H12 gene	74034	4632404H12Rik	0.640439	0.866983	26.1255	35.3669
4632415L05Rik	-1.02691	4632415L05Rik	-0.0191572	0.0191572	4632415L05Rik	RIKEN cDNA 4632415L05 gene	70808	4632415L05Rik	2.42371	2.48894	140.891	144.683
4632427E13Rik	1.37723	4632427E13Rik	0.230885	-0.230885	4632427E13Rik	RIKEN cDNA 4632427E13 gene	666737	4632427E13Rik	0.137723	0	0.933053	0
4632428C04Rik	1	4632428C04Rik	0	0	4632428C04Rik	RIKEN cDNA 4632428C04 gene	100043102	4632428C04Rik	0	0.0974394	0	3.21517
4632428N05Rik	-4.85699	4632428N05Rik	-1.14003	1.14003	4632428N05Rik	V-set immunoregulatory receptor	74048	4632428N05Rik	1.98788	9.65511	137.159	666.611
4732416N19Rik	3.7209	4732416N19Rik	0.947826	-0.947826	4732416N19Rik	RIKEN cDNA 4732416N19 gene	320737	4732416N19Rik	0.37209	0	1.86633	0
4732456N10Rik	-1.5315	4732456N10Rik	-0.307471	0.307471	4732456N10Rik	keratin 90	239673	4732456N10Rik	0.404774	0.61991	13.9958	21.4345
4732471J01Rik	2.39824	4732471J01Rik	0.630989	-0.630989	4732471J01Rik	RIKEN cDNA 4732471J01 gene	654804	4732471J01Rik	0.467425	0.194903	10.2636	6.43115
4732490B19Rik	2.39418	4732490B19Rik	0.629765	-0.629765	4732490B19Rik	RIKEN cDNA 4732490B19 gene	319871	4732490B19Rik	0.30854	0.128871	10.2636	4.2869
4732491K20Rik	-1.32533	4732491K20Rik	-0.203177	0.203177	4732491K20Rik	RIKEN cDNA 4732491K20 gene	224523	4732491K20Rik	0.274941	0.364388	12.1297	16.0759
4831407H17Rik	1	4831407H17Rik	0	0	4831407H17Rik	RIKEN cDNA 4831407H17 gene	77710	4831407H17Rik	0	0	0	0
4831440E17Rik	1.12208	4831440E17Rik	0.0830878	-0.0830878	4831440E17Rik	RIKEN cDNA 4831440E17 gene	320965	4831440E17Rik	0.112208	0.0322212	7.46443	2.14345
4833411C07Rik	1	4833411C07Rik	0	0	4833411C07Rik	RIKEN cDNA 4833411C07 gene	71624	4833411C07Rik	0.063385	0.0728054	0.933053	1.07172
4833412C05Rik	3.19224	4833412C05Rik	0.837284	-0.837284	4833412C05Rik	RIKEN cDNA 4833412C05 gene	73904	4833412C05Rik	0.792773	0.248344	10.2636	3.21517
4833415N18Rik	-1.53149	4833415N18Rik	-0.30747	0.30747	4833415N18Rik	RIKEN cDNA 4833415N18 gene	73761	4833415N18Rik	0.239058	0.366116	2.79916	4.2869
4833417C18Rik	-1.14862	4833417C18Rik	-0.0999504	0.0999504	4833417C18Rik	RIKEN cDNA 4833417C18 gene	73906	4833417C18Rik	0.340023	0.390557	5.59832	6.43035
4833418N02Rik	1.02889	4833418N02Rik	0.0205468	-0.0205468	4833418N02Rik	RIKEN cDNA 4833418N02 gene	74597	4833418N02Rik	1.23709	1.20235	24.2594	23.5779
4833419F23Rik	-1.35132	4833419F23Rik	-0.217183	0.217183	4833419F23Rik	RIKEN cDNA 4833419F23 gene	73915	4833419F23Rik	1.59654	2.15743	15.8619	21.4345
4833420G17Rik	1.12481	4833420G17Rik	0.0848434	-0.0848434	4833420G17Rik	RIKEN cDNA 4833420G17 gene	67392	4833420G17Rik	4.64014	4.12525	166.083	148.97
4833422C13Rik	1.52327	4833422C13Rik	0.303586	-0.303586	4833422C13Rik	RIKEN cDNA 4833422C13 gene	373852	4833422C13Rik	0.978512	0.642376	35.456	23.5779
4833422M21Rik	1	4833422M21Rik	0	0	4833422M21Rik	RIKEN cDNA 4833422M21 gene	75768	4833422M21Rik	0	0	0	0
4833423E24Rik	-1.07065	4833423E24Rik	-0.0492405	0.0492405	4833423E24Rik	RIKEN cDNA 4833423E24 gene	228151	4833423E24Rik	16.3025	17.4542	357.359	382.606
4833427F10Rik	1.06408	4833427F10Rik	0.0448017	-0.0448017	4833427F10Rik	RIKEN cDNA 4833427F10 gene	74601	4833427F10Rik	0.546224	0.513331	10.2636	9.64552
4833427G06Rik	-1.28273	4833427G06Rik	-0.179609	0.179609	4833427G06Rik	RIKEN cDNA 4833427G06 gene	235345	4833427G06Rik	0	0.128273	0	1.07172
4833428L15Rik	1	4833428L15Rik	0	0	4833428L15Rik	RIKEN cDNA 4833428L15 gene	74602	4833428L15Rik	0	0	0	0
4833439L19Rik	-1.02177	4833439L19Rik	-0.0155333	0.0155333	4833439L19Rik	RIKEN cDNA 4833439L19 gene	97820	4833439L19Rik	37.8827	38.7073	1337.07	1324.65
4921501E09Rik	1	4921501E09Rik	0	0	4921501E09Rik	RIKEN cDNA 4921501E09 gene	74042	4921501E09Rik	0	0	0	0
4921504A21Rik	1.3507	4921504A21Rik	0.216854	-0.216854	4921504A21Rik	RIKEN cDNA 4921504A21 gene	70832	4921504A21Rik	0.13507	0.0387807	3.73221	1.07172
4921504E06Rik	1	4921504E06Rik	0	0	4921504E06Rik	RIKEN cDNA 4921504E06 gene	70909	4921504E06Rik	0	0	0	0
4921506M07Rik	1	4921506M07Rik	0	0	4921506M07Rik	tetratricopeptide repeat domain 6	70846	4921506M07Rik	0	0	0	0
4921507L20Rik	1	4921507L20Rik	0	0	4921507L20Rik	"alkB homolog 3, opposite strand 1"	70852	4921507L20Rik	0	0.0538336	0	1.07172
4921507P07Rik	1.01571	4921507P07Rik	0.0112431	-0.0112431	4921507P07Rik	RIKEN cDNA 4921507P07 gene	70821	4921507P07Rik	0.206719	0.203522	6.53137	6.43035
4921508D12Rik	1	4921508D12Rik	0	0	4921508D12Rik	RIKEN cDNA 4921508D12 gene	70845	4921508D12Rik	0	0	0	0
4921509C19Rik	1	4921509C19Rik	0	0	4921509C19Rik	RIKEN cDNA 4921509C19 gene	381393	4921509C19Rik	0	0	0	0
4921509O07Rik	1	4921509O07Rik	0	0	4921509O07Rik	RIKEN cDNA 4921509O07 gene	70917	4921509O07Rik	0	0	0	0
4921511C10Rik	1	4921511C10Rik	0	0	4921511C10Rik	RIKEN cDNA 4921511C10 gene	70924	4921511C10Rik	0	0	0	0
4921511C20Rik	1	4921511C20Rik	0	0	4921511C20Rik	RIKEN cDNA 4921511C20 gene	245598	4921511C20Rik	0	0	0	0
4921511H03Rik	1	4921511H03Rik	0	0	4921511H03Rik	RIKEN cDNA 4921511H03 gene	70920	4921511H03Rik	0	0	0	0
4921511I17Rik	1	4921511I17Rik	0	0	4921511I17Rik	RIKEN cDNA 4921511I17 gene	70858	4921511I17Rik	0	0	0	0
4921511M17Rik	1	4921511M17Rik	0	0	4921511M17Rik	RIKEN cDNA 4921511M17 gene	667256	4921511M17Rik	0	0	0	0
4921513I03Rik	1	4921513I03Rik	0	0	4921513I03Rik	RIKEN cDNA 4921513I03 gene	70874	4921513I03Rik	0	0	0	0
4921515E04Rik	1	4921515E04Rik	0	0	4921515E04Rik	RIKEN cDNA 4921515E04 gene	70886	4921515E04Rik	0	0	0	0
4921517D22Rik	1	4921517D22Rik	0	0	4921517D22Rik	RIKEN cDNA 4921517D22 gene	70900	4921517D22Rik	0	0	0	0
4921518K17Rik	1	4921518K17Rik	0	0	4921518K17Rik	RIKEN cDNA 4921518K17 gene	78758	4921518K17Rik	0	0	0	0
4921524J17Rik	1.09461	4921524J17Rik	0.0652114	-0.0652114	4921524J17Rik	RIKEN cDNA 4921524J17 gene	66714	4921524J17Rik	10.3807	9.48343	212.736	193.982
4921524L21Rik	1	4921524L21Rik	0	0	4921524L21Rik	RIKEN cDNA 4921524L21 gene	70901	4921524L21Rik	0	0	0	0
4921525O09Rik	1	4921525O09Rik	0	0	4921525O09Rik	RIKEN cDNA 4921525O09 gene	74050	4921525O09Rik	0	0	0	0
4921529L05Rik	-2.20621	4921529L05Rik	-0.570785	0.570785	4921529L05Rik	RIKEN cDNA 4921529L05 gene	320178	4921529L05Rik	0.0480186	0.220621	0.933053	4.2869
4921530L21Rik	1	4921530L21Rik	0	0	4921530L21Rik	RIKEN cDNA 4921530L21 gene	66732	4921530L21Rik	0	0	0	0
4921531C22Rik	-1.06026	4921531C22Rik	-0.0422109	0.0422109	4921531C22Rik	RIKEN cDNA 4921531C22 gene	66730	4921531C22Rik	0.962667	1.02068	24.2594	25.7214
4921531P14Rik	1	4921531P14Rik	0	0	4921531P14Rik	RIKEN cDNA 4921531P14 gene	70960	4921531P14Rik	0	0	0	0
4921533I20Rik	1	4921533I20Rik	0	0	4921533I20Rik	Riken cDNA 4921533I20 gene	664619	4921533I20Rik	0	0	0	0
4921534H16Rik	1	4921534H16Rik	0	0	4921534H16Rik	RIKEN cDNA 4921534H16 gene	66737	4921534H16Rik	0	0	0	0
4921536K21Rik	1.74122	4921536K21Rik	0.400048	-0.400048	4921536K21Rik	RIKEN cDNA 4921536K21 gene	67430	4921536K21Rik	0.260418	0.149561	9.33053	5.35862
4921539E11Rik	1	4921539E11Rik	0	0	4921539E11Rik	RIKEN cDNA 4921539E11 gene	70941	4921539E11Rik	0	0	0	0
4922502D21Rik	1	4922502D21Rik	0	0	4922502D21Rik	RIKEN cDNA 4922502D21 gene	381816	4922502D21Rik	0	0	0	0
4922502H24Rik	1	4922502H24Rik	0	0	4922502H24Rik	RIKEN cDNA 4922502H24 gene	78136	4922502H24Rik	0	0	0	0
4922502N22Rik	1	4922502N22Rik	0	0	4922502N22Rik	RIKEN cDNA 4922502N22 gene	70962	4922502N22Rik	0	0	0	0
4930401C15Rik	1	4930401C15Rik	0	0	4930401C15Rik	RIKEN cDNA 4930401C15 gene	73803	4930401C15Rik	0	0	0	0
4930401O10Rik	1	4930401O10Rik	0	0	4930401O10Rik	RIKEN cDNA 4930401O10 gene	73816	4930401O10Rik	0	0	0	0
4930401O12Rik	1	4930401O12Rik	0	0	4930401O12Rik	RIKEN cDNA 4930401O12 gene	73924	4930401O12Rik	0	0	0	0
4930402F06Rik	1	4930402F06Rik	0	0	4930402F06Rik	RIKEN cDNA 4930402F06 gene	74854	4930402F06Rik	0	0	0	0
4930402F11Rik	1	4930402F11Rik	0	0	4930402F11Rik	RIKEN cDNA 4930402F11 gene	73796	4930402F11Rik	0	0	0	0
4930402H24Rik	1.03626	4930402H24Rik	0.0256899	-0.0256899	4930402H24Rik	RIKEN cDNA 4930402H24 gene	228602	4930402H24Rik	3.55474	3.43037	250.991	242.21
4930402K13Rik	1	4930402K13Rik	0	0	4930402K13Rik	RIKEN cDNA 4930402K13 gene	75775	4930402K13Rik	0	0	0	0
4930404A05Rik	1	4930404A05Rik	0	0	4930404A05Rik	RIKEN cDNA 4930404A05 gene	73820	4930404A05Rik	0	0	0	0
4930404H11Rik	1	4930404H11Rik	0	0	4930404H11Rik	RIKEN cDNA 4930404H11 gene	73815	4930404H11Rik	0	0	0	0
4930404I05Rik	1	4930404I05Rik	0	0	4930404I05Rik	RIKEN cDNA 4930404I05 gene	67394	4930404I05Rik	0	0	0	0
4930404N11Rik	-2.83327	4930404N11Rik	-0.751235	0.751235	4930404N11Rik	RIKEN cDNA 4930404N11 gene	432479	4930404N11Rik	1.95405	5.53636	13.9958	39.6538
4930405A10Rik	1	4930405A10Rik	0	0	4930405A10Rik	RIKEN cDNA 4930405A10 gene	74896	4930405A10Rik	0	0	0	0
4930405A21Rik	1	4930405A21Rik	0	0	4930405A21Rik	RIKEN cDNA 4930405A21 gene	74846	4930405A21Rik	0	0.0921165	0	1.07174
4930405D11Rik	1	4930405D11Rik	0	0	4930405D11Rik	RIKEN cDNA 4930405D11 gene	73922	4930405D11Rik	0	0	0	0
4930405J17Rik	1	4930405J17Rik	0	0	4930405J17Rik	RIKEN cDNA 4930405J17 gene	73811	4930405J17Rik	0	0	0	0
4930405L22Rik	1	4930405L22Rik	0	0	4930405L22Rik	RIKEN cDNA 4930405L22 gene	78106	4930405L22Rik	0	0	0	0
4930405O22Rik	1	4930405O22Rik	0	0	4930405O22Rik	RIKEN cDNA 4930405O22 gene	414079	4930405O22Rik	0	0	0	0
4930406D18Rik	1	4930406D18Rik	0	0	4930406D18Rik	RIKEN cDNA 4930406D18 gene	73806	4930406D18Rik	0	0	0	0
4930407G08Rik	1	4930407G08Rik	0	0	4930407G08Rik	RIKEN cDNA 4930407G08 gene	77223	4930407G08Rik	0	0	0	0
4930407I10Rik	1	4930407I10Rik	0	0	4930407I10Rik	RIKEN cDNA 4930407I10 gene	328573	4930407I10Rik	0	0	0	0
4930407I19Rik	1	4930407I19Rik	0	0	4930407I19Rik	RIKEN cDNA 4930407I19 gene	77198	4930407I19Rik	0	0	0	0
4930412B13Rik	1	4930412B13Rik	0	0	4930412B13Rik	RIKEN cDNA 4930412B13 gene	73938	4930412B13Rik	0	0	0	0
4930412C18Rik	-1.34041	4930412C18Rik	-0.211337	0.211337	4930412C18Rik	RIKEN cDNA 4930412C18 gene	320152	4930412C18Rik	0.083355	0.134041	4.66527	7.50207
4930412O13Rik	2.7822	4930412O13Rik	0.738113	-0.738113	4930412O13Rik	RIKEN cDNA 4930412O13 gene	381347	4930412O13Rik	0.27822	0.0939909	15.8619	5.35862
4930413E15Rik	1	4930413E15Rik	0	0	4930413E15Rik	RIKEN cDNA 4930413E15 gene	74627	4930413E15Rik	0	0	0	0
4930413F20Rik	-1.39043	4930413F20Rik	-0.237768	0.237768	4930413F20Rik	RIKEN cDNA 4930413F20 gene	71637	4930413F20Rik	1.34914	1.87589	17.728	24.6497
4930413G21Rik	1.13616	4930413G21Rik	0.0920837	-0.0920837	4930413G21Rik	RIKEN cDNA 4930413G21 gene	73951	4930413G21Rik	17.8158	15.6807	315.372	277.577
4930413M19Rik	1	4930413M19Rik	0	0	4930413M19Rik	RIKEN cDNA 4930413M19 gene	73889	4930413M19Rik	0	0	0	0
4930414N06Rik	1.30591	4930414N06Rik	0.192529	-0.192529	4930414N06Rik	RIKEN cDNA 4930414N06 gene	73894	4930414N06Rik	0.47481	0.363585	2.79916	2.14345
4930415F15Rik	-5.74313	4930415F15Rik	-1.26092	1.26092	4930415F15Rik	RIKEN cDNA 4930415F15 gene	73862	4930415F15Rik	0.116238	0.66757	0.933053	5.35862
4930415L06Rik	1	4930415L06Rik	0	0	4930415L06Rik	RIKEN cDNA 4930415L06 gene	245511	4930415L06Rik	0	0	0	0
4930415O20Rik	5.34251	4930415O20Rik	1.20876	-1.20876	4930415O20Rik	RIKEN cDNA 4930415O20 gene	73863	4930415O20Rik	0.534251	0	2.79916	0
4930417O13Rik	1	4930417O13Rik	0	0	4930417O13Rik	RIKEN cDNA 4930417O13 gene	73870	4930417O13Rik	0	0	0	0
4930417O22Rik	1	4930417O22Rik	0	0	4930417O22Rik	RIKEN cDNA 4930417O22 gene	73887	4930417O22Rik	0	0	0	0
4930419G24Rik	1	4930419G24Rik	0	0	4930419G24Rik	RIKEN cDNA 4930419G24 gene	73874	4930419G24Rik	0	0	0	0
4930423M02Rik	1	4930423M02Rik	0	0	4930423M02Rik	RIKEN cDNA 4930423M02 gene	73872	4930423M02Rik	0	0	0	0
4930425K10Rik	1	4930425K10Rik	0	0	4930425K10Rik	RIKEN cDNA 4930425K10 gene	73865	4930425K10Rik	0	0	0	0
4930425L21Rik	1	4930425L21Rik	0	0	4930425L21Rik	RIKEN cDNA 4930425L21 gene	75024	4930425L21Rik	0	0	0	0
4930425O10Rik	1	4930425O10Rik	0	0	4930425O10Rik	RIKEN cDNA 4930425O10 gene	74635	4930425O10Rik	0	0	0	0
4930426D05Rik	1	4930426D05Rik	0	0	4930426D05Rik	RIKEN cDNA 4930426D05 gene	74644	4930426D05Rik	0	0	0	0
4930426L09Rik	-1.6963	4930426L09Rik	-0.381196	0.381196	4930426L09Rik	RIKEN cDNA 4930426L09 gene	74629	4930426L09Rik	0.0492271	0.16963	0.933053	3.21517
4930427A07Rik	-1.31969	4930427A07Rik	-0.200101	0.200101	4930427A07Rik	RIKEN cDNA 4930427A07 gene	104732	4930427A07Rik	1.87346	2.47239	87.707	115.746
4930428D20Rik	1	4930428D20Rik	0	0	4930428D20Rik	RIKEN cDNA 4930428D20 gene	78110	4930428D20Rik	0	0	0	0
4930428E07Rik	1	4930428E07Rik	0	0	4930428E07Rik	RIKEN cDNA 4930428E07 gene	73867	4930428E07Rik	0	0	0	0
4930428G15Rik	1	4930428G15Rik	0	0	4930428G15Rik	RIKEN cDNA 4930428G15 gene	73856	4930428G15Rik	0	0	0	0
4930428O21Rik	1	4930428O21Rik	0	0	4930428O21Rik	RIKEN cDNA 4930428O21 gene	654809	4930428O21Rik	0	0	0	0
4930429B21Rik	-1.53149	4930429B21Rik	-0.30747	0.30747	4930429B21Rik	RIKEN cDNA 4930429B21 gene	67576	4930429B21Rik	0.216394	0.331406	5.59832	8.5738
4930429D17Rik	1	4930429D17Rik	0	0	4930429D17Rik	RIKEN cDNA 4930429D17 gene	74624	4930429D17Rik	0	0	0	0
4930429F11Rik	1	4930429F11Rik	0	0	4930429F11Rik	RIKEN cDNA 4930429F11 gene	74622	4930429F11Rik	0	0	0	0
4930429F24Rik	3.32414	4930429F24Rik	0.86649	-0.86649	4930429F24Rik	RIKEN cDNA 4930429F24 gene	74633	4930429F24Rik	2.01369	0.605778	39.1882	11.789
4930430A15Rik	1	4930430A15Rik	0	0	4930430A15Rik	RIKEN cDNA 4930430A15 gene	67575	4930430A15Rik	0	0	0	0
4930430F08Rik	-1.34838	4930430F08Rik	-0.215614	0.215614	4930430F08Rik	RIKEN cDNA 4930430F08 gene	68281	4930430F08Rik	3.26516	4.40268	107.301	144.683
4930430F21Rik	1	4930430F21Rik	0	0	4930430F21Rik	RIKEN cDNA 4930430F21 gene	73784	4930430F21Rik	0	0	0	0
4930430J02Rik	-2.0101	4930430J02Rik	-0.503633	0.503633	4930430J02Rik	RIKEN cDNA 4930430J02 gene	73772	4930430J02Rik	1.07236	2.15555	3.73221	7.50207
4930431F12Rik	1	4930431F12Rik	0	0	4930431F12Rik	RIKEN cDNA 4930431F12 gene	75783	4930431F12Rik	0	0.0351131	0	1.07172
4930431P03Rik	1	4930431P03Rik	0	0	4930431P03Rik	RIKEN cDNA 4930431P03 gene	73895	4930431P03Rik	0.0302741	0	0.933053	0
4930432J09Rik	1	4930432J09Rik	0	0	4930432J09Rik	RIKEN cDNA 4930432J09 gene	73877	4930432J09Rik	0.0214538	0.0246423	0.933053	1.07172
4930432K21Rik	1.64752	4930432K21Rik	0.360148	-0.360148	4930432K21Rik	RIKEN cDNA 4930432K21 gene	74666	4930432K21Rik	0.164752	0.0991806	5.59832	3.21517
4930432M17Rik	1	4930432M17Rik	0	0	4930432M17Rik	RIKEN cDNA 4930432M17 gene	619318	4930432M17Rik	0	0	0	0
4930433B08Rik	1	4930433B08Rik	0	0	4930433B08Rik	RIKEN cDNA 4930433B08 gene	73959	4930433B08Rik	0	0	0	0
4930433I11Rik	1	4930433I11Rik	0	0	4930433I11Rik	RIKEN cDNA 4930433I11 gene	243944	4930433I11Rik	0	0	0	0
4930433N12Rik	1	4930433N12Rik	0	0	4930433N12Rik	RIKEN cDNA 4930433N12 gene	114673	4930433N12Rik	0	0	0	0
4930434J06Rik	1	4930434J06Rik	0	0	4930434J06Rik	RIKEN cDNA 4930434J06 gene	74667	4930434J06Rik	0	0	0	0
4930435E12Rik	1	4930435E12Rik	0	0	4930435E12Rik	RIKEN cDNA 4930435E12 gene	74663	4930435E12Rik	0	0	0	0
4930438E09Rik	1	4930438E09Rik	0	0	4930438E09Rik	RIKEN cDNA 4930438E09 gene	73977	4930438E09Rik	0	0	0	0
4930440C22Rik	1	4930440C22Rik	0	0	4930440C22Rik	RIKEN cDNA 4930440C22 gene	74689	4930440C22Rik	0	0	0	0
4930440I19Rik	1	4930440I19Rik	0	0	4930440I19Rik	RIKEN cDNA 4930440I19 gene	78158	4930440I19Rik	0	0	0	0
4930441H08Rik	1	4930441H08Rik	0	0	4930441H08Rik	RIKEN cDNA 4930441H08 gene	78156	4930441H08Rik	0	0	0	0
4930441J16Rik	1	4930441J16Rik	0	0	4930441J16Rik	RIKEN cDNA 4930441J16 gene	73962	4930441J16Rik	0	0	0	0
4930442J19Rik	1	4930442J19Rik	0	0	4930442J19Rik	RIKEN cDNA 4930442J19 gene	74660	4930442J19Rik	0	0	0	0
4930442L01Rik	1	4930442L01Rik	0	0	4930442L01Rik	RIKEN cDNA 4930442L01 gene	67583	4930442L01Rik	0	0	0	0
4930443O20Rik	1	4930443O20Rik	0	0	4930443O20Rik	RIKEN cDNA 4930443O20 gene	74687	4930443O20Rik	0	0.0585225	0	1.07172
4930444F02Rik	1	4930444F02Rik	0	0	4930444F02Rik	RIKEN cDNA 4930444F02 gene	73968	4930444F02Rik	0	0	0	0
4930444G20Rik	1	4930444G20Rik	0	0	4930444G20Rik	RIKEN cDNA 4930444G20 gene	114671	4930444G20Rik	0.0402133	0	0.933053	0
4930444M15Rik	1	4930444M15Rik	0	0	4930444M15Rik	RIKEN cDNA 4930444M15 gene	75789	4930444M15Rik	0	0	0	0
4930444P10Rik	1	4930444P10Rik	0	0	4930444P10Rik	RIKEN cDNA 4930444P10 gene	75799	4930444P10Rik	0	0	0	0
4930445N18Rik	1	4930445N18Rik	0	0	4930445N18Rik	RIKEN cDNA 4930445N18 gene	73985	4930445N18Rik	0	0	0	0
4930447A16Rik	1	4930447A16Rik	0	0	4930447A16Rik	RIKEN cDNA 4930447A16 gene	74892	4930447A16Rik	0	0	0	0
4930447C04Rik	1	4930447C04Rik	0	0	4930447C04Rik	RIKEN cDNA 4930447C04 gene	75801	4930447C04Rik	0	0.0848061	0	2.14345
4930447F24Rik	-1.57572	4930447F24Rik	-0.328006	0.328006	4930447F24Rik	RIKEN cDNA 4930447F24 gene	76873	4930447F24Rik	0.068588	0.157572	0.932959	2.14336
4930447J18Rik	1	4930447J18Rik	0	0	4930447J18Rik	RIKEN cDNA 4930447J18 gene	73961	4930447J18Rik	0	0	0	0
4930447K03Rik	-1.14862	4930447K03Rik	-0.0999528	0.0999528	4930447K03Rik	RIKEN cDNA 4930447K03 gene	432745	4930447K03Rik	0.229419	0.263516	2.79916	3.21517
4930447M23Rik	1	4930447M23Rik	0	0	4930447M23Rik	RIKEN cDNA 4930447M23 gene	108871	4930447M23Rik	0	0	0	0
4930447N08Rik	1	4930447N08Rik	0	0	4930447N08Rik	RIKEN cDNA 4930447N08 gene	71647	4930447N08Rik	0	0	0	0
4930448C13Rik	1	4930448C13Rik	0	0	4930448C13Rik	RIKEN cDNA 4930448C13 gene	73972	4930448C13Rik	0	0	0	0
4930448F12Rik	1	4930448F12Rik	0	0	4930448F12Rik	RIKEN cDNA 4930448F12 gene	73992	4930448F12Rik	0	0	0	0
4930448H16Rik	1	4930448H16Rik	0	0	4930448H16Rik	RIKEN cDNA 4930448H16 gene	74872	4930448H16Rik	0	0	0	0
4930448I06Rik	1	4930448I06Rik	0	0	4930448I06Rik	RIKEN cDNA 4930448I06 gene	74897	4930448I06Rik	0	0	0	0
4930448I18Rik	1	4930448I18Rik	0	0	4930448I18Rik	RIKEN cDNA 4930448I18 gene	73965	4930448I18Rik	0	0	0	0
4930448K20Rik	1	4930448K20Rik	0	0	4930448K20Rik	RIKEN cDNA 4930448K20 gene	74662	4930448K20Rik	0	0	0	0
4930449E01Rik	1	4930449E01Rik	0	0	4930449E01Rik	RIKEN cDNA 4930449E01 gene	74864	4930449E01Rik	0	0	0	0
4930449E18Rik	1	4930449E18Rik	0	0	4930449E18Rik	RIKEN cDNA 4930449E18 gene	78120	4930449E18Rik	0	0	0	0
4930449I24Rik	1	4930449I24Rik	0	0	4930449I24Rik	RIKEN cDNA 4930449I24 gene	67410	4930449I24Rik	0	0	0	0
4930451G09Rik	1.3325	4930451G09Rik	0.20707	-0.20707	4930451G09Rik	RIKEN cDNA 4930451G09 gene	74684	4930451G09Rik	0.329527	0.247299	8.39748	9.64552
4930451I11Rik	1	4930451I11Rik	0	0	4930451I11Rik	RIKEN cDNA 4930451I11 gene	78118	4930451I11Rik	0	0	0	0
4930452A19Rik	1	4930452A19Rik	0	0	4930452A19Rik	RIKEN cDNA 4930452A19 gene	71092	4930452A19Rik	0	0	0	0
4930452B06Rik	-1.07205	4930452B06Rik	-0.0501844	0.0501844	4930452B06Rik	RIKEN cDNA 4930452B06 gene	74430	4930452B06Rik	0.370145	0.396813	13.9958	15.0041
4930452G13Rik	1	4930452G13Rik	0	0	4930452G13Rik	RIKEN cDNA 4930452G13 gene	73989	4930452G13Rik	0	0	0	0
4930452N14Rik	-3.60847	4930452N14Rik	-0.925694	0.925694	4930452N14Rik	RIKEN cDNA 4930452N14 gene	78112	4930452N14Rik	0	0.360847	0	2.14345
4930453H23Rik	1	4930453H23Rik	0	0	4930453H23Rik	RIKEN cDNA 4930453H23 gene	100503481	4930453H23Rik	0	0	0	0
4930453L07Rik	1	4930453L07Rik	0	0	4930453L07Rik	RIKEN cDNA 4930453L07 gene	74688	4930453L07Rik	0	0	0	0
4930453N24Rik	1.23824	4930453N24Rik	0.154148	-0.154148	4930453N24Rik	RIKEN cDNA 4930453N24 gene	67609	4930453N24Rik	34.3656	27.7535	571.962	461.913
4930455B14Rik	1	4930455B14Rik	0	0	4930455B14Rik	RIKEN cDNA 4930455B14 gene	74859	4930455B14Rik	0	0	0	0
4930455C13Rik	1.33649	4930455C13Rik	0.209227	-0.209227	4930455C13Rik	RIKEN cDNA 4930455C13 gene	73990	4930455C13Rik	8.51236	6.36917	101.703	76.0966
4930455D15Rik	1	4930455D15Rik	0	0	4930455D15Rik	RIKEN cDNA 4930455D15 gene	75795	4930455D15Rik	0	0	0	0
4930455F16Rik	1	4930455F16Rik	0	0	4930455F16Rik	RIKEN cDNA 4930455F16 gene	76397	4930455F16Rik	0	0	0	0
4930455G09Rik	-1.14862	4930455G09Rik	-0.0999531	0.0999531	4930455G09Rik	RIKEN cDNA 4930455G09 gene	78917	4930455G09Rik	1.0571	1.21421	6.53137	7.50207
4930455H04Rik	1	4930455H04Rik	0	0	4930455H04Rik	RIKEN cDNA 4930455H04 gene	74654	4930455H04Rik	0	0	0	0
4930455J16Rik	1	4930455J16Rik	0	0	4930455J16Rik	RIKEN cDNA 4930455J16 gene	67585	4930455J16Rik	0	0	0	0
4930456L15Rik	1	4930456L15Rik	0	0	4930456L15Rik	RIKEN cDNA 4930456L15 gene	71650	4930456L15Rik	0	0	0	0
4930459C07Rik	1.26131	4930459C07Rik	0.167461	-0.167461	4930459C07Rik	RIKEN cDNA 4930459C07 gene	74881	4930459C07Rik	0.126131	0	1.86611	0
4930459L07Rik	1	4930459L07Rik	0	0	4930459L07Rik	RIKEN cDNA 4930459L07 gene	78163	4930459L07Rik	0	0	0	0
4930461G14Rik	1.10688	4930461G14Rik	0.0732494	-0.0732494	4930461G14Rik	RIKEN cDNA 4930461G14 gene	74879	4930461G14Rik	0.110688	0	0.933053	0
4930463O16Rik	1	4930463O16Rik	0	0	4930463O16Rik	RIKEN cDNA 4930463O16 gene	75804	4930463O16Rik	0	0	0	0
4930465K10Rik	1	4930465K10Rik	0	0	4930465K10Rik	RIKEN cDNA 4930465K10 gene	67640	4930465K10Rik	0.0597543	0	0.933053	0
4930465M20Rik	1	4930465M20Rik	0	0	4930465M20Rik	RIKEN cDNA 4930465M20 gene	74968	4930465M20Rik	0	0	0	0
4930467D21Rik	1	4930467D21Rik	0	0	4930467D21Rik	RIKEN cDNA 4930467D21 gene	75814	4930467D21Rik	0	0	0	0
4930467E23Rik	1	4930467E23Rik	0	0	4930467E23Rik	RIKEN cDNA 4930467E23 gene	626415	4930467E23Rik	0	0	0	0
4930467K11Rik	1.23097	4930467K11Rik	0.149898	-0.149898	4930467K11Rik	RIKEN cDNA 4930467K11 gene	74928	4930467K11Rik	0.123097	0	0.933053	0
4930469G21Rik	1	4930469G21Rik	0	0	4930469G21Rik	RIKEN cDNA 4930469G21 gene	100502590	4930469G21Rik	0	0	0	0
4930470H14Rik	1.48004	4930470H14Rik	0.282818	-0.282818	4930470H14Rik	RIKEN cDNA 4930470H14 gene	75815	4930470H14Rik	1.40055	0.946292	31.7238	21.4345
4930470O06Rik	1	4930470O06Rik	0	0	4930470O06Rik	RIKEN cDNA 4930470O06 gene	75017	4930470O06Rik	0	0	0	0
4930470P17Rik	1	4930470P17Rik	0	0	4930470P17Rik	RIKEN cDNA 4930470P17 gene	67637	4930470P17Rik	0	0	0	0
4930471C04Rik	1	4930471C04Rik	0	0	4930471C04Rik	RIKEN cDNA 4930471C04 gene	78176	4930471C04Rik	0	0	0	0
4930471G03Rik	1	4930471G03Rik	0	0	4930471G03Rik	RIKEN cDNA 4930471G03 gene	74966	4930471G03Rik	0	0	0	0
4930471M09Rik	1	4930471M09Rik	0	0	4930471M09Rik	RIKEN cDNA 4930471M09 gene	75787	4930471M09Rik	0	0	0	0
4930473A02Rik	1.56706	4930473A02Rik	0.324028	-0.324028	4930473A02Rik	RIKEN cDNA 4930473A02 gene	321014	4930473A02Rik	0.471676	0.300995	8.39876	5.35957
4930473O22Rik	1	4930473O22Rik	0	0	4930473O22Rik	RIKEN cDNA 4930473O22 gene	75025	4930473O22Rik	0	0	0	0
4930474G06Rik	1	4930474G06Rik	0	0	4930474G06Rik	RIKEN cDNA 4930474G06 gene	320624	4930474G06Rik	0	0	0	0
4930474H20Rik	1	4930474H20Rik	0	0	4930474H20Rik	RIKEN cDNA 4930474H20 gene	74967	4930474H20Rik	0	0	0	0
4930474M22Rik	4.71235	4930474M22Rik	1.11822	-1.11822	4930474M22Rik	RIKEN cDNA 4930474M22 gene	74917	4930474M22Rik	0.471235	0	2.79916	0
4930474N05Rik	1	4930474N05Rik	0	0	4930474N05Rik	RIKEN cDNA 4930474N05 gene	218921	4930474N05Rik	0	0	0	0
4930474N09Rik	1	4930474N09Rik	0	0	4930474N09Rik	RIKEN cDNA 4930474N09 gene	67639	4930474N09Rik	0	0.0747742	0	1.07172
4930477N07Rik	1	4930477N07Rik	0	0	4930477N07Rik	RIKEN cDNA 4930477N07 gene	74905	4930477N07Rik	0	0	0	0
4930478L05Rik	1	4930478L05Rik	0	0	4930478L05Rik	RIKEN cDNA 4930478L05 gene	75818	4930478L05Rik	0.0375815	0	0.933053	0
4930478P22Rik	1	4930478P22Rik	0	0	4930478P22Rik	RIKEN cDNA 4930478P22 gene	74429	4930478P22Rik	0	0	0	0
4930479D17Rik	1	4930479D17Rik	0	0	4930479D17Rik	RIKEN cDNA 4930479D17 gene	74925	4930479D17Rik	0	0	0	0
4930480E11Rik	1	4930480E11Rik	0	0	4930480E11Rik	RIKEN cDNA 4930480E11 gene	74910	4930480E11Rik	0	0	0	0
4930480G23Rik	-1.91437	4930480G23Rik	-0.468434	0.468434	4930480G23Rik	RIKEN cDNA 4930480G23 gene	74988	4930480G23Rik	0.179778	0.344161	2.79916	5.35862
4930480K15Rik	1	4930480K15Rik	0	0	4930480K15Rik	RIKEN cDNA 4930480K15 gene	78800	4930480K15Rik	0	0	0	0
4930480K23Rik	1	4930480K23Rik	0	0	4930480K23Rik	RIKEN cDNA 4930480K23 gene	75016	4930480K23Rik	0.0402323	0.0462116	1.86611	2.14345
4930480M12Rik	1	4930480M12Rik	0	0	4930480M12Rik	RIKEN cDNA 4930480M12 gene	74930	4930480M12Rik	0	0	0	0
4930481A15Rik	1.61486	4930481A15Rik	0.345706	-0.345706	4930481A15Rik	RIKEN cDNA 4930481A15 gene	74931	4930481A15Rik	0.766343	0.474556	13.9958	7.50207
4930482G09Rik	1	4930482G09Rik	0	0	4930482G09Rik	RIKEN cDNA 4930482G09 gene	75001	4930482G09Rik	0	0	0	0
4930483J18Rik	1	4930483J18Rik	0	0	4930483J18Rik	RIKEN cDNA 4930483J18 gene	67638	4930483J18Rik	0.0711688	0	0.933053	0
4930483K19Rik	-1.43577	4930483K19Rik	-0.260915	0.260915	4930483K19Rik	RIKEN cDNA 4930483K19 gene	74953	4930483K19Rik	0.489723	0.703132	7.46443	10.7172
4930483O08Rik	1	4930483O08Rik	0	0	4930483O08Rik	RIKEN cDNA 4930483O08 gene	74970	4930483O08Rik	0	0.0881617	0	1.07172
4930484H19Rik	1	4930484H19Rik	0	0	4930484H19Rik	RIKEN cDNA 4930484H19 gene	75813	4930484H19Rik	0	0	0	0
4930486F22Rik	1	4930486F22Rik	0	0	4930486F22Rik	RIKEN cDNA 4930486F22 gene	78170	4930486F22Rik	0	0	0	0
4930486I03Rik	1	4930486I03Rik	0	0	4930486I03Rik	RIKEN cDNA 4930486I03 gene	75028	4930486I03Rik	0	0	0	0
4930486L24Rik	-3.44588	4930486L24Rik	-0.892435	0.892435	4930486L24Rik	RIKEN cDNA 4930486L24 gene	214639	4930486L24Rik	0.324173	1.11706	5.59832	19.291
4930487D11Rik	1	4930487D11Rik	0	0	4930487D11Rik	RIKEN cDNA 4930487D11 gene	78172	4930487D11Rik	0	0	0	0
4930487H11Rik	-3.16957	4930487H11Rik	-0.832144	0.832144	4930487H11Rik	RIKEN cDNA 4930487H11 gene	74992	4930487H11Rik	0	0.316957	0	3.21517
4930488B22Rik	1	4930488B22Rik	0	0	4930488B22Rik	RIKEN cDNA 4930488B22 gene	74971	4930488B22Rik	0	0	0	0
4930488L21Rik	1	4930488L21Rik	0	0	4930488L21Rik	RIKEN cDNA 4930488L21 gene	75809	4930488L21Rik	0	0	0	0
4930500F04Rik	1	4930500F04Rik	0	0	4930500F04Rik	RIKEN cDNA 4930500F04 gene	70969	4930500F04Rik	0	0	0	0
4930500L23Rik	1	4930500L23Rik	0	0	4930500L23Rik	RIKEN cDNA 4930500L23 gene	74973	4930500L23Rik	0	0	0	0
4930502A04Rik	-1.10525	4930502A04Rik	-0.0721864	0.0721864	4930502A04Rik	RIKEN cDNA 4930502A04 gene	74951	4930502A04Rik	0	0.110525	0	1.07172
4930502E09Rik	-2.6604	4930502E09Rik	-0.705822	0.705822	4930502E09Rik	RIKEN cDNA 4930502E09 gene	74995	4930502E09Rik	0	0.26604	0	2.14345
4930502E18Rik	1	4930502E18Rik	0	0	4930502E18Rik	RIKEN cDNA 4930502E18 gene	75013	4930502E18Rik	0	0.0727318	0	1.07172
4930503B20Rik	-1.79852	4930503B20Rik	-0.423405	0.423405	4930503B20Rik	RIKEN cDNA 4930503B20 gene	75015	4930503B20Rik	0	0.179852	0	2.14345
4930503E14Rik	1	4930503E14Rik	0	0	4930503E14Rik	RIKEN cDNA 4930503E14 gene	74954	4930503E14Rik	0	0	0	0
4930503E24Rik	1	4930503E24Rik	0	0	4930503E24Rik	RIKEN cDNA 4930503E24 gene	75030	4930503E24Rik	0	0	0	0
4930503F20Rik	1	4930503F20Rik	0	0	4930503F20Rik	RIKEN cDNA 4930503F20 gene	218902	4930503F20Rik	0	0	0	0
4930503H13Rik	1	4930503H13Rik	0	0	4930503H13Rik	RIKEN cDNA 4930503H13 gene	74941	4930503H13Rik	0	0	0	0
4930503L19Rik	1.15489	4930503L19Rik	0.103881	-0.103881	4930503L19Rik	RIKEN cDNA 4930503L19 gene	269033	4930503L19Rik	1.95929	1.69651	60.6485	52.5145
4930503O07Rik	1.72204	4930503O07Rik	0.392059	-0.392059	4930503O07Rik	RIKEN cDNA 4930503O07 gene	74942	4930503O07Rik	0.172204	0	0.933053	0
4930504C09Rik	1	4930504C09Rik	0	0	4930504C09Rik	RIKEN cDNA 4930504C09 gene	75076	4930504C09Rik	0	0	0	0
4930504O13Rik	1	4930504O13Rik	0	0	4930504O13Rik	RIKEN cDNA 4930504O13 gene	403200	4930504O13Rik	0	0	0	0
4930505A04Rik	1.74122	4930505A04Rik	0.40005	-0.40005	4930505A04Rik	RIKEN cDNA 4930505A04 gene	75087	4930505A04Rik	0.176196	0.101191	1.86611	1.07172
4930505G20Rik	1	4930505G20Rik	0	0	4930505G20Rik	RIKEN cDNA 4930505G20 gene	75088	4930505G20Rik	0	0	0	0
4930505K13Rik	1	4930505K13Rik	0	0	4930505K13Rik	RIKEN cDNA 4930505K13 gene	75073	4930505K13Rik	0	0	0	0
4930505K14Rik	1	4930505K14Rik	0	0	4930505K14Rik	RIKEN cDNA 4930505K14 gene	78015	4930505K14Rik	0	0	0	0
4930506A18Rik	1	4930506A18Rik	0	0	4930506A18Rik	RIKEN cDNA 4930506A18 gene	75044	4930506A18Rik	0.0797005	0	0.92966	0
4930506C21Rik	-3.78152	4930506C21Rik	-0.959483	0.959483	4930506C21Rik	RIKEN cDNA 4930506C21 gene	75060	4930506C21Rik	0	0.378152	0	4.2869
4930507D05Rik	-1.14862	4930507D05Rik	-0.0999524	0.0999524	4930507D05Rik	RIKEN cDNA 4930507D05 gene	74706	4930507D05Rik	0.505919	0.58111	14.9289	17.1476
4930507D10Rik	1	4930507D10Rik	0	0	4930507D10Rik	RIKEN cDNA 4930507D10 gene	75043	4930507D10Rik	0	0	0	0
4930509E16Rik	1	4930509E16Rik	0	0	4930509E16Rik	RIKEN cDNA 4930509E16 gene	75115	4930509E16Rik	0	0	0	0
4930509J09Rik	1	4930509J09Rik	0	0	4930509J09Rik	RIKEN cDNA 4930509J09 gene	74693	4930509J09Rik	0	0	0	0
4930509K18Rik	1	4930509K18Rik	0	0	4930509K18Rik	RIKEN cDNA 4930509K18 gene	75819	4930509K18Rik	0	0	0	0
4930511A02Rik	1	4930511A02Rik	0	0	4930511A02Rik	RIKEN cDNA 4930511A02 gene	74712	4930511A02Rik	0	0	0	0
4930511A08Rik	3.52433	4930511A08Rik	0.908675	-0.908675	4930511A08Rik	RIKEN cDNA 4930511A08 gene	78178	4930511A08Rik	0.352433	0	0.933066	0
4930511E03Rik	1.39298	4930511E03Rik	0.239086	-0.239086	4930511E03Rik	RIKEN cDNA 4930511E03 gene	78773	4930511E03Rik	0.248195	0.178176	7.46443	5.35862
4930511M06Rik	-2.49356	4930511M06Rik	-0.659103	0.659103	4930511M06Rik	RIKEN cDNA 4930511M06 gene	75084	4930511M06Rik	0.102752	0.256218	3.73221	6.43035
4930512B01Rik	1	4930512B01Rik	0	0	4930512B01Rik	RIKEN cDNA 4930512B01 gene	74724	4930512B01Rik	0	0	0	0
4930512J16Rik	1	4930512J16Rik	0	0	4930512J16Rik	RIKEN cDNA 4930512J16 gene	75131	4930512J16Rik	0	0	0	0
4930512M02Rik	1	4930512M02Rik	0	0	4930512M02Rik	RIKEN cDNA 4930512M02 gene	100503589	4930512M02Rik	0	0	0	0
4930513D17Rik	1	4930513D17Rik	0	0	4930513D17Rik	RIKEN cDNA 4930513D17 gene	75095	4930513D17Rik	0	0	0	0
4930513N10Rik	2.129	4930513N10Rik	0.545089	-0.545089	4930513N10Rik	RIKEN cDNA 4930513N10 gene	319960	4930513N10Rik	0.532185	0.249969	20.5354	9.64552
4930513O06Rik	1	4930513O06Rik	0	0	4930513O06Rik	RIKEN cDNA 4930513O06 gene	75125	4930513O06Rik	0	0	0	0
4930515B02Rik	1	4930515B02Rik	0	0	4930515B02Rik	RIKEN cDNA 4930515B02 gene	75128	4930515B02Rik	0	0	0	0
4930515G01Rik	-1.8378	4930515G01Rik	-0.438989	0.438989	4930515G01Rik	RIKEN cDNA 4930515G01 gene	67642	4930515G01Rik	0.301942	0.554908	4.66527	8.5738
4930515G16Rik	1	4930515G16Rik	0	0	4930515G16Rik	myc induced nuclear antigen pseudogene	75070	4930515G16Rik	0	0	0	0
4930515L03Rik	1	4930515L03Rik	0	0	4930515L03Rik	RIKEN cDNA 4930515L03 gene	75069	4930515L03Rik	0	0	0	0
4930515L19Rik	1	4930515L19Rik	0	0	4930515L19Rik	RIKEN cDNA 4930515L19 gene	75133	4930515L19Rik	0	0	0	0
4930517E11Rik	1	4930517E11Rik	0	0	4930517E11Rik	RIKEN cDNA 4930517E11 gene	74702	4930517E11Rik	0	0	0	0
4930517M08Rik	1	4930517M08Rik	0	0	4930517M08Rik	RIKEN cDNA 4930517M08 gene	75117	4930517M08Rik	0	0	0	0
4930518J21Rik	1	4930518J21Rik	0	0	4930518J21Rik	RIKEN cDNA 4930518J21 gene	75123	4930518J21Rik	0	0	0	0
4930518P08Rik	1	4930518P08Rik	0	0	4930518P08Rik	RIKEN cDNA 4930518P08 gene	71654	4930518P08Rik	0	0	0	0
4930519D14Rik	1	4930519D14Rik	0	0	4930519D14Rik	RIKEN cDNA 4930519D14 gene	75090	4930519D14Rik	0	0	0	0
4930519F09Rik	1	4930519F09Rik	0	0	4930519F09Rik	RIKEN cDNA 4930519F09 gene	114676	4930519F09Rik	0	0.0540359	0	1.07172
4930519F16Rik	1	4930519F16Rik	0	0	4930519F16Rik	RIKEN cDNA 4930519F16 gene	75106	4930519F16Rik	0	0	0	0
4930519F24Rik	1	4930519F24Rik	0	0	4930519F24Rik	RIKEN cDNA 4930519F24 gene	108970	4930519F24Rik	0	0	0	0
4930519G04Rik	1	4930519G04Rik	0	0	4930519G04Rik	RIKEN cDNA 4930519G04 gene	67593	4930519G04Rik	0.0685374	0.0787236	1.86611	2.14345
4930519H02Rik	1	4930519H02Rik	0	0	4930519H02Rik	RIKEN cDNA 4930519H02 gene	75058	4930519H02Rik	0	0	0	0
4930519K11Rik	1	4930519K11Rik	0	0	4930519K11Rik	RIKEN cDNA 4930519K11 gene	78019	4930519K11Rik	0	0	0	0
4930520O04Rik	1.42316	4930520O04Rik	0.254549	-0.254549	4930520O04Rik	RIKEN cDNA 4930520O04 gene	75116	4930520O04Rik	0.142316	0.0817256	1.86583	1.07146
4930520P13Rik	1	4930520P13Rik	0	0	4930520P13Rik	RIKEN cDNA 4930520P13 gene	75086	4930520P13Rik	0	0	0	0
4930521E06Rik	1	4930521E06Rik	0	0	4930521E06Rik	RIKEN cDNA 4930521E06 gene	75066	4930521E06Rik	0	0	0	0
4930522H14Rik	1	4930522H14Rik	0	0	4930522H14Rik	RIKEN cDNA 4930522H14 gene	67646	4930522H14Rik	0.0970896	0	0.933053	0
4930522O17Rik	1	4930522O17Rik	0	0	4930522O17Rik	RIKEN cDNA 4930522O17 gene	78180	4930522O17Rik	0	0	0	0
4930523C07Rik	1.12476	4930523C07Rik	0.0848054	-0.0848054	4930523C07Rik	RIKEN cDNA 4930523C07 gene	67647	4930523C07Rik	6.32389	5.62246	356.427	316.159
4930523O13Rik	1	4930523O13Rik	0	0	4930523O13Rik	RIKEN cDNA 4930523O13 gene	74726	4930523O13Rik	0	0	0	0
4930524B15Rik	1	4930524B15Rik	0	0	4930524B15Rik	RIKEN cDNA 4930524B15 gene	67592	4930524B15Rik	0.0358795	0.041212	0.933053	1.07172
4930524B17Rik	1	4930524B17Rik	0	0	4930524B17Rik	RIKEN cDNA 4930524B17 gene	74725	4930524B17Rik	0	0	0	0
4930524C18Rik	1	4930524C18Rik	0	0	4930524C18Rik	RIKEN cDNA 4930524C18 gene	75822	4930524C18Rik	0	0	0	0
4930524N10Rik	1	4930524N10Rik	0	0	4930524N10Rik	RIKEN cDNA 4930524N10 gene	75071	4930524N10Rik	0	0	0	0
4930524O05Rik	1	4930524O05Rik	0	0	4930524O05Rik	RIKEN cDNA 4930524O05 gene	75096	4930524O05Rik	0	0	0	0
4930524O08Rik	1	4930524O08Rik	0	0	4930524O08Rik	RIKEN cDNA 4930524O08 gene	74700	4930524O08Rik	0	0	0	0
4930525C09Rik	1	4930525C09Rik	0	0	4930525C09Rik	RIKEN cDNA 4930525C09 gene	78127	4930525C09Rik	0	0	0	0
4930525D18Rik	1	4930525D18Rik	0	0	4930525D18Rik	RIKEN cDNA 4930525D18 gene	75100	4930525D18Rik	0	0	0	0
4930525G20Rik	-1.37834	4930525G20Rik	-0.231468	0.231468	4930525G20Rik	RIKEN cDNA 4930525G20 gene	320163	4930525G20Rik	0.112879	0.155586	4.66527	6.43035
4930526H09Rik	1	4930526H09Rik	0	0	4930526H09Rik	"predicted gene, 38397"	75139	4930526H09Rik	0	0	0	0
4930526I15Rik	1.15626	4930526I15Rik	0.104731	-0.104731	4930526I15Rik	RIKEN cDNA 4930526I15 gene	75135	4930526I15Rik	7.26568	6.28379	102.636	88.9532
4930526L06Rik	1	4930526L06Rik	0	0	4930526L06Rik	RIKEN cDNA 4930526L06 gene	75138	4930526L06Rik	0.0777073	0	0.933053	0
4930527F14Rik	1	4930527F14Rik	0	0	4930527F14Rik	RIKEN cDNA 4930527F14 gene	67651	4930527F14Rik	0	0	0	0
4930527G23Rik	1	4930527G23Rik	0	0	4930527G23Rik	RIKEN cDNA 4930527G23 gene	78199	4930527G23Rik	0	0	0	0
4930528A17Rik	-1.14862	4930528A17Rik	-0.0999525	0.0999525	4930528A17Rik	RIKEN cDNA 4930528A17 gene	67735	4930528A17Rik	0.196881	0.226142	5.59832	6.43035
4930528D03Rik	1	4930528D03Rik	0	0	4930528D03Rik	RIKEN cDNA 4930528D03 gene	75223	4930528D03Rik	0.0610958	0.070176	0.933053	1.07172
4930528G23Rik	1	4930528G23Rik	0	0	4930528G23Rik	RIKEN cDNA 4930528G23 gene	75831	4930528G23Rik	0	0	0	0
4930528H21Rik	1	4930528H21Rik	0	0	4930528H21Rik	RIKEN cDNA 4930528H21 gene	78034	4930528H21Rik	0	0	0	0
4930528P14Rik	1	4930528P14Rik	0	0	4930528P14Rik	RIKEN cDNA 4930528P14 gene	78193	4930528P14Rik	0	0	0	0
4930529C04Rik	1	4930529C04Rik	0	0	4930529C04Rik	RIKEN cDNA 4930529C04 gene	619677	4930529C04Rik	0	0	0	0
4930529K09Rik	1	4930529K09Rik	0	0	4930529K09Rik	RIKEN cDNA 4930529K09 gene	75155	4930529K09Rik	0	0	0	0
4930529L06Rik	1	4930529L06Rik	0	0	4930529L06Rik	RIKEN cDNA 4930529L06 gene	78023	4930529L06Rik	0	0	0	0
4930532I03Rik	1	4930532I03Rik	0	0	4930532I03Rik	RIKEN cDNA 4930532I03 gene	75833	4930532I03Rik	0	0	0	0
4930532M18Rik	1	4930532M18Rik	0	0	4930532M18Rik	RIKEN cDNA 4930532M18 gene	75233	4930532M18Rik	0	0	0	0
4930533B01Rik	1	4930533B01Rik	0	0	4930533B01Rik	RIKEN cDNA 4930533B01 gene	75166	4930533B01Rik	0	0	0	0
4930533N22Rik	1	4930533N22Rik	0	0	4930533N22Rik	RIKEN cDNA 4930533N22 gene	75205	4930533N22Rik	0.0953786	0	1.86611	0
4930533P14Rik	1	4930533P14Rik	0	0	4930533P14Rik	RIKEN cDNA 4930533P14 gene	75159	4930533P14Rik	0	0	0	0
4930538K18Rik	1.11936	4930538K18Rik	0.0813344	-0.0813344	4930538K18Rik	RIKEN cDNA 4930538K18 gene	75180	4930538K18Rik	0.43686	0.390278	8.39748	7.50207
4930539C22Rik	1	4930539C22Rik	0	0	4930539C22Rik	RIKEN cDNA 4930539C22 gene	75208	4930539C22Rik	0	0	0	0
4930539E08Rik	1	4930539E08Rik	0	0	4930539E08Rik	RIKEN cDNA 4930539E08 gene	207819	4930539E08Rik	0.0857511	0.0656637	5.59832	4.2869
4930539J05Rik	-4.97735	4930539J05Rik	-1.15769	1.15769	4930539J05Rik	RIKEN cDNA 4930539J05 gene	319587	4930539J05Rik	0.660082	3.28546	2.79916	13.9324
4930539M17Rik	1	4930539M17Rik	0	0	4930539M17Rik	RIKEN cDNA 4930539M17 gene	75149	4930539M17Rik	0	0	0	0
4930539N22Rik	1	4930539N22Rik	0	0	4930539N22Rik	RIKEN cDNA 4930539N22 gene	75203	4930539N22Rik	0	0	0	0
4930540M03Rik	1	4930540M03Rik	0	0	4930540M03Rik	RIKEN cDNA 4930540M03 gene	78025	4930540M03Rik	0	0	0	0
4930542C21Rik	1	4930542C21Rik	0	0	4930542C21Rik	RIKEN cDNA 4930542C21 gene	75175	4930542C21Rik	0	0	0	0
4930542D17Rik	1	4930542D17Rik	0	0	4930542D17Rik	RIKEN cDNA 4930542D17 gene	75211	4930542D17Rik	0	0	0	0
4930543E12Rik	1	4930543E12Rik	0	0	4930543E12Rik	RIKEN cDNA 4930543E12 gene	75239	4930543E12Rik	0.0516226	0	0.933053	0
4930543N07Rik	1	4930543N07Rik	0	0	4930543N07Rik	RIKEN cDNA 4930543N07 gene	75187	4930543N07Rik	0	0	0	0
4930544D05Rik	1	4930544D05Rik	0	0	4930544D05Rik	RIKEN cDNA 4930544D05 gene	668433	4930544D05Rik	0	0	0	0
4930544G11Rik	1	4930544G11Rik	0	0	4930544G11Rik	RIKEN cDNA 4930544G11 gene	67653	4930544G11Rik	0	0	0	0
4930544M13Rik	1	4930544M13Rik	0	0	4930544M13Rik	RIKEN cDNA 4930544M13 gene	75161	4930544M13Rik	0	0	0	0
4930545E07Rik	1	4930545E07Rik	0	0	4930545E07Rik	RIKEN cDNA 4930545E07 gene	75162	4930545E07Rik	0	0	0	0
4930545H06Rik	1	4930545H06Rik	0	0	4930545H06Rik	RIKEN cDNA 4930545H06 gene	75148	4930545H06Rik	0	0	0	0
4930545L23Rik	1	4930545L23Rik	0	0	4930545L23Rik	RIKEN cDNA 4930545L23 gene	78805	4930545L23Rik	0	0.0314291	0	1.07172
4930546C10Rik	1	4930546C10Rik	0	0	4930546C10Rik	RIKEN cDNA 4930546C10 gene	78931	4930546C10Rik	0	0	0	0
4930546K05Rik	1	4930546K05Rik	0	0	4930546K05Rik	RIKEN cDNA 4930546K05 gene	78194	4930546K05Rik	0	0.0648763	0	3.21517
4930547E08Rik	1	4930547E08Rik	0	0	4930547E08Rik	RIKEN cDNA 4930547E08 gene	78031	4930547E08Rik	0	0	0	0
4930547E14Rik	1	4930547E14Rik	0	0	4930547E14Rik	RIKEN cDNA 4930547E14 gene	75145	4930547E14Rik	0	0	0	0
4930548G14Rik	1	4930548G14Rik	0	0	4930548G14Rik	RIKEN cDNA 4930548G14 gene	75281	4930548G14Rik	0	0	0	0
4930548H24Rik	-1.1859	4930548H24Rik	-0.122991	0.122991	4930548H24Rik	RIKEN cDNA 4930548H24 gene	67656	4930548H24Rik	0	0.11859	0	2.14345
4930548J01Rik	1	4930548J01Rik	0	0	4930548J01Rik	RIKEN cDNA 4930548J01 gene	78043	4930548J01Rik	0	0	0	0
4930548K13Rik	1	4930548K13Rik	0	0	4930548K13Rik	RIKEN cDNA 4930548K13 gene	75360	4930548K13Rik	0	0	0	0
4930549C01Rik	1	4930549C01Rik	0	0	4930549C01Rik	RIKEN cDNA 4930549C01 gene	67663	4930549C01Rik	0	0	0	0
4930549C15Rik	1	4930549C15Rik	0	0	4930549C15Rik	RIKEN cDNA 4930549C15 gene	75243	4930549C15Rik	0	0	0	0
4930549G23Rik	-1.91437	4930549G23Rik	-0.468434	0.468434	4930549G23Rik	RIKEN cDNA 4930549G23 gene	75286	4930549G23Rik	1.54136	2.95073	8.39748	16.0759
4930550C14Rik	1.08826	4930550C14Rik	0.0610119	-0.0610119	4930550C14Rik	RIKEN cDNA 4930550C14 gene	75311	4930550C14Rik	0.612153	0.562506	9.33053	8.5738
4930550C17Rik	1	4930550C17Rik	0	0	4930550C17Rik	RIKEN cDNA 4930550C17 gene	75245	4930550C17Rik	0	0	0	0
4930550L24Rik	-2.11844	4930550L24Rik	-0.541501	0.541501	4930550L24Rik	RIKEN cDNA 4930550L24 gene	75352	4930550L24Rik	0.0922168	0.211844	1.86611	4.2869
4930552N02Rik	1	4930552N02Rik	0	0	4930552N02Rik	RIKEN cDNA 4930552N02 gene	75367	4930552N02Rik	0	0	0	0
4930552P12Rik	1	4930552P12Rik	0	0	4930552P12Rik	RIKEN cDNA 4930552P12 gene	77594	4930552P12Rik	0.0274344	0.0315117	0.933053	1.07172
4930553C11Rik	1	4930553C11Rik	0	0	4930553C11Rik	RIKEN cDNA 4930553C11 gene	75315	4930553C11Rik	0	0	0	0
4930553E22Rik	1	4930553E22Rik	0	0	4930553E22Rik	RIKEN cDNA 4930553E22 gene	75247	4930553E22Rik	0	0	0	0
4930554C24Rik	1	4930554C24Rik	0	0	4930554C24Rik	RIKEN cDNA 4930554C24 gene	75253	4930554C24Rik	0	0	0	0
4930554G24Rik	1	4930554G24Rik	0	0	4930554G24Rik	RIKEN cDNA 4930554G24 gene	75280	4930554G24Rik	0	0	0	0
4930554H23Rik	1	4930554H23Rik	0	0	4930554H23Rik	RIKEN cDNA 4930554H23 gene	77631	4930554H23Rik	0	0	0	0
4930554I06Rik	1	4930554I06Rik	0	0	4930554I06Rik	RIKEN cDNA 4930554I06 gene	75354	4930554I06Rik	0	0	0	0
4930555B11Rik	1	4930555B11Rik	0	0	4930555B11Rik	RIKEN cDNA 4930555B11 gene	75279	4930555B11Rik	0	0	0	0
4930555B12Rik	1	4930555B12Rik	0	0	4930555B12Rik	RIKEN cDNA 4930555B12 gene	78086	4930555B12Rik	0	0	0	0
4930555G01Rik	1	4930555G01Rik	0	0	4930555G01Rik	RIKEN cDNA 4930555G01 gene	108978	4930555G01Rik	0	0.0388513	0	1.07172
4930555G21Rik	1	4930555G21Rik	0	0	4930555G21Rik	RIKEN cDNA 4930555G21 gene	75252	4930555G21Rik	0	0	0	0
4930555K05Rik	1	4930555K05Rik	0	0	4930555K05Rik	RIKEN cDNA 4930555K05 gene	75361	4930555K05Rik	0	0	0	0
4930556C24Rik	-2.07643	4930556C24Rik	-0.527053	0.527053	4930556C24Rik	RIKEN cDNA 4930556C24 gene	75310	4930556C24Rik	0.0903879	0.207643	0.933053	2.14345
4930556G01Rik	-1.14862	4930556G01Rik	-0.0999519	0.0999519	4930556G01Rik	RIKEN cDNA 4930556G01 gene	75332	4930556G01Rik	0.277577	0.318831	2.79916	3.21517
4930556J02Rik	1	4930556J02Rik	0	0	4930556J02Rik	RIKEN cDNA 4930556J02 gene	75349	4930556J02Rik	0	0	0	0
4930556M19Rik	1.37742	4930556M19Rik	0.230983	-0.230983	4930556M19Rik	RIKEN cDNA 4930556M19 gene	75259	4930556M19Rik	0.404231	0.29347	11.1966	6.43035
4930556N09Rik	1	4930556N09Rik	0	0	4930556N09Rik	RIKEN cDNA 4930556N09 gene	75301	4930556N09Rik	0	0	0	0
4930556N13Rik	1	4930556N13Rik	0	0	4930556N13Rik	RIKEN cDNA 4930556N13 gene	75285	4930556N13Rik	0	0	0	0
4930557A04Rik	1	4930557A04Rik	0	0	4930557A04Rik	RIKEN cDNA 4930557A04 gene	385317	4930557A04Rik	0	0	0	0
4930557F10Rik	1	4930557F10Rik	0	0	4930557F10Rik	RIKEN cDNA 4930557F10 gene	75322	4930557F10Rik	0	0	0	0
4930557J02Rik	1	4930557J02Rik	0	0	4930557J02Rik	RIKEN cDNA 4930557J02 gene	75357	4930557J02Rik	0	0	0	0
4930557K07Rik	1	4930557K07Rik	0	0	4930557K07Rik	RIKEN cDNA 4930557K07 gene	78202	4930557K07Rik	0	0	0	0
4930558C23Rik	1	4930558C23Rik	0	0	4930558C23Rik	RIKEN cDNA 4930558C23 gene	67654	4930558C23Rik	0	0	0	0
4930558F17Rik	1	4930558F17Rik	0	0	4930558F17Rik	RIKEN cDNA 4930558F17 gene	75330	4930558F17Rik	0	0	0	0
4930558G05Rik	1	4930558G05Rik	0	0	4930558G05Rik	RIKEN cDNA 4930558G05 gene	75274	4930558G05Rik	0	0	0	0
4930558J18Rik	-1.56505	4930558J18Rik	-0.323104	0.323104	4930558J18Rik	RIKEN cDNA 4930558J18 gene	75323	4930558J18Rik	0.0340636	0.156505	0.933053	4.2869
4930558K02Rik	1	4930558K02Rik	0	0	4930558K02Rik	RIKEN cDNA 4930558K02 gene	75368	4930558K02Rik	0	0	0	0
4930559C10Rik	1	4930559C10Rik	0	0	4930559C10Rik	RIKEN cDNA 4930559C10 gene	75295	4930559C10Rik	0	0	0	0
4930562C15Rik	1	4930562C15Rik	0	0	4930562C15Rik	RIKEN cDNA 4930562C15 gene	78809	4930562C15Rik	0	0	0	0
4930562F07Rik	-1.06516	4930562F07Rik	-0.045535	0.045535	4930562F07Rik	RIKEN cDNA 4930562F07 gene	75255	4930562F07Rik	3.22468	3.4348	26.1251	28.9366
4930563D23Rik	1	4930563D23Rik	0	0	4930563D23Rik	RIKEN cDNA 4930563D23 gene	75328	4930563D23Rik	0	0	0	0
4930563E18Rik	1	4930563E18Rik	0	0	4930563E18Rik	RIKEN cDNA 4930563E18 gene	75370	4930563E18Rik	0	0	0	0
4930563E22Rik	-1.80497	4930563E22Rik	-0.425987	0.425987	4930563E22Rik	RIKEN cDNA 4930563E22 gene	75304	4930563E22Rik	0.141404	0.25523	6.53137	11.789
4930563F08Rik	1	4930563F08Rik	0	0	4930563F08Rik	RIKEN cDNA 4930563F08 gene	75369	4930563F08Rik	0	0	0	0
4930563H07Rik	1	4930563H07Rik	0	0	4930563H07Rik	RIKEN cDNA 4930563H07 gene	75347	4930563H07Rik	0	0	0	0
4930563M20Rik	1	4930563M20Rik	0	0	4930563M20Rik	RIKEN cDNA 4930563M20 gene	78213	4930563M20Rik	0	0	0	0
4930563M21Rik	1	4930563M21Rik	0	0	4930563M21Rik	RIKEN cDNA 4930563M21 gene	75258	4930563M21Rik	0	0	0	0
4930564B18Rik	1	4930564B18Rik	0	0	4930564B18Rik	glutamate rich 6B	75272	4930564B18Rik	0	0	0	0
4930564C03Rik	1	4930564C03Rik	0	0	4930564C03Rik	RIKEN cDNA 4930564C03 gene	75341	4930564C03Rik	0	0	0	0
4930564D02Rik	1	4930564D02Rik	0	0	4930564D02Rik	RIKEN cDNA 4930564D02 gene	75269	4930564D02Rik	0	0	0	0
4930565D16Rik	1	4930565D16Rik	0	0	4930565D16Rik	RIKEN cDNA 4930565D16 gene	75309	4930565D16Rik	0	0	0	0
4930565N06Rik	2.55882	4930565N06Rik	0.677739	-0.677739	4930565N06Rik	RIKEN cDNA 4930565N06 gene	68306	4930565N06Rik	0.255882	0.0653137	8.39748	2.14345
4930567H12Rik	1	4930567H12Rik	0	0	4930567H12Rik	RIKEN cDNA 4930567H12 gene	75930	4930567H12Rik	0	0	0	0
4930567H17Rik	1	4930567H17Rik	0	0	4930567H17Rik	RIKEN cDNA 4930567H17 gene	619303	4930567H17Rik	0	0	0	0
4930567J20Rik	1	4930567J20Rik	0	0	4930567J20Rik	RIKEN cDNA 4930567J20 gene	78221	4930567J20Rik	0	0	0	0
4930567K12Rik	1	4930567K12Rik	0	0	4930567K12Rik	RIKEN cDNA 4930567K12 gene	75845	4930567K12Rik	0	0	0	0
4930567K20Rik	1	4930567K20Rik	0	0	4930567K20Rik	RIKEN cDNA 4930567K20 gene	78056	4930567K20Rik	0	0	0	0
4930568D16Rik	1	4930568D16Rik	0	0	4930568D16Rik	RIKEN cDNA 4930568D16 gene	75859	4930568D16Rik	0	0	0	0
4930568E12Rik	1	4930568E12Rik	0	0	4930568E12Rik	RIKEN cDNA 4930568E12 gene	78219	4930568E12Rik	0	0	0	0
4930568G15Rik	1	4930568G15Rik	0	0	4930568G15Rik	RIKEN cDNA 4930568G15 gene	75857	4930568G15Rik	0	0	0	0
4930570G19Rik	1	4930570G19Rik	0	0	4930570G19Rik	RIKEN cDNA 4930570G19 gene	329782	4930570G19Rik	0	0.02471	0	1.07172
4930571K23Rik	1	4930571K23Rik	0	0	4930571K23Rik	RIKEN cDNA 4930571K23 gene	75861	4930571K23Rik	0	0	0	0
4930571O06Rik	1	4930571O06Rik	0	0	4930571O06Rik	RIKEN cDNA 4930571O06 gene	78048	4930571O06Rik	0	0	0	0
4930572K03Rik	1	4930572K03Rik	0	0	4930572K03Rik	RIKEN cDNA 4930572K03 gene	75916	4930572K03Rik	0	0	0	0
4930572O03Rik	1	4930572O03Rik	0	0	4930572O03Rik	RIKEN cDNA 4930572O03 gene	381715	4930572O03Rik	0	0.0754808	0	1.07172
4930572O13Rik	1	4930572O13Rik	0	0	4930572O13Rik	RIKEN cDNA 4930572O13 gene	75862	4930572O13Rik	0	0	0	0
4930573O16Rik	1	4930573O16Rik	0	0	4930573O16Rik	RIKEN cDNA 4930573O16 gene	78049	4930573O16Rik	0	0	0	0
4930577N17Rik	-1.28116	4930577N17Rik	-0.178724	0.178724	4930577N17Rik	RIKEN cDNA 4930577N17 gene	67746	4930577N17Rik	1.13605	1.45546	24.2594	31.08
4930578C19Rik	-2.29724	4930578C19Rik	-0.599952	0.599952	4930578C19Rik	RIKEN cDNA 4930578C19 gene	75905	4930578C19Rik	0.434529	0.998219	10.2636	23.5779
4930578E11Rik	1	4930578E11Rik	0	0	4930578E11Rik	RIKEN cDNA 4930578E11 gene	78058	4930578E11Rik	0	0	0	0
4930578I06Rik	1	4930578I06Rik	0	0	4930578I06Rik	RIKEN cDNA 4930578I06 gene	67750	4930578I06Rik	0.076473	0	0.933053	0
4930578M01Rik	1	4930578M01Rik	0	0	4930578M01Rik	RIKEN cDNA 4930578M01 gene	75951	4930578M01Rik	0	0	0	0
4930578N18Rik	1	4930578N18Rik	0	0	4930578N18Rik	RIKEN cDNA 4930578N18 gene	78215	4930578N18Rik	0	0	0	0
4930579F01Rik	1	4930579F01Rik	0	0	4930579F01Rik	RIKEN cDNA 4930579F01 gene	67741	4930579F01Rik	0	0	0	0
4930579G18Rik	-1.15355	4930579G18Rik	-0.10304	0.10304	4930579G18Rik	RIKEN cDNA 4930579G18 gene	75913	4930579G18Rik	0.0502145	0.115355	0.933053	2.14345
4930579G24Rik	-1.67371	4930579G24Rik	-0.371524	0.371524	4930579G24Rik	RIKEN cDNA 4930579G24 gene	75939	4930579G24Rik	2.49725	4.17967	65.3137	109.316
4930579H20Rik	1	4930579H20Rik	0	0	4930579H20Rik	RIKEN cDNA 4930579H20 gene	75855	4930579H20Rik	0	0	0	0
4930579J19Rik	1	4930579J19Rik	0	0	4930579J19Rik	RIKEN cDNA 4930579J19 gene	75854	4930579J19Rik	0	0	0	0
4930579K19Rik	-1.62721	4930579K19Rik	-0.3512	0.3512	4930579K19Rik	RIKEN cDNA 4930579K19 gene	75881	4930579K19Rik	0.801188	1.3037	11.1966	18.2193
4930579P08Rik	1	4930579P08Rik	0	0	4930579P08Rik	RIKEN cDNA 4930579P08 gene	75878	4930579P08Rik	0	0	0	0
4930581F22Rik	1.30592	4930581F22Rik	0.192531	-0.192531	4930581F22Rik	RIKEN cDNA 4930581F22 gene	78934	4930581F22Rik	0.25752	0.197195	8.39748	6.43035
4930583K01Rik	1	4930583K01Rik	0	0	4930583K01Rik	RIKEN cDNA 4930583K01 gene	67745	4930583K01Rik	0	0	0	0
4930583P06Rik	1	4930583P06Rik	0	0	4930583P06Rik	RIKEN cDNA 4930583P06 gene	75946	4930583P06Rik	0	0	0	0
4930584F24Rik	1	4930584F24Rik	0	0	4930584F24Rik	RIKEN cDNA 4930584F24 gene	75942	4930584F24Rik	0	0	0	0
4930586N03Rik	1	4930586N03Rik	0	0	4930586N03Rik	RIKEN cDNA 4930586N03 gene	75887	4930586N03Rik	0	0	0	0
4930587E11Rik	1	4930587E11Rik	0	0	4930587E11Rik	RIKEN cDNA 4930587E11 gene	75893	4930587E11Rik	0	0	0	0
4930590J08Rik	1	4930590J08Rik	0	0	4930590J08Rik	RIKEN cDNA 4930590J08 gene	381798	4930590J08Rik	0.0393594	0	1.86611	0
4930590L20Rik	1	4930590L20Rik	0	0	4930590L20Rik	RIKEN cDNA 4930590L20 gene	75910	4930590L20Rik	0	0	0	0
4930591A17Rik	1	4930591A17Rik	0	0	4930591A17Rik	RIKEN cDNA 4930591A17 gene	68175	4930591A17Rik	0	0	0	0
4930591E09Rik	1	4930591E09Rik	0	0	4930591E09Rik	RIKEN cDNA 4930591E09 gene	75877	4930591E09Rik	0	0	0	0
4930592A05Rik	-1.53149	4930592A05Rik	-0.30747	0.30747	4930592A05Rik	RIKEN cDNA 4930592A05 gene	75880	4930592A05Rik	0.474491	0.72668	5.59832	8.5738
4930592I03Rik	1	4930592I03Rik	0	0	4930592I03Rik	RIKEN cDNA 4930592I03 gene	75853	4930592I03Rik	0	0	0	0
4930593A02Rik	1	4930593A02Rik	0	0	4930593A02Rik	RIKEN cDNA 4930593A02 gene	71301	4930593A02Rik	0	0	0	0
4930593C16Rik	1	4930593C16Rik	0	0	4930593C16Rik	RIKEN cDNA 4930593C16 gene	78060	4930593C16Rik	0	0	0	0
4930594C11Rik	1	4930594C11Rik	0	0	4930594C11Rik	RIKEN cDNA 4930594C11 gene	77633	4930594C11Rik	0	0	0	0
4930594O21Rik	1	4930594O21Rik	0	0	4930594O21Rik	RIKEN cDNA 4930594O21 gene	75947	4930594O21Rik	0	0	0	0
4930595D18Rik	1	4930595D18Rik	0	0	4930595D18Rik	RIKEN cDNA 4930595D18 gene	78062	4930595D18Rik	0	0	0	0
4930595M18Rik	1	4930595M18Rik	0	0	4930595M18Rik	RIKEN cDNA 4930595M18 gene	245492	4930595M18Rik	0	0	0	0
4930596D02Rik	1	4930596D02Rik	0	0	4930596D02Rik	RIKEN cDNA 4930596D02 gene	239036	4930596D02Rik	0	0	0	0
4930596I21Rik	1	4930596I21Rik	0	0	4930596I21Rik	RIKEN cDNA 4930596I21 gene	78229	4930596I21Rik	0	0	0	0
4930597A21Rik	1	4930597A21Rik	0	0	4930597A21Rik	RIKEN cDNA 4930597A21 gene	75389	4930597A21Rik	0	0	0	0
4930597G03Rik	1	4930597G03Rik	0	0	4930597G03Rik	RIKEN cDNA 4930597G03 gene	75377	4930597G03Rik	0	0	0	0
4930598F16Rik	1	4930598F16Rik	0	0	4930598F16Rik	RIKEN cDNA 4930598F16 gene	75381	4930598F16Rik	0	0	0	0
4930599N23Rik	1	4930599N23Rik	0	0	4930599N23Rik	RIKEN cDNA 4930599N23 gene	75379	4930599N23Rik	0.0940552	0	0.933053	0
4931402G19Rik	1	4931402G19Rik	0	0	4931402G19Rik	RIKEN cDNA 4931402G19 gene	70933	4931402G19Rik	0.0612798	0	1.86673	0
4931403E22Rik	1	4931403E22Rik	0	0	4931403E22Rik	RIKEN cDNA 4931403E22 gene	70942	4931403E22Rik	0	0	0	0
4931403G20Rik	1	4931403G20Rik	0	0	4931403G20Rik	RIKEN cDNA 4931403G20 gene	70934	4931403G20Rik	0	0	0	0
4931406B18Rik	1	4931406B18Rik	0	0	4931406B18Rik	RIKEN cDNA 4931406B18 gene	74054	4931406B18Rik	0	0	0	0
4931406C07Rik	1.01133	4931406C07Rik	0.00812532	-0.00812532	4931406C07Rik	RIKEN cDNA 4931406C07 gene	70984	4931406C07Rik	6.90838	6.831	249.124	247.568
4931406H21Rik	1	4931406H21Rik	0	0	4931406H21Rik	RIKEN cDNA 4931406H21 gene	77592	4931406H21Rik	0	0	0	0
4931406P16Rik	1.12019	4931406P16Rik	0.0818691	-0.0818691	4931406P16Rik	RIKEN cDNA 4931406P16 gene	233103	4931406P16Rik	17.2773	15.4236	1440.63	1286.07
4931408C20Rik	1	4931408C20Rik	0	0	4931408C20Rik	RIKEN cDNA 4931408C20 gene	210940	4931408C20Rik	0	0	0	0
4931408D14Rik	-4.59464	4931408D14Rik	-1.09998	1.09998	4931408D14Rik	RIKEN cDNA 4931408D14 gene	77059	4931408D14Rik	0.110018	0.505493	4.66527	21.4345
4931409K22Rik	1	4931409K22Rik	0	0	4931409K22Rik	RIKEN cDNA 4931409K22 gene	231045	4931409K22Rik	0	0	0	0
4931414P19Rik	1.11141	4931414P19Rik	0.0761958	-0.0761958	4931414P19Rik	RIKEN cDNA 4931414P19 gene	74359	4931414P19Rik	1.58426	1.42545	55.9832	50.3711
4931417E11Rik	1	4931417E11Rik	0	0	4931417E11Rik	RIKEN cDNA 4931417E11 gene	66740	4931417E11Rik	0	0	0	0
4931419H13Rik	1	4931419H13Rik	0	0	4931419H13Rik	RIKEN cDNA 4931419H13 gene	70970	4931419H13Rik	0	0	0	0
4931420L22Rik	1	4931420L22Rik	0	0	4931420L22Rik	RIKEN cDNA 4931420L22 gene	70972	4931420L22Rik	0	0	0	0
4931423N10Rik	1	4931423N10Rik	0	0	4931423N10Rik	RIKEN cDNA 4931423N10 gene	70981	4931423N10Rik	0.0384589	0	0.933053	0
4931428F04Rik	1.35658	4931428F04Rik	0.219987	-0.219987	4931428F04Rik	RIKEN cDNA 4931428F04 gene	74356	4931428F04Rik	3.14842	2.32085	141.824	106.101
4931428L18Rik	1	4931428L18Rik	0	0	4931428L18Rik	RIKEN cDNA 4931428L18 gene	70988	4931428L18Rik	0	0	0	0
4931429I11Rik	1	4931429I11Rik	0	0	4931429I11Rik	juvenile hydrocephalus	70989	4931429I11Rik	0.021935	0	0.933053	0
4931429L15Rik	1	4931429L15Rik	0	0	4931429L15Rik	RIKEN cDNA 4931429L15 gene	74361	4931429L15Rik	0	0	0	0
4931429P17Rik	1	4931429P17Rik	0	0	4931429P17Rik	RIKEN cDNA 4931429P17 gene	70971	4931429P17Rik	0	0	0	0
4931430N09Rik	1	4931430N09Rik	0	0	4931430N09Rik	RIKEN cDNA 4931430N09 gene	74363	4931430N09Rik	0	0	0	0
4931431B13Rik	2.4216	4931431B13Rik	0.63798	-0.63798	4931431B13Rik	RIKEN cDNA 4931431B13 gene	70973	4931431B13Rik	0.24216	0	0.933053	0
4931431C16Rik	1.52356	4931431C16Rik	0.303725	-0.303725	4931431C16Rik	RIKEN cDNA 4931431C16 gene	74364	4931431C16Rik	0.173831	0.114095	6.53137	4.2869
4931431F19Rik	1	4931431F19Rik	0	0	4931431F19Rik	RIKEN cDNA 4931431F19 gene	70980	4931431F19Rik	0	0	0	0
4931440F15Rik	1	4931440F15Rik	0	0	4931440F15Rik	RIKEN cDNA 4931440F15 gene	216622	4931440F15Rik	0.0204798	0.0470298	0.934044	2.14494
4931440J10Rik	1	4931440J10Rik	0	0	4931440J10Rik	RIKEN cDNA 4931440J10 gene	71000	4931440J10Rik	0	0	0	0
4931440P22Rik	3.04713	4931440P22Rik	0.803727	-0.803727	4931440P22Rik	RIKEN cDNA 4931440P22 gene	71004	4931440P22Rik	1.06572	0.349745	26.1255	8.5738
4932411E22Rik	1	4932411E22Rik	0	0	4932411E22Rik	RIKEN cDNA 4932411E22 gene	214604	4932411E22Rik	0	0.0880155	0	3.21517
4932411N23Rik	1	4932411N23Rik	0	0	4932411N23Rik	RIKEN cDNA 4932411N23 gene	237029	4932411N23Rik	0	0	0	0
4932412D23Rik	1	4932412D23Rik	0	0	4932412D23Rik	RIKEN cDNA 4932412D23 gene	75722	4932412D23Rik	0	0	0	0
4932413F04Rik	1	4932413F04Rik	0	0	4932413F04Rik	RIKEN cDNA 4932413F04 gene	319215	4932413F04Rik	0	0	0	0
4932414J04Rik	1	4932414J04Rik	0	0	4932414J04Rik	RIKEN cDNA 4932414J04 gene	237694	4932414J04Rik	0	0	0	0
4932414N04Rik	1	4932414N04Rik	0	0	4932414N04Rik	RIKEN cDNA 4932414N04 gene	75721	4932414N04Rik	0	0	0	0
4932415M13Rik	1	4932415M13Rik	0	0	4932415M13Rik	RIKEN cDNA 4932415M13 gene	211496	4932415M13Rik	0	0	0	0
4932416H05Rik	1.60192	4932416H05Rik	0.339902	-0.339902	4932416H05Rik	RIKEN cDNA 4932416H05 gene	654409	4932416H05Rik	3.00282	1.87451	128.761	80.3794
4932416K20Rik	1	4932416K20Rik	0	0	4932416K20Rik	RIKEN cDNA 4932416K20 gene	442809	4932416K20Rik	0	0	0	0
4932418E24Rik	1.0672	4932418E24Rik	0.0469153	-0.0469153	4932418E24Rik	coiled-coil domain containing 187	329366	4932418E24Rik	0.10672	0.0245162	4.66527	1.07172
4932429P05Rik	1	4932429P05Rik	0	0	4932429P05Rik	RIKEN cDNA 4932429P05 gene	245509	4932429P05Rik	0	0	0	0
4932435O22Rik	1	4932435O22Rik	0	0	4932435O22Rik	RIKEN cDNA 4932435O22 gene	319819	4932435O22Rik	0.0392733	0	1.86612	0
4932438A13Rik	1.21361	4932438A13Rik	0.139651	-0.139651	4932438A13Rik	RIKEN cDNA 4932438A13 gene	229227	4932438A13Rik	4.4381	3.65695	1036.62	854.165
4932438H23Rik	-1.61899	4932438H23Rik	-0.347546	0.347546	4932438H23Rik	RIKEN cDNA 4932438H23 gene	74387	4932438H23Rik	0.399422	0.646659	13.9958	22.5062
4932441J04Rik	1	4932441J04Rik	0	0	4932441J04Rik	RIKEN cDNA 4932441J04 gene	319216	4932441J04Rik	0	0	0	0
4932443I19Rik	1	4932443I19Rik	0	0	4932443I19Rik	RIKEN cDNA 4932443I19 gene	403185	4932443I19Rik	0	0	0	0
4932702P03Rik	1	4932702P03Rik	0	0	4932702P03Rik	RIKEN cDNA 4932702P03 gene	73326	4932702P03Rik	0	0	0	0
4933400A11Rik	1	4933400A11Rik	0	0	4933400A11Rik	RIKEN cDNA 4933400A11 gene	66747	4933400A11Rik	0	0	0	0
4933400B14Rik	1	4933400B14Rik	0	0	4933400B14Rik	RIKEN cDNA 4933400B14 gene	71052	4933400B14Rik	0	0	0	0
4933400C23Rik	1	4933400C23Rik	0	0	4933400C23Rik	RIKEN cDNA 4933400C23 gene	331003	4933400C23Rik	0	0	0	0
4933400F21Rik	1	4933400F21Rik	0	0	4933400F21Rik	RIKEN cDNA 4933400F21 gene	74403	4933400F21Rik	0	0	0	0
4933400L20Rik	1	4933400L20Rik	0	0	4933400L20Rik	RIKEN cDNA 4933400L20 gene	71058	4933400L20Rik	0	0	0	0
4933401B06Rik	1	4933401B06Rik	0	0	4933401B06Rik	RIKEN cDNA 4933401B06 gene	71011	4933401B06Rik	0	0	0	0
4933401D09Rik	1	4933401D09Rik	0	0	4933401D09Rik	RIKEN cDNA 4933401D09 gene	71008	4933401D09Rik	0	0	0	0
4933401H06Rik	1	4933401H06Rik	0	0	4933401H06Rik	RIKEN cDNA 4933401H06 gene	71038	4933401H06Rik	0	0	0	0
4933402C06Rik	1	4933402C06Rik	0	0	4933402C06Rik	RIKEN cDNA 4933402C06 gene	71029	4933402C06Rik	0	0	0	0
4933402D24Rik	1	4933402D24Rik	0	0	4933402D24Rik	RIKEN cDNA 4933402D24 gene	74426	4933402D24Rik	0.0406046	0.0466393	0.933053	1.07172
4933402E13Rik	1	4933402E13Rik	0	0	4933402E13Rik	RIKEN cDNA 4933402E13 gene	74437	4933402E13Rik	0	0	0	0
4933402J07Rik	1	4933402J07Rik	0	0	4933402J07Rik	RIKEN cDNA 4933402J07 gene	330820	4933402J07Rik	0	0	0	0
4933402J10Rik	1	4933402J10Rik	0	0	4933402J10Rik	RIKEN cDNA 4933402J10 gene	71057	4933402J10Rik	0	0	0	0
4933402J15Rik	1	4933402J15Rik	0	0	4933402J15Rik	RIKEN cDNA 4933402J15 gene	74425	4933402J15Rik	0	0	0	0
4933402N03Rik	1	4933402N03Rik	0	0	4933402N03Rik	RIKEN cDNA 4933402N03 gene	233918	4933402N03Rik	0	0	0	0
4933402N22Rik	-4.82791	4933402N22Rik	-1.1357	1.1357	4933402N22Rik	RIKEN cDNA 4933402N22 gene	545732	4933402N22Rik	0	0.482791	0	6.43035
4933402P03Rik	1	4933402P03Rik	0	0	4933402P03Rik	RIKEN cDNA 4933402P03 gene	108803	4933402P03Rik	0.0893854	0	1.86611	0
4933403O08Rik	-1.14862	4933403O08Rik	-0.0999519	0.0999519	4933403O08Rik	RIKEN cDNA 4933403O08 gene	71030	4933403O08Rik	0.143835	0.165212	2.79916	3.21517
4933404G15Rik	1	4933404G15Rik	0	0	4933404G15Rik	RIKEN cDNA 4933404G15 gene	74066	4933404G15Rik	0	0	0	0
4933404K08Rik	1	4933404K08Rik	0	0	4933404K08Rik	RIKEN cDNA 4933404K08 gene	74061	4933404K08Rik	0	0	0	0
4933404K13Rik	1	4933404K13Rik	0	0	4933404K13Rik	RIKEN cDNA 4933404K13 gene	71018	4933404K13Rik	0	0	0	0
4933404O12Rik	1.66207	4933404O12Rik	0.366493	-0.366493	4933404O12Rik	RIKEN cDNA 4933404O12 gene	66752	4933404O12Rik	0.349998	0.210579	19.5941	11.789
4933405D12Rik	-1.14863	4933405D12Rik	-0.0999556	0.0999556	4933405D12Rik	RIKEN cDNA 4933405D12 gene	74057	4933405D12Rik	0.113088	0.129896	0.933053	1.07172
4933405E24Rik	1	4933405E24Rik	0	0	4933405E24Rik	RIKEN cDNA 4933405E24 gene	71056	4933405E24Rik	0	0	0	0
4933405L10Rik	1	4933405L10Rik	0	0	4933405L10Rik	RIKEN cDNA 4933405L10 gene	71046	4933405L10Rik	0	0	0	0
4933405O20Rik	1	4933405O20Rik	0	0	4933405O20Rik	RIKEN cDNA 4933405O20 gene	243996	4933405O20Rik	0	0	0	0
4933406C10Rik	1	4933406C10Rik	0	0	4933406C10Rik	RIKEN cDNA 4933406C10 gene	74076	4933406C10Rik	0	0.0506836	0	1.07172
4933406D12Rik	1	4933406D12Rik	0	0	4933406D12Rik	RIKEN cDNA 4933406D12 gene	74065	4933406D12Rik	0	0	0	0
4933406F09Rik	1	4933406F09Rik	0	0	4933406F09Rik	RIKEN cDNA 4933406F09 gene	68308	4933406F09Rik	0	0	0	0
4933406G16Rik	1	4933406G16Rik	0	0	4933406G16Rik	RIKEN cDNA 4933406G16 gene	74059	4933406G16Rik	0	0	0	0
4933406I18Rik	1.81557	4933406I18Rik	0.430211	-0.430211	4933406I18Rik	RIKEN cDNA 4933406I18 gene	71045	4933406I18Rik	0.181557	0	1.86611	0
4933406J08Rik	1	4933406J08Rik	0	0	4933406J08Rik	RIKEN cDNA 4933406J08 gene	74401	4933406J08Rik	0	0	0	0
4933406J10Rik	1	4933406J10Rik	0	0	4933406J10Rik	RIKEN cDNA 4933406J10 gene	77800	4933406J10Rik	0	0	0	0
4933406K04Rik	1	4933406K04Rik	0	0	4933406K04Rik	RIKEN cDNA 4933406K04 gene	71033	4933406K04Rik	0	0	0	0
4933406M09Rik	1	4933406M09Rik	0	0	4933406M09Rik	RIKEN cDNA 4933406M09 gene	240755	4933406M09Rik	0	0	0	0
4933407E24Rik	-1.73396	4933407E24Rik	-0.397035	0.397035	4933407E24Rik	RIKEN cDNA 4933407E24 gene	108809	4933407E24Rik	0	0.173396	0	4.2869
4933407G14Rik	1	4933407G14Rik	0	0	4933407G14Rik	RIKEN cDNA 4933407G14 gene	71125	4933407G14Rik	0	0	0	0
4933407I05Rik	1	4933407I05Rik	0	0	4933407I05Rik	RIKEN cDNA 4933407I05 gene	74072	4933407I05Rik	0	0	0	0
4933407K13Rik	-1.00504	4933407K13Rik	-0.00362983	0.00362983	4933407K13Rik	RIKEN cDNA 4933407K13 gene	74396	4933407K13Rik	0.316768	0.318366	14.9289	15.0041
4933407L21Rik	1	4933407L21Rik	0	0	4933407L21Rik	RIKEN cDNA 4933407L21 gene	71141	4933407L21Rik	0	0	0	0
4933408B17Rik	-1.00434	4933408B17Rik	-0.00312387	0.00312387	4933408B17Rik	RIKEN cDNA 4933408B17 gene	271508	4933408B17Rik	0.0582926	0.100434	1.86611	3.21517
4933408J17Rik	1.90307	4933408J17Rik	0.464164	-0.464164	4933408J17Rik	RIKEN cDNA 4933408J17 gene	74454	4933408J17Rik	0.190307	0.0437181	4.66527	1.07172
4933408N05Rik	1	4933408N05Rik	0	0	4933408N05Rik	RIKEN cDNA 4933408N05 gene	71122	4933408N05Rik	0.0457712	0	0.933053	0
4933409G03Rik	1	4933409G03Rik	0	0	4933409G03Rik	RIKEN cDNA 4933409G03 gene	227998	4933409G03Rik	0	0	0	0
4933409K07Rik	1	4933409K07Rik	0	0	4933409K07Rik	RIKEN cDNA 4933409K07 gene	108816	4933409K07Rik	0	0.0165787	0	1.07172
4933411E08Rik	1	4933411E08Rik	0	0	4933411E08Rik	RIKEN cDNA 4933411E08 gene	71067	4933411E08Rik	0.0420222	0	0.933053	0
4933411G06Rik	1	4933411G06Rik	0	0	4933411G06Rik	RIKEN cDNA 4933411G06 gene	71090	4933411G06Rik	0	0	0	0
4933411K16Rik	-1.81782	4933411K16Rik	-0.431105	0.431105	4933411K16Rik	RIKEN cDNA 4933411K16 gene	66765	4933411K16Rik	0.0527538	0.181782	0.933053	3.21517
4933412E12Rik	-1.87498	4933412E12Rik	-0.453438	0.453438	4933412E12Rik	RIKEN cDNA 4933412E12 gene	71086	4933412E12Rik	0.337942	0.633635	6.53137	12.8607
4933412E24Rik	1	4933412E24Rik	0	0	4933412E24Rik	RIKEN cDNA 4933412E24 gene	71088	4933412E24Rik	0	0	0	0
4933412O06Rik	-1.58273	4933412O06Rik	-0.331208	0.331208	4933412O06Rik	RIKEN cDNA 4933412O06 gene	71071	4933412O06Rik	0	0.158273	0	2.14345
4933413G19Rik	1	4933413G19Rik	0	0	4933413G19Rik	RIKEN cDNA 4933413G19 gene	71149	4933413G19Rik	0	0	0	0
4933413J09Rik	1	4933413J09Rik	0	0	4933413J09Rik	RIKEN cDNA 4933413J09 gene	71106	4933413J09Rik	0.0197293	0.0679846	0.933053	3.21517
4933413L06Rik	1	4933413L06Rik	0	0	4933413L06Rik	RIKEN cDNA 4933413L06 gene	71100	4933413L06Rik	0	0	0	0
4933415F23Rik	1	4933415F23Rik	0	0	4933415F23Rik	RIKEN cDNA 4933415F23 gene	66755	4933415F23Rik	0	0	0	0
4933416C03Rik	1	4933416C03Rik	0	0	4933416C03Rik	RIKEN cDNA 4933416C03 gene	619332	4933416C03Rik	0	0	0	0
4933416E03Rik	1	4933416E03Rik	0	0	4933416E03Rik	RIKEN cDNA 4933416E03 gene	71081	4933416E03Rik	0.068595	0	0.933053	0
4933416I08Rik	1	4933416I08Rik	0	0	4933416I08Rik	RIKEN cDNA 4933416I08 gene	71159	4933416I08Rik	0	0	0	0
4933416M06Rik	-1.34321	4933416M06Rik	-0.212842	0.212842	4933416M06Rik	RIKEN cDNA 4933416M06 gene	71174	4933416M06Rik	0	0.134321	0	2.14345
4933416M07Rik	-1.00504	4933416M07Rik	-0.0036289	0.0036289	4933416M07Rik	RIKEN cDNA 4933416M07 gene	71082	4933416M07Rik	3.45204	3.46945	67.1798	67.5187
4933417A18Rik	1	4933417A18Rik	0	0	4933417A18Rik	RIKEN cDNA 4933417A18 gene	66761	4933417A18Rik	0	0	0	0
4933417D19Rik	1.45101	4933417D19Rik	0.268531	-0.268531	4933417D19Rik	RIKEN cDNA 4933417D19 gene	71186	4933417D19Rik	0.30849	0.212603	4.66527	3.21517
4933417E11Rik	1	4933417E11Rik	0	0	4933417E11Rik	RIKEN cDNA 4933417E11 gene	71134	4933417E11Rik	0	0	0	0
4933417G07Rik	1	4933417G07Rik	0	0	4933417G07Rik	RIKEN cDNA 4933417G07 gene	71182	4933417G07Rik	0	0	0	0
4933417O13Rik	1	4933417O13Rik	0	0	4933417O13Rik	RIKEN cDNA 4933417O13 gene	71153	4933417O13Rik	0	0	0	0
4933421I07Rik	1	4933421I07Rik	0	0	4933421I07Rik	RIKEN cDNA 4933421I07 gene	71162	4933421I07Rik	0	0	0	0
4933421O10Rik	-1.44945	4933421O10Rik	-0.267754	0.267754	4933421O10Rik	RIKEN cDNA 4933421O10 gene	100504166	4933421O10Rik	0.723101	1.0481	39.1882	56.8014
4933422A05Rik	1	4933422A05Rik	0	0	4933422A05Rik	RIKEN cDNA 4933422A05 gene	71133	4933422A05Rik	0	0	0	0
4933424G05Rik	1	4933424G05Rik	0	0	4933424G05Rik	RIKEN cDNA 4933424G05 gene	74456	4933424G05Rik	0.0817929	0.0469745	1.86611	1.07172
4933424G06Rik	-1.57579	4933424G06Rik	-0.328038	0.328038	4933424G06Rik	RIKEN cDNA 4933424G06 gene	71166	4933424G06Rik	0.068595	0.157579	0.933053	2.14345
4933425B07Rik	1	4933425B07Rik	0	0	4933425B07Rik	RIKEN cDNA 4933425B07 gene	74458	4933425B07Rik	0	0	0	0
4933425L06Rik	1	4933425L06Rik	0	0	4933425L06Rik	RIKEN cDNA 4933425L06 gene	66763	4933425L06Rik	0	0	0	0
4933427D06Rik	1	4933427D06Rik	0	0	4933427D06Rik	RIKEN cDNA 4933427D06 gene	232217	4933427D06Rik	0	0	0	0
4933427D14Rik	-1.13768	4933427D14Rik	-0.0930493	0.0930493	4933427D14Rik	RIKEN cDNA 4933427D14 gene	74477	4933427D14Rik	1.59613	1.81589	97.9706	111.459
4933427E11Rik	1	4933427E11Rik	0	0	4933427E11Rik	RIKEN cDNA 4933427E11 gene	66769	4933427E11Rik	0	0	0	0
4933427E13Rik	1	4933427E13Rik	0	0	4933427E13Rik	RIKEN cDNA 4933427E13 gene	71234	4933427E13Rik	0	0	0	0
4933427G17Rik	1	4933427G17Rik	0	0	4933427G17Rik	RIKEN cDNA 4933427G17 gene	74466	4933427G17Rik	0	0	0	0
4933427I22Rik	1.07593	4933427I22Rik	0.0527921	-0.0527921	4933427I22Rik	RIKEN cDNA 4933427I22 gene	71235	4933427I22Rik	0.107593	0	1.86611	0
4933428C19Rik	1	4933428C19Rik	0	0	4933428C19Rik	RIKEN cDNA 4933428C19 gene	71293	4933428C19Rik	0	0	0	0
4933428G20Rik	-1.03656	4933428G20Rik	-0.0259025	0.0259025	4933428G20Rik	RIKEN cDNA 4933428G20 gene	100141474	4933428G20Rik	2.12002	2.19753	38.2552	39.6538
4933429K18Rik	1	4933429K18Rik	0	0	4933429K18Rik	RIKEN cDNA 4933429K18 gene	71232	4933429K18Rik	0	0	0	0
4933429O19Rik	1	4933429O19Rik	0	0	4933429O19Rik	RIKEN cDNA 4933429O19 gene	66770	4933429O19Rik	0	0	0	0
4933430H16Rik	1	4933430H16Rik	0	0	4933430H16Rik	RIKEN cDNA 4933430H16 gene	71285	4933430H16Rik	0	0	0	0
4933430I17Rik	-1.14862	4933430I17Rik	-0.099949	0.099949	4933430I17Rik	RIKEN cDNA 4933430I17 gene	214106	4933430I17Rik	0.119717	0.137509	2.79916	3.21517
4933430M04Rik	-2.29724	4933430M04Rik	-0.599952	0.599952	4933430M04Rik	RIKEN cDNA 4933430M04 gene	71316	4933430M04Rik	0.118438	0.272081	0.933053	2.14345
4933430N04Rik	1	4933430N04Rik	0	0	4933430N04Rik	RIKEN cDNA 4933430N04 gene	71249	4933430N04Rik	0	0	0	0
4933431E20Rik	1.08238	4933431E20Rik	0.0571018	-0.0571018	4933431E20Rik	RIKEN cDNA 4933431E20 gene	329735	4933431E20Rik	0.55449	0.512289	42.9204	39.6538
4933431G14Rik	1	4933431G14Rik	0	0	4933431G14Rik	RIKEN cDNA 4933431G14 gene	71265	4933431G14Rik	0	0	0	0
4933432G23Rik	1	4933432G23Rik	0	0	4933432G23Rik	RIKEN cDNA 4933432G23 gene	71196	4933432G23Rik	0	0	0	0
4933432I03Rik	1	4933432I03Rik	0	0	4933432I03Rik	RIKEN cDNA 4933432I03 gene	71264	4933432I03Rik	0	0.084933	0	1.07172
4933432I09Rik	1	4933432I09Rik	0	0	4933432I09Rik	RIKEN cDNA 4933432I09 gene	66779	4933432I09Rik	0.0544477	0	0.933053	0
4933432K03Rik	1	4933432K03Rik	0	0	4933432K03Rik	RIKEN cDNA 4933432K03 gene	75793	4933432K03Rik	0	0	0	0
4933433C11Rik	1	4933433C11Rik	0	0	4933433C11Rik	sperm tail PG rich repeat containing 3	74472	4933433C11Rik	0	0	0	0
4933433F19Rik	1	4933433F19Rik	0	0	4933433F19Rik	RIKEN cDNA 4933433F19 gene	71314	4933433F19Rik	0	0	0	0
4933433G08Rik	1	4933433G08Rik	0	0	4933433G08Rik	RIKEN cDNA 4933433G08 gene	66785	4933433G08Rik	0	0	0	0
4933433G15Rik	1	4933433G15Rik	0	0	4933433G15Rik	RIKEN cDNA 4933433G15 gene	71274	4933433G15Rik	0	0	0	0
4933433G19Rik	1	4933433G19Rik	0	0	4933433G19Rik	RIKEN cDNA 4933433G19 gene	71226	4933433G19Rik	0.0739434	0.084933	0.933053	1.07172
4933433H22Rik	1	4933433H22Rik	0	0	4933433H22Rik	RIKEN cDNA 4933433H22 gene	74473	4933433H22Rik	0	0	0	0
4933434E20Rik	-1.12106	4933434E20Rik	-0.0824341	0.0824341	4933434E20Rik	RIKEN cDNA 4933434E20 gene	99650	4933434E20Rik	22.7847	25.5431	497.317	543.365
4933436E23Rik	1	4933436E23Rik	0	0	4933436E23Rik	RIKEN cDNA 4933436E23 gene	71209	4933436E23Rik	0	0	0	0
4933436H12Rik	1	4933436H12Rik	0	0	4933436H12Rik	RIKEN cDNA 4933436H12 gene	71244	4933436H12Rik	0	0	0	0
4933436I01Rik	1	4933436I01Rik	0	0	4933436I01Rik	RIKEN cDNA 4933436I01 gene	66780	4933436I01Rik	0	0	0	0
4933438B17Rik	1	4933438B17Rik	0	0	4933438B17Rik	RIKEN cDNA 4933438B17 gene	71247	4933438B17Rik	0	0	0	0
4933438K21Rik	1	4933438K21Rik	0	0	4933438K21Rik	RIKEN cDNA 4933438K21 gene	71270	4933438K21Rik	0	0	0	0
4933439C10Rik	-1.20605	4933439C10Rik	-0.135147	0.135147	4933439C10Rik	RIKEN cDNA 4933439C10 gene	74476	4933439C10Rik	0.752985	0.90814	18.6611	22.5062
4933439K11Rik	-3.9585	4933439K11Rik	-0.992477	0.992477	4933439K11Rik	RIKEN cDNA 4933439K11 gene	71319	4933439K11Rik	0	0.39585	0	4.2869
4933440J02Rik	1	4933440J02Rik	0	0	4933440J02Rik	RIKEN cDNA 4933440J02 gene	71321	4933440J02Rik	0	0	0	0
4933440M02Rik	1	4933440M02Rik	0	0	4933440M02Rik	RIKEN cDNA 4933440M02 gene	71208	4933440M02Rik	0	0.0491827	0	1.07172
5031410I06Rik	1	5031410I06Rik	0	0	5031410I06Rik	RIKEN cDNA 5031410I06 gene	381622	5031410I06Rik	0	0	0	0
5031414D18Rik	-3.9053	5031414D18Rik	-0.982716	0.982716	5031414D18Rik	RIKEN cDNA 5031414D18 gene	271221	5031414D18Rik	0.128446	0.50162	4.66527	18.2193
5031425E22Rik	-1.1928	5031425E22Rik	-0.127176	0.127176	5031425E22Rik	RIKEN cDNA 5031425E22 gene	269630	5031425E22Rik	6.97997	8.32571	242.594	289.366
5031425F14Rik	-1.01153	5031425F14Rik	-0.00826955	0.00826955	5031425F14Rik	RIKEN cDNA 5031425F14 gene	319684	5031425F14Rik	0	0.101153	0	2.14345
5031426D15Rik	1	5031426D15Rik	0	0	5031426D15Rik	RIKEN cDNA 5031426D15 gene	68144	5031426D15Rik	0.0107796	0	0.933062	0
5031434C07Rik	1	5031434C07Rik	0	0	5031434C07Rik	RIKEN cDNA 5031434C07 gene	100503613	5031434C07Rik	0.0661846	0	1.86611	0
5031434O11Rik	-1.42796	5031434O11Rik	-0.256978	0.256978	5031434O11Rik	RIKEN cDNA 5031434O11 gene	100039684	5031434O11Rik	0	0.142796	0	1.07172
5031439G07Rik	-1.21874	5031439G07Rik	-0.142697	0.142697	5031439G07Rik	RIKEN cDNA 5031439G07 gene	223739	5031439G07Rik	19.5796	23.8625	1406.11	1713.69
5033403F01Rik	-1.2444	5033403F01Rik	-0.157725	0.157725	5033403F01Rik	RIKEN cDNA 5033403F01 gene	75958	5033403F01Rik	0.0541691	0.12444	0.933053	2.14345
5033403H07Rik	2.36667	5033403H07Rik	0.621429	-0.621429	5033403H07Rik	RIKEN cDNA 5033403H07 gene	75954	5033403H07Rik	0.236667	0	0.933053	0
5033404E19Rik	1	5033404E19Rik	0	0	5033404E19Rik	RIKEN cDNA 5033404E19 gene	114668	5033404E19Rik	0	0	0	0
5033406O09Rik	1.3681	5033406O09Rik	0.226087	-0.226087	5033406O09Rik	RIKEN cDNA 5033406O09 gene	77675	5033406O09Rik	0.454614	0.332296	10.2636	7.50207
5033428I22Rik	1	5033428I22Rik	0	0	5033428I22Rik	RIKEN cDNA 5033428I22 gene	75996	5033428I22Rik	0.0848724	0	0.933053	0
5330411J11Rik	1	5330411J11Rik	0	0	5330411J11Rik	RIKEN cDNA 5330411J11 gene	76676	5330411J11Rik	0	0	0	0
5330413P13Rik	1	5330413P13Rik	0	0	5330413P13Rik	RIKEN cDNA 5330413P13 gene	414081	5330413P13Rik	0	0	0	0
5330417C22Rik	1	5330417C22Rik	0	0	5330417C22Rik	RIKEN cDNA 5330417C22 gene	229722	5330417C22Rik	0.0804645	0.0924233	3.73221	4.2869
5330426P16Rik	-1.07619	5330426P16Rik	-0.0529637	0.0529637	5330426P16Rik	Dppa2 upstream binding RNA	68190	5330426P16Rik	4.34096	4.67168	103.569	111.459
5330434G04Rik	1	5330434G04Rik	0	0	5330434G04Rik	RIKEN cDNA 5330434G04 gene	100043213	5330434G04Rik	0	0	0	0
5330439B14Rik	-3.06205	5330439B14Rik	-0.807249	0.807249	5330439B14Rik	RIKEN cDNA 5330439B14 gene	321015	5330439B14Rik	0.15952	0.488458	2.80002	8.5738
5430401F13Rik	1	5430401F13Rik	0	0	5430401F13Rik	RIKEN cDNA 5430401F13 gene	71392	5430401F13Rik	0	0	0	0
5430402E10Rik	1	5430402E10Rik	0	0	5430402E10Rik	RIKEN cDNA 5430402E10 gene	71351	5430402E10Rik	0	0	0	0
5430402O13Rik	1	5430402O13Rik	0	0	5430402O13Rik	RIKEN cDNA 5430402O13 gene	73183	5430402O13Rik	0	0.0990891	0	1.07172
5430403N17Rik	1	5430403N17Rik	0	0	5430403N17Rik	RIKEN cDNA 5430403N17 gene	330737	5430403N17Rik	0	0	0	0
5430405H02Rik	1.32353	5430405H02Rik	0.202198	-0.202198	5430405H02Rik	RIKEN cDNA 5430405H02 gene	74487	5430405H02Rik	4.9985	3.77663	91.4392	72.8773
5430416N02Rik	1.48673	5430416N02Rik	0.286072	-0.286072	5430416N02Rik	RIKEN cDNA 5430416N02 gene	100503199	5430416N02Rik	16.8848	11.357	103.569	69.6621
5430416O09Rik	1.24062	5430416O09Rik	0.155529	-0.155529	5430416O09Rik	RIKEN cDNA 5430416O09 gene	71406	5430416O09Rik	0.921529	0.742799	53.184	42.869
5430419D17Rik	1	5430419D17Rik	0	0	5430419D17Rik	RIKEN cDNA 5430419D17 gene	71395	5430419D17Rik	0	0	0	0
5430421F17Rik	1.46808	5430421F17Rik	0.276965	-0.276965	5430421F17Rik	RIKEN cDNA 5430421F17 gene	74489	5430421F17Rik	2.5873	1.76237	80.2426	54.658
5430421N21Rik	-1.64629	5430421N21Rik	-0.359611	0.359611	5430421N21Rik	keratin 83	100126226	5430421N21Rik	2.55314	4.20322	58.7066	96.6485
5430425K12Rik	1	5430425K12Rik	0	0	5430425K12Rik	RIKEN cDNA 5430425K12 gene	71416	5430425K12Rik	0	0	0	0
5430427M07Rik	-1.37834	5430427M07Rik	-0.231468	0.231468	5430427M07Rik	RIKEN cDNA 5430427M07 gene	71349	5430427M07Rik	0.775148	1.06842	9.33053	12.8607
5430427O19Rik	-2.18431	5430427O19Rik	-0.563589	0.563589	5430427O19Rik	RIKEN cDNA 5430427O19 gene	71398	5430427O19Rik	0	0.218431	0	11.789
5430428K19Rik	1	5430428K19Rik	0	0	5430428K19Rik	RIKEN cDNA 5430428K19 gene	71422	5430428K19Rik	0	0	0	0
5430431A17Rik	1.74122	5430431A17Rik	0.400049	-0.400049	5430431A17Rik	RIKEN cDNA 5430431A17 gene	71368	5430431A17Rik	0.862624	0.495414	7.46443	4.2869
5430434I15Rik	1	5430434I15Rik	0	0	5430434I15Rik	RIKEN cDNA 5430434I15 gene	71342	5430434I15Rik	0	0.0689643	0	1.07172
5430437J10Rik	1	5430437J10Rik	0	0	5430437J10Rik	RIKEN cDNA 5430437J10 gene	71432	5430437J10Rik	0.0657833	0	0.933053	0
5430440P10Rik	-4.48508	5430440P10Rik	-1.08257	1.08257	5430440P10Rik	RIKEN cDNA 5430440P10 gene	71362	5430440P10Rik	0	0.448508	0	5.35862
5530400C23Rik	1	5530400C23Rik	0	0	5530400C23Rik	RIKEN cDNA 5530400C23 gene	232426	5530400C23Rik	0	0	0	0
5530401A14Rik	1	5530401A14Rik	0	0	5530401A14Rik	RIKEN cDNA 5530401A14 gene	71388	5530401A14Rik	0	0	0	0
5530601H04Rik	1.16081	5530601H04Rik	0.107567	-0.107567	5530601H04Rik	RIKEN cDNA 5530601H04 gene	71445	5530601H04Rik	0.71177	0.613166	37.3221	32.1517
5730403I07Rik	1	5730403I07Rik	0	0	5730403I07Rik	RIKEN cDNA 5730403I07 gene	70487	5730403I07Rik	0	0	0	0
5730405O15Rik	2.79228	5730405O15Rik	0.740722	-0.740722	5730405O15Rik	RIKEN cDNA 5730405O15 gene	70489	5730405O15Rik	0.279228	0	2.79916	0
5730408K05Rik	1.52357	5730408K05Rik	0.303727	-0.303727	5730408K05Rik	RIKEN cDNA 5730408K05 gene	67531	5730408K05Rik	2.58231	1.69491	6.53137	4.2869
5730409E04Rik	-1.00962	5730409E04Rik	-0.00690479	0.00690479	5730409E04Rik	RIKEN cDNA 5730409E04Rik gene	230757	5730409E04Rik	3.34476	3.37693	131.56	132.894
5730412P04Rik	1	5730412P04Rik	0	0	5730412P04Rik	RIKEN cDNA 5730412P04 gene	70491	5730412P04Rik	0	0	0	0
5730416F02Rik	1	5730416F02Rik	0	0	5730416F02Rik	RIKEN cDNA 5730416F02 gene	70550	5730416F02Rik	0	0	0	0
5730420D15Rik	1	5730420D15Rik	0	0	5730420D15Rik	RIKEN cDNA 5730420D15 gene	70523	5730420D15Rik	0.0663123	0	0.933053	0
5730422E09Rik	1	5730422E09Rik	0	0	5730422E09Rik	RIKEN cDNA 5730422E09 gene	433966	5730422E09Rik	0.0834282	0.0958275	1.86611	2.14345
5730435O14Rik	-1.7863	5730435O14Rik	-0.418487	0.418487	5730435O14Rik	RIKEN cDNA 5730435O14 gene	70538	5730435O14Rik	0	0.17863	0	1.07172
5730455P16Rik	1.24503	5730455P16Rik	0.158091	-0.158091	5730455P16Rik	RIKEN cDNA 5730455P16 gene	70591	5730455P16Rik	5.92382	4.75797	381.619	306.513
5730457N03Rik	1	5730457N03Rik	0	0	5730457N03Rik	"even skipped homeotic gene 1, opposite strand"	70593	5730457N03Rik	0.0463383	0.0266126	1.86611	1.07172
5730460C07Rik	1	5730460C07Rik	0	0	5730460C07Rik	RIKEN cDNA 5730460C07 gene	70594	5730460C07Rik	0	0.044393	0	1.07172
5730480H06Rik	-1.37835	5730480H06Rik	-0.231469	0.231469	5730480H06Rik	RIKEN cDNA 5730480H06 gene	70592	5730480H06Rik	0.205827	0.283701	4.66527	6.43035
5730488B01Rik	1	5730488B01Rik	0	0	5730488B01Rik	RIKEN cDNA 5730488B01 gene	70602	5730488B01Rik	0	0	0	0
5730507C01Rik	-1.021	5730507C01Rik	-0.0149909	0.0149909	5730507C01Rik	RIKEN cDNA 5730507C01 gene	236366	5730507C01Rik	0.749266	0.765	25.1924	25.7214
5730508B09Rik	-1.07441	5730508B09Rik	-0.0517749	0.0517749	5730508B09Rik	RIKEN cDNA 5730508B09 gene	70617	5730508B09Rik	16.0481	17.2423	332.167	356.884
5730522E02Rik	1	5730522E02Rik	0	0	5730522E02Rik	RIKEN cDNA 5730522E02 gene	70626	5730522E02Rik	0	0	0	0
5730559C18Rik	-1.10649	5730559C18Rik	-0.072998	0.072998	5730559C18Rik	RIKEN cDNA 5730559C18 gene	67313	5730559C18Rik	9.14772	10.1219	381.619	422.26
5830411N06Rik	1	5830411N06Rik	0	0	5830411N06Rik	RIKEN cDNA 5830411N06 gene	244234	5830411N06Rik	0	0.0535951	0	2.14345
5830415F09Rik	1.07222	5830415F09Rik	0.0503021	-0.0503021	5830415F09Rik	tRNA methyltransferase O	74753	5830415F09Rik	5.4509	5.08374	109.167	101.814
5830416I19Rik	1	5830416I19Rik	0	0	5830416I19Rik	RIKEN cDNA 5830416I19 gene	74757	5830416I19Rik	0	0	0	0
5830416P10Rik	-1.27433	5830416P10Rik	-0.174869	0.174869	5830416P10Rik	myocardial infarction associated transcript 1	381232	5830416P10Rik	0.0739629	0.127433	5.59832	9.64552
5830417I10Rik	-1.09788	5830417I10Rik	-0.067361	0.067361	5830417I10Rik	RIKEN cDNA 5830417I10 gene	100302730	5830417I10Rik	1.62033	1.77893	232.33	255.071
5830418P13Rik	-1.46461	5830418P13Rik	-0.275258	0.275258	5830418P13Rik	RIKEN cDNA 5830418P13 gene	100529079	5830418P13Rik	0	0.146461	0	4.2869
5830428M24Rik	-1.14876	5830428M24Rik	-0.100041	0.100041	5830428M24Rik	RIKEN cDNA 5830428M24 gene	76062	5830428M24Rik	0.15319	0.175979	1.86611	2.14345
5830432E09Rik	-2.01009	5830432E09Rik	-0.503629	0.503629	5830432E09Rik	RIKEN cDNA 5830432E09 gene	67765	5830432E09Rik	0.195677	0.393328	3.73221	7.50207
5830444B04Rik	-1.94185	5830444B04Rik	-0.478717	0.478717	5830444B04Rik	RIKEN cDNA 5830444B04 gene	641454	5830444B04Rik	0.178958	0.34751	1.86609	3.21516
5830454E08Rik	1.04473	5830454E08Rik	0.0315656	-0.0315656	5830454E08Rik	RIKEN cDNA 5830454E08 gene	76100	5830454E08Rik	0.710628	0.680202	5.59832	5.35862
5830473C10Rik	1	5830473C10Rik	0	0	5830473C10Rik	RIKEN cDNA 5830473C10 gene	622307	5830473C10Rik	0	0.035477	0	1.07172
5930403L14Rik	1.36269	5930403L14Rik	0.223227	-0.223227	5930403L14Rik	RIKEN cDNA 5930403L14 gene	320939	5930403L14Rik	0.412499	0.30271	33.5899	24.6497
5930412G12Rik	1.49247	5930412G12Rik	0.288852	-0.288852	5930412G12Rik	RIKEN cDNA 5930412G12 gene	319616	5930412G12Rik	0.685779	0.459492	22.3933	15.0041
5930430L01Rik	1.22825	5930430L01Rik	0.148302	-0.148302	5930430L01Rik	RIKEN cDNA 5930430L01 gene	319982	5930430L01Rik	0.447804	0.364587	23.3263	19.291
5930438M14Rik	1	5930438M14Rik	0	0	5930438M14Rik	RIKEN cDNA 5930438M14 gene	328324	5930438M14Rik	0.0562748	0.0969576	1.86611	3.21517
6030407O03Rik	1	6030407O03Rik	0	0	6030407O03Rik	RIKEN cDNA 6030407O03 gene	109198	6030407O03Rik	0.0394529	0.0453164	0.933053	1.07172
6030408B16Rik	-1.14862	6030408B16Rik	-0.0999524	0.0999524	6030408B16Rik	RIKEN cDNA 6030408B16 gene	77717	6030408B16Rik	4.28589	4.92287	111.966	128.607
6030419C18Rik	1.30929	6030419C18Rik	0.194391	-0.194391	6030419C18Rik	RIKEN cDNA 6030419C18 gene	319477	6030419C18Rik	6.30959	4.8191	181.012	138.253
6030440G07Rik	1	6030440G07Rik	0	0	6030440G07Rik	RIKEN cDNA 6030440G07 gene	77878	6030440G07Rik	0	0	0	0
6030443J06Rik	1	6030443J06Rik	0	0	6030443J06Rik	RIKEN cDNA 6030443J06 gene	320719	6030443J06Rik	0.0761543	0.0174945	4.66527	1.07172
6030458C11Rik	1.12795	6030458C11Rik	0.0868517	-0.0868517	6030458C11Rik	RIKEN cDNA 6030458C11 gene	77877	6030458C11Rik	4.76004	4.22008	264.054	233.636
6030466F02Rik	1	6030466F02Rik	0	0	6030466F02Rik	RIKEN cDNA 6030466F02 gene	234863	6030466F02Rik	0	0	0	0
6030468B19Rik	1	6030468B19Rik	0	0	6030468B19Rik	RIKEN cDNA 6030468B19 gene	77727	6030468B19Rik	0.0724876	0	0.933053	0
6030469F06Rik	1	6030469F06Rik	0	0	6030469F06Rik	RIKEN cDNA 6030469F06 gene	100043065	6030469F06Rik	0.0931778	0.053513	1.86611	1.07172
6030471H07Rik	1	6030471H07Rik	0	0	6030471H07Rik	RIKEN cDNA 6030471H07 gene	78238	6030471H07Rik	0	0	0	0
6030498E09Rik	1	6030498E09Rik	0	0	6030498E09Rik	RIKEN cDNA 6030498E09 gene	77883	6030498E09Rik	0	0	0	0
6230400D17Rik	3.58288	6230400D17Rik	0.92056	-0.92056	6230400D17Rik	RIKEN cDNA 6230400D17 gene	76133	6230400D17Rik	0.358288	0	4.66527	0
6330403A02Rik	1.24373	6330403A02Rik	0.157339	-0.157339	6330403A02Rik	RIKEN cDNA 6330403A02 gene	381310	6330403A02Rik	1.48028	1.19019	139.958	112.531
6330403K07Rik	1.38273	6330403K07Rik	0.23376	-0.23376	6330403K07Rik	RIKEN cDNA 6330403K07 gene	103712	6330403K07Rik	1.22153	0.883419	25.1924	18.2193
6330407A03Rik	1	6330407A03Rik	0	0	6330407A03Rik	RIKEN cDNA 6330407A03 gene	70720	6330407A03Rik	0	0	0	0
6330408A02Rik	-1.12363	6330408A02Rik	-0.0840805	0.0840805	6330408A02Rik	RIKEN cDNA 6330408A02 gene	321008	6330408A02Rik	1.83773	2.06492	85.8429	96.4552
6330409D20Rik	1	6330409D20Rik	0	0	6330409D20Rik	RIKEN cDNA 6330409D20 gene	70730	6330409D20Rik	0.0692873	0.0795847	0.933175	1.07186
6330410L21Rik	1	6330410L21Rik	0	0	6330410L21Rik	RIKEN cDNA 6330410L21 gene	319224	6330410L21Rik	0.0856359	0.0196726	4.66527	1.07172
6330415B21Rik	1	6330415B21Rik	0	0	6330415B21Rik	RIKEN cDNA 6330415B21 gene	70753	6330415B21Rik	0	0	0	0
6330415G19Rik	-1.39342	6330415G19Rik	-0.239315	0.239315	6330415G19Rik	RIKEN cDNA 6330415G19 gene	320020	6330415G19Rik	0.219168	0.305393	2.79916	6.43035
6330416G13Rik	-1.9763	6330416G13Rik	-0.491402	0.491402	6330416G13Rik	RIKEN cDNA 6330416G13 gene	230279	6330416G13Rik	2.49229	4.92552	126.895	250.784
6330418K02Rik	-1.53149	6330418K02Rik	-0.30747	0.30747	6330418K02Rik	RIKEN cDNA 6330418K02 gene	69004	6330418K02Rik	0.356664	0.546229	2.79916	4.2869
6330549D23Rik	1	6330549D23Rik	0	0	6330549D23Rik	RIKEN cDNA 6330549D23 gene	229613	6330549D23Rik	0	0	0	0
6430411K18Rik	1.24254	6430411K18Rik	0.156648	-0.156648	6430411K18Rik	RIKEN cDNA 6430411K18 gen	76880	6430411K18Rik	1.54232	1.24126	25.3017	20.3628
6430503K07Rik	1	6430503K07Rik	0	0	6430503K07Rik	RIKEN cDNA 6430503K07 gene	78068	6430503K07Rik	0	0	0	0
6430531B16Rik	-4.02016	6430531B16Rik	-1.00363	1.00363	6430531B16Rik	RIKEN cDNA 6430531B16 gene	381933	6430531B16Rik	0.132262	0.531715	1.86611	7.50207
6430548M08Rik	-1.08736	6430548M08Rik	-0.0604161	0.0604161	6430548M08Rik	RIKEN cDNA 6430548M08 gene	234797	6430548M08Rik	18.3421	19.9445	1447.17	1581.87
6430550D23Rik	1	6430550D23Rik	0	0	6430550D23Rik	RIKEN cDNA 6430550D23 gene	320095	6430550D23Rik	0.0754801	0	1.86611	0
6430562O15Rik	-1.48209	6430562O15Rik	-0.283818	0.283818	6430562O15Rik	RIKEN cDNA 6430562O15 gene	320893	6430562O15Rik	1.28799	1.90892	28.9246	42.869
6430571L13Rik	-1.18343	6430571L13Rik	-0.121485	0.121485	6430571L13Rik	RIKEN cDNA 6430571L13 gene	235599	6430571L13Rik	0.883646	1.04573	30.7908	36.4386
6430573F11Rik	-2.29724	6430573F11Rik	-0.599951	0.599951	6430573F11Rik	RIKEN cDNA 6430573F11 gene	319582	6430573F11Rik	0.15546	0.357129	3.73221	8.5738
6430584L05Rik	1	6430584L05Rik	0	0	6430584L05Rik	RIKEN cDNA 6430584L05 gene	330324	6430584L05Rik	0	0.0734485	0	3.21517
6430706D22Rik	-1.01575	6430706D22Rik	-0.0112728	0.0112728	6430706D22Rik	RIKEN cDNA 6430706D22 gene	78605	6430706D22Rik	11.1618	11.3376	569.634	578.608
6430710C18Rik	1	6430710C18Rik	0	0	6430710C18Rik	RIKEN cDNA 6430710C18 gene	76218	6430710C18Rik	0	0	0	0
6530402F18Rik	-1.76639	6530402F18Rik	-0.410401	0.410401	6530402F18Rik	RIKEN cDNA 6530402F18 gene	76220	6530402F18Rik	0.613127	1.08302	37.2681	65.8299
6530403H02Rik	1	6530403H02Rik	0	0	6530403H02Rik	RIKEN cDNA 6530403H02 gene	320739	6530403H02Rik	0.0507565	0.0388667	2.79916	2.14345
6530411M01Rik	1	6530411M01Rik	0	0	6530411M01Rik	RIKEN cDNA 6530411M01 gene	67791	6530411M01Rik	0	0.0715732	0	1.07172
6720468P15Rik	1.68406	6720468P15Rik	0.375972	-0.375972	6720468P15Rik	RIKEN cDNA 6720468P15 gene	78073	6720468P15Rik	5.04996	2.99868	93.3053	51.4428
6720483E21Rik	1	6720483E21Rik	0	0	6720483E21Rik	RIKEN cDNA 6720483E21 gene	77741	6720483E21Rik	0	0	0	0
6720489N17Rik	-1.43578	6720489N17Rik	-0.260917	0.260917	6720489N17Rik	RIKEN cDNA 6720489N17 gene	211378	6720489N17Rik	0.723154	1.03829	26.1255	37.5104
6820408C15Rik	1	6820408C15Rik	0	0	6820408C15Rik	RIKEN cDNA 6820408C15 gene	228778	6820408C15Rik	0.0887394	0.0977511	1.86611	2.14345
6820431F20Rik	1.04759	6820431F20Rik	0.0335394	-0.0335394	6820431F20Rik	RIKEN cDNA 6820431F20 gene	547150	6820431F20Rik	30.9259	29.5209	2048.98	1955.9
7420426K07Rik	1	7420426K07Rik	0	0	7420426K07Rik	RIKEN cDNA 7420426K07 gene	546157	7420426K07Rik	0	0	0	0
7420461P10Rik	1	7420461P10Rik	0	0	7420461P10Rik	RIKEN cDNA 7420461P10 gene	100038657	7420461P10Rik	0	0	0	0
7420700N18Rik	1	7420700N18Rik	0	0	7420700N18Rik	RIKEN cDNA 7420700N18 gene	74517	7420700N18Rik	0	0	0	0
7420701I03Rik	1	7420701I03Rik	0	0	7420701I03Rik	RIKEN cDNA 7420701I03 gene	71457	7420701I03Rik	0	0	0	0
7530416G11Rik	1	7530416G11Rik	0	0	7530416G11Rik	RIKEN cDNA 7530416G11 gene	328577	7530416G11Rik	0	0	0	0
7630403G23Rik	1	7630403G23Rik	0	0	7630403G23Rik	RIKEN cDNA 7630403G23 gene	77119	7630403G23Rik	0	0	0	0
8030411F24Rik	1	8030411F24Rik	0	0	8030411F24Rik	RIKEN cDNA 8030411F24 gene	78609	8030411F24Rik	0	0	0	0
8030423F21Rik	1	8030423F21Rik	0	0	8030423F21Rik	RIKEN cDNA 8030423F21 gene	211001	8030423F21Rik	0	0	0	0
8030423J24Rik	1	8030423J24Rik	0	0	8030423J24Rik	RIKEN cDNA 8030423J24 gene	77166	8030423J24Rik	0	0	0	0
8030442B05Rik	1	8030442B05Rik	0	0	8030442B05Rik	RIKEN cDNA 8030442B05 gene	77543	8030442B05Rik	0	0	0	0
8030443G20Rik	1	8030443G20Rik	0	0	8030443G20Rik	RIKEN cDNA 8030443G20 gene	77173	8030443G20Rik	0	0	0	0
8030451O07Rik	1	8030451O07Rik	0	0	8030451O07Rik	RIKEN cDNA 8030451O07 gene	319533	8030451O07Rik	0	0	0	0
8030455M16Rik	1	8030455M16Rik	0	0	8030455M16Rik	RIKEN cDNA 8030455M16 gene	77171	8030455M16Rik	0	0	0	0
8030462N17Rik	1.08826	8030462N17Rik	0.0610131	-0.0610131	8030462N17Rik	RIKEN cDNA 8030462N17 gene	212163	8030462N17Rik	7.32691	6.73267	349.895	321.517
8430408G22Rik	1.93404	8430408G22Rik	0.475807	-0.475807	8430408G22Rik	RIKEN cDNA 8430408G22 gene	213393	8430408G22Rik	46.9402	24.2706	770.702	398.682
8430419L09Rik	1.283	8430419L09Rik	0.179762	-0.179762	8430419L09Rik	"family with sequence similarity 234, member B"	74525	8430419L09Rik	2.63245	2.05179	156.753	122.177
8430422H06Rik	1	8430422H06Rik	0	0	8430422H06Rik	RIKEN cDNA 8430422H06 gene	74529	8430422H06Rik	0	0	0	0
8430423G03Rik	-8.46861	8430423G03Rik	-1.54106	1.54106	8430423G03Rik	RIKEN cDNA 8430423G03 gene	71473	8430423G03Rik	0	0.846861	0	5.35862
8430426J06Rik	7.20056	8430426J06Rik	1.42405	-1.42405	8430426J06Rik	RIKEN cDNA 8430426J06 gene	78102	8430426J06Rik	0.720056	0.0848327	6.53137	1.07172
8430429K09Rik	1.08369	8430429K09Rik	0.0579744	-0.0579744	8430429K09Rik	RIKEN cDNA 8430429K09 gene	71523	8430429K09Rik	1.74154	1.60705	41.0543	37.5104
8430430B14Rik	1	8430430B14Rik	0	0	8430430B14Rik	RIKEN cDNA 8430430B14 gene	78148	8430430B14Rik	0	0	0	0
8430431K14Rik	1	8430431K14Rik	0	0	8430431K14Rik	RIKEN cDNA 8430431K14 gene	78103	8430431K14Rik	0	0	0	0
8430436N08Rik	1	8430436N08Rik	0	0	8430436N08Rik	RIKEN cDNA 8430436N08 gene	71510	8430436N08Rik	0	0.0833573	0	1.07172
8430437L04Rik	1	8430437L04Rik	0	0	8430437L04Rik	RIKEN cDNA 8430437L04 gene	74541	8430437L04Rik	0	0	0	0
9030025P20Rik	-1.4912	9030025P20Rik	-0.288235	0.288235	9030025P20Rik	RIKEN cDNA 9030025P20 gene	100041574	9030025P20Rik	1.87233	2.79201	53.184	79.3076
9030204H09Rik	1	9030204H09Rik	0	0	9030204H09Rik	RIKEN cDNA 9030204H09 gene	77665	9030204H09Rik	0	0	0	0
9030404E10Rik	1	9030404E10Rik	0	0	9030404E10Rik	RIKEN cDNA 9030404E10 gene	71528	9030404E10Rik	0	0	0	0
9030612E09Rik	2.6514	9030612E09Rik	0.703377	-0.703377	9030612E09Rik	RIKEN cDNA 9030612E09 gene	74530	9030612E09Rik	0.26514	0.0435065	6.53137	1.07172
9030617O03Rik	-2.14742	9030617O03Rik	-0.551302	0.551302	9030617O03Rik	RIKEN cDNA 9030617O03 gene	217830	9030617O03Rik	0.477559	1.02552	21.4602	46.0842
9030619P08Rik	1	9030619P08Rik	0	0	9030619P08Rik	RIKEN cDNA 9030619P08 gene	105892	9030619P08Rik	0	0	0	0
9030624G23Rik	1.16789	9030624G23Rik	0.111955	-0.111955	9030624G23Rik	RIKEN cDNA 9030624G23 gene	66808	9030624G23Rik	1.67643	1.43543	51.3179	43.9407
9030624J02Rik	-1.02272	9030624J02Rik	-0.0162075	0.0162075	9030624J02Rik	RIKEN cDNA 9030624J02 gene	71517	9030624J02Rik	12.3973	12.679	621.413	635.533
9030625G05Rik	1	9030625G05Rik	0	0	9030625G05Rik	RIKEN cDNA 9030625G05 gene	71545	9030625G05Rik	0	0	0	0
9130008F23Rik	1.34461	9130008F23Rik	0.213593	-0.213593	9130008F23Rik	RIKEN cDNA 9130008F23 gene	71583	9130008F23Rik	4.47429	3.32758	129.694	96.4552
9130011E15Rik	-1.09068	9130011E15Rik	-0.062613	0.062613	9130011E15Rik	RIKEN cDNA 9130011E15 gene	71617	9130011E15Rik	7.86624	8.57954	314.439	342.952
9130015A21Rik	-1.14863	9130015A21Rik	-0.0999585	0.0999585	9130015A21Rik	RIKEN cDNA 9130015A21 gene	71581	9130015A21Rik	0.187133	0.214947	0.933053	1.07172
9130015L21Rik	1	9130015L21Rik	0	0	9130015L21Rik	RIKEN cDNA 9130015L21 gene	71613	9130015L21Rik	0	0	0	0
9130019O22Rik	1.08826	9130019O22Rik	0.0610131	-0.0610131	9130019O22Rik	RIKEN cDNA 9130019O22 gene	78921	9130019O22Rik	1.53766	1.41295	83.9748	77.1642
9130019P16Rik	1	9130019P16Rik	0	0	9130019P16Rik	RIKEN cDNA 9130019P16 gene	100042056	9130019P16Rik	0	0	0	0
9130023H24Rik	1.31835	9130023H24Rik	0.199367	-0.199367	9130023H24Rik	RIKEN cDNA 9130023H24 gene	100043133	9130023H24Rik	0.985397	0.747447	49.4518	37.5104
9130024F11Rik	-1.80554	9130024F11Rik	-0.426214	0.426214	9130024F11Rik	RIKEN cDNA 9130024F11 gene	329160	9130024F11Rik	0.124702	0.225154	6.53137	11.789
9130204L05Rik	1	9130204L05Rik	0	0	9130204L05Rik	RIKEN cDNA 9130204L05 gene	229550	9130204L05Rik	0	0	0	0
9130209A04Rik	1	9130209A04Rik	0	0	9130209A04Rik	RIKEN cDNA 9130209A04 gene	77668	9130209A04Rik	0	0	0	0
9130221F21Rik	1	9130221F21Rik	0	0	9130221F21Rik	RIKEN cDNA 9130221F21 gene	330350	9130221F21Rik	0	0	0	0
9130221H12Rik	1.12004	9130221H12Rik	0.0817747	-0.0817747	9130221H12Rik	RIKEN cDNA 9130221H12 gene	77124	9130221H12Rik	22.0193	19.6594	435.736	389.036
9130227L01Rik	1	9130227L01Rik	0	0	9130227L01Rik	RIKEN cDNA 9130227L01 gene	329159	9130227L01Rik	0	0	0	0
9130230L23Rik	1	9130230L23Rik	0	0	9130230L23Rik	RIKEN cDNA 9130230L23 gene	231253	9130230L23Rik	0	0.0580031	0	1.07172
9130401M01Rik	-1.1702	9130401M01Rik	-0.11338	0.11338	9130401M01Rik	RIKEN cDNA 9130401M01 gene	75758	9130401M01Rik	27.4182	32.0849	446.932	523.002
9130409I23Rik	-6.4058	9130409I23Rik	-1.33969	1.33969	9130409I23Rik	RIKEN cDNA 9130409I23 gene	619326	9130409I23Rik	0.0743592	0.64058	1.86611	16.0759
9130409J20Rik	-1.77029	9130409J20Rik	-0.411991	0.411991	9130409J20Rik	RIKEN cDNA 9130409J20 gene	71576	9130409J20Rik	0.824799	1.46013	13.0627	23.5779
9230009I02Rik	1	9230009I02Rik	0	0	9230009I02Rik	RIKEN cDNA 9230009I02 gene	619293	9230009I02Rik	0	0	0	0
9230102K24Rik	-1.0529	9230102K24Rik	-0.037186	0.037186	9230102K24Rik	RIKEN cDNA 9230102K24 gene	109335	9230102K24Rik	0.690042	0.726547	11.1966	11.789
9230102O04Rik	-1.14863	9230102O04Rik	-0.0999541	0.0999541	9230102O04Rik	RIKEN cDNA 9230102O04 gene	77682	9230102O04Rik	0.239596	0.275206	1.86611	2.14345
9230104L09Rik	1	9230104L09Rik	0	0	9230104L09Rik	RIKEN cDNA 9230104L09 gene	77705	9230104L09Rik	0	0	0	0
9230105E05Rik	1	9230105E05Rik	0	0	9230105E05Rik	RIKEN cDNA 9230105E05 gene	320626	9230105E05Rik	0	0	0	0
9230110C19Rik	1.20546	9230110C19Rik	0.134791	-0.134791	9230110C19Rik	RIKEN cDNA 9230110C19 gene	234912	9230110C19Rik	4.90741	4.07099	100.77	83.5945
9230110F15Rik	1	9230110F15Rik	0	0	9230110F15Rik	RIKEN cDNA 9230110F15 gene	77080	9230110F15Rik	0	0	0	0
9230112D13Rik	1	9230112D13Rik	0	0	9230112D13Rik	RIKEN cDNA 9230112D13 gene	78243	9230112D13Rik	0	0	0	0
9230112J17Rik	1	9230112J17Rik	0	0	9230112J17Rik	RIKEN cDNA 9230112J17 gene	100504561	9230112J17Rik	0	0	0	0
9230114K14Rik	1.45102	9230114K14Rik	0.268531	-0.268531	9230114K14Rik	RIKEN cDNA 9230114K14 gene	414108	9230114K14Rik	0.986474	0.679851	27.9916	19.291
9230116L04Rik	1	9230116L04Rik	0	0	9230116L04Rik	RIKEN cDNA 9230116L04 gene	321017	9230116L04Rik	0.0984623	0	2.03212	0
9230116N13Rik	1.55466	9230116N13Rik	0.318299	-0.318299	9230116N13Rik	RIKEN cDNA 9230116N13 gene	320054	9230116N13Rik	0.831232	0.534672	23.3263	15.0041
9230117E06Rik	1	9230117E06Rik	0	0	9230117E06Rik	RIKEN cDNA 9230117E06 gene	78082	9230117E06Rik	0	0	0	0
9330020H09Rik	1.46138	9330020H09Rik	0.273665	-0.273665	9330020H09Rik	RIKEN cDNA 9330020H09 gene	100048895	9330020H09Rik	0.915448	0.626428	43.8535	30.0083
9330102E08Rik	-1.36399	9330102E08Rik	-0.223917	0.223917	9330102E08Rik	RIKEN cDNA 9330102E08 gene	330427	9330102E08Rik	0.275694	0.376044	14.9289	20.3628
9330111N05Rik	1	9330111N05Rik	0	0	9330111N05Rik	RIKEN cDNA 9330111N05 gene	319983	9330111N05Rik	0.0524884	0	0.933053	0
9330117O12Rik	1	9330117O12Rik	0	0	9330117O12Rik	RIKEN cDNA 9330117O12 gene	328957	9330117O12Rik	0.0385063	0	0.933053	0
9330133O14Rik	1.1492	9330133O14Rik	0.100317	-0.100317	9330133O14Rik	RIKEN cDNA 9330133O14 gene	100689703	9330133O14Rik	4.75469	4.13738	184.745	160.759
9330136K24Rik	1	9330136K24Rik	0	0	9330136K24Rik	RIKEN cDNA 9330136K24 gene	319870	9330136K24Rik	0.027677	0.0635808	0.933053	2.14345
9330151L19Rik	1.08076	9330151L19Rik	0.0560201	-0.0560201	9330151L19Rik	RIKEN cDNA 9330151L19 gene	414085	9330151L19Rik	0.966458	0.894243	33.5899	31.08
9330158H04Rik	1	9330158H04Rik	0	0	9330158H04Rik	RIKEN cDNA 9330158H04 gene	319472	9330158H04Rik	0	0	0	0
9330159F19Rik	-1.39476	9330159F19Rik	-0.240009	0.240009	9330159F19Rik	RIKEN cDNA 9330159F19 gene	212448	9330159F19Rik	0.161391	0.225102	13.0627	18.2193
9330159M07Rik	1.0725	9330159M07Rik	0.0504915	-0.0504915	9330159M07Rik	RIKEN cDNA 9330159M07 gene	319673	9330159M07Rik	0.246278	0.229629	9.33053	8.5738
9330162012Rik	-1.01894	9330162012Rik	-0.0135331	0.0135331	9330162012Rik	cDNA RIKEN 9330162012 gene	493800	9330162012Rik	3.09591	3.15454	57.8493	58.9449
9330162B11Rik	1	9330162B11Rik	0	0	9330162B11Rik	RIKEN cDNA 9330162B11 gene	320272	9330162B11Rik	0	0	0	0
9330175E14Rik	1	9330175E14Rik	0	0	9330175E14Rik	RIKEN cDNA 9330175E14 gene	320377	9330175E14Rik	0	0	0	0
9330175M20Rik	1	9330175M20Rik	0	0	9330175M20Rik	RIKEN cDNA 9330175M20 gene	442821	9330175M20Rik	0.0267771	0.0307568	0.933053	1.07172
9330178D15Rik	1	9330178D15Rik	0	0	9330178D15Rik	RIKEN cDNA 9330178D15 gene	329780	9330178D15Rik	0	0	0	0
9330179D12Rik	1.04473	9330179D12Rik	0.031566	-0.031566	9330179D12Rik	RIKEN cDNA 9330179D12 gene	77558	9330179D12Rik	0.417973	0.400077	5.59818	5.3585
9330182L06Rik	1.93049	9330182L06Rik	0.474482	-0.474482	9330182L06Rik	RIKEN cDNA 9330182L06 gene	231014	9330182L06Rik	1.44687	0.749485	95.1714	49.2993
9330182O14Rik	1	9330182O14Rik	0	0	9330182O14Rik	RIKEN cDNA 9330182O14 gene	328531	9330182O14Rik	0	0	0	0
9330188P03Rik	1.30591	9330188P03Rik	0.192528	-0.192528	9330188P03Rik	RIKEN cDNA 9330188P03 gene	380930	9330188P03Rik	0.21646	0.165754	2.79916	2.14345
9330199G10Rik	1	9330199G10Rik	0	0	9330199G10Rik	RIKEN cDNA 9330199G10 gene	319466	9330199G10Rik	0	0	0	0
9430007A20Rik	1.57597	9430007A20Rik	0.32812	-0.32812	9430007A20Rik	RIKEN cDNA 9430007A20 gene	381572	9430007A20Rik	0.157597	0.0603399	2.79916	1.07172
9430014N10Rik	1	9430014N10Rik	0	0	9430014N10Rik	RIKEN cDNA 9430014N10 gene	77248	9430014N10Rik	0	0	0	0
9430015G10Rik	1.18898	9430015G10Rik	0.124861	-0.124861	9430015G10Rik	RIKEN cDNA 9430015G10 gene	230996	9430015G10Rik	2.75397	2.31625	94.2384	80.3794
9430016H08Rik	-1.07179	9430016H08Rik	-0.0500123	0.0500123	9430016H08Rik	RIKEN cDNA 9430016H08 gene	68115	9430016H08Rik	16.8529	18.0628	278.983	299.011
9430018G01Rik	1	9430018G01Rik	0	0	9430018G01Rik	RIKEN cDNA 9430018G01 gene	319812	9430018G01Rik	0	0	0	0
9430019J16Rik	1	9430019J16Rik	0	0	9430019J16Rik	RIKEN cDNA 9430019J16 gene	77269	9430019J16Rik	0	0	0	0
9430020K01Rik	1.22348	9430020K01Rik	0.145495	-0.145495	9430020K01Rik	RIKEN cDNA 9430020K01 gene	240185	9430020K01Rik	8.12583	6.64157	789.363	645.178
9430021M05Rik	1	9430021M05Rik	0	0	9430021M05Rik	RIKEN cDNA 9430021M05 gene	77288	9430021M05Rik	0	0	0	0
9430037G07Rik	-1.69876	9430037G07Rik	-0.382241	0.382241	9430037G07Rik	RIKEN cDNA 9430037G07 gene	320692	9430037G07Rik	0.0845116	0.169876	3.73221	7.50207
9430038I01Rik	-1.1623	9430038I01Rik	-0.108489	0.108489	9430038I01Rik	RIKEN cDNA 9430038I01 gene	77252	9430038I01Rik	5.77463	6.71183	78.3765	91.0966
9430041J12Rik	1	9430041J12Rik	0	0	9430041J12Rik	RIKEN cDNA 9430041J12 gene	77323	9430041J12Rik	0	0.0342761	0	1.07172
9430060I03Rik	1	9430060I03Rik	0	0	9430060I03Rik	RIKEN cDNA 9430060I03 gene	100037260	9430060I03Rik	0	0.0493273	0	1.07172
9430065F17Rik	13.563	9430065F17Rik	1.8808	-1.8808	9430065F17Rik	RIKEN cDNA 9430065F17 gene	77857	9430065F17Rik	1.3563	0	1.86611	0
9430069I07Rik	1	9430069I07Rik	0	0	9430069I07Rik	RIKEN cDNA 9430069I07 gene	77358	9430069I07Rik	0	0	0	0
9430076C15Rik	-1.53265	9430076C15Rik	-0.308014	0.308014	9430076C15Rik	RIKEN cDNA 9430076C15 gene	320189	9430076C15Rik	0.0222389	0.153265	0.933053	6.43035
9430078K24Rik	-2.48624	9430078K24Rik	-0.656983	0.656983	9430078K24Rik	RIKEN cDNA 9430078K24 gene	77290	9430078K24Rik	0.0721464	0.248624	0.933053	3.21517
9430083A17Rik	-1.03376	9430083A17Rik	-0.0239496	0.0239496	9430083A17Rik	RIKEN cDNA 9430083A17 gene	77428	9430083A17Rik	0.225514	0.233127	9.33053	9.64552
9430091E24Rik	1.30566	9430091E24Rik	0.192387	-0.192387	9430091E24Rik	RIKEN cDNA 9430091E24 gene	434350	9430091E24Rik	0.241353	0.184852	8.39559	6.43035
9530002B09Rik	1	9530002B09Rik	0	0	9530002B09Rik	RIKEN cDNA 9530002B09 gene	77432	9530002B09Rik	0	0	0	0
9530003J23Rik	1	9530003J23Rik	0	0	9530003J23Rik	RIKEN cDNA 9530003J23 gene	77397	9530003J23Rik	0.0623123	0	0.933053	0
9530014B07Rik	-1.33267	9530014B07Rik	-0.20716	0.20716	9530014B07Rik	RIKEN cDNA 9530014B07 gene	77398	9530014B07Rik	0	0.133267	0	1.07172
9530020I12Rik	1.72078	9530020I12Rik	0.391531	-0.391531	9530020I12Rik	RIKEN cDNA 9530020I12 gene	77442	9530020I12Rik	0.172078	0.0645668	2.79916	1.07172
9530026F06Rik	1	9530026F06Rik	0	0	9530026F06Rik	RIKEN cDNA 9530026F06 gene	77341	9530026F06Rik	0	0	0	0
9530026P05Rik	1.21885	9530026P05Rik	0.142763	-0.142763	9530026P05Rik	RIKEN cDNA 9530026P05 gene	330385	9530026P05Rik	0.561375	0.460576	6.53137	5.35862
9530027J09Rik	-1.01079	9530027J09Rik	-0.00774013	0.00774013	9530027J09Rik	RIKEN cDNA 9530027J09 gene	100500713	9530027J09Rik	4.25941	4.30536	93.3053	94.3118
9530036O11Rik	1	9530036O11Rik	0	0	9530036O11Rik	RIKEN cDNA 9530036O11Rik	654796	9530036O11Rik	0.0692511	0.0265144	2.79916	1.07172
9530051G07Rik	1	9530051G07Rik	0	0	9530051G07Rik	RIKEN cDNA 9530051G07 gene	319781	9530051G07Rik	0	0	0	0
9530052E02Rik	1.41474	9530052E02Rik	0.25027	-0.25027	9530052E02Rik	RIKEN cDNA 9530052E02 gene	619321	9530052E02Rik	1.10036	0.777781	12.1297	8.5738
9530053A07Rik	1	9530053A07Rik	0	0	9530053A07Rik	RIKEN cDNA 9530053A07 gene	319482	9530053A07Rik	0	0	0	0
9530059O14Rik	1	9530059O14Rik	0	0	9530059O14Rik	RIKEN cDNA 9530059O14 gene	319626	9530059O14Rik	0.0332622	0.0573086	1.86611	3.21517
9530062K07Rik	-1.26025	9530062K07Rik	-0.166855	0.166855	9530062K07Rik	RIKEN cDNA 9530062K07 gene	78739	9530062K07Rik	0	0.126025	0	1.07172
9530068E07Rik	1.04028	9530068E07Rik	0.0284893	-0.0284893	9530068E07Rik	RIKEN cDNA 9530068E07 gene	213673	9530068E07Rik	78.0276	75.006	2620.01	2518.55
9530077C05Rik	-1.34005	9530077C05Rik	-0.211146	0.211146	9530077C05Rik	RIKEN cDNA 9530077C05 gene	68283	9530077C05Rik	0.193334	0.259078	5.59832	7.50207
9530080O11Rik	-1.14862	9530080O11Rik	-0.0999519	0.0999519	9530080O11Rik	RIKEN cDNA 9530080O11 gene	319247	9530080O11Rik	0.346497	0.397994	6.53137	7.50207
9530082P21Rik	-1.07313	9530082P21Rik	-0.0509099	0.0509099	9530082P21Rik	RIKEN cDNA 9530082P21 gene	638247	9530082P21Rik	4.52314	4.8539	198.74	213.273
9530091C08Rik	1.20949	9530091C08Rik	0.137199	-0.137199	9530091C08Rik	RIKEN cDNA 9530091C08 gene	320440	9530091C08Rik	0.120949	0.0370465	13.9958	4.2869
9630001P10Rik	1	9630001P10Rik	0	0	9630001P10Rik	RIKEN cDNA 9630001P10 gene	319251	9630001P10Rik	0	0	0	0
9630013A20Rik	1.35958	9630013A20Rik	0.221581	-0.221581	9630013A20Rik	RIKEN cDNA 9630013A20 gene	319903	9630013A20Rik	0.135958	0.0390412	3.73221	1.07172
9630013K17Rik	1	9630013K17Rik	0	0	9630013K17Rik	RIKEN cDNA 9630013K17 gene	78883	9630013K17Rik	0	0	0	0
9630028B13Rik	1	9630028B13Rik	0	0	9630028B13Rik	RIKEN cDNA 9630028B13 gene	319562	9630028B13Rik	0	0	0	0
9630028H03Rik	1	9630028H03Rik	0	0	9630028H03Rik	RIKEN cDNA 9630028H03 gene	320684	9630028H03Rik	0	0	0	0
9630028I04Rik	1	9630028I04Rik	0	0	9630028I04Rik	RIKEN cDNA 9630028I04 gene	319720	9630028I04Rik	0.0529427	0.0608112	1.86611	2.14345
9830107B12Rik	-2.09932	9830107B12Rik	-0.534961	0.534961	9830107B12Rik	RIKEN cDNA 9830107B12 gene	328829	9830107B12Rik	0	0.209932	0	10.7172
9830132P13Rik	1	9830132P13Rik	0	0	9830132P13Rik	RIKEN cDNA 9830132P13 gene	329753	9830132P13Rik	0	0	0	0
9830147E19Rik	1.11935	9830147E19Rik	0.0813331	-0.0813331	9830147E19Rik	RIKEN cDNA 9830147E19 gene	208111	9830147E19Rik	0.469776	0.419685	33.5899	30.0083
9830166K06Rik	1	9830166K06Rik	0	0	9830166K06Rik	RIKEN cDNA 9830166K06 gene	402757	9830166K06Rik	0	0.0568219	0	2.14345
9930012K11Rik	-1.12594	9930012K11Rik	-0.085562	0.085562	9930012K11Rik	RIKEN cDNA 9930012K11 gene	268759	9930012K11Rik	3.53483	3.97999	93.3053	105.029
9930014A18Rik	-1.11001	9930014A18Rik	-0.0752881	0.0752881	9930014A18Rik	RIKEN cDNA 9930014A18 gene	320469	9930014A18Rik	1.51528	1.68198	111.033	123.248
9930021J03Rik	1.13191	9930021J03Rik	0.0893807	-0.0893807	9930021J03Rik	RIKEN cDNA 9930021J03 gene	240613	9930021J03Rik	7.53191	6.65415	877.07	774.857
9930104L06Rik	1.33093	9930104L06Rik	0.206218	-0.206218	9930104L06Rik	RIKEN cDNA 9930104L06 gene	194268	9930104L06Rik	3.05212	2.29322	124.096	93.2401
9930111H07Rik	1	9930111H07Rik	0	0	9930111H07Rik	RIKEN cDNA 9930111H07 gene	77762	9930111H07Rik	0	0	0	0
9930111J21Rik1	-1.54031	9930111J21Rik1	-0.311612	0.311612	9930111J21Rik1	RIKEN cDNA 9930111J21 gene 1	667214	9930111J21Rik1	0.1791	0.27587	9.74097	15.0041
9930111J21Rik2	1	9930111J21Rik2	0	0	9930111J21Rik2	RIKEN cDNA 9930111J21 gene 2	245240	9930111J21Rik2	0	0	0	0
A130010J15Rik	-1.03882	A130010J15Rik	-0.0274728	0.0274728	A130010J15Rik	RIKEN cDNA A130010J15 gene	319266	A130010J15Rik	4.4691	4.64259	235.129	247.568
A130077B15Rik	-1.60272	A130077B15Rik	-0.34026	0.34026	A130077B15Rik	RIKEN cDNA A130077B15 gene	319272	A130077B15Rik	1.15389	1.84936	40.1213	64.3035
A1bg	1	A1bg	0	0	A1bg	alpha-1-B glycoprotein	117586	A1bg	0	0	0	0
A1cf	1	A1cf	0	0	A1cf	APOBEC1 complementation factor	69865	A1cf	0	0	0	0
A230001M10Rik	-1.14862	A230001M10Rik	-0.099953	0.099953	A230001M10Rik	RIKEN cDNA A230001M10 gene	319951	A230001M10Rik	0.113838	0.130757	2.79916	3.21517
A230009B12Rik	1	A230009B12Rik	0	0	A230009B12Rik	RIKEN cDNA A230009B12 gene	319750	A230009B12Rik	0	0	0	0
A230020J21Rik	-1.27989	A230020J21Rik	-0.17801	0.17801	A230020J21Rik	RIKEN cDNA A230020J21 gene	100125339	A230020J21Rik	1.52717	1.95461	32.6569	41.7973
A230028O05Rik	1	A230028O05Rik	0	0	A230028O05Rik	RIKEN cDNA A230028O05 gene	319487	A230028O05Rik	0.0728231	0	2.79916	0
A230046K03Rik	1.10003	A230046K03Rik	0.0687715	-0.0687715	A230046K03Rik	RIKEN cDNA A230046K03 gene	319277	A230046K03Rik	10.1037	9.18493	850.011	772.714
A230050P20Rik	-1.03182	A230050P20Rik	-0.022593	0.022593	A230050P20Rik	RIKEN cDNA A230050P20 gene	319278	A230050P20Rik	2.51476	2.59477	55.0501	56.8014
A230056J06Rik	1	A230056J06Rik	0	0	A230056J06Rik	RIKEN cDNA A230056J06 gene	319469	A230056J06Rik	0	0	0	0
A230056P14Rik	1.30591	A230056P14Rik	0.192529	-0.192529	A230056P14Rik	RIKEN cDNA A230056P14 gene	320845	A230056P14Rik	0.315459	0.241562	5.59832	4.2869
A230057D06Rik	1	A230057D06Rik	0	0	A230057D06Rik	RIKEN cDNA A230057D06 gene	319893	A230057D06Rik	0	0.0401756	0	1.07172
A230065H16Rik	-1.14862	A230065H16Rik	-0.0999531	0.0999531	A230065H16Rik	RIKEN cDNA A230065H16 gene	380787	A230065H16Rik	0.141458	0.162482	0.933053	1.07172
A230070E04Rik	2.67732	A230070E04Rik	0.710395	-0.710395	A230070E04Rik	RIKEN cDNA A230070E04 gene	100043072	A230070E04Rik	0.267732	0	6.53137	0
A230072C01Rik	1.45104	A230072C01Rik	0.268542	-0.268542	A230072C01Rik	RIKEN cDNA A230072C01 gene	320742	A230072C01Rik	0.600494	0.413838	13.9957	9.6453
A230072E10Rik	1	A230072E10Rik	0	0	A230072E10Rik	RIKEN cDNA A230072E10 gene	331547	A230072E10Rik	0.0610548	0.0467526	2.79916	2.14345
A230077H06Rik	1	A230077H06Rik	0	0	A230077H06Rik	RIKEN cDNA A230077H06 gene	320210	A230077H06Rik	0	0.0531858	0	2.14345
A230103J11Rik	1.45062	A230103J11Rik	0.268335	-0.268335	A230103J11Rik	RIKEN cDNA A230103J11 gene	320466	A230103J11Rik	0.399173	0.275174	11.1966	7.50207
A230108P19Rik	1	A230108P19Rik	0	0	A230108P19Rik	RIKEN cDNA A230108P19 gene	320132	A230108P19Rik	0	0	0	0
A2m	1	A2m	0	0	A2m	alpha-2-macroglobulin	232345	A2m	0.0421347	0.0322646	2.79916	2.14345
A330009N23Rik	-4.8924	A330009N23Rik	-1.14527	1.14527	A330009N23Rik	RIKEN cDNA A330009N23 gene	380977	A330009N23Rik	0.113427	0.55493	1.86605	9.64551
A330015K06Rik	1	A330015K06Rik	0	0	A330015K06Rik	RIKEN cDNA A330015K06 gene	320190	A330015K06Rik	0	0	0	0
A330023F24Rik	1	A330023F24Rik	0	0	A330023F24Rik	RIKEN cDNA A330023F24 gene	320977	A330023F24Rik	0.0251345	0.043305	1.86611	3.21517
A330032B11Rik	1	A330032B11Rik	0	0	A330032B11Rik	RIKEN cDNA A330032B11 gene	319931	A330032B11Rik	0	0	0	0
A330033J07Rik	1	A330033J07Rik	0	0	A330033J07Rik	RIKEN cDNA A330033J07 gene	320614	A330033J07Rik	0.0240598	0.0276356	0.933053	1.07172
A330035P11Rik	2.61181	A330035P11Rik	0.692526	-0.692526	A330035P11Rik	RIKEN cDNA A330035P11 gene	319727	A330035P11Rik	0.30086	0.115192	11.1966	4.2869
A330040F15Rik	-1.61291	A330040F15Rik	-0.344833	0.344833	A330040F15Rik	RIKEN cDNA A330040F15 gene	74333	A330040F15Rik	0.0702108	0.161291	0.933053	2.14345
A330041J22Rik	1	A330041J22Rik	0	0	A330041J22Rik	RIKEN cDNA A330041J22 gene	319556	A330041J22Rik	0	0.0442597	0	1.07444
A330048O09Rik	1	A330048O09Rik	0	0	A330048O09Rik	RIKEN cDNA A330048O09 gene	320315	A330048O09Rik	0	0	0	0
A330049N07Rik	1	A330049N07Rik	0	0	A330049N07Rik	RIKEN cDNA A330049N07 gene	327768	A330049N07Rik	0.0705459	0.0405153	1.86611	1.07172
A330050F15Rik	1	A330050F15Rik	0	0	A330050F15Rik	A kinase (PRKA) anchor inhibitor 1	320722	A330050F15Rik	0	0.0690792	0	2.14345
A330069E16Rik	-4.5945	A330069E16Rik	-1.09995	1.09995	A330069E16Rik	RIKEN cDNA A330069E16 gene	606735	A330069E16Rik	0.184778	0.848962	1.86611	8.5738
A330070K13Rik	1	A330070K13Rik	0	0	A330070K13Rik	RIKEN cDNA A330070K13 gene	381673	A330070K13Rik	0	0	0	0
A330074K22Rik	-2.01009	A330074K22Rik	-0.503631	0.503631	A330074K22Rik	RIKEN cDNA A330074K22 gene	434353	A330074K22Rik	0.110075	0.221261	3.73221	7.50207
A330076C08Rik	1	A330076C08Rik	0	0	A330076C08Rik	RIKEN cDNA A330076C08 gene	100503592	A330076C08Rik	0.0363378	0	0.933053	0
A330076H08Rik	1	A330076H08Rik	0	0	A330076H08Rik	RIKEN cDNA A330076H08 gene	320026	A330076H08Rik	0	0	0	0
A330093E20Rik	1	A330093E20Rik	0	0	A330093E20Rik	RIKEN cDNA A330093E20 gene	107003	A330093E20Rik	0.0285481	0.0983727	0.933053	3.21517
A330102I10Rik	-1.14862	A330102I10Rik	-0.0999516	0.0999516	A330102I10Rik	RIKEN cDNA A330102I10 gene	77920	A330102I10Rik	0.122136	0.140288	0.933053	1.07172
A3galt2	1	A3galt2	0	0	A3galt2	"alpha 1,3-galactosyltransferase 2 (isoglobotriaosylceramide synthase)"	215493	A3galt2	0.0985535	0.0905605	4.66527	4.2869
A430005L14Rik	-1.09434	A430005L14Rik	-0.0650337	0.0650337	A430005L14Rik	RIKEN cDNA A430005L14 gene	97159	A430005L14Rik	18.6539	20.4138	245.393	266.86
A430033K04Rik	-1.17503	A430033K04Rik	-0.116348	0.116348	A430033K04Rik	RIKEN cDNA A430033K04 gene	243308	A430033K04Rik	1.8601	2.18567	81.1756	95.3835
A430035B10Rik	1.83795	A430035B10Rik	0.439049	-0.439049	A430035B10Rik	RIKEN cDNA A430035B10 gene	320312	A430035B10Rik	0.690819	0.375864	17.728	9.64552
A430046D13Rik	-1.01712	A430046D13Rik	-0.0122429	0.0122429	A430046D13Rik	Riken cDNA A430046D13 gene	654440	A430046D13Rik	0.904126	0.919602	26.1255	26.7931
A430078G23Rik	-1.43578	A430078G23Rik	-0.260916	0.260916	A430078G23Rik	RIKEN cDNA A430078G23 gene	319493	A430078G23Rik	0.545756	0.783584	22.3933	32.1517
A430078I02Rik	1	A430078I02Rik	0	0	A430078I02Rik	RIKEN cDNA A430078I02 gene	320486	A430078I02Rik	0.0550861	0	1.86611	0
A430085M09Rik	1	A430085M09Rik	0	0	A430085M09Rik	RIKEN cDNA A430085M09 gene	623726	A430085M09Rik	0	0	0	0
A430088P11Rik	-1.56831	A430088P11Rik	-0.324606	0.324606	A430088P11Rik	RIKEN cDNA A430088P11 gene	106059	A430088P11Rik	0.785877	1.2325	48.5188	76.0925
A430089I19Rik	1	A430089I19Rik	0	0	A430089I19Rik	RIKEN cDNA A430089I19 gene	331195	A430089I19Rik	0	0	0	0
A430090L17Rik	1	A430090L17Rik	0	0	A430090L17Rik	RIKEN cDNA A430090L17 gene	319803	A430090L17Rik	0	0.0207037	0	1.07172
A430093F15Rik	1	A430093F15Rik	0	0	A430093F15Rik	RIKEN cDNA A430093F15 gene	403202	A430093F15Rik	0	0	0	0
A430105I19Rik	1.17125	A430105I19Rik	0.114026	-0.114026	A430105I19Rik	RIKEN cDNA A430105I19 gene	214239	A430105I19Rik	5.20029	4.43994	348.962	297.94
A4galt	1.136	A4galt	0.0919817	-0.0919817	A4galt	"alpha 1,4-galactosyltransferase"	239559	A4galt	11.7016	10.3007	327.502	288.294
A4gnt	-1.69661	A4gnt	-0.381327	0.381327	A4gnt	"alpha-1,4-N-acetylglucosaminyltransferase"	333424	A4gnt	0	0.169661	0	6.43035
A530006G24Rik	1	A530006G24Rik	0	0	A530006G24Rik	RIKEN cDNA A530006G24 gene	381384	A530006G24Rik	0	0	0	0
A530013C23Rik	-1.81872	A530013C23Rik	-0.431463	0.431463	A530013C23Rik	RIKEN cDNA A530013C23 gene	329562	A530013C23Rik	0.392306	0.713496	11.1966	20.3628
A530016L24Rik	-2.5745	A530016L24Rik	-0.682145	0.682145	A530016L24Rik	RIKEN cDNA A530016L24 gene	319942	A530016L24Rik	0.749599	1.92984	27.0585	69.6621
A530032D15Rik	1	A530032D15Rik	0	0	A530032D15Rik	RIKEN cDNA A530032D15Rik gene	381287	A530032D15Rik	0	0.0465186	0	1.07172
A530046M15Rik	-2.71608	A530046M15Rik	-0.720763	0.720763	A530046M15Rik	RIKEN cDNA A530046M15 gene	328190	A530046M15Rik	0	0.271608	0	5.35862
A530050N04Rik	1	A530050N04Rik	0	0	A530050N04Rik	RIKEN cDNA A530050N04 gene	442846	A530050N04Rik	0	0	0	0
A530053G22Rik	1	A530053G22Rik	0	0	A530053G22Rik	RIKEN cDNA A530053G22 gene	208079	A530053G22Rik	0	0	0	0
A530058N18Rik	1	A530058N18Rik	0	0	A530058N18Rik	RIKEN cDNA A530058N18 gene	320846	A530058N18Rik	0	0	0	0
A530064D06Rik	-8.95778	A530064D06Rik	-1.58157	1.58157	A530064D06Rik	RIKEN cDNA A530064D06 gene	328830	A530064D06Rik	0	0.895778	0	22.5062
A530065N20Rik	1	A530065N20Rik	0	0	A530065N20Rik	RIKEN cDNA A530046M15 gene	328263	A530065N20Rik	0.0177942	0.0204389	0.933053	1.07172
A530072M11Rik	1.14672	A530072M11Rik	0.0987566	-0.0987566	A530072M11Rik	RIKEN cDNA gene A530072M11	100415915	A530072M11Rik	0.114672	0	2.79916	0
A530088E08Rik	1	A530088E08Rik	0	0	A530088E08Rik	RIKEN cDNA A530088E08 gene	664702	A530088E08Rik	0	0.0454884	0	1.07172
A530099J19Rik	-5.33901	A530099J19Rik	-1.20829	1.20829	A530099J19Rik	RIKEN cDNA A530099J19 gene	319293	A530099J19Rik	0.0489283	0.533901	1.86611	20.3628
A630001G21Rik	-12.9464	A630001G21Rik	-1.84724	1.84724	A630001G21Rik	RIKEN cDNA A630001G21 gene	319997	A630001G21Rik	0	1.29464	0	33.2235
A630010A05Rik	1	A630010A05Rik	0	0	A630010A05Rik	RIKEN cDNA A630010A05 gene	545280	A630010A05Rik	0	0	0	0
A630012P03Rik	1	A630012P03Rik	0	0	A630012P03Rik	RIKEN cDNA A630012P03 gene	100504594	A630012P03Rik	0	0	0	0
A630019I02Rik	2.09337	A630019I02Rik	0.532915	-0.532915	A630019I02Rik	RIKEN cDNA A630019I02 gene	408254	A630019I02Rik	9.652	4.61074	399.347	190.767
A630020A06	1	A630020A06	0	0	A630020A06	uncharacterized A630020A06	328489	A630020A06	0.0189012	0	0.933053	0
A630023A22Rik	-1.14862	A630023A22Rik	-0.0999527	0.0999527	A630023A22Rik	RIKEN cDNA A630023A22 gene	105518	A630023A22Rik	0.167733	0.192662	2.79916	3.21517
A630023P12Rik	1.45402	A630023P12Rik	0.270024	-0.270024	A630023P12Rik	RIKEN cDNA A630023P12 gene	231603	A630023P12Rik	0.145402	0	0.933053	0
A630033H20Rik	-5.956	A630033H20Rik	-1.28717	1.28717	A630033H20Rik	RIKEN cDNA A630033H20 gene	213438	A630033H20Rik	0.508788	3.03034	21.4602	127.535
A630066F11Rik	-1.26348	A630066F11Rik	-0.168703	0.168703	A630066F11Rik	RIKEN cDNA A630066F11 gene	320642	A630066F11Rik	2.41089	3.04612	37.3221	47.1559
A630072M18Rik	1.66867	A630072M18Rik	0.369348	-0.369348	A630072M18Rik	RIKEN cDNA A630072M18 gene	320770	A630072M18Rik	1.10834	0.664207	85.8409	51.4428
A630073D07Rik	1	A630073D07Rik	0	0	A630073D07Rik	RIKEN cDNA A630073D07 gene	381819	A630073D07Rik	0	0	0	0
A630075F10Rik	1	A630075F10Rik	0	0	A630075F10Rik	RIKEN cDNA A630075F10 gene	100043910	A630075F10Rik	0.0380487	0.0437057	0.933053	1.07172
A630076J17Rik	-1.59243	A630076J17Rik	-0.335615	0.335615	A630076J17Rik	RIKEN cDNA A630076J17 gene	319929	A630076J17Rik	0	0.159243	0	1.07172
A630077J23Rik	1	A630077J23Rik	0	0	A630077J23Rik	RIKEN cDNA A630077J23 gene	319973	A630077J23Rik	0	0	0	0
A630089N07Rik	-1.1928	A630089N07Rik	-0.127176	0.127176	A630089N07Rik	RIKEN cDNA A630089N07 gene	320586	A630089N07Rik	0.849145	1.01286	24.2594	28.9366
A630095E13Rik	1	A630095E13Rik	0	0	A630095E13Rik	RIKEN cDNA A630095E13 gene	235973	A630095E13Rik	0	0	0	0
A630095N17Rik	-2.8369	A630095N17Rik	-0.752158	0.752158	A630095N17Rik	RIKEN cDNA A630095N17 gene	381272	A630095N17Rik	0	0.28369	0	2.14345
A730004F24Rik	1	A730004F24Rik	0	0	A730004F24Rik	RIKEN cDNA A730004F24 gene	320449	A730004F24Rik	0	0	0	0
A730006G06Rik	1	A730006G06Rik	0	0	A730006G06Rik	RIKEN cDNA A730006G06 gene	320638	A730006G06Rik	0	0	0	0
A730008H23Rik	1.45663	A730008H23Rik	0.271315	-0.271315	A730008H23Rik	RIKEN cDNA A730008H23 gene	212427	A730008H23Rik	3.07849	2.11344	91.8967	63.0888
A730017C20Rik	-2.52707	A730017C20Rik	-0.668734	0.668734	A730017C20Rik	RIKEN cDNA A730017C20 gene	225583	A730017C20Rik	0.196138	0.495655	4.66527	11.789
A730017L22Rik	-1.03923	A730017L22Rik	-0.0277562	0.0277562	A730017L22Rik	RIKEN cDNA A730017L22 gene	613258	A730017L22Rik	0.608389	0.632255	19.5941	20.3628
A730018C14Rik	1	A730018C14Rik	0	0	A730018C14Rik	RIKEN cDNA A730018C14 gene	100504733	A730018C14Rik	0	0	0	0
A730020E08Rik	-4.47322	A730020E08Rik	-1.08066	1.08066	A730020E08Rik	RIKEN cDNA A730020E08 gene	100504262	A730020E08Rik	0.0865428	0.447322	1.86611	9.64552
A730020M07Rik	1	A730020M07Rik	0	0	A730020M07Rik	RIKEN cDNA A730020M07 gene	100503044	A730020M07Rik	0	0	0	0
A730036I17Rik	1	A730036I17Rik	0	0	A730036I17Rik	RIKEN cDNA A730036I17 gene	329513	A730036I17Rik	0	0	0	0
A730043L09Rik	1	A730043L09Rik	0	0	A730043L09Rik	RIKEN cDNA A730043L09 gene	330958	A730043L09Rik	0	0	0	0
A730046J19Rik	1	A730046J19Rik	0	0	A730046J19Rik	RIKEN cDNA A730046J19 gene	319764	A730046J19Rik	0	0.048009	0	3.21517
A730056A06Rik	1.49248	A730056A06Rik	0.288856	-0.288856	A730056A06Rik	RIKEN cDNA A730056A06 gene	319783	A730056A06Rik	0.560407	0.375487	22.3933	15.0041
A730082K24Rik	1	A730082K24Rik	0	0	A730082K24Rik	RIKEN cDNA A730082K24 gene	101786	A730082K24Rik	0	0	0	0
A730085K08Rik	3.56167	A730085K08Rik	0.916277	-0.916277	A730085K08Rik	RIKEN cDNA A730085K08 gene	654800	A730085K08Rik	0.356167	0	1.86611	0
A730090H04Rik	1.98996	A730090H04Rik	0.496371	-0.496371	A730090H04Rik	"distal-less homeobox 4, opposite strand"	320453	A730090H04Rik	0.691387	0.347437	14.9289	7.50207
A730090N16Rik	1	A730090N16Rik	0	0	A730090N16Rik	RIKEN cDNA A730090N16 gene	319798	A730090N16Rik	0.0535665	0	0.933053	0
A830009L08Rik	1	A830009L08Rik	0	0	A830009L08Rik	RIKEN cDNA A830009L08 gene	320297	A830009L08Rik	0	0	0	0
A830010M20Rik	-1.18823	A830010M20Rik	-0.124407	0.124407	A830010M20Rik	RIKEN cDNA A830010M20 gene	231570	A830010M20Rik	0.277481	0.329711	27.0585	32.1517
A830011K09Rik	1	A830011K09Rik	0	0	A830011K09Rik	RIKEN cDNA A830011K09 gene	319702	A830011K09Rik	0	0	0	0
A830018L16Rik	-1.11702	A830018L16Rik	-0.0798275	0.0798275	A830018L16Rik	RIKEN cDNA A830018L16 gene	320492	A830018L16Rik	0.0487117	0.111702	1.86611	4.2869
A830019L24Rik	1	A830019L24Rik	0	0	A830019L24Rik	RIKEN cDNA A830019L24 gene	320072	A830019L24Rik	0	0	0	0
A830052D11Rik	-1.72293	A830052D11Rik	-0.392434	0.392434	A830052D11Rik	RIKEN cDNA A830052D11 gene	402767	A830052D11Rik	0.13674	0.235594	1.86611	3.21517
A830080D01Rik	1.29232	A830080D01Rik	0.184979	-0.184979	A830080D01Rik	RIKEN cDNA A830080D01 gene	382252	A830080D01Rik	1.88678	1.46	88.6401	68.5904
A830082K12Rik	1	A830082K12Rik	0	0	A830082K12Rik	RIKEN cDNA A830082K12 gene	320174	A830082K12Rik	0.059882	0.0343909	1.86611	1.07172
A830082N09Rik	-1.09641	A830082N09Rik	-0.0663954	0.0663954	A830082N09Rik	RIKEN cDNA A830082N09 gene	414093	A830082N09Rik	0.180578	0.197988	20.5272	22.5062
A930001A20Rik	1	A930001A20Rik	0	0	A930001A20Rik	RIKEN cDNA A930001A20 gene	77127	A930001A20Rik	0	0	0	0
A930001C03Rik	3.34553	A930001C03Rik	0.871117	-0.871117	A930001C03Rik	RIKEN cDNA A930001C03 gene	319314	A930001C03Rik	0.343345	0.102628	4.66518	1.07164
A930002C04Rik	1	A930002C04Rik	0	0	A930002C04Rik	RIKEN cDNA A930002C04 gene	319467	A930002C04Rik	0	0	0	0
A930003A15Rik	1.41619	A930003A15Rik	0.251005	-0.251005	A930003A15Rik	RIKEN cDNA A930003A15 gene	68162	A930003A15Rik	3.03745	2.14481	38.2552	25.7214
A930003O13Rik	1	A930003O13Rik	0	0	A930003O13Rik	RIKEN cDNA A930003O13 gene	330052	A930003O13Rik	0	0.0414019	0	1.07172
A930004D18Rik	1.02202	A930004D18Rik	0.015712	-0.015712	A930004D18Rik	RIKEN cDNA A930004D18 gene	77940	A930004D18Rik	1.12272	1.09853	50.3849	49.2993
A930005H10Rik	1.03013	A930005H10Rik	0.0214167	-0.0214167	A930005H10Rik	RIKEN cDNA A930005H10 gene	68161	A930005H10Rik	2.23803	2.17256	14.9289	13.9324
A930006I01Rik	1	A930006I01Rik	0	0	A930006I01Rik	RIKEN cDNA A930006I01 gene	319854	A930006I01Rik	0.0310706	0	0.933053	0
A930006K02Rik	2.39417	A930006K02Rik	0.629762	-0.629762	A930006K02Rik	RIKEN cDNA A930006K02 gene	100503120	A930006K02Rik	1.22189	0.510361	10.2636	4.2869
A930007I19Rik	1	A930007I19Rik	0	0	A930007I19Rik	RIKEN cDNA A930007I19 gene	77779	A930007I19Rik	0.0297701	0	0.933053	0
A930009A15Rik	1	A930009A15Rik	0	0	A930009A15Rik	RIKEN cDNA A930009A15 gene	77798	A930009A15Rik	0	0	0	0
A930011G23Rik	1	A930011G23Rik	0	0	A930011G23Rik	RIKEN cDNA A930011G23 gene	319818	A930011G23Rik	0.0199367	0	0.933053	0
A930012L18Rik	1.0539	A930012L18Rik	0.0378658	-0.0378658	A930012L18Rik	RIKEN cDNA A930012L18 gene	626275	A930012L18Rik	0.669741	0.635491	21.4602	20.3628
A930013F10Rik	1.21885	A930013F10Rik	0.14276	-0.14276	A930013F10Rik	RIKEN cDNA A930013F10 gene	68074	A930013F10Rik	0.198119	0.162546	6.53137	5.35862
A930015D03Rik	1.39297	A930015D03Rik	0.239083	-0.239083	A930015D03Rik	RIKEN cDNA A930015D03 gene	77810	A930015D03Rik	2.57016	1.84509	22.3933	16.0759
A930016O22Rik	1.47677	A930016O22Rik	0.281221	-0.281221	A930016O22Rik	RIKEN cDNA A930016O22 gene	100503495	A930016O22Rik	69.4197	47.0079	2415.67	1632.24
A930017M01Rik	-1.03376	A930017M01Rik	-0.0239498	0.0239498	A930017M01Rik	RIKEN cDNA A930017M01 gene	239410	A930017M01Rik	0.199622	0.206361	9.33053	9.64552
A930018P22Rik	1.03547	A930018P22Rik	0.0251429	-0.0251429	A930018P22Rik	RIKEN cDNA A930018P22 gene	68243	A930018P22Rik	0.103547	0	0.933053	0
A930019D19Rik	1	A930019D19Rik	0	0	A930019D19Rik	RIKEN cDNA A930019D19 gene	77806	A930019D19Rik	0	0	0	0
A930024E05Rik	-2.1429	A930024E05Rik	-0.549782	0.549782	A930024E05Rik	RIKEN cDNA A930024E05 gene	109202	A930024E05Rik	0.0373126	0.21429	0.933053	5.35862
A930031H19Rik	1	A930031H19Rik	0	0	A930031H19Rik	RIKEN cDNA A930031H19 gene	77835	A930031H19Rik	0	0	0	0
A930041C12Rik	1	A930041C12Rik	0	0	A930041C12Rik	RIKEN cDNA A930041C12 gene	78443	A930041C12Rik	0	0	0	0
AA387883	1	AA387883	0	0	AA387883	expressed sequence AA387883	100043450	AA387883	0	0	0	0
AA388235	1.30591	AA388235	0.192529	-0.192529	AA388235	expressed sequence AA388235	433100	AA388235	0.565506	0.433035	30.7908	23.5779
AA413626	1	AA413626	0	0	AA413626	expressed sequence AA413626	100359413	AA413626	0	0	0	0
AA414768	-3.06299	AA414768	-0.80747	0.80747	AA414768	expressed sequence AA414768	245350	AA414768	0.516401	1.58173	11.1966	34.2952
AA415398	-1.51409	AA415398	-0.299227	0.299227	AA415398	expressed sequence AA415398	433752	AA415398	0.816013	1.23552	20.5272	31.08
AA465934	-2.79489	AA465934	-0.741396	0.741396	AA465934	expressed sequence AA465934	613254	AA465934	0.716872	2.00358	1.86611	5.21558
AA467197	-16.9997	AA467197	-2.04372	2.04372	AA467197	expressed sequence AA467197	433470	AA467197	1.4711	25.0082	9.33053	158.615
AA474331	1.30591	AA474331	0.19253	-0.19253	AA474331	major facilitator superfamily domain containing 4B4	213332	AA474331	1.32592	1.01532	11.1966	8.5738
AA536875	1	AA536875	0	0	AA536875	expressed sequence AA536875	380934	AA536875	0	0	0	0
AA543186	1.26747	AA543186	0.170976	-0.170976	AA543186	expressed sequence AA543186	100272219	AA543186	0.126747	0	2.79916	0
AA543401	1	AA543401	0	0	AA543401	"cDNA sequence, AA543401"	100417434	AA543401	0	0	0	0
AA545190	1	AA545190	0	0	AA545190	EST AA545190	57866	AA545190	0	0	0	0
AA619741	1	AA619741	0	0	AA619741	expressed sequence AA619741	241051	AA619741	0	0	0	0
AA792892	1	AA792892	0	0	AA792892	expressed sequence AA792892	100554	AA792892	0	0	0	0
AA986860	-1.0444	AA986860	-0.0313347	0.0313347	AA986860	expressed sequence AA986860	212439	AA986860	12.5438	13.1007	503.849	526.217
AB124611	-69.0983	AB124611	-3.05529	3.05529	AB124611	cDNA sequence AB124611	382062	AB124611	0.0624291	6.90983	0.933053	112.531
AF067061	1	AF067061	0	0	AF067061	cDNA sequence AF067061	236546	AF067061	0	0	0	0
AF067063	1	AF067063	0	0	AF067063	cDNA sequence AF067063	380878	AF067063	0	0	0	0
AF251705	-17.8864	AF251705	-2.0804	2.0804	AF251705	CD300C molecule 2	140497	AF251705	0	1.78864	0	24.6497
AF357355	1	AF357355	0	0	AF357355	snoRNA AF357355	100303646	AF357355	0	0	0	0
AF357359	1	AF357359	0	0	AF357359	snoRNA AF357359	100303647	AF357359	0	0	0	0
AF357399	1	AF357399	0	0	AF357399	snoRNA AF357399	100302567	AF357399	0	0	0	0
AF357425	1	AF357425	0	0	AF357425	snoRNA AF357425	449562	AF357425	0	0	0	0
AF357426	1	AF357426	0	0	AF357426	snoRNA AF357426	449561	AF357426	0	0	0	0
AF366264	1	AF366264	0	0	AF366264	cDNA sequence AF366264	231201	AF366264	0.0473371	0	1.86611	0
AF529169	1	AF529169	0	0	AF529169	cDNA sequence AF529169	209743	AF529169	0.0155332	0	0.933053	0
AI115009	1	AI115009	0	0	AI115009	expressed sequence AI115009	99542	AI115009	0	0	0	0
AI118078	-4.02019	AI118078	-1.00363	1.00363	AI118078	transmembrane protein 266	244886	AI118078	0.114192	0.459073	3.73221	15.0041
AI182371	1.28178	AI182371	0.179074	-0.179074	AI182371	expressed sequence AI182371	98870	AI182371	0.128178	0.0490682	2.79916	1.07172
AI197445	1	AI197445	0	0	AI197445	expressed sequence AI197445	105120	AI197445	0.0138064	0	0.933053	0
AI314180	1.24219	AI314180	0.156445	-0.156445	AI314180	expressed sequence AI314180	230249	AI314180	25.4261	20.4687	2155.35	1735.12
AI314278	1	AI314278	0	0	AI314278	expressed sequence AI314278	101521	AI314278	0	0	0	0
AI317395	2.61183	AI317395	0.692531	-0.692531	AI317395	major facilitator superfamily domain containing 4B1	215929	AI317395	0.380959	0.145859	13.9958	5.35862
AI413582	-1.28152	AI413582	-0.17893	0.17893	AI413582	expressed sequence AI413582	106672	AI413582	17.9267	22.9735	112.899	144.683
AI414108	-1.26953	AI414108	-0.172146	0.172146	AI414108	expressed sequence AI414108	102623	AI414108	0.256052	0.325065	17.728	22.5062
AI427809	-1.64803	AI427809	-0.360373	0.360373	AI427809	expressed sequence AI427809	381524	AI427809	0.79164	1.30465	21.4602	35.3669
AI429214	1.32768	AI429214	0.204452	-0.204452	AI429214	expressed sequence AI429214	621080	AI429214	2.18865	1.64848	56.9162	42.869
AI450353	1.69594	AI450353	0.381043	-0.381043	AI450353	expressed sequence AI450353	103729	AI450353	0.48691	0.287103	9.33053	5.50167
AI463170	-2.20891	AI463170	-0.571667	0.571667	AI463170	expressed sequence AI463170	100504549	AI463170	0	0.220891	0	1.07172
AI464131	1.34719	AI464131	0.214978	-0.214978	AI464131	expressed sequence AI464131	329828	AI464131	5.67359	4.21142	334.966	248.64
AI467606	-11.0268	AI467606	-1.73147	1.73147	AI467606	expressed sequence AI467606	101602	AI467606	0.367431	4.05158	9.33053	102.886
AI504432	-3.67558	AI504432	-0.938986	0.938986	AI504432	expressed sequence AI504432	229694	AI504432	0.117443	0.431671	9.33053	34.2952
AI506816	-1.13505	AI506816	-0.0913798	0.0913798	AI506816	expressed sequence AI506816	433855	AI506816	2.39047	2.71331	9.33053	9.64552
AI507597	-4.42781	AI507597	-1.0733	1.0733	AI507597	expressed sequence AI507597	100165	AI507597	0	0.442781	0	4.2869
AI593442	1	AI593442	0	0	AI593442	expressed sequence AI593442	330941	AI593442	0	0	0	0
AI597479	1.13408	AI597479	0.0907631	-0.0907631	AI597479	expressed sequence AI597479	98404	AI597479	7.64415	6.74038	369.489	325.804
AI606473	1.41474	AI606473	0.250268	-0.250268	AI606473	expressed sequence AI606473	99686	AI606473	0.417385	0.295026	12.1297	8.5738
AI607873	-1.16449	AI607873	-0.109852	0.109852	AI607873	expressed sequence AI607873	226691	AI607873	19.3988	22.5898	945.183	1100.66
AI646519	1	AI646519	0	0	AI646519	expressed sequence AI646519	99041	AI646519	0	0	0	0
AI661453	-1.17784	AI661453	-0.11807	0.11807	AI661453	expressed sequence AI661453	224833	AI661453	29.1161	34.294	2090.97	2462.82
AI662270	-6.56356	AI662270	-1.35724	1.35724	AI662270	expressed sequence AI662270	100043636	AI662270	1.10133	7.22865	19.5941	128.607
AI837181	1.16411	AI837181	0.109611	-0.109611	AI837181	expressed sequence AI837181	107242	AI837181	29.474	25.319	579.426	497.28
AI839979	-6.31741	AI839979	-1.32967	1.32967	AI839979	expressed sequence AI839979	100740	AI839979	0.130606	0.825091	1.86611	11.789
AI846148	1.14617	AI846148	0.0984087	-0.0984087	AI846148	expressed sequence AI846148	68229	AI846148	10.3172	9.00148	344.297	273.29
AI847159	1	AI847159	0	0	AI847159	expressed sequence AI847159	100048701	AI847159	0	0	0	0
AI854517	1	AI854517	0	0	AI854517	Mir9-3 host gene	101694	AI854517	0	0	0	0
AI854703	2.98495	AI854703	0.788854	-0.788854	AI854703	expressed sequence AI854703	243373	AI854703	0.44728	0.149845	22.3933	7.50207
AI987944	-1.14665	AI987944	-0.0987137	0.0987137	AI987944	expressed sequence AI987944	233168	AI987944	2.21327	2.53785	88.6401	96.4552
AK010878	-1.24289	AK010878	-0.156851	0.156851	AK010878	cDNA sequence AK010878	100233175	AK010878	5.86677	7.29177	82.8629	102.99
AU015228	1	AU015228	0	0	AU015228	expressed sequence AU015228	99169	AU015228	0	0	0	0
AU015791	1	AU015791	0	0	AU015791	expressed sequence AU015791	104932	AU015791	0.0826315	0.0949123	0.933053	1.07172
AU015836	1	AU015836	0	0	AU015836	expressed sequence AU015836	385493	AU015836	0.0449409	0	1.86611	0
AU016765	1	AU016765	0	0	AU016765	expressed sequence AU016765	100043582	AU016765	0	0	0	0
AU018091	-1.10268	AU018091	-0.0705046	0.0705046	AU018091	expressed sequence AU018091	245128	AU018091	0.483929	0.533617	23.3263	25.7214
AU019823	1.06057	AU019823	0.0424215	-0.0424215	AU019823	expressed sequence AU019823	270156	AU019823	10.4227	9.82743	483.322	455.483
AU019990	1	AU019990	0	0	AU019990	expressed sequence AU019990	767814	AU019990	0	0	0	0
AU021063	1.74123	AU021063	0.400052	-0.400052	AU021063	expressed sequence AU021063	105968	AU021063	0.679475	0.390228	3.73224	2.14346
AU021092	-1.51134	AU021092	-0.297914	0.297914	AU021092	expressed sequence AU021092	239691	AU021092	1.02744	1.55281	17.728	26.7931
AU022252	-1.11109	AU022252	-0.0759846	0.0759846	AU022252	expressed sequence AU022252	230696	AU022252	5.7952	6.43896	142.757	158.615
AU022751	1	AU022751	0	0	AU022751	expressed sequence AU022751	102991	AU022751	0	0	0	0
AU022754	1	AU022754	0	0	AU022754	expressed sequence AU022754	105975	AU022754	0.0226975	0	0.934359	0
AU022793	-3.04361	AU022793	-0.802892	0.802892	AU022793	expressed sequence AU022793	105976	AU022793	0	0.304361	0	7.50207
AU023762	1	AU023762	0	0	AU023762	expressed sequence AU023762	102688	AU023762	0.0637228	0.0365967	1.86611	1.07172
AU040320	-1.09121	AU040320	-0.0629648	0.0629648	AU040320	expressed sequence AU040320	100317	AU040320	8.88625	9.69677	546.769	599.094
AU040972	1	AU040972	0	0	AU040972	expressed sequence AU040972	104522	AU040972	0	0	0	0
AU041133	1.07546	AU041133	0.0524753	-0.0524753	AU041133	expressed sequence AU041133	216177	AU041133	0.543262	0.505145	19.5941	18.2193
AV039307	1.27675	AV039307	0.176238	-0.176238	AV039307	expressed sequence AV039307	100502700	AV039307	0.127675	0	1.86611	0
AV051173	-3.51153	AV051173	-0.90605	0.90605	AV051173	expressed sequence AV051173	100502959	AV051173	0	0.351153	0	2.14345
AV064505	1	AV064505	0	0	AV064505	expressed sequence AV064505	102722	AV064505	0	0	0	0
AV320801	1	AV320801	0	0	AV320801	expressed sequence AV320801	331531	AV320801	0	0	0	0
AW011738	1.25283	AW011738	0.162596	-0.162596	AW011738	expressed sequence AW011738	100382	AW011738	1.45936	1.16485	55.0501	43.9407
AW046200	1	AW046200	0	0	AW046200	expressed sequence AW046200	100502619	AW046200	0	0.0560147	0	1.07172
AW112010	-27.5669	AW112010	-2.39243	2.39243	AW112010	expressed sequence AW112010	107350	AW112010	0.111676	3.07856	0.933053	25.7214
AW146154	-1.46188	AW146154	-0.273913	0.273913	AW146154	expressed sequence AW146154	101835	AW146154	0.430787	0.629759	20.5272	30.0083
AW209491	-1.01614	AW209491	-0.0115524	0.0115524	AW209491	expressed sequence AW209491	105351	AW209491	5.68077	5.77248	148.355	151.113
AW495222	1	AW495222	0	0	AW495222	expressed sequence AW495222	105364	AW495222	0	0	0	0
AW549542	1	AW549542	0	0	AW549542	expressed sequence AW549542	100993	AW549542	0	0.0924986	0	2.14345
AW549877	1.08985	AW549877	0.0620649	-0.0620649	AW549877	expressed sequence AW549877	106064	AW549877	8.81764	8.09069	640.074	587.305
AW551984	1.4535	AW551984	0.269766	-0.269766	AW551984	expressed sequence AW551984	244810	AW551984	29.9446	20.6017	1825.05	1254.99
AW554918	1.14267	AW554918	0.0962075	-0.0962075	AW554918	expressed sequence AW554918	225289	AW554918	1.79128	1.56762	137.159	120.033
AW822252	1	AW822252	0	0	AW822252	expressed sequence AW822252	331578	AW822252	0.0722366	0	0.933053	0
AY074887	1.29462	AY074887	0.186264	-0.186264	AY074887	cDNA sequence AY074887	246735	AY074887	0.129462	0	0.933053	0
AY358078	1	AY358078	0	0	AY358078	cDNA sequence AY358078	278676	AY358078	0	0	0	0
AY512915	1	AY512915	0	0	AY512915	cDNA sequence AY512915	414067	AY512915	0	0	0	0
AY512931	1	AY512931	0	0	AY512931	cDNA sequence AY512931	434310	AY512931	0.0574103	0.0659428	1.86611	2.14345
AY702102	1	AY702102	0	0	AY702102	cDNA sequence AY702102	446211	AY702102	0	0.0748521	0	1.07172
AY702103	1	AY702103	0	0	AY702103	cDNA sequence AY702103	446210	AY702103	0	0	0	0
AY761184	-2.51843	AY761184	-0.666262	0.666262	AY761184	cDNA sequence AY761184	382000	AY761184	0	0.251843	0	1.07172
AY761185	1	AY761185	0	0	AY761185	cDNA sequence AY761185	100503970	AY761185	0	0	0	0
Aaas	-1.13833	Aaas	-0.0934623	0.0934623	Aaas	"achalasia, adrenocortical insufficiency, alacrimia"	223921	Aaas	13.0929	14.9041	312.573	355.813
Aacs	-1.24099	Aacs	-0.155743	0.155743	Aacs	acetoacetyl-CoA synthetase	78894	Aacs	14.471	17.9583	638.208	792.005
Aadac	-1.11758	Aadac	-0.0801883	0.0801883	Aadac	arylacetamide deacetylase (esterase)	67758	Aadac	2.14537	2.39762	34.523	38.5821
Aadacl2	-1.27438	Aadacl2	-0.174899	0.174899	Aadacl2	arylacetamide deacetylase-like 2	639634	Aadacl2	6.23419	7.94474	127.828	162.902
Aadacl3	-1.30177	Aadacl3	-0.190237	0.190237	Aadacl3	arylacetamide deacetylase-like 3	230883	Aadacl3	1.27803	1.6637	55.9832	72.8773
Aadat	1	Aadat	0	0	Aadat	aminoadipate aminotransferase	23923	Aadat	0	0	0	0
Aaed1	1.45694	Aaed1	0.27147	-0.27147	Aaed1	AhpC/TSA antioxidant enzyme domain containing 1	66129	Aaed1	33.8789	23.2535	382.552	262.573
Aagab	-1.08692	Aagab	-0.0601212	0.0601212	Aagab	alpha- and gamma-adaptin binding protein	66939	Aagab	12.6994	13.8032	451.598	490.85
Aak1	-1.03063	Aak1	-0.0217632	0.0217632	Aak1	AP2 associated kinase 1	269774	Aak1	3.6373	3.74871	1034.76	1068.51
Aamdc	1.10884	Aamdc	0.0745235	-0.0745235	Aamdc	adipogenesis associated Mth938 domain containing	66273	Aamdc	14.0524	12.6731	126.895	121.105
Aamp	1.08328	Aamp	0.0577032	-0.0577032	Aamp	angio-associated migratory protein	227290	Aamp	101.223	93.4412	2418.47	2232.4
Aanat	1	Aanat	0	0	Aanat	arylalkylamine N-acetyltransferase	11298	Aanat	0	0	0	0
Aar2	1.07611	Aar2	0.0529123	-0.0529123	Aar2	AAR2 splicing factor homolog	68295	Aar2	10.5542	9.80774	510.38	473.702
Aard	1.52357	Aard	0.303726	-0.303726	Aard	alanine and arginine rich domain containing protein	239435	Aard	0.386544	0.25371	6.53137	4.2869
Aars	-1.08616	Aars	-0.0596212	0.0596212	Aars	alanyl-tRNA synthetase	234734	Aars	32.8825	35.7158	1715.88	1863.73
Aars2	-1.21619	Aars2	-0.141182	0.141182	Aars2	"alanyl-tRNA synthetase 2, mitochondrial"	224805	Aars2	2.71572	3.30282	126.895	154.328
Aarsd1	-1.30008	Aarsd1	-0.189302	0.189302	Aarsd1	alanyl-tRNA synthetase domain containing 1	69684	Aarsd1	15.2774	19.8619	254.724	331.163
Aasdh	1.34219	Aasdh	0.212294	-0.212294	Aasdh	aminoadipate-semialdehyde dehydrogenase	231326	Aasdh	0.665578	0.49589	34.523	25.7214
Aasdhppt	-1.03635	Aasdhppt	-0.0257558	0.0257558	Aasdhppt	aminoadipate-semialdehyde dehydrogenase-phosphopantetheinyl transferase	67618	Aasdhppt	9.40463	9.74649	372.288	385.821
Aass	1	Aass	0	0	Aass	aminoadipate-semialdehyde synthase	30956	Aass	0	0.0824824	0	4.2869
Aatf	1.20026	Aatf	0.131674	-0.131674	Aatf	apoptosis antagonizing transcription factor	56321	Aatf	22.4234	18.6821	529.974	441.551
Aatk	1.37844	Aatk	0.231517	-0.231517	Aatk	apoptosis-associated tyrosine kinase	11302	Aatk	2.15534	1.56361	163.284	116.818
Abat	1.07999	Abat	0.055509	-0.055509	Abat	4-aminobutyrate aminotransferase	268860	Abat	1.13278	1.04888	74.6443	68.5904
Abca1	1.08052	Abca1	0.0558623	-0.0558623	Abca1	"ATP-binding cassette, sub-family A (ABC1), member 1"	11303	Abca1	14.7855	13.6837	2214.14	2049.14
Abca12	1.13037	Abca12	0.0883975	-0.0883975	Abca12	"ATP-binding cassette, sub-family A (ABC1), member 12"	74591	Abca12	16.5268	14.6207	1997.67	1767.27
Abca13	-2.36663	Abca13	-0.621417	0.621417	Abca13	"ATP-binding cassette, sub-family A (ABC1), member 13"	268379	Abca13	0	0.236663	0	55.7297
Abca14	1	Abca14	0	0	Abca14	"ATP-binding cassette, sub-family A (ABC1), member 14"	67928	Abca14	0	0	0	0
Abca15	1	Abca15	0	0	Abca15	"ATP-binding cassette, sub-family A (ABC1), member 15"	320631	Abca15	0	0	0	0
Abca16	1	Abca16	0	0	Abca16	"ATP-binding cassette, sub-family A (ABC1), member 16"	233810	Abca16	0	0	0	0
Abca17	1	Abca17	0	0	Abca17	"ATP-binding cassette, sub-family A (ABC1), member 17"	381072	Abca17	0	0	0	0
Abca2	1.19871	Abca2	0.130744	-0.130744	Abca2	"ATP-binding cassette, sub-family A (ABC1), member 2"	11305	Abca2	2.94349	2.45554	344.297	287.222
Abca3	-1.16803	Abca3	-0.112041	0.112041	Abca3	"ATP-binding cassette, sub-family A (ABC1), member 3"	27410	Abca3	3.55698	4.15467	332.167	387.964
Abca4	-1.07205	Abca4	-0.0501858	0.0501858	Abca4	"ATP-binding cassette, sub-family A (ABC1), member 4"	11304	Abca4	0.266969	0.286204	27.9916	30.0083
Abca5	1.32741	Abca5	0.204306	-0.204306	Abca5	"ATP-binding cassette, sub-family A (ABC1), member 5"	217265	Abca5	1.91942	1.44599	230.464	173.619
Abca6	1.80577	Abca6	0.426305	-0.426305	Abca6	"ATP-binding cassette, sub-family A (ABC1), member 6"	76184	Abca6	0.746171	0.413216	30.7908	16.0759
Abca7	1.03748	Abca7	0.026539	-0.026539	Abca7	"ATP-binding cassette, sub-family A (ABC1), member 7"	27403	Abca7	4.20904	4.057	400.28	385.821
Abca8a	1.24373	Abca8a	0.157335	-0.157335	Abca8a	"ATP-binding cassette, sub-family A (ABC1), member 8a"	217258	Abca8a	1.62228	1.30437	130.627	105.029
Abca8b	2.03142	Abca8b	0.511243	-0.511243	Abca8b	"ATP-binding cassette, sub-family A (ABC1), member 8b"	27404	Abca8b	0.367349	0.180834	32.6569	16.0759
Abca9	1.26136	Abca9	0.167488	-0.167488	Abca9	"ATP-binding cassette, sub-family A (ABC1), member 9"	217262	Abca9	1.90249	1.50829	171.682	136.109
Abcb10	-1.03263	Abcb10	-0.0231603	0.0231603	Abcb10	"ATP-binding cassette, sub-family B (MDR/TAP), member 10"	56199	Abcb10	6.21093	6.41358	378.82	391.18
Abcb11	1	Abcb11	0	0	Abcb11	"ATP-binding cassette, sub-family B (MDR/TAP), member 11"	27413	Abcb11	0.0936092	0.0921613	6.53137	6.43035
Abcb1a	1.09289	Abcb1a	0.0640755	-0.0640755	Abcb1a	"ATP-binding cassette, sub-family B (MDR/TAP), member 1A"	18671	Abcb1a	0.775407	0.7095	55.0501	50.3711
Abcb1b	-1.22876	Abcb1b	-0.148601	0.148601	Abcb1b	"ATP-binding cassette, sub-family B (MDR/TAP), member 1B"	18669	Abcb1b	1.30351	1.6017	80.2426	98.5987
Abcb4	1.94559	Abcb4	0.480104	-0.480104	Abcb4	"ATP-binding cassette, sub-family B (MDR/TAP), member 4"	18670	Abcb4	0.194559	0.0931144	11.1966	5.35862
Abcb5	1	Abcb5	0	0	Abcb5	"ATP-binding cassette, sub-family B (MDR/TAP), member 5"	77706	Abcb5	0	0	0	0
Abcb6	1.00455	Abcb6	0.00327269	-0.00327269	Abcb6	"ATP-binding cassette, sub-family B (MDR/TAP), member 6"	74104	Abcb6	10.3609	10.314	419.874	417.973
Abcb7	-1.07383	Abcb7	-0.0513805	0.0513805	Abcb7	"ATP-binding cassette, sub-family B (MDR/TAP), member 7"	11306	Abcb7	4.85421	5.21258	401.213	430.833
Abcb8	1.00322	Abcb8	0.00231709	-0.00231709	Abcb8	"ATP-binding cassette, sub-family B (MDR/TAP), member 8"	74610	Abcb8	7.99186	7.96623	324.703	323.661
Abcb9	-1.44141	Abcb9	-0.26374	0.26374	Abcb9	"ATP-binding cassette, sub-family B (MDR/TAP), member 9"	56325	Abcb9	1.02329	1.47498	47.5857	68.5904
Abcc1	-1.25812	Abcc1	-0.165633	0.165633	Abcc1	"ATP-binding cassette, sub-family C (CFTR/MRP), member 1"	17250	Abcc1	11.9372	15.0184	1017.96	1280.71
Abcc10	-1.22875	Abcc10	-0.148598	0.148598	Abcc10	"ATP-binding cassette, sub-family C (CFTR/MRP), member 10"	224814	Abcc10	0.579735	0.712352	40.1213	49.2992
Abcc12	1	Abcc12	0	0	Abcc12	"ATP-binding cassette, sub-family C (CFTR/MRP), member 12"	244562	Abcc12	0	0	0	0
Abcc2	1	Abcc2	0	0	Abcc2	"ATP-binding cassette, sub-family C (CFTR/MRP), member 2"	12780	Abcc2	0	0.0277876	0	2.14345
Abcc3	-1.38167	Abcc3	-0.233206	0.233206	Abcc3	"ATP-binding cassette, sub-family C (CFTR/MRP), member 3"	76408	Abcc3	0.902097	1.2464	64.3807	88.9532
Abcc4	-1.01855	Abcc4	-0.0132575	0.0132575	Abcc4	"ATP-binding cassette, sub-family C (CFTR/MRP), member 4"	239273	Abcc4	2.92258	2.97679	236.996	240.066
Abcc5	1.06381	Abcc5	0.0446188	-0.0446188	Abcc5	"ATP-binding cassette, sub-family C (CFTR/MRP), member 5"	27416	Abcc5	7.39255	6.94914	575.694	559.44
Abcc6	1	Abcc6	0	0	Abcc6	"ATP-binding cassette, sub-family C (CFTR/MRP), member 6"	27421	Abcc6	0	0	0	0
Abcc8	1.32118	Abcc8	0.200914	-0.200914	Abcc8	"ATP-binding cassette, sub-family C (CFTR/MRP), member 8"	20927	Abcc8	0.132118	0.0607016	9.33053	4.2869
Abcc9	1.66657	Abcc9	0.368441	-0.368441	Abcc9	"ATP-binding cassette, sub-family C (CFTR/MRP), member 9"	20928	Abcc9	7.78212	4.66954	836.948	500.496
Abcd1	-1.54346	Abcd1	-0.313084	0.313084	Abcd1	"ATP-binding cassette, sub-family D (ALD), member 1"	11666	Abcd1	2.51426	3.88066	119.431	184.337
Abcd2	-1.53635	Abcd2	-0.309755	0.309755	Abcd2	"ATP-binding cassette, sub-family D (ALD), member 2"	26874	Abcd2	4.63072	7.11442	367.623	564.799
Abcd3	1.06483	Abcd3	0.0453091	-0.0453091	Abcd3	"ATP-binding cassette, sub-family D (ALD), member 3"	19299	Abcd3	24.7849	23.276	1176.58	1104.95
Abcd4	1.05824	Abcd4	0.0408326	-0.0408326	Abcd4	"ATP-binding cassette, sub-family D (ALD), member 4"	19300	Abcd4	3.81639	3.60636	131.56	124.32
Abce1	-1.04829	Abce1	-0.034019	0.034019	Abce1	"ATP-binding cassette, sub-family E (OABP), member 1"	24015	Abce1	47.9892	50.3066	2574.29	2698.6
Abcf1	1.04307	Abcf1	0.03042	-0.03042	Abcf1	"ATP-binding cassette, sub-family F (GCN20), member 1"	224742	Abcf1	53.6467	51.4314	2347.56	2250.62
Abcf2	1.02385	Abcf2	0.0170021	-0.0170021	Abcf2	"ATP-binding cassette, sub-family F (GCN20), member 2"	27407	Abcf2	54.8117	53.5349	1926.75	1881.95
Abcf3	1.05972	Abcf3	0.0418391	-0.0418391	Abcf3	"ATP-binding cassette, sub-family F (GCN20), member 3"	27406	Abcf3	18.1451	17.1226	831.35	784.503
Abcg1	-1.29277	Abcg1	-0.185233	0.185233	Abcg1	"ATP-binding cassette, sub-family G (WHITE), member 1"	11307	Abcg1	5.60734	7.249	468.393	605.525
Abcg2	1.29919	Abcg2	0.188809	-0.188809	Abcg2	"ATP-binding cassette, sub-family G (WHITE), member 2"	26357	Abcg2	21.2534	16.3589	721.25	555.154
Abcg3	-1.01995	Abcg3	-0.0142492	0.0142492	Abcg3	"ATP-binding cassette, sub-family G (WHITE), member 3"	27405	Abcg3	0.0221995	0.101995	0.933053	4.2869
Abcg4	1.30591	Abcg4	0.192529	-0.192529	Abcg4	"ATP-binding cassette, sub-family G (WHITE), member 4"	192663	Abcg4	1.70628	1.30658	86.7739	66.4469
Abcg5	1	Abcg5	0	0	Abcg5	"ATP-binding cassette, sub-family G (WHITE), member 5"	27409	Abcg5	0	0	0	0
Abcg8	1	Abcg8	0	0	Abcg8	"ATP-binding cassette, sub-family G (WHITE), member 8"	67470	Abcg8	0	0	0	0
Abhd1	1.74316	Abhd1	0.400854	-0.400854	Abhd1	abhydrolase domain containing 1	57742	Abhd1	0.227931	0.130757	3.72899	2.1392
Abhd10	-1.21913	Abhd10	-0.142926	0.142926	Abhd10	abhydrolase domain containing 10	213012	Abhd10	4.56217	5.56188	95.1714	118.961
Abhd11	-1.03912	Abhd11	-0.0276836	0.0276836	Abhd11	abhydrolase domain containing 11	68758	Abhd11	31.0478	32.2625	411.476	415.829
Abhd11os	2.19257	Abhd11os	0.566311	-0.566311	Abhd11os	"abhydrolase domain containing 11, opposite strand"	69812	Abhd11os	0.219257	0	0.933053	0
Abhd12	-1.25058	Abhd12	-0.161296	0.161296	Abhd12	abhydrolase domain containing 12	76192	Abhd12	25.7511	32.2037	672.731	841.304
Abhd12b	1.02565	Abhd12b	0.0182691	-0.0182691	Abhd12b	abhydrolase domain containing 12B	100504285	Abhd12b	6.21953	6.06399	80.2426	78.2359
Abhd13	-1.01534	Abhd13	-0.0109844	0.0109844	Abhd13	abhydrolase domain containing 13	68904	Abhd13	13.1255	13.3269	956.38	968.839
Abhd14a	-1.15086	Abhd14a	-0.101353	0.101353	Abhd14a	abhydrolase domain containing 14A	68644	Abhd14a	10.8985	12.5426	175.414	192.91
Abhd14b	1.04095	Abhd14b	0.0289477	-0.0289477	Abhd14b	abhydrolase domain containing 14b	76491	Abhd14b	5.46224	5.24738	102.636	98.5987
Abhd15	-1.94524	Abhd15	-0.479974	0.479974	Abhd15	abhydrolase domain containing 15	67477	Abhd15	1.27885	2.48767	57.8493	112.531
Abhd16a	-1.2428	Abhd16a	-0.156796	0.156796	Abhd16a	abhydrolase domain containing 16A	193742	Abhd16a	24.704	30.7021	637.275	792.005
Abhd16b	-1.14862	Abhd16b	-0.0999514	0.0999514	Abhd16b	abhydrolase domain containing 16B	241850	Abhd16b	0.360992	0.414643	8.39748	9.64552
Abhd17a	-1.27173	Abhd17a	-0.173398	0.173398	Abhd17a	abhydrolase domain containing 17A	216169	Abhd17a	43.6182	55.4707	818.288	1040.64
Abhd17b	1.07078	Abhd17b	0.0493342	-0.0493342	Abhd17b	abhydrolase domain containing 17B	226016	Abhd17b	18.6626	17.4289	628.878	587.305
Abhd17c	1.03177	Abhd17c	0.0225638	-0.0225638	Abhd17c	abhydrolase domain containing 17C	70178	Abhd17c	39.4079	38.1943	1188.71	1152.1
Abhd2	1.02296	Abhd2	0.0163754	-0.0163754	Abhd2	abhydrolase domain containing 2	54608	Abhd2	16.4132	16.0448	657.802	643.035
Abhd3	-1.30177	Abhd3	-0.190238	0.190238	Abhd3	abhydrolase domain containing 3	106861	Abhd3	0.561362	0.730765	13.9958	18.2193
Abhd4	1.23498	Abhd4	0.152243	-0.152243	Abhd4	abhydrolase domain containing 4	105501	Abhd4	33.3028	26.9663	1089.81	882.03
Abhd5	-1.04534	Abhd5	-0.031986	0.031986	Abhd5	abhydrolase domain containing 5	67469	Abhd5	62.6447	65.485	2739.44	2863.65
Abhd6	-1.06184	Abhd6	-0.043281	0.043281	Abhd6	abhydrolase domain containing 6	66082	Abhd6	7.80879	8.29166	209.937	222.919
Abhd8	1.0175	Abhd8	0.0125122	-0.0125122	Abhd8	abhydrolase domain containing 8	64296	Abhd8	10.0401	9.86745	264.987	260.429
Abi1	-1.04345	Abi1	-0.030681	0.030681	Abi1	abl-interactor 1	11308	Abi1	46.3816	48.3969	2251.46	2343.86
Abi2	1.22182	Abi2	0.144515	-0.144515	Abi2	abl-interactor 2	329165	Abi2	5.56265	4.55276	460.928	377.247
Abi3	1.37389	Abi3	0.229131	-0.229131	Abi3	"ABI gene family, member 3"	66610	Abi3	6.20022	4.51291	322.836	240.066
Abi3bp	1.36402	Abi3bp	0.223935	-0.223935	Abi3bp	"ABI gene family, member 3 (NESH) binding protein"	320712	Abi3bp	14.6649	10.7512	937.718	684.832
Abl1	-1.00711	Abl1	-0.00510947	0.00510947	Abl1	"c-abl oncogene 1, non-receptor tyrosine kinase"	11350	Abl1	21.0456	21.1952	1939.82	1941.97
Abl2	1.08851	Abl2	0.0611801	-0.0611801	Abl2	"v-abl Abelson murine leukemia viral oncogene 2 (arg, Abelson-related gene)"	11352	Abl2	9.24683	8.49491	1420.11	1308.58
Ablim1	1.1335	Ablim1	0.0903913	-0.0903913	Ablim1	actin-binding LIM protein 1	226251	Ablim1	50.0485	44.154	4430.14	3913.94
Ablim2	1.47162	Ablim2	0.278705	-0.278705	Ablim2	actin-binding LIM protein 2	231148	Ablim2	3.28421	2.23169	169.816	116.818
Ablim3	1.38215	Ablim3	0.233457	-0.233457	Ablim3	"actin binding LIM protein family, member 3"	319713	Ablim3	11.2727	8.15592	684.861	491.922
Abo	1	Abo	0	0	Abo	"ABO blood group (transferase A, alpha 1-3-N-acetylgalactosaminyltransferase, transferase B, alpha 1-3-galactosyltransferase)"	80908	Abo	0.0865979	0	1.86611	0
Abr	-1.21657	Abr	-0.14141	0.14141	Abr	active BCR-related gene	109934	Abr	11.4577	13.9391	814.555	985.987
Abra	1.17082	Abra	0.11376	-0.11376	Abra	actin-binding Rho activating protein	223513	Abra	3.15488	2.69459	72.7781	62.16
Abracl	-1.31931	Abracl	-0.19989	0.19989	Abracl	ABRA C-terminal like	73112	Abracl	86.2968	113.852	766.037	1010.64
Abt1	1.16835	Abt1	0.112235	-0.112235	Abt1	activator of basal transcription 1	30946	Abt1	4.57462	3.91546	289.246	247.568
Abtb1	1.38569	Abtb1	0.2353	-0.2353	Abtb1	ankyrin repeat and BTB (POZ) domain containing 1	80283	Abtb1	11.4248	8.24487	283.648	204.699
Abtb2	-1.23698	Abtb2	-0.153409	0.153409	Abtb2	ankyrin repeat and BTB (POZ) domain containing 2	99382	Abtb2	5.62002	6.95183	363.891	450.124
Acaa1a	-1.27291	Acaa1a	-0.174067	0.174067	Acaa1a	acetyl-Coenzyme A acyltransferase 1A	113868	Acaa1a	21.7359	27.6679	500.117	636.605
Acaa1b	-2.29724	Acaa1b	-0.599951	0.599951	Acaa1b	acetyl-Coenzyme A acyltransferase 1B	235674	Acaa1b	0.172134	0.395433	3.73221	8.5738
Acaa2	1.0786	Acaa2	0.0545779	-0.0545779	Acaa2	acetyl-Coenzyme A acyltransferase 2 (mitochondrial 3-oxoacyl-Coenzyme A thiolase)	52538	Acaa2	107.315	99.495	2056.45	1906.6
Acaca	-1.0704	Acaca	-0.0490738	0.0490738	Acaca	acetyl-Coenzyme A carboxylase alpha	107476	Acaca	9.90239	10.5995	1301.61	1393.24
Acacb	-1.1162	Acacb	-0.0792974	0.0792974	Acacb	acetyl-Coenzyme A carboxylase beta	100705	Acacb	1.87686	2.09495	231.397	258.286
Acad10	-1.04652	Acad10	-0.0328014	0.0328014	Acad10	"acyl-Coenzyme A dehydrogenase family, member 10"	71985	Acad10	0.826833	0.865299	41.9874	43.9407
Acad11	1.12639	Acad11	0.0858562	-0.0858562	Acad11	"acyl-Coenzyme A dehydrogenase family, member 11"	102632	Acad11	9.58795	8.51207	447.866	397.61
Acad12	-1.49321	Acad12	-0.289208	0.289208	Acad12	"acyl-Coenzyme A dehydrogenase family, member 12"	338350	Acad12	0.289709	0.432596	9.33053	13.9324
Acad8	1.10327	Acad8	0.0708945	-0.0708945	Acad8	"acyl-Coenzyme A dehydrogenase family, member 8"	66948	Acad8	6.94542	6.29529	274.318	248.64
Acad9	-1.02312	Acad9	-0.0164888	0.0164888	Acad9	"acyl-Coenzyme A dehydrogenase family, member 9"	229211	Acad9	18.2773	18.6999	1007.7	1031
Acadl	1.18275	Acadl	0.121075	-0.121075	Acadl	"acyl-Coenzyme A dehydrogenase, long-chain"	11363	Acadl	133.669	113.015	3454.16	2920.45
Acadm	-1.1326	Acadm	-0.0898222	0.0898222	Acadm	"acyl-Coenzyme A dehydrogenase, medium chain"	11364	Acadm	41.2987	46.7751	1137.39	1288.21
Acads	-1.15279	Acads	-0.102565	0.102565	Acads	"acyl-Coenzyme A dehydrogenase, short chain"	11409	Acads	20.8325	24.0155	514.112	592.664
Acadsb	-1.10734	Acadsb	-0.0735469	0.0735469	Acadsb	"acyl-Coenzyme A dehydrogenase, short/branched chain"	66885	Acadsb	15.5604	17.2306	726.848	804.865
Acadvl	-1.0407	Acadvl	-0.0287745	0.0287745	Acadvl	"acyl-Coenzyme A dehydrogenase, very long chain"	11370	Acadvl	51.9827	54.0982	1529.27	1591.51
Acan	1.79096	Acan	0.420368	-0.420368	Acan	aggrecan	11595	Acan	0.631125	0.352394	67.1798	37.5104
Acap1	-4.32943	Acap1	-1.05709	1.05709	Acap1	"ArfGAP with coiled-coil, ankyrin repeat and PH domains 1"	216859	Acap1	0.358849	1.55361	12.1297	52.5145
Acap2	1.07023	Acap2	0.0489596	-0.0489596	Acap2	"ArfGAP with coiled-coil, ankyrin repeat and PH domains 2"	78618	Acap2	23.5171	21.9739	2201.07	2056.64
Acap3	-1.11349	Acap3	-0.0775459	0.0775459	Acap3	"ArfGAP with coiled-coil, ankyrin repeat and PH domains 3"	140500	Acap3	11.4871	12.7908	701.656	781.287
Acat1	-1.08224	Acat1	-0.057009	0.057009	Acat1	acetyl-Coenzyme A acetyltransferase 1	110446	Acat1	27.0896	29.3174	1275.48	1380.38
Acat2	-1.12927	Acat2	-0.0876973	0.0876973	Acat2	acetyl-Coenzyme A acetyltransferase 2	110460	Acat2	15.9716	18.0363	443.2	500.496
Acat3	-1.02262	Acat3	-0.0161383	0.0161383	Acat3	acetyl-Coenzyme A acetyltransferase 3	224530	Acat3	22.1617	22.6631	586.89	600.169
Acbd3	1.15325	Acbd3	0.102852	-0.102852	Acbd3	acyl-Coenzyme A binding domain containing 3	170760	Acbd3	23.4489	20.3329	1138.32	987.059
Acbd4	-1.26853	Acbd4	-0.17158	0.17158	Acbd4	acyl-Coenzyme A binding domain containing 4	67131	Acbd4	6.11964	7.76296	169.816	215.417
Acbd5	1.05171	Acbd5	0.0363718	-0.0363718	Acbd5	acyl-Coenzyme A binding domain containing 5	74159	Acbd5	17.1541	16.3106	878.936	837.017
Acbd6	1.06874	Acbd6	0.0479543	-0.0479543	Acbd6	acyl-Coenzyme A binding domain containing 6	72482	Acbd6	31.9759	29.9193	501.05	467.272
Acbd7	1	Acbd7	0	0	Acbd7	acyl-Coenzyme A binding domain containing 7	78245	Acbd7	0	0	0	0
Accs	1.08343	Accs	0.0578002	-0.0578002	Accs	1-aminocyclopropane-1-carboxylate synthase (non-functional)	329470	Accs	0.937821	0.865607	52.251	48.2276
Accsl	-1.07278	Accsl	-0.0506771	0.0506771	Accsl	1-aminocyclopropane-1-carboxylate synthase (non-functional)-like	381411	Accsl	0.0933972	0.107278	2.79916	3.21517
Acd	-1.11394	Acd	-0.077837	0.077837	Acd	adrenocortical dysplasia	497652	Acd	13.7026	15.2639	247.259	275.433
Ace	1.22405	Ace	0.145832	-0.145832	Ace	angiotensin I converting enzyme (peptidyl-dipeptidase A) 1	11421	Ace	21.7733	17.7879	1539.54	1259.28
Ace2	1.1426	Ace2	0.0961628	-0.0961628	Ace2	angiotensin I converting enzyme (peptidyl-dipeptidase A) 2	70008	Ace2	13.5434	11.8531	674.597	590.52
Ace3	1	Ace3	0	0	Ace3	angiotensin I converting enzyme (peptidyl-dipeptidase A) 3	217246	Ace3	0	0	0	0
Acer1	-1.20158	Acer1	-0.132466	0.132466	Acer1	alkaline ceramidase 1	171168	Acer1	9.80776	11.7848	323.769	389.036
Acer2	1.42023	Acer2	0.253065	-0.253065	Acer2	alkaline ceramidase 2	230379	Acer2	15.6534	11.0217	644.74	368.673
Acer3	-1.01349	Acer3	-0.00966516	0.00966516	Acer3	alkaline ceramidase 3	66190	Acer3	8.30533	8.41736	475.857	482.276
Ache	1.40076	Ache	0.243106	-0.243106	Ache	acetylcholinesterase	11423	Ache	2.32228	1.65787	69.0459	49.2993
Acin1	1.01779	Acin1	0.0127201	-0.0127201	Acin1	apoptotic chromatin condensation inducer 1	56215	Acin1	32.7132	32.1414	1801.73	1626.88
Ackr1	1.58676	Ackr1	0.33304	-0.33304	Ackr1	atypical chemokine receptor 1 (Duffy blood group)	13349	Ackr1	14.9931	9.4489	210.87	132.894
Ackr2	3.17396	Ackr2	0.833142	-0.833142	Ackr2	atypical chemokine receptor 2	59289	Ackr2	1.46835	0.462624	58.7824	19.291
Ackr3	-1.21567	Ackr3	-0.140877	0.140877	Ackr3	atypical chemokine receptor 3	12778	Ackr3	30.2821	36.8131	829.484	1004.21
Ackr4	1.089	Ackr4	0.0615052	-0.0615052	Ackr4	atypical chemokine receptor 4	252837	Ackr4	12.1913	11.1949	344.297	316.159
Acly	-1.16707	Acly	-0.111448	0.111448	Acly	ATP citrate lyase	104112	Acly	45.1428	52.685	2826.22	3296.63
Acmsd	1	Acmsd	0	0	Acmsd	amino carboxymuconate semialdehyde decarboxylase	266645	Acmsd	0.0299697	0	0.933053	0
Acnat1	1	Acnat1	0	0	Acnat1	acyl-coenzyme A amino acid N-acyltransferase 1	230161	Acnat1	0.0258989	0	1.86611	0
Acnat2	1	Acnat2	0	0	Acnat2	acyl-coenzyme A amino acid N-acyltransferase 2	209186	Acnat2	0	0	0	0
Aco1	-1.16381	Aco1	-0.109428	0.109428	Aco1	aconitase 1	11428	Aco1	11.5286	13.4171	705.388	820.941
Aco2	1.14756	Aco2	0.0992821	-0.0992821	Aco2	"aconitase 2, mitochondrial"	11429	Aco2	115.28	100.457	4388.15	3823.91
Acot1	1.05044	Acot1	0.0354945	-0.0354945	Acot1	acyl-CoA thioesterase 1	26897	Acot1	17.1447	16.3215	343.364	326.876
Acot10	1	Acot10	0	0	Acot10	acyl-CoA thioesterase 10	64833	Acot10	0	0	0	0
Acot11	-1.06488	Acot11	-0.0453421	0.0453421	Acot11	acyl-CoA thioesterase 11	329910	Acot11	1.10181	1.17329	89.5731	95.3835
Acot12	1	Acot12	0	0	Acot12	acyl-CoA thioesterase 12	74156	Acot12	0.044164	0.0507277	1.86611	2.14345
Acot13	1.01233	Acot13	0.00884282	-0.00884282	Acot13	acyl-CoA thioesterase 13	66834	Acot13	26.5514	26.2279	186.611	184.337
Acot2	1.20434	Acot2	0.134121	-0.134121	Acot2	acyl-CoA thioesterase 2	171210	Acot2	2.61916	2.17477	77.4434	64.3035
Acot3	-2.52696	Acot3	-0.668703	0.668703	Acot3	acyl-CoA thioesterase 3	171281	Acot3	0.131578	0.332493	4.66527	11.789
Acot4	1.17197	Acot4	0.114467	-0.114467	Acot4	acyl-CoA thioesterase 4	171282	Acot4	1.038	0.885689	32.6569	27.8648
Acot5	-3.90531	Acot5	-0.982719	0.982719	Acot5	acyl-CoA thioesterase 5	217698	Acot5	0.240093	0.937638	4.66527	18.2193
Acot6	1.08826	Acot6	0.061012	-0.061012	Acot6	acyl-CoA thioesterase 6	217700	Acot6	0.973436	0.894488	23.3263	21.4345
Acot7	1.01875	Acot7	0.013398	-0.013398	Acot7	acyl-CoA thioesterase 7	70025	Acot7	24.6384	24.185	469.326	453.34
Acot8	-1.08687	Acot8	-0.0600886	0.0600886	Acot8	acyl-CoA thioesterase 8	170789	Acot8	6.21584	6.7558	86.7739	94.3118
Acot9	-1.01654	Acot9	-0.01183	0.01183	Acot9	acyl-CoA thioesterase 9	56360	Acot9	69.7972	70.9513	1387.45	1410.39
Acox1	-1.02163	Acox1	-0.0154358	0.0154358	Acox1	"acyl-Coenzyme A oxidase 1, palmitoyl"	11430	Acox1	26.6769	27.2539	1502.22	1534.71
Acox2	-1.53282	Acox2	-0.308094	0.308094	Acox2	"acyl-Coenzyme A oxidase 2, branched chain"	93732	Acox2	0.716575	1.09838	25.1924	38.5821
Acox3	-1.18932	Acox3	-0.12507	0.12507	Acox3	"acyl-Coenzyme A oxidase 3, pristanoyl"	80911	Acox3	4.24914	5.0536	236.996	281.864
Acoxl	-1.72294	Acoxl	-0.392434	0.392434	Acoxl	acyl-Coenzyme A oxidase-like	74121	Acoxl	0.189205	0.325988	7.46443	12.8607
Acp1	-1.02436	Acp1	-0.0173602	0.0173602	Acp1	"acid phosphatase 1, soluble"	11431	Acp1	23.0025	23.5628	991.836	1016
Acp2	-1.07229	Acp2	-0.0503471	0.0503471	Acp2	"acid phosphatase 2, lysosomal"	11432	Acp2	8.91238	9.55665	589.69	632.318
Acp5	-1.30811	Acp5	-0.19374	0.19374	Acp5	"acid phosphatase 5, tartrate resistant"	11433	Acp5	15.4976	20.2725	275.251	359.028
Acp6	-1.35692	Acp6	-0.22017	0.22017	Acp6	"acid phosphatase 6, lysophosphatidic"	66659	Acp6	7.83669	10.6338	180.079	244.353
Acpp	1.29393	Acpp	0.185877	-0.185877	Acpp	"acid phosphatase, prostate"	56318	Acpp	43.4134	33.5517	2092.84	1627.95
Acpt	1	Acpt	0	0	Acpt	"acid phosphatase, testicular"	100503991	Acpt	0	0	0	0
Acr	1.07588	Acr	0.0527586	-0.0527586	Acr	acrosin prepropeptide	11434	Acr	0.107588	0	1.86611	0
Acrbp	-1.83212	Acrbp	-0.436757	0.436757	Acrbp	proacrosin binding protein	54137	Acrbp	0.478674	0.876988	8.39748	15.0041
Acrv1	1	Acrv1	0	0	Acrv1	acrosomal vesicle protein 1	11451	Acrv1	0	0	0	0
Acsbg1	1.08044	Acsbg1	0.0558067	-0.0558067	Acsbg1	acyl-CoA synthetase bubblegum family member 1	94180	Acsbg1	53.9991	49.979	2061.11	1907.67
Acsbg2	2.35356	Acsbg2	0.617422	-0.617422	Acsbg2	acyl-CoA synthetase bubblegum family member 2	328845	Acsbg2	0.235356	0.0600744	8.39748	2.14345
Acsf2	1.23159	Acsf2	0.150263	-0.150263	Acsf2	acyl-CoA synthetase family member 2	264895	Acsf2	5.08713	4.13053	216.468	175.763
Acsf3	-1.13233	Acsf3	-0.0896453	0.0896453	Acsf3	acyl-CoA synthetase family member 3	257633	Acsf3	4.42933	5.01545	131.56	148.97
Acsl1	-1.26895	Acsl1	-0.17182	0.17182	Acsl1	acyl-CoA synthetase long-chain family member 1	14081	Acsl1	41.8086	53.0532	2295.31	2912.95
Acsl3	1.18562	Acsl3	0.122821	-0.122821	Acsl3	acyl-CoA synthetase long-chain family member 3	74205	Acsl3	19.1237	16.1297	1028.84	869.702
Acsl4	1.09972	Acsl4	0.0685649	-0.0685649	Acsl4	acyl-CoA synthetase long-chain family member 4	50790	Acsl4	19.1026	17.3705	1385.58	1246.42
Acsl5	-1.23098	Acsl5	-0.149905	0.149905	Acsl5	acyl-CoA synthetase long-chain family member 5	433256	Acsl5	32.9956	40.617	1444.37	1777.99
Acsl6	1.37926	Acsl6	0.231949	-0.231949	Acsl6	acyl-CoA synthetase long-chain family member 6	216739	Acsl6	0.631843	0.458102	22.3933	16.0759
Acsm1	1	Acsm1	0	0	Acsm1	acyl-CoA synthetase medium-chain family member 1	117147	Acsm1	0.0343628	0	0.933053	0
[truncated: 22,348 more rows]
