# Supplementary material for: Novel integrated multiomics analysis reveals a key role for integrin beta-like 1 in wound scarring
Source: EMBO Rep. 2024 Nov 18;26(1):122–52. doi: 10.1038/s44319-024-00322-3 (PMC11724056; doi:10.1038/s44319-024-00322-3)
Supplement: Supplementary file 7 — Dataset EV5 [file 44319_2024_322_MOESM7_ESM.xlsx]

## Sheet: Table of content
Dataset EV5. Comparison of inflammation-related genes identified in fibroblast subclusters using RNA-Seq data from PU.1-/- mice.
Comparsion of bulk RNASeq and scRNASeq result. The differential expressed genes identified from bulk RNA-Seq and scRNASeq fibroblast subcluster were listed in this file.
FC: fibroblast subcluster
Table
PU.1 KO (24 hrs) vs FC 1		Common genes found down regulated at wound site of PU.1 KO mice on 24 hrs after injury and up-regulated in fibroblast subcluster 1
PU.1 KO (24 hrs) vs FC 2		Common genes found down regulated at wound site of PU.1 KO mice on 24 hrs after injury and up-regulated in fibroblast subcluster 2
PU.1 KO (24 hrs) vs FC 3		Common genes found down regulated at wound site of PU.1 KO mice on 24 hrs after injury and up-regulated in fibroblast subcluster 3
PU.1 KO (24 hrs) vs FC 4		Common genes found down regulated at wound site of PU.1 KO mice on 24 hrs after injury and up-regulated in fibroblast subcluster 4
PU.1 KO (24 hrs) vs FC 5		Common genes found down regulated at wound site of PU.1 KO mice on 24 hrs after injury and up-regulated in fibroblast subcluster 5
PU.1 KO (24 hrs) vs FC 6		Common genes found down regulated at wound site of PU.1 KO mice on 24 hrs after injury and up-regulated in fibroblast subcluster 6
PU.1 KO (24 hrs) vs FC 7		Common genes found down regulated at wound site of PU.1 KO mice on 24 hrs after injury and up-regulated in fibroblast subcluster 7
PU.1 KO (24 hrs) vs FC 8		Common genes found down regulated at wound site of PU.1 KO mice on 24 hrs after injury and up-regulated in fibroblast subcluster 8
Summary	The common genes found in all 8 clusters

## Sheet: PU.1 KO (24 hrs) vs FC 1
Downregulated genes at wound site of PU.1 KO mice on 24 hrs after injury		Upregulated genes in fibroblast cluster 1		Common genes
Mir719		Mgp		Clec3b
Ngp		Eln		Ccl7
Mir215		Mmp3		Itgbl1
Retnlg		Gpx3		C4b
Tyrobp		Serpinf1		Ccl11
Ccl9		Mfap4
Snora65		Dcn
C1qb		Cilp
Fcgr3		Serping1
C1qc		Sparc
Ccl3		Col1a2
C1qa		Ctsk
Mcpt4		Col3a1
F13a1		Apod
Chil3		Aebp1
Ccl12		Igfbp7
Clec4d		Col1a1
Ctss		Smoc2
Mir8093		Ifi205
Olfm4		Gsn
Msr1		Igf1
Lilrb4a		Gnas
Coro1a		Aspn
Cma1		Pcolce
Ccl4		Clec3b
Cpa3		Ccdc80
Ccl6		Ogn
Ms4a6c		Col14a1
Eif2s3y		Ly6a
Il1b		Cygb
Ltf		Cebpd
Ifitm6		Mt1
Cd53		Bgn
Ppbp		Lum
Cd163		Ccl7
Tpsb2		Mfap2
Alox5ap		Col6a2
Pf4		Has1
Ms4a6b		Mmp2
Clec4n		Col6a1
Fpr1		Pdgfrl
Cd52		Itgbl1
C5ar1		Fbln1
Ly6c2		Cthrc1
Cd177		Angptl1
Mmp8		Igfbp6
Fcer1g		Dpt
Ncf1		C1s1
Ncf4		Fgl2
Ddx3y		Tnfaip6
Snord15b		Gadd45g
Lilr4b		Pnp
Bcl2a1b		Col5a2
Clec10a		Jun
Slfn1		Mfap5
Rac2		Klf4
Clec4e		Htra1
Ms4a6d		Meg3
Lyz2		Fbln2
Tmem8		Nupr1
Osm		Vkorc1
Igsf6		Fosb
Lrrc25		Nfix
Cd300lf		Col5a1
Fcgr1		Id3
Fpr2		Col6a3
Mrc1		Adamts2
Mcemp1		Cpxm1
Itgb2		Lox
Folr2		Rcn3
Pirb		Mdk
Cfp		Sfrp4
Adgre1		Itm2a
Ms4a7		C1qtnf3
Milr1		Ace
Ccr1		Serpinh1
Sla		Col8a1
Dok2		Serf2
C3ar1		Cxcl1
Tlr13		Gas6
Napsa		Postn
Lcp2		Prnp
Clec4a1		Sfrp2
Fcgr4		Socs3
Tfec		Ubb
Ctsj		Cd63
Marco		Mt2
Gm5483		Peg3
H2-Aa		Timp2
Ms4a8a		Rbp1
Cd37		Jund
Trem1		Zbtb20
Lyz1		Nenf
F10		Hk2
Tarm1		Abi3bp
AB124611		Fstl1
Fermt3		Egr1
Selplg		Ptx3
Lpxn		Ppib
Itgam		Tmsb10
Was		Tuba1a
Tnfaip8l2		Tnxb
Cd84		Phlda1
Pld4		Fxyd1
Tpsab1		Cd81
Ptprc		Cxcl10
Tlr7		Slfn5
Laptm5		Timp3
Slc13a3		Il11ra1
Snhg9		Dnajb1
Cd200r1		C4b
Srgn		Atf3
Fcer1a		Nfib
Fcna		Emp1
Sell		Csrp2
Nlrp3		Malat1
Gpr84		Col15a1
Ccr5		S100a10
Aoah		Laptm4a
Itgb2l		Fbln7
Arl11		Krtcap2
Myo1g		Nedd4
Bcl2a1a		Sptbn1
Clec4a3		Pmepa1
Mrgprb1		Cxcl12
Alox5		Cd34
Ceacam10		Tmed3
Clec4a2		Fbn2
Cytip		Ly6c1
Vav1		Ppic
Hk3		Cpz
Uty		Klf2
Btk		Entpd2
Tph1		Ccl2
2010005H15Rik		Ccl11
Krtap19-5		Il6
Il7r		Rnase4
Wfdc17		Ugdh
Clec12b		Adamts1
Ccr2		Selenom
Cybb		Gfpt2
Clec5a		Nme2
Tlr8		Nid1
Nckap1l		Dnaja1
Trem2		Olfml3
Slfn4		Gem
Gm14548		Rps2
Siglece		Loxl1
Siglec1		Icam1
Cd86		Cryab
Ebi3		Cyb5a
Myo1f		Gxylt2
Ccl24		Cavin3
Cd200r3		Mmp23
Il10ra		Fkbp7
Ptafr		Serpinb6a
Cd74		Vcam1
Dock2		Plpp3
Themis2		Lbp
Ptpn7		Plat
Cd33		Rarres2
Evi2b		Ebf1
Gm10872		Fbn1
Hcst		Fos
Krtap19-1		Rps20
Trem3		Nnmt
Adora3		Rps15a
AW112010		Adamts5
Cd48		Prrx1
Tnfsf14		Rplp0
Pilra		Gas1
Fmnl1		Rps3a1
Slc15a3		Tgfbr3
Cd80		Rian
Slc6a4		Rpl23
Hmha1		Arf4
Pik3ap1		Ssr4
Ms4a4c		Ost4
Spi1		Fkbp9
Gpr65		Cldn10
Mrgprb2		Gpc3
H2-Eb1		Selenow
Ncf2		Rpl28
Samsn1		Ier2
Cd300ld		Itm2b
Ctsq		Klf9
Cebpe		S100a6
Rgs14		Igfbp4
Cst7		Errfi1
Pilrb1		Gm12840
Evi2a		Copz2
Ccl8		Mxra7
Stfa2l1		Nfia
Csf1r		Nbl1
Pram1		Tpt1
Mcpt8		Plac8
Amica1		Rps4x
Kdm5d		Rpl34
Fgd3		Hcfc1r1
Fcnb		Ift20
Fcgr2b		F3
Aif1		Anxa5
Gzma		Ccn1
Havcr2		Hdlbp
Csf3r		Islr
Parvg		Nrep
Prtn3		Ecm2
Ifi27l2a		Sec61g
Rgs1		Fndc1
Arhgap4		Clec11a
Atp8b4		Pcsk5
Ccl17		Dpep1
Slc11a1		Ramp2
Nxpe5		Ccn2
Tlr1		Rpl15
Ear2		Tgfbr2
Clec7a		Tceal9
Itih4		Cnpy2
Sirpb1a		Sec62
Naip2		Bicc1
Pira2		Frmd6
Cyth4		Ccn3
Gcsam
AF251705
Plek
Card9
Fyb
1700092M07Rik
Cxcl3
Lilra6
AA467197
Cd14
P2ry12
Tmsb15b2
Snx20
Treml2
Ikzf1
Cass4
Cd200r4
Cyp4f18
Fcrls
Itgal
Cyp2e1
Mpeg1
Sash3
1110058D11Rik
Csf2ra
B430306N03Rik
Tlr6
Dok3
Ubd
Slamf9
Kcnab2
Hcls1
Gm6377
P2ry13
A630001G21Rik
Lcp1
Pglyrp1
Krtap19-9b
Gm6525
Oas3
1600010M07Rik
H2-Q7
Pira6
Cd3g
Mrgpra2b
Klra2
Prss34
Pilrb2
Cd300a
Gm6484
Nkg7
Bst1
March1
Hist1h2be
Nfam1
Bcl2a1d
Arhgap30
AI467606
Cd3d
Rgs18
Fgr
Spn
Irg1
Cd68
Rasgrp4
Gm10684
Nos2
Krtap19-3
Cd300lb
Elane
Sirpb1b
Ly9
Tbxas1
Gapt
Retnla
Mrgprx2
Cnr2
Rinl
Scimp
Ptpn22
Il18rap
Cd69
Fxyd2
Mmp25
Mgl2
Hck
Oas2
Hist1h4a
A530064D06Rik
Ly86
Rhoh
LOC100038947
1110025L11Rik
Gpr141
Rab44
8430423G03Rik
F630028O10Rik
Vsnl1
Epsti1
Ms4a4b
Il17f
Prss16
Ms4a3
Gm9895
Ptpn18
Pstpip1
Krtap19-2
Ptpro
Inpp5d
Islr2
Cysltr1
Tspan32
Ctsw
Krtap19-4
Htr7
Apol6
Gm10229
Gpr34
Tifab
Pyhin1
Hdc
Arhgap9
Clec12a
Gpr171
P2ry6
Gpr183
Akr1c13
Tlr9
Wdfy4
Klhl6
Il2rb
Scarletltr
Phf11b
Smkr-ps
Sp100
Ctla2b
Rab33a
Gfi1
Tnfrsf26
Lat
Cd244
BC048609
Krtap16-3
Nfe2
AI662270
Cml1
I830077J02Rik
2310079G19Rik
9130409I23Rik
Gata1
Gab3
Il1r2
Ptpn6
AI839979
Atp6v0d2
Krtap6-1
Gm10354
Trim30b
Gm5150
Sp110
F7
Gm1966
Lgi3
Oas1g
A630033H20Rik
Lat2
Tmem106a
2310001K24Rik
Gm19705
Prl2c4
Slfn2
Gapdhs
4930415F15Rik
Lep
Fxyd7
Kcna3
Ms4a2
Apoc2
G530011O06Rik
Lrmp
Irf8
Plcb2
Dab2
Retn
1500012K07Rik
Krtap22-2
H2-Ab1
Myl10
Gm13546
Tnfrsf13b
Slco4c1
Bin2
A530099J19Rik
Speer4d
Gmfg
Il17a
Pira7
Trpv2
Apobr
H2-DMb1
Proca1
Fabp7
Xlr
Cd38
Atp1a3
Lsmem1
Pik3cg
Adam8
Xcl1
Cxcl9
Krtap21-1
2810403D21Rik
4930539J05Rik
G630090E17Rik
Ch25h
Lyn
Kcne3
Il17c
Tnf
A330009N23Rik
0610039K10Rik
4632428N05Rik
Platr17
4933402N22Rik
Fam57b
Aim2
C130050O18Rik
Calca
Relt
Rasal3
Tagap
Krtap6-5
Mrgprb8
Gpsm3
Pik3r6
Sh2d1b1
Rims3
C920009B18Rik
Nrg2
Itgb7
Spatc1
Padi2
Susd3
Pou2f2
Zap70
Gm5861
4931408D14Rik
2210406O10Rik
1700102H20Rik
A330069E16Rik
Fabp6
U90926
Tmem171
Gm10560
Med9os
Ipcef1
Ctsg
5430440P10Rik
Arhgap15
A730020E08Rik
Hist1h2ak
Stard8
Il18bp
Krtap15
Cma2
Krtap6-2
AI507597
Il1rn
Cd180
Klrd1
Lyl1
Slc17a9
Gm10639
Cd7
Dync1i1
Acap1
Prox2
Rec114
Pck1
1190005I06Rik
C5ar2
Gm21188
Ccdc88b
Hacd4
Lin28a
Gm6093
Serpina3k
Tm4sf19
Gpr132
Arrb2
Cd3e
Fcrlb
Klk12
Slamf1
Slc7a7
Gm13031
Atp8b5
Gm8817
Spp1
Rergl
Scgb2b27
AI118078
Snord22
Guca1a
Tpsg1
Gpr135
Oit1
6430531B16Rik
Cd209f
Ticam2
Hamp
Rab37
Hpx
Inpp5j
4933439K11Rik
Pnlip
Cyba
Trim14
Acot5
5031414D18Rik
Adrb3
Cotl1
Soat2
Tcf15
Mefv
Akr1cl
4930506C21Rik
B230112J18Rik
Gata2
Gm8773
Apobec1
Cxcl2
Sprr2k
1700071M16Rik
Crygn
2610305D13Rik
Hsd11b2
2310061N02Rik
AI504432
2410003L11Rik
Entpd3
Pydc3
Gm11710
4930452N14Rik
Nrn1l
Nlrc4
Pla2g7
Gm9733
Tmem71
Irf5
AV051173
Mrgpra2a
S100a9
Akr1c19
C4b
Ddx60
Trim30d
Optc
Il12a
Ly6h
4930486L24Rik
Ankrd66
Ltb
1700101I11Rik
Rps15a-ps4
2200002J24Rik
Hist2h2bb
Gm10416
2310008N11Rik
Fam209
2900009J06Rik
Ccdc175
Tcte3
Omp
Pik3cd
Il4i1
Myl2
Etaa1os
Tnfrsf1b
D5Ertd605e
Mmp12
Gm5431
Dppa5a
F5
Appbp2os
Spata45
Gimap3
Fam65b
Fam131b
Sp140
Lst1
Hist1h2bf
Adig
Dock10
Slc28a2
Cyp2j8
Cd96
Slc7a8
Gcg
Stra6
Hrh4
Naip5
H2-T22
Ly6i
Sun3
Camp
H2-K2
Gm5512
Cd209e
2310034O05Rik
Six2
Hmox1
Igfals
Gareml
Tnfrsf11a
Slc25a45
Rab3il1
4930487H11Rik
Trim30a
Rnf207
Hao1
Chil4
Rab32
Gm10228
Vnn3
Zeb2os
Vmo1
C430002N11Rik
Slc2a3
Kif19a
Cntn2
Hyal3
Cfd
Emilin2
Cd163l1
Ropn1l
S100a8
Matk
Gsto2
Tbx6
BC006965
2900008C10Rik
AA414768
Fbxo47
Ddx25
Gm10190
Trat1
5330439B14Rik
Bglap
Xlr4b
Syk
Batf
AU022793
BC048671
Glipr2
Atp2a3
B3gnt7
Gm12250
Alms1-ps2
Nov
Rpph1
Gm10658
C3
Igflr1
Diras2
Ccr7
Sdf2l1
Cd79b
Tespa1
Gm8013
Oas1a
Cd209b
Fmr1nb
Car8
Gsta3
Gm4890
Stmn4
Gm11565
Gm4532
Gstp2
Gm5803
Gm10941
Plekhg4
Alx3
2310020H05Rik
Hsh2d
Tmem253
A630095N17Rik
Lman1l
4930404N11Rik
Nfkbid
Cd274
Plaur
Rgs13
Chst1
Adamtsl4
AA465934
2010308F09Rik
Lhx8
Oas1b
Gstt1
Gpr85
Stab1
Rad51b
Psmb8
Nrros
2610016A17Rik
Rpp25
Nostrin
P2ry10
Apbb1ip
Cmklr1
M1ap
Spic
Jph3
2210039B01Rik
Kcnj14
A530046M15Rik
Gm5144
H2-Q8
Tlr4
Tcl1
Pydc4
Pdzd9
2900076A07Rik
Efcab11
Mboat4
Cyp8b1
3830403N18Rik
Lrrc4c
Pygl
4930502E09Rik
F730035M05Rik
Fgg
Gm15441
Atp4a
Sprr2f
Ggn
2010107G12Rik
Als2cr12
Anxa3
Serpinb6b
Prkcb
Slc36a2
1700001K23Rik
Thbs1
Fam71f1
Clstn3
Marc1
Gml2
Gm4951
Rab19
Clhc1
1700001C19Rik
H2-Oa
Gm10791
Gpr15
Traf1
E030003E18Rik
Gm1653
Krtap8-1
A530016L24Rik
Itgbl1
Klhdc7a
S1pr4
Ttll2
Rufy4
Skap1
Recql4
A730017C20Rik
Acot3
Ltbp2
Kmo
AY761184
H2-DMb2
Pdcd1
Edil3
Spink2
Chst13
Pmp2
Tlr2
Saa2
4930511M06Rik
Dkk1
LOC100504703
Psmb9
9430078K24Rik
Mcpt-ps1
Halr1
Gcnt1
Gm2083
Tmem144
Ugt1a7c
Spink12
Cd247
Tgm6
Npff
Cbs
Akr1c14
Zfp879
Ccdc109b
Slc6a13
Scamp5
Spn-ps
Gm8234
Fam150b
Cntnap1
Zfp493
Gzmb
Sag
Treml4
G0s2
1700066J03Rik
Raet1d
Gbp4
Hes2
Sycp3
S100a7a
Munc
Amer2
Abca13
Foxd4
Rnf32
Unc93b1
Gm10640
Cyp11a1
Hist1h2bh
Ccl7
SlcUbl4a
T2
Krtap14
Gsdmd
Gm15133
Lekr1
Dpep2
Gbx1
F2rl3
Cd2
Bco2
Slc5a7
Ncmap
Cxcl17
Tmem91
1700020A23Rik
3110021A11Rik
Krt13
Gm16712
3300002I08Rik
Mettl24
Aldh1a1
1700003G13Rik
Il27
Sbk2
Klk1b26
Gnrh1
1700001G17Rik
Kcng2
Hist1h2bm
2010003K11Rik
2810029C07Rik
Sugct
C230037L18Rik
4933430M04Rik
Gm20753
Cmbl
4930578C19Rik
Gramd2
Gm10069
Tspo2
Hist1h2ag
Oacyl
Zc3h12d
Hist1h3h
Smim10l2a
6430573F11Rik
Spink8
Mir6340
1700003F12Rik
Acaa1b
Sept3
Gm6277
Gm9159
Gm15421
Nme5
Rsph1
Ankk1
Gm13807
Vax2
Lin7b
Ccr8
Naip6
Ffar2
Slc6a14
Arg1
Krt36
Tg
Plcl2
Col8a2
Raet1c
Fbxo48
Pi16
Acvr1c
Fxyd5
Fam198a
Plin1
Aldh1l1
Gm16894
Gpr174
Lncbate1
Sqrdl
Fes
Uts2
Fam78a
Slc7a11
Akna
Aqp7
Slc9a9
Car3
Adra1a
Nr5a2
AI463170
Cd164l2
4921529L05Rik
Tmc8
Gm9767
Gm11944
Cfap74
Ggt1
Saa3
Gm16325
Car4
5430427O19Rik
Osr1
Cfh
Snhg14
Sprr2i
Il13
Cmah
Atp6v0c-ps2
Tmem104
Fam124b
Rps6kl1
Dapp1
Sprr2e
Lrr1
Adap2
Socs1
Tnfrsf9
H2-T24
Gsap
Gpr55
Krtap7-1
Btla
Snhg20
Bcl2l14
9030617O03Rik
Eldr
Gkn1
A930024E05Rik
Mtl5
Ctrl
Syt3
Cbln2
Spaca6
Nrn1
H2-K1
E130114P18Rik
Adamts8
4930550L24Rik
Gm20556
Klk4
Rgl3
Clec3b
Krt222
Fbxo2
Fgd2
Defb3
Slc37a2
Il21r
9830107B12Rik
Hmga2-ps1
Clec2e
Tubb3
Fam229a
Hist1h3f
Zfp72
Rassf2
Gm694
Zfp456
Dynlt1c
4930556C24Rik
Ctcfl
Oit3
Gm53
Gpr162
Sorl1
1110034G24Rik
Krtap1-5
Cyp4b1-ps2
Gstz1
P2rx1
Arhgdib
Sprr2j-ps
Epgn
Gpr35
Herc6
Spink14
Gm6297
Amn
Ascl5
Dhrs2
Hap1
Slc44a3
Ulbp1
Adap1
Bpifb1
Klb
Lrrc17
Hsd17b13
Cyp1a1
Zfp91Cntf
Hpca
4930430J02Rik
Sntg2
Arl5c
A330074K22Rik
1700102P08Rik
Gchfr
5830432E09Rik
Rltpr
Ccl11
Ankef1
Glb1
Slc26a4
Ifi30

## Sheet: PU.1 KO (24 hrs) vs FC 2
Downregulated genes at wound site of PU.1 KO mice on 24 hrs after injury		Upregulated genes in fibroblast cluster 2		Common genes
Mir719		Saa3		Saa3
Ngp		Postn		Lrrc17
Mir215		Col5a3		Ccl7
Retnlg		Timp1		Cxcl2
Tyrobp		Cxcl1
Ccl9		Ptn
Snora65		Col6a3
C1qb		Tnc
Fcgr3		Fstl1
C1qc		Serpine1
Ccl3		Lgals1
C1qa		Sfrp2
Mcpt4		Col5a2
F13a1		Cthrc1
Chil3		H19
Ccl12		Col5a1
Clec4d		Mfap5
Ctss		Tnfaip6
Mir8093		Col6a2
Olfm4		Fbln2
Msr1		Col6a1
Lilrb4a		Meg3
Coro1a		Plod2
Cma1		Serpinh1
Ccl4		Vcan
Cpa3		Col3a1
Ccl6		S100a6
Ms4a6c		Loxl2
Eif2s3y		Dpt
Il1b		Cxcl5
Ltf		Bgn
Ifitm6		Fbn1
Cd53		Fn1
Ppbp		Ptx3
Cd163		Igfbp6
Tpsb2		Ugdh
Alox5ap		Csrp2
Pf4		Col14a1
Ms4a6b		Lrrc17
Clec4n		Ccl2
Fpr1		Lum
Cd52		Rcan1
C5ar1		Lox
Ly6c2		Aspn
Cd177		Mt2
Mmp8		Loxl1
Fcer1g		Rcn3
Ncf1		Thbs2
Ncf4		Has1
Ddx3y		Rrbp1
Snord15b		S100a11
Lilr4b		Nme2
Bcl2a1b		Rian
Clec10a		S100a10
Slfn1		Maged2
Rac2		Hspg2
Clec4e		Plat
Ms4a6d		Mmp2
Lyz2		Col1a1
Tmem8		Cald1
Osm		Ckap4
Igsf6		Dcn
Lrrc25		Anxa2
Cd300lf		Lrrc15
Fcgr1		Sparc
Fpr2		Nedd4
Mrc1		Ndrg1
Mcemp1		Ccl7
Itgb2		Gnas
Folr2		Gm12840
Pirb		Egr1
Cfp		Cd63
Adgre1		Col1a2
Ms4a7		Col12a1
Milr1		Calu
Ccr1		Ppib
Sla		Il1rl1
Dok2		Spon2
C3ar1		Cpxm1
Tlr13		Abi3bp
Napsa		Igfbp4
Lcp2		Maged1
Clec4a1		Nid1
Fcgr4		Lman1
Tfec		Aebp1
Ctsj		Serf2
Marco		Anxa5
Gm5483		Pcsk5
H2-Aa		Crip1
Ms4a8a		Sec61g
Cd37		Ifi205
Trem1		Cd248
Lyz1		Bmp1
F10		Sec61b
Tarm1		Hk2
AB124611		Igfbp5
Fermt3		Adamts1
Selplg		Rarres2
Lpxn		P4hb
Itgam		Itm2a
Was		Ier3
Tnfaip8l2		Fndc1
Cd84		Hdlbp
Pld4		Kdelr2
Tpsab1		Rcn1
Ptprc		Rps2
Tlr7		Vim
Laptm5		Ebf1
Slc13a3		Plagl1
Snhg9		Mmp14
Cd200r1		Serpinf1
Srgn		Ppp1r14b
Fcer1a		Fbn2
Fcna		Phlda1
Sell		Ly6a
Nlrp3		Tceal9
Gpr84		Hspa5
Ccr5		P4ha2
Aoah		Pcolce
Itgb2l		Antxr1
Arl11		Fkbp11
Myo1g		Ostc
Bcl2a1a		Rpl41
Clec4a3		Nrep
Mrgprb1		Nfkbia
Alox5		Cd81
Ceacam10		Ppic
Clec4a2		Hsp90b1
Cytip		Tnxb
Vav1		Ccdc80
Hk3		Cavin1
Uty		Fgfr1
Btk		Dpysl3
Tph1		Txndc5
2010005H15Rik		S100a16
Krtap19-5		Palld
Il7r		Bsg
Wfdc17		Mt1
Clec12b		Prrx1
Ccr2		Il6
Cybb		Fndc3b
Clec5a		Wls
Tlr8		Adamts5
Nckap1l		Nfix
Trem2		Rhoc
Slfn4		Errfi1
Gm14548		Igfbp7
Siglece		Selenom
Siglec1		Medag
Cd86		Lima1
Ebi3		Calr
Myo1f		Cavin3
Ccl24		Fkbp9
Cd200r3		Manf
Il10ra		Tgfbr2
Ptafr		Col16a1
Cd74		Sfrp4
Dock2		Itgb1
Themis2		Pdia3
Ptpn7		Bicc1
Cd33		Rpl12
Evi2b		Thbs3
Gm10872		Slc25a4
Hcst		Rplp1
Krtap19-1		Rps12
Trem3		Grb10
Adora3		Dclk1
AW112010		Krtcap2
Cd48		Sulf2
Tnfsf14		Rplp0
Pilra		Heg1
Fmnl1		Tmed3
Slc15a3		Arf4
Cd80		Rpl28
Slc6a4		Rps20
Hmha1		Oaf
Pik3ap1		Elob
Ms4a4c		Sfr1
Spi1		Sox4
Gpr65		Dst
Mrgprb2		Rps15a
H2-Eb1		Cd44
Ncf2		Tmed9
Samsn1		Adam12
Cd300ld		Lamb1
Ctsq		Man2a1
Cebpe		Rpl15
Rgs14		Selenow
Cst7		Mmp3
Pilrb1		Myl6
Evi2a		Ccn3
Ccl8		Rpl39
Stfa2l1		Vkorc1
Csf1r		Swi5
Pram1		Npm1
Mcpt8		Klf6
Amica1		Rpl10a
Kdm5d		Creb3l1
Fgd3		Efemp2
Fcnb		Txn1
Fcgr2b		Rps8
Aif1		Rps17
Gzma		Ext1
Havcr2		Pmepa1
Csf3r		Morf4l2
Parvg		Rpsa
Prtn3		P4ha1
Ifi27l2a		Lama4
Rgs1		Pxdn
Arhgap4		Sptbn1
Atp8b4		Ssr3
Ccl17		Eef1b2
Slc11a1		Serpinb6a
Nxpe5		Adamts2
Tlr1		C1s1
Ear2		Ybx1
Clec7a		Rpl13
Itih4		Il33
Sirpb1a		Vcam1
Naip2		Laptm4a
Pira2		Rhoj
Cyth4		Ogn
Gcsam		Tmem258
AF251705		Cd34
Plek		Dynll1
Card9		Tpm4
Fyb		Rpl11
1700092M07Rik		Rpl31
Cxcl3		Sh3pxd2a
Lilra6		Rps3
AA467197		Tagln2
Cd14		Enah
P2ry12		Serping1
Tmsb15b2		Tuba1a
Snx20		Tpt1
Treml2		Gfpt2
Ikzf1		Rps18
Cass4		Neat1
Cd200r4		Serpinb2
Cyp4f18		Nenf
Fcrls		Ubb
Itgal		Fkbp10
Cyp2e1		Cxcl2
Mpeg1		Surf4
Sash3		Mdk
1110058D11Rik		Eef1a1
Csf2ra		Sec31a
B430306N03Rik		Sulf1
Tlr6		Tmem167
Dok3		Gas7
Ubd		Fermt2
Slamf9		Ikbip
Kcnab2		Rpl18a
Hcls1		Fam162a
Gm6377		mt-Cytb
P2ry13		Hmgn1
A630001G21Rik		Eef1g
Lcp1		Rps19
Pglyrp1		Copb2
Krtap19-9b		Angptl2
Gm6525		Adamts4
Oas3		Rps3a1
1600010M07Rik		Ssr4
H2-Q7		Marcks
Pira6		Ift20
Cd3g		Rpn1
Mrgpra2b		Gapdh
Klra2		Mif
Prss34		Rpl29
Pilrb2		Tmsb10
Cd300a		Rps4x
Gm6484		Pdia6
Nkg7		Tnfaip2
Bst1		Rpl8
March1		Ifitm3
Hist1h2be		C1qtnf6
Nfam1		Dad1
Bcl2a1d		Emp1
Arhgap30		Jund
AI467606		Rpl27a
Cd3d		Fkbp7
Rgs18		Jun
Fgr		Rpl32
Spn		Selenof
Irg1		Itih5
Cd68		Rpl38
Rasgrp4		Hif1a
Gm10684		Rpl13a
Nos2		Gabarap
Krtap19-3		Mrc2
Cd300lb		Copz2
Elane		Slc39a14
Sirpb1b		Chchd2
Ly9		Gxylt2
Tbxas1		Rpl21
Gapt		B830012L14Rik
Retnla		Thy1
Mrgprx2		Clic4
Cnr2		Lamc1
Rinl		Rpl27
Scimp		Rps5
Ptpn22		Rpl34
Il18rap		Il11ra1
Cd69		Flnc
Fxyd2		Rpl24
Mmp25		Rpl3
Mgl2		Rpl14
Hck		Selenos
Oas2		Lmna
Hist1h4a		Lpp
A530064D06Rik		Hcfc1r1
Ly86		Vasn
Rhoh		Islr
LOC100038947		Ccn1
1110025L11Rik		Kdelr1
Gpr141		Rps7
Rab44		Colgalt1
8430423G03Rik		Ackr3
F630028O10Rik		mt-Atp6
Vsnl1		Prdx2
Epsti1		Ccnd2
Ms4a4b		Rack1
Il17f		Micos10
Prss16		Rps15
Ms4a3		Dap
Gm9895		Rps13
Ptpn18		Rnd1
Pstpip1		Rps24
Krtap19-2		Mlec
Ptpro		Uap1
Inpp5d		Rpl19
Islr2		Ly6c1
Cysltr1		Rpl23a
Tspan32		Arl1
Ctsw		Rab2a
Krtap19-4		Rps21
Htr7		Rps10
Apol6		Prss23
Gm10229		Eif4g2
Gpr34		Rps26
Tifab		Zbtb20
Pyhin1		Lrp1
Hdc		Mxra8
Arhgap9		Eif1
Clec12a		Rpl6
Gpr171		Igf2r
P2ry6		Rps27a
Gpr183		Tm4sf1
Akr1c13		Col18a1
Tlr9		Rpl7
Wdfy4		Rpl30
Klhl6		Sema3c
Il2rb		Myl12a
Scarletltr		Rps14
Phf11b		Pabpc1
Smkr-ps		Sar1a
Sp100		Rps28
Ctla2b		Ost4
Rab33a		Rpl36a
Gfi1		Rpl35
Tnfrsf26		Igf1
Lat		Ddb1
Cd244		Dbi
BC048609		Rpl23
Krtap16-3		Cyb5r3
Nfe2		mt-Co3
AI662270		Lsp1
Cml1		Rpl18
I830077J02Rik		Filip1l
2310079G19Rik		Ptms
9130409I23Rik		Ahnak
Gata1		Ppia
Gab3		Mmp23
Il1r2		Atp5e
Ptpn6		Tgfb2
AI839979		Morf4l1
Atp6v0d2		Rpl36
Krtap6-1		Vcp
Gm10354		Rpl17
Trim30b		Dsel
Gm5150		Noct
Sp110		Tent5a
F7		Sod3
Gm1966		Pdgfra
Lgi3		Nfkb1
Oas1g		Htra3
A630033H20Rik		Gpx8
Lat2		Rpl22l1
Tmem106a		Rpl9
2310001K24Rik		Fkbp1a
Gm19705		Olfml2b
Prl2c4		Rps27
Slfn2		Sec61a1
Gapdhs		Ndufa13
4930415F15Rik		Rexo2
Lep		Myc
Fxyd7		Ifrd1
Kcna3		Stt3a
Ms4a2		Pdpn
Apoc2		Matn2
G530011O06Rik		Ptgfrn
Lrmp		Jak1
Irf8		Mtch1
Plcb2		Timp2
Dab2		Oaz1
Retn		Tmed2
1500012K07Rik		Scd2
Krtap22-2		Ndufa4
H2-Ab1		Sec62
Myl10		Ddost
Gm13546		Cxcl10
Tnfrsf13b		Plpp3
Slco4c1		Dlc1
Bin2		Rps11
A530099J19Rik		Rps29
Speer4d		Nfia
Gmfg		Romo1
Il17a		Cfb
Pira7		Cnn3
Trpv2		Bzw1
Apobr		Ssr1
H2-DMb1		Rpl37a
Proca1		Higd1a
Fabp7		Angptl4
Xlr		Tpm1
Cd38		Tppp3
Atp1a3		Eif5a
Lsmem1		Fam114a1
Pik3cg		Rps16
Adam8		Rpl37
Xcl1		Rpl5
Cxcl9		Anxa1
Krtap21-1		Ugp2
2810403D21Rik		Frmd6
4930539J05Rik		Ptgis
G630090E17Rik		Rps23
Ch25h		Tgfbr3
Lyn		Zfp36
Kcne3		Eef2
Il17c		Ssr2
Tnf		Prg4
A330009N23Rik		Ifitm2
0610039K10Rik		Dlk1
4632428N05Rik		Mfap2
Platr17		Crtap
4933402N22Rik		Lhfp
Fam57b		Prdx5
Aim2		Pofut2
C130050O18Rik		Kdelr3
Calca		Tmed10
Relt		Has2
Rasal3		Gng5
Tagap		Malat1
Krtap6-5		Yipf5
Mrgprb8		Tbrg1
Gpsm3		Atpif1
Pik3r6		Cnpy2
Sh2d1b1		Tceal8
Rims3		Basp1
C920009B18Rik		Rbp1
Nrg2		Rps27l
Itgb7		Eny2
Spatc1		Cox7c
Padi2		Dynlrb1
Susd3		Nfic
Pou2f2		Rplp2
Zap70		Sh3pxd2b
Gm5861
4931408D14Rik
2210406O10Rik
1700102H20Rik
A330069E16Rik
Fabp6
U90926
Tmem171
Gm10560
Med9os
Ipcef1
Ctsg
5430440P10Rik
Arhgap15
A730020E08Rik
Hist1h2ak
Stard8
Il18bp
Krtap15
Cma2
Krtap6-2
AI507597
Il1rn
Cd180
Klrd1
Lyl1
Slc17a9
Gm10639
Cd7
Dync1i1
Acap1
Prox2
Rec114
Pck1
1190005I06Rik
C5ar2
Gm21188
Ccdc88b
Hacd4
Lin28a
Gm6093
Serpina3k
Tm4sf19
Gpr132
Arrb2
Cd3e
Fcrlb
Klk12
Slamf1
Slc7a7
Gm13031
Atp8b5
Gm8817
Spp1
Rergl
Scgb2b27
AI118078
Snord22
Guca1a
Tpsg1
Gpr135
Oit1
6430531B16Rik
Cd209f
Ticam2
Hamp
Rab37
Hpx
Inpp5j
4933439K11Rik
Pnlip
Cyba
Trim14
Acot5
5031414D18Rik
Adrb3
Cotl1
Soat2
Tcf15
Mefv
Akr1cl
4930506C21Rik
B230112J18Rik
Gata2
Gm8773
Apobec1
Cxcl2
Sprr2k
1700071M16Rik
Crygn
2610305D13Rik
Hsd11b2
2310061N02Rik
AI504432
2410003L11Rik
Entpd3
Pydc3
Gm11710
4930452N14Rik
Nrn1l
Nlrc4
Pla2g7
Gm9733
Tmem71
Irf5
AV051173
Mrgpra2a
S100a9
Akr1c19
C4b
Ddx60
Trim30d
Optc
Il12a
Ly6h
4930486L24Rik
Ankrd66
Ltb
1700101I11Rik
Rps15a-ps4
2200002J24Rik
Hist2h2bb
Gm10416
2310008N11Rik
Fam209
2900009J06Rik
Ccdc175
Tcte3
Omp
Pik3cd
Il4i1
Myl2
Etaa1os
Tnfrsf1b
D5Ertd605e
Mmp12
Gm5431
Dppa5a
F5
Appbp2os
Spata45
Gimap3
Fam65b
Fam131b
Sp140
Lst1
Hist1h2bf
Adig
Dock10
Slc28a2
Cyp2j8
Cd96
Slc7a8
Gcg
Stra6
Hrh4
Naip5
H2-T22
Ly6i
Sun3
Camp
H2-K2
Gm5512
Cd209e
2310034O05Rik
Six2
Hmox1
Igfals
Gareml
Tnfrsf11a
Slc25a45
Rab3il1
4930487H11Rik
Trim30a
Rnf207
Hao1
Chil4
Rab32
Gm10228
Vnn3
Zeb2os
Vmo1
C430002N11Rik
Slc2a3
Kif19a
Cntn2
Hyal3
Cfd
Emilin2
Cd163l1
Ropn1l
S100a8
Matk
Gsto2
Tbx6
BC006965
2900008C10Rik
AA414768
Fbxo47
Ddx25
Gm10190
Trat1
5330439B14Rik
Bglap
Xlr4b
Syk
Batf
AU022793
BC048671
Glipr2
Atp2a3
B3gnt7
Gm12250
Alms1-ps2
Nov
Rpph1
Gm10658
C3
Igflr1
Diras2
Ccr7
Sdf2l1
Cd79b
Tespa1
Gm8013
Oas1a
Cd209b
Fmr1nb
Car8
Gsta3
Gm4890
Stmn4
Gm11565
Gm4532
Gstp2
Gm5803
Gm10941
Plekhg4
Alx3
2310020H05Rik
Hsh2d
Tmem253
A630095N17Rik
Lman1l
4930404N11Rik
Nfkbid
Cd274
Plaur
Rgs13
Chst1
Adamtsl4
AA465934
2010308F09Rik
Lhx8
Oas1b
Gstt1
Gpr85
Stab1
Rad51b
Psmb8
Nrros
2610016A17Rik
Rpp25
Nostrin
P2ry10
Apbb1ip
Cmklr1
M1ap
Spic
Jph3
2210039B01Rik
Kcnj14
A530046M15Rik
Gm5144
H2-Q8
Tlr4
Tcl1
Pydc4
Pdzd9
2900076A07Rik
Efcab11
Mboat4
Cyp8b1
3830403N18Rik
Lrrc4c
Pygl
4930502E09Rik
F730035M05Rik
Fgg
Gm15441
Atp4a
Sprr2f
Ggn
2010107G12Rik
Als2cr12
Anxa3
Serpinb6b
Prkcb
Slc36a2
1700001K23Rik
Thbs1
Fam71f1
Clstn3
Marc1
Gml2
Gm4951
Rab19
Clhc1
1700001C19Rik
H2-Oa
Gm10791
Gpr15
Traf1
E030003E18Rik
Gm1653
Krtap8-1
A530016L24Rik
Itgbl1
Klhdc7a
S1pr4
Ttll2
Rufy4
Skap1
Recql4
A730017C20Rik
Acot3
Ltbp2
Kmo
AY761184
H2-DMb2
Pdcd1
Edil3
Spink2
Chst13
Pmp2
Tlr2
Saa2
4930511M06Rik
Dkk1
LOC100504703
Psmb9
9430078K24Rik
Mcpt-ps1
Halr1
Gcnt1
Gm2083
Tmem144
Ugt1a7c
Spink12
Cd247
Tgm6
Npff
Cbs
Akr1c14
Zfp879
Ccdc109b
Slc6a13
Scamp5
Spn-ps
Gm8234
Fam150b
Cntnap1
Zfp493
Gzmb
Sag
Treml4
G0s2
1700066J03Rik
Raet1d
Gbp4
Hes2
Sycp3
S100a7a
Munc
Amer2
Abca13
Foxd4
Rnf32
Unc93b1
Gm10640
Cyp11a1
Hist1h2bh
Ccl7
SlcUbl4a
T2
Krtap14
Gsdmd
Gm15133
Lekr1
Dpep2
Gbx1
F2rl3
Cd2
Bco2
Slc5a7
Ncmap
Cxcl17
Tmem91
1700020A23Rik
3110021A11Rik
Krt13
Gm16712
3300002I08Rik
Mettl24
Aldh1a1
1700003G13Rik
Il27
Sbk2
Klk1b26
Gnrh1
1700001G17Rik
Kcng2
Hist1h2bm
2010003K11Rik
2810029C07Rik
Sugct
C230037L18Rik
4933430M04Rik
Gm20753
Cmbl
4930578C19Rik
Gramd2
Gm10069
Tspo2
Hist1h2ag
Oacyl
Zc3h12d
Hist1h3h
Smim10l2a
6430573F11Rik
Spink8
Mir6340
1700003F12Rik
Acaa1b
Sept3
Gm6277
Gm9159
Gm15421
Nme5
Rsph1
Ankk1
Gm13807
Vax2
Lin7b
Ccr8
Naip6
Ffar2
Slc6a14
Arg1
Krt36
Tg
Plcl2
Col8a2
Raet1c
Fbxo48
Pi16
Acvr1c
Fxyd5
Fam198a
Plin1
Aldh1l1
Gm16894
Gpr174
Lncbate1
Sqrdl
Fes
Uts2
Fam78a
Slc7a11
Akna
Aqp7
Slc9a9
Car3
Adra1a
Nr5a2
AI463170
Cd164l2
4921529L05Rik
Tmc8
Gm9767
Gm11944
Cfap74
Ggt1
Saa3
Gm16325
Car4
5430427O19Rik
Osr1
Cfh
Snhg14
Sprr2i
Il13
Cmah
Atp6v0c-ps2
Tmem104
Fam124b
Rps6kl1
Dapp1
Sprr2e
Lrr1
Adap2
Socs1
Tnfrsf9
H2-T24
Gsap
Gpr55
Krtap7-1
Btla
Snhg20
Bcl2l14
9030617O03Rik
Eldr
Gkn1
A930024E05Rik
Mtl5
Ctrl
Syt3
Cbln2
Spaca6
Nrn1
H2-K1
E130114P18Rik
Adamts8
4930550L24Rik
Gm20556
Klk4
Rgl3
Clec3b
Krt222
Fbxo2
Fgd2
Defb3
Slc37a2
Il21r
9830107B12Rik
Hmga2-ps1
Clec2e
Tubb3
Fam229a
Hist1h3f
Zfp72
Rassf2
Gm694
Zfp456
Dynlt1c
4930556C24Rik
Ctcfl
Oit3
Gm53
Gpr162
Sorl1
1110034G24Rik
Krtap1-5
Cyp4b1-ps2
Gstz1
P2rx1
Arhgdib
Sprr2j-ps
Epgn
Gpr35
Herc6
Spink14
Gm6297
Amn
Ascl5
Dhrs2
Hap1
Slc44a3
Ulbp1
Adap1
Bpifb1
Klb
Lrrc17
Hsd17b13
Cyp1a1
Zfp91Cntf
Hpca
4930430J02Rik
Sntg2
Arl5c
A330074K22Rik
1700102P08Rik
Gchfr
5830432E09Rik
Rltpr
Ccl11
Ankef1
Glb1
Slc26a4
Ifi30

## Sheet: PU.1 KO (24 hrs) vs FC 3
Downregulated genes at wound site of PU.1 KO mice on 24 hrs after injury		Upregulated genes in fibroblast cluster 3		Common genes
Mir719		Pi16		Pi16
Ngp		C3		C3
Mir215		Igfbp5		Clec3b
Retnlg		Fbn1		Anxa3
Tyrobp		Nid1		C4b
Ccl9		Ptx3		Emilin2
Snora65		Gsn		Ccl7
C1qb		Prss23		Ccl11
Fcgr3		Cd55		Ifi27l2a
C1qc		Adamts5
Ccl3		Efemp1
C1qa		Timp2
Mcpt4		Sema3c
F13a1		Ugdh
Chil3		Ly6c1
Ccl12		Akr1c18
Clec4d		Htra3
Ctss		Dpt
Mir8093		Clec3b
Olfm4		Uap1
Msr1		Mfap5
Lilrb4a		Anxa3
Coro1a		Gfpt2
Cma1		Plpp3
Ccl4		Fn1
Cpa3		Sfrp2
Ccl6		Cd34
Ms4a6c		Ly6a
Eif2s3y		Igfbp6
Il1b		Col14a1
Ltf		Cd248
Ifitm6		Fstl1
Cd53		Dpp4
Ppbp		Mt2
Cd163		Lbp
Tpsb2		Tnxb
Alox5ap		Serping1
Pf4		Has1
Ms4a6b		Itih5
Clec4n		C1s1
Fpr1		Scara5
Cd52		Ackr3
C5ar1		Ccl2
Ly6c2		Pla1a
Cd177		Loxl1
Mmp8		Tgfbr2
Fcer1g		Pcolce2
Ncf1		Creb5
Ncf4		Lamc1
Ddx3y		Ifi205
Snord15b		Plac8
Lilr4b		C4b
Bcl2a1b		Heg1
Clec10a		Ecm1
Slfn1		Fndc1
Rac2		Dcn
Clec4e		Mmp2
Ms4a6d		Igfbp4
Lyz2		Ddr2
Tmem8		Marcks
Osm		Col3a1
Igsf6		Ace
Lrrc25		Scara3
Cd300lf		Ogn
Fcgr1		Sbsn
Fpr2		Zbtb20
Mrc1		Slc43a3
Mcemp1		Gpx3
Itgb2		Lrrn4cl
Folr2		Axl
Pirb		Ccdc80
Cfp		Fst
Adgre1		Gm12840
Ms4a7		Rnase4
Milr1		Errfi1
Ccr1		Serpinb6a
Sla		Ccn1
Dok2		Rarres2
C3ar1		Plat
Tlr13		Dmkn
Napsa		Edn1
Lcp2		Ramp2
Clec4a1		Emilin2
Fcgr4		Egr1
Tfec		Ccl7
Ctsj		Meg3
Marco		Aebp1
Gm5483		Gpc3
H2-Aa		Hspb1
Ms4a8a		Egfr
Cd37		Ebf2
Trem1		C1ra
Lyz1		Islr
F10		Timp3
Tarm1		Anxa1
AB124611		Ccl11
Fermt3		Hes1
Selplg		Sulf1
Lpxn		Cfb
Itgam		Lama4
Was		Gas7
Tnfaip8l2		Ar
Cd84		Antxr1
Pld4		Sptbn1
Tpsab1		Bmp1
Ptprc		Metrnl
Tlr7		Ifi27l2a
Laptm5		Ablim1
Slc13a3		Tmem100
Snhg9		Klf4
Cd200r1		Cebpd
Srgn		Eef1b2
Fcer1a		Tgfbr3
Fcna		Man1a
Sell		Ebf1
Nlrp3		Cxcl1
Gpr84		Cavin1
Ccr5		Prrx1
Aoah		Adgrd1
Itgb2l		Slc4a4
Arl11		Adamts1
Myo1g		Cxcl10
Bcl2a1a		Nedd4
Clec4a3		Tnfaip6
Mrgprb1
Alox5
Ceacam10
Clec4a2
Cytip
Vav1
Hk3
Uty
Btk
Tph1
2010005H15Rik
Krtap19-5
Il7r
Wfdc17
Clec12b
Ccr2
Cybb
Clec5a
Tlr8
Nckap1l
Trem2
Slfn4
Gm14548
Siglece
Siglec1
Cd86
Ebi3
Myo1f
Ccl24
Cd200r3
Il10ra
Ptafr
Cd74
Dock2
Themis2
Ptpn7
Cd33
Evi2b
Gm10872
Hcst
Krtap19-1
Trem3
Adora3
AW112010
Cd48
Tnfsf14
Pilra
Fmnl1
Slc15a3
Cd80
Slc6a4
Hmha1
Pik3ap1
Ms4a4c
Spi1
Gpr65
Mrgprb2
H2-Eb1
Ncf2
Samsn1
Cd300ld
Ctsq
Cebpe
Rgs14
Cst7
Pilrb1
Evi2a
Ccl8
Stfa2l1
Csf1r
Pram1
Mcpt8
Amica1
Kdm5d
Fgd3
Fcnb
Fcgr2b
Aif1
Gzma
Havcr2
Csf3r
Parvg
Prtn3
Ifi27l2a
Rgs1
Arhgap4
Atp8b4
Ccl17
Slc11a1
Nxpe5
Tlr1
Ear2
Clec7a
Itih4
Sirpb1a
Naip2
Pira2
Cyth4
Gcsam
AF251705
Plek
Card9
Fyb
1700092M07Rik
Cxcl3
Lilra6
AA467197
Cd14
P2ry12
Tmsb15b2
Snx20
Treml2
Ikzf1
Cass4
Cd200r4
Cyp4f18
Fcrls
Itgal
Cyp2e1
Mpeg1
Sash3
1110058D11Rik
Csf2ra
B430306N03Rik
Tlr6
Dok3
Ubd
Slamf9
Kcnab2
Hcls1
Gm6377
P2ry13
A630001G21Rik
Lcp1
Pglyrp1
Krtap19-9b
Gm6525
Oas3
1600010M07Rik
H2-Q7
Pira6
Cd3g
Mrgpra2b
Klra2
Prss34
Pilrb2
Cd300a
Gm6484
Nkg7
Bst1
March1
Hist1h2be
Nfam1
Bcl2a1d
Arhgap30
AI467606
Cd3d
Rgs18
Fgr
Spn
Irg1
Cd68
Rasgrp4
Gm10684
Nos2
Krtap19-3
Cd300lb
Elane
Sirpb1b
Ly9
Tbxas1
Gapt
Retnla
Mrgprx2
Cnr2
Rinl
Scimp
Ptpn22
Il18rap
Cd69
Fxyd2
Mmp25
Mgl2
Hck
Oas2
Hist1h4a
A530064D06Rik
Ly86
Rhoh
LOC100038947
1110025L11Rik
Gpr141
Rab44
8430423G03Rik
F630028O10Rik
Vsnl1
Epsti1
Ms4a4b
Il17f
Prss16
Ms4a3
Gm9895
Ptpn18
Pstpip1
Krtap19-2
Ptpro
Inpp5d
Islr2
Cysltr1
Tspan32
Ctsw
Krtap19-4
Htr7
Apol6
Gm10229
Gpr34
Tifab
Pyhin1
Hdc
Arhgap9
Clec12a
Gpr171
P2ry6
Gpr183
Akr1c13
Tlr9
Wdfy4
Klhl6
Il2rb
Scarletltr
Phf11b
Smkr-ps
Sp100
Ctla2b
Rab33a
Gfi1
Tnfrsf26
Lat
Cd244
BC048609
Krtap16-3
Nfe2
AI662270
Cml1
I830077J02Rik
2310079G19Rik
9130409I23Rik
Gata1
Gab3
Il1r2
Ptpn6
AI839979
Atp6v0d2
Krtap6-1
Gm10354
Trim30b
Gm5150
Sp110
F7
Gm1966
Lgi3
Oas1g
A630033H20Rik
Lat2
Tmem106a
2310001K24Rik
Gm19705
Prl2c4
Slfn2
Gapdhs
4930415F15Rik
Lep
Fxyd7
Kcna3
Ms4a2
Apoc2
G530011O06Rik
Lrmp
Irf8
Plcb2
Dab2
Retn
1500012K07Rik
Krtap22-2
H2-Ab1
Myl10
Gm13546
Tnfrsf13b
Slco4c1
Bin2
A530099J19Rik
Speer4d
Gmfg
Il17a
Pira7
Trpv2
Apobr
H2-DMb1
Proca1
Fabp7
Xlr
Cd38
Atp1a3
Lsmem1
Pik3cg
Adam8
Xcl1
Cxcl9
Krtap21-1
2810403D21Rik
4930539J05Rik
G630090E17Rik
Ch25h
Lyn
Kcne3
Il17c
Tnf
A330009N23Rik
0610039K10Rik
4632428N05Rik
Platr17
4933402N22Rik
Fam57b
Aim2
C130050O18Rik
Calca
Relt
Rasal3
Tagap
Krtap6-5
Mrgprb8
Gpsm3
Pik3r6
Sh2d1b1
Rims3
C920009B18Rik
Nrg2
Itgb7
Spatc1
Padi2
Susd3
Pou2f2
Zap70
Gm5861
4931408D14Rik
2210406O10Rik
1700102H20Rik
A330069E16Rik
Fabp6
U90926
Tmem171
Gm10560
Med9os
Ipcef1
Ctsg
5430440P10Rik
Arhgap15
A730020E08Rik
Hist1h2ak
Stard8
Il18bp
Krtap15
Cma2
Krtap6-2
AI507597
Il1rn
Cd180
Klrd1
Lyl1
Slc17a9
Gm10639
Cd7
Dync1i1
Acap1
Prox2
Rec114
Pck1
1190005I06Rik
C5ar2
Gm21188
Ccdc88b
Hacd4
Lin28a
Gm6093
Serpina3k
Tm4sf19
Gpr132
Arrb2
Cd3e
Fcrlb
Klk12
Slamf1
Slc7a7
Gm13031
Atp8b5
Gm8817
Spp1
Rergl
Scgb2b27
AI118078
Snord22
Guca1a
Tpsg1
Gpr135
Oit1
6430531B16Rik
Cd209f
Ticam2
Hamp
Rab37
Hpx
Inpp5j
4933439K11Rik
Pnlip
Cyba
Trim14
Acot5
5031414D18Rik
Adrb3
Cotl1
Soat2
Tcf15
Mefv
Akr1cl
4930506C21Rik
B230112J18Rik
Gata2
Gm8773
Apobec1
Cxcl2
Sprr2k
1700071M16Rik
Crygn
2610305D13Rik
Hsd11b2
2310061N02Rik
AI504432
2410003L11Rik
Entpd3
Pydc3
Gm11710
4930452N14Rik
Nrn1l
Nlrc4
Pla2g7
Gm9733
Tmem71
Irf5
AV051173
Mrgpra2a
S100a9
Akr1c19
C4b
Ddx60
Trim30d
Optc
Il12a
Ly6h
4930486L24Rik
Ankrd66
Ltb
1700101I11Rik
Rps15a-ps4
2200002J24Rik
Hist2h2bb
Gm10416
2310008N11Rik
Fam209
2900009J06Rik
Ccdc175
Tcte3
Omp
Pik3cd
Il4i1
Myl2
Etaa1os
Tnfrsf1b
D5Ertd605e
Mmp12
Gm5431
Dppa5a
F5
Appbp2os
Spata45
Gimap3
Fam65b
Fam131b
Sp140
Lst1
Hist1h2bf
Adig
Dock10
Slc28a2
Cyp2j8
Cd96
Slc7a8
Gcg
Stra6
Hrh4
Naip5
H2-T22
Ly6i
Sun3
Camp
H2-K2
Gm5512
Cd209e
2310034O05Rik
Six2
Hmox1
Igfals
Gareml
Tnfrsf11a
Slc25a45
Rab3il1
4930487H11Rik
Trim30a
Rnf207
Hao1
Chil4
Rab32
Gm10228
Vnn3
Zeb2os
Vmo1
C430002N11Rik
Slc2a3
Kif19a
Cntn2
Hyal3
Cfd
Emilin2
Cd163l1
Ropn1l
S100a8
Matk
Gsto2
Tbx6
BC006965
2900008C10Rik
AA414768
Fbxo47
Ddx25
Gm10190
Trat1
5330439B14Rik
Bglap
Xlr4b
Syk
Batf
AU022793
BC048671
Glipr2
Atp2a3
B3gnt7
Gm12250
Alms1-ps2
Nov
Rpph1
Gm10658
C3
Igflr1
Diras2
Ccr7
Sdf2l1
Cd79b
Tespa1
Gm8013
Oas1a
Cd209b
Fmr1nb
Car8
Gsta3
Gm4890
Stmn4
Gm11565
Gm4532
Gstp2
Gm5803
Gm10941
Plekhg4
Alx3
2310020H05Rik
Hsh2d
Tmem253
A630095N17Rik
Lman1l
4930404N11Rik
Nfkbid
Cd274
Plaur
Rgs13
Chst1
Adamtsl4
AA465934
2010308F09Rik
Lhx8
Oas1b
Gstt1
Gpr85
Stab1
Rad51b
Psmb8
Nrros
2610016A17Rik
Rpp25
Nostrin
P2ry10
Apbb1ip
Cmklr1
M1ap
Spic
Jph3
2210039B01Rik
Kcnj14
A530046M15Rik
Gm5144
H2-Q8
Tlr4
Tcl1
Pydc4
Pdzd9
2900076A07Rik
Efcab11
Mboat4
Cyp8b1
3830403N18Rik
Lrrc4c
Pygl
4930502E09Rik
F730035M05Rik
Fgg
Gm15441
Atp4a
Sprr2f
Ggn
2010107G12Rik
Als2cr12
Anxa3
Serpinb6b
Prkcb
Slc36a2
1700001K23Rik
Thbs1
Fam71f1
Clstn3
Marc1
Gml2
Gm4951
Rab19
Clhc1
1700001C19Rik
H2-Oa
Gm10791
Gpr15
Traf1
E030003E18Rik
Gm1653
Krtap8-1
A530016L24Rik
Itgbl1
Klhdc7a
S1pr4
Ttll2
Rufy4
Skap1
Recql4
A730017C20Rik
Acot3
Ltbp2
Kmo
AY761184
H2-DMb2
Pdcd1
Edil3
Spink2
Chst13
Pmp2
Tlr2
Saa2
4930511M06Rik
Dkk1
LOC100504703
Psmb9
9430078K24Rik
Mcpt-ps1
Halr1
Gcnt1
Gm2083
Tmem144
Ugt1a7c
Spink12
Cd247
Tgm6
Npff
Cbs
Akr1c14
Zfp879
Ccdc109b
Slc6a13
Scamp5
Spn-ps
Gm8234
Fam150b
Cntnap1
Zfp493
Gzmb
Sag
Treml4
G0s2
1700066J03Rik
Raet1d
Gbp4
Hes2
Sycp3
S100a7a
Munc
Amer2
Abca13
Foxd4
Rnf32
Unc93b1
Gm10640
Cyp11a1
Hist1h2bh
Ccl7
SlcUbl4a
T2
Krtap14
Gsdmd
Gm15133
Lekr1
Dpep2
Gbx1
F2rl3
Cd2
Bco2
Slc5a7
Ncmap
Cxcl17
Tmem91
1700020A23Rik
3110021A11Rik
Krt13
Gm16712
3300002I08Rik
Mettl24
Aldh1a1
1700003G13Rik
Il27
Sbk2
Klk1b26
Gnrh1
1700001G17Rik
Kcng2
Hist1h2bm
2010003K11Rik
2810029C07Rik
Sugct
C230037L18Rik
4933430M04Rik
Gm20753
Cmbl
4930578C19Rik
Gramd2
Gm10069
Tspo2
Hist1h2ag
Oacyl
Zc3h12d
Hist1h3h
Smim10l2a
6430573F11Rik
Spink8
Mir6340
1700003F12Rik
Acaa1b
Sept3
Gm6277
Gm9159
Gm15421
Nme5
Rsph1
Ankk1
Gm13807
Vax2
Lin7b
Ccr8
Naip6
Ffar2
Slc6a14
Arg1
Krt36
Tg
Plcl2
Col8a2
Raet1c
Fbxo48
Pi16
Acvr1c
Fxyd5
Fam198a
Plin1
Aldh1l1
Gm16894
Gpr174
Lncbate1
Sqrdl
Fes
Uts2
Fam78a
Slc7a11
Akna
Aqp7
Slc9a9
Car3
Adra1a
Nr5a2
AI463170
Cd164l2
4921529L05Rik
Tmc8
Gm9767
Gm11944
Cfap74
Ggt1
Saa3
Gm16325
Car4
5430427O19Rik
Osr1
Cfh
Snhg14
Sprr2i
Il13
Cmah
Atp6v0c-ps2
Tmem104
Fam124b
Rps6kl1
Dapp1
Sprr2e
Lrr1
Adap2
Socs1
Tnfrsf9
H2-T24
Gsap
Gpr55
Krtap7-1
Btla
Snhg20
Bcl2l14
9030617O03Rik
Eldr
Gkn1
A930024E05Rik
Mtl5
Ctrl
Syt3
Cbln2
Spaca6
Nrn1
H2-K1
E130114P18Rik
Adamts8
4930550L24Rik
Gm20556
Klk4
Rgl3
Clec3b
Krt222
Fbxo2
Fgd2
Defb3
Slc37a2
Il21r
9830107B12Rik
Hmga2-ps1
Clec2e
Tubb3
Fam229a
Hist1h3f
Zfp72
Rassf2
Gm694
Zfp456
Dynlt1c
4930556C24Rik
Ctcfl
Oit3
Gm53
Gpr162
Sorl1
1110034G24Rik
Krtap1-5
Cyp4b1-ps2
Gstz1
P2rx1
Arhgdib
Sprr2j-ps
Epgn
Gpr35
Herc6
Spink14
Gm6297
Amn
Ascl5
Dhrs2
Hap1
Slc44a3
Ulbp1
Adap1
Bpifb1
Klb
Lrrc17
Hsd17b13
Cyp1a1
Zfp91Cntf
Hpca
4930430J02Rik
Sntg2
Arl5c
A330074K22Rik
1700102P08Rik
Gchfr
5830432E09Rik
Rltpr
Ccl11
Ankef1
Glb1
Slc26a4
Ifi30

## Sheet: PU.1 KO (24 hrs) vs FC 4
Downregulated genes at wound site of PU.1 KO mice on 24 hrs after injury		Upregulated genes in fibroblast cluster 4		Common genes
Mir719		Mfap4		Itgbl1
Ngp		Ctsk
Mir215		Col1a2
Retnlg		Col1a1
Tyrobp		Nupr1
Ccl9		Ndufa4l2
Snora65		Ctla2a
C1qb		Pcolce2
Fcgr3		Sparc
C1qc		Cpz
Ccl3		Eln
C1qa		Cldn10
Mcpt4		Ccn1
F13a1		Lum
Chil3		Dcn
Ccl12		Ecm2
Clec4d		Igfbp2
Ctss		Mt1
Mir8093		Rarres2
Olfm4		Pdgfrl
Msr1		Mfap2
Lilrb4a		Col15a1
Coro1a		Fgl2
Cma1		Serpina3n
Ccl4		Ppic
Cpa3		Adamts2
Ccl6		Aebp1
Ms4a6c		Cebpd
Eif2s3y		Tnfaip6
Il1b		C1qtnf3
Ltf		Plpp3
Ifitm6		Rnase4
Cd53		Timp2
Ppbp		Hpgd
Cd163		Tnmd
Tpsb2		Fosb
Alox5ap		Itgbl1
Pf4		Gja1
Ms4a6b		Klf4
Clec4n		Twist1
Fpr1		Klf9
Cd52		Ppp1r14a
C5ar1		Gal
Ly6c2		Pmp22
Cd177		Creb3l1
Mmp8		Smoc2
Fcer1g		Vkorc1
Ncf1		Igfbp5
Ncf4		Tmsb10
Ddx3y		Sh3pxd2a
Snord15b		Ly6c1
Lilr4b		Serpinh1
Bcl2a1b		Pcolce
Clec10a		Col3a1
Slfn1		Malat1
Rac2		Cox6c
Clec4e		Serping1
Ms4a6d		Crip2
Lyz2		Icam1
Tmem8		Zbtb20
Osm		Wfdc12
Igsf6		Gsn
Lrrc25		Mmp3
Cd300lf		Rcn3
Fcgr1		Fkbp9
Fpr2		Col16a1
Mrc1		Cdh4
Mcemp1		Cd63
Itgb2		Prdx6
Folr2		Ift20
Pirb		Nbl1
Cfp		Lox
Adgre1		Clec11a
Ms4a7		Srpx
Milr1		Laptm4a
Ccr1		Rian
Sla		Jund
Dok2		Copz2
C3ar1		Crispld2
Tlr13		Rora
Napsa		Osr2
Lcp2		Prnp
Clec4a1		Gas1
Fcgr4		Tgfb2
Tfec		Ccl19
Ctsj		Fxyd1
Marco		Jun
Gm5483		Ccdc80
H2-Aa		Apod
Ms4a8a		Atf3
Cd37		Fkbp7
Trem1		Gas6
Lyz1		Ctsh
F10		Penk
Tarm1		S100a10
AB124611		Igsf10
Fermt3		Id3
Selplg		Thy1
Lpxn		Ly6a
Itgam		Olfml3
Was		Serf2
Tnfaip8l2		Cyp2f2
Cd84		Cyb5a
Pld4		Meg3
Tpsab1		Ssr4
Ptprc		Svep1
Tlr7		Errfi1
Laptm5		Mt2
Slc13a3		Ubb
Snhg9		Tuba1a
Cd200r1		Gpnmb
Srgn		Aspn
Fcer1a		Krtcap2
Fcna
Sell
Nlrp3
Gpr84
Ccr5
Aoah
Itgb2l
Arl11
Myo1g
Bcl2a1a
Clec4a3
Mrgprb1
Alox5
Ceacam10
Clec4a2
Cytip
Vav1
Hk3
Uty
Btk
Tph1
2010005H15Rik
Krtap19-5
Il7r
Wfdc17
Clec12b
Ccr2
Cybb
Clec5a
Tlr8
Nckap1l
Trem2
Slfn4
Gm14548
Siglece
Siglec1
Cd86
Ebi3
Myo1f
Ccl24
Cd200r3
Il10ra
Ptafr
Cd74
Dock2
Themis2
Ptpn7
Cd33
Evi2b
Gm10872
Hcst
Krtap19-1
Trem3
Adora3
AW112010
Cd48
Tnfsf14
Pilra
Fmnl1
Slc15a3
Cd80
Slc6a4
Hmha1
Pik3ap1
Ms4a4c
Spi1
Gpr65
Mrgprb2
H2-Eb1
Ncf2
Samsn1
Cd300ld
Ctsq
Cebpe
Rgs14
Cst7
Pilrb1
Evi2a
Ccl8
Stfa2l1
Csf1r
Pram1
Mcpt8
Amica1
Kdm5d
Fgd3
Fcnb
Fcgr2b
Aif1
Gzma
Havcr2
Csf3r
Parvg
Prtn3
Ifi27l2a
Rgs1
Arhgap4
Atp8b4
Ccl17
Slc11a1
Nxpe5
Tlr1
Ear2
Clec7a
Itih4
Sirpb1a
Naip2
Pira2
Cyth4
Gcsam
AF251705
Plek
Card9
Fyb
1700092M07Rik
Cxcl3
Lilra6
AA467197
Cd14
P2ry12
Tmsb15b2
Snx20
Treml2
Ikzf1
Cass4
Cd200r4
Cyp4f18
Fcrls
Itgal
Cyp2e1
Mpeg1
Sash3
1110058D11Rik
Csf2ra
B430306N03Rik
Tlr6
Dok3
Ubd
Slamf9
Kcnab2
Hcls1
Gm6377
P2ry13
A630001G21Rik
Lcp1
Pglyrp1
Krtap19-9b
Gm6525
Oas3
1600010M07Rik
H2-Q7
Pira6
Cd3g
Mrgpra2b
Klra2
Prss34
Pilrb2
Cd300a
Gm6484
Nkg7
Bst1
March1
Hist1h2be
Nfam1
Bcl2a1d
Arhgap30
AI467606
Cd3d
Rgs18
Fgr
Spn
Irg1
Cd68
Rasgrp4
Gm10684
Nos2
Krtap19-3
Cd300lb
Elane
Sirpb1b
Ly9
Tbxas1
Gapt
Retnla
Mrgprx2
Cnr2
Rinl
Scimp
Ptpn22
Il18rap
Cd69
Fxyd2
Mmp25
Mgl2
Hck
Oas2
Hist1h4a
A530064D06Rik
Ly86
Rhoh
LOC100038947
1110025L11Rik
Gpr141
Rab44
8430423G03Rik
F630028O10Rik
Vsnl1
Epsti1
Ms4a4b
Il17f
Prss16
Ms4a3
Gm9895
Ptpn18
Pstpip1
Krtap19-2
Ptpro
Inpp5d
Islr2
Cysltr1
Tspan32
Ctsw
Krtap19-4
Htr7
Apol6
Gm10229
Gpr34
Tifab
Pyhin1
Hdc
Arhgap9
Clec12a
Gpr171
P2ry6
Gpr183
Akr1c13
Tlr9
Wdfy4
Klhl6
Il2rb
Scarletltr
Phf11b
Smkr-ps
Sp100
Ctla2b
Rab33a
Gfi1
Tnfrsf26
Lat
Cd244
BC048609
Krtap16-3
Nfe2
AI662270
Cml1
I830077J02Rik
2310079G19Rik
9130409I23Rik
Gata1
Gab3
Il1r2
Ptpn6
AI839979
Atp6v0d2
Krtap6-1
Gm10354
Trim30b
Gm5150
Sp110
F7
Gm1966
Lgi3
Oas1g
A630033H20Rik
Lat2
Tmem106a
2310001K24Rik
Gm19705
Prl2c4
Slfn2
Gapdhs
4930415F15Rik
Lep
Fxyd7
Kcna3
Ms4a2
Apoc2
G530011O06Rik
Lrmp
Irf8
Plcb2
Dab2
Retn
1500012K07Rik
Krtap22-2
H2-Ab1
Myl10
Gm13546
Tnfrsf13b
Slco4c1
Bin2
A530099J19Rik
Speer4d
Gmfg
Il17a
Pira7
Trpv2
Apobr
H2-DMb1
Proca1
Fabp7
Xlr
Cd38
Atp1a3
Lsmem1
Pik3cg
Adam8
Xcl1
Cxcl9
Krtap21-1
2810403D21Rik
4930539J05Rik
G630090E17Rik
Ch25h
Lyn
Kcne3
Il17c
Tnf
A330009N23Rik
0610039K10Rik
4632428N05Rik
Platr17
4933402N22Rik
Fam57b
Aim2
C130050O18Rik
Calca
Relt
Rasal3
Tagap
Krtap6-5
Mrgprb8
Gpsm3
Pik3r6
Sh2d1b1
Rims3
C920009B18Rik
Nrg2
Itgb7
Spatc1
Padi2
Susd3
Pou2f2
Zap70
Gm5861
4931408D14Rik
2210406O10Rik
1700102H20Rik
A330069E16Rik
Fabp6
U90926
Tmem171
Gm10560
Med9os
Ipcef1
Ctsg
5430440P10Rik
Arhgap15
A730020E08Rik
Hist1h2ak
Stard8
Il18bp
Krtap15
Cma2
Krtap6-2
AI507597
Il1rn
Cd180
Klrd1
Lyl1
Slc17a9
Gm10639
Cd7
Dync1i1
Acap1
Prox2
Rec114
Pck1
1190005I06Rik
C5ar2
Gm21188
Ccdc88b
Hacd4
Lin28a
Gm6093
Serpina3k
Tm4sf19
Gpr132
Arrb2
Cd3e
Fcrlb
Klk12
Slamf1
Slc7a7
Gm13031
Atp8b5
Gm8817
Spp1
Rergl
Scgb2b27
AI118078
Snord22
Guca1a
Tpsg1
Gpr135
Oit1
6430531B16Rik
Cd209f
Ticam2
Hamp
Rab37
Hpx
Inpp5j
4933439K11Rik
Pnlip
Cyba
Trim14
Acot5
5031414D18Rik
Adrb3
Cotl1
Soat2
Tcf15
Mefv
Akr1cl
4930506C21Rik
B230112J18Rik
Gata2
Gm8773
Apobec1
Cxcl2
Sprr2k
1700071M16Rik
Crygn
2610305D13Rik
Hsd11b2
2310061N02Rik
AI504432
2410003L11Rik
Entpd3
Pydc3
Gm11710
4930452N14Rik
Nrn1l
Nlrc4
Pla2g7
Gm9733
Tmem71
Irf5
AV051173
Mrgpra2a
S100a9
Akr1c19
C4b
Ddx60
Trim30d
Optc
Il12a
Ly6h
4930486L24Rik
Ankrd66
Ltb
1700101I11Rik
Rps15a-ps4
2200002J24Rik
Hist2h2bb
Gm10416
2310008N11Rik
Fam209
2900009J06Rik
Ccdc175
Tcte3
Omp
Pik3cd
Il4i1
Myl2
Etaa1os
Tnfrsf1b
D5Ertd605e
Mmp12
Gm5431
Dppa5a
F5
Appbp2os
Spata45
Gimap3
Fam65b
Fam131b
Sp140
Lst1
Hist1h2bf
Adig
Dock10
Slc28a2
Cyp2j8
Cd96
Slc7a8
Gcg
Stra6
Hrh4
Naip5
H2-T22
Ly6i
Sun3
Camp
H2-K2
Gm5512
Cd209e
2310034O05Rik
Six2
Hmox1
Igfals
Gareml
Tnfrsf11a
Slc25a45
Rab3il1
4930487H11Rik
Trim30a
Rnf207
Hao1
Chil4
Rab32
Gm10228
Vnn3
Zeb2os
Vmo1
C430002N11Rik
Slc2a3
Kif19a
Cntn2
Hyal3
Cfd
Emilin2
Cd163l1
Ropn1l
S100a8
Matk
Gsto2
Tbx6
BC006965
2900008C10Rik
AA414768
Fbxo47
Ddx25
Gm10190
Trat1
5330439B14Rik
Bglap
Xlr4b
Syk
Batf
AU022793
BC048671
Glipr2
Atp2a3
B3gnt7
Gm12250
Alms1-ps2
Nov
Rpph1
Gm10658
C3
Igflr1
Diras2
Ccr7
Sdf2l1
Cd79b
Tespa1
Gm8013
Oas1a
Cd209b
Fmr1nb
Car8
Gsta3
Gm4890
Stmn4
Gm11565
Gm4532
Gstp2
Gm5803
Gm10941
Plekhg4
Alx3
2310020H05Rik
Hsh2d
Tmem253
A630095N17Rik
Lman1l
4930404N11Rik
Nfkbid
Cd274
Plaur
Rgs13
Chst1
Adamtsl4
AA465934
2010308F09Rik
Lhx8
Oas1b
Gstt1
Gpr85
Stab1
Rad51b
Psmb8
Nrros
2610016A17Rik
Rpp25
Nostrin
P2ry10
Apbb1ip
Cmklr1
M1ap
Spic
Jph3
2210039B01Rik
Kcnj14
A530046M15Rik
Gm5144
H2-Q8
Tlr4
Tcl1
Pydc4
Pdzd9
2900076A07Rik
Efcab11
Mboat4
Cyp8b1
3830403N18Rik
Lrrc4c
Pygl
4930502E09Rik
F730035M05Rik
Fgg
Gm15441
Atp4a
Sprr2f
Ggn
2010107G12Rik
Als2cr12
Anxa3
Serpinb6b
Prkcb
Slc36a2
1700001K23Rik
Thbs1
Fam71f1
Clstn3
Marc1
Gml2
Gm4951
Rab19
Clhc1
1700001C19Rik
H2-Oa
Gm10791
Gpr15
Traf1
E030003E18Rik
Gm1653
Krtap8-1
A530016L24Rik
Itgbl1
Klhdc7a
S1pr4
Ttll2
Rufy4
Skap1
Recql4
A730017C20Rik
Acot3
Ltbp2
Kmo
AY761184
H2-DMb2
Pdcd1
Edil3
Spink2
Chst13
Pmp2
Tlr2
Saa2
4930511M06Rik
Dkk1
LOC100504703
Psmb9
9430078K24Rik
Mcpt-ps1
Halr1
Gcnt1
Gm2083
Tmem144
Ugt1a7c
Spink12
Cd247
Tgm6
Npff
Cbs
Akr1c14
Zfp879
Ccdc109b
Slc6a13
Scamp5
Spn-ps
Gm8234
Fam150b
Cntnap1
Zfp493
Gzmb
Sag
Treml4
G0s2
1700066J03Rik
Raet1d
Gbp4
Hes2
Sycp3
S100a7a
Munc
Amer2
Abca13
Foxd4
Rnf32
Unc93b1
Gm10640
Cyp11a1
Hist1h2bh
Ccl7
SlcUbl4a
T2
Krtap14
Gsdmd
Gm15133
Lekr1
Dpep2
Gbx1
F2rl3
Cd2
Bco2
Slc5a7
Ncmap
Cxcl17
Tmem91
1700020A23Rik
3110021A11Rik
Krt13
Gm16712
3300002I08Rik
Mettl24
Aldh1a1
1700003G13Rik
Il27
Sbk2
Klk1b26
Gnrh1
1700001G17Rik
Kcng2
Hist1h2bm
2010003K11Rik
2810029C07Rik
Sugct
C230037L18Rik
4933430M04Rik
Gm20753
Cmbl
4930578C19Rik
Gramd2
Gm10069
Tspo2
Hist1h2ag
Oacyl
Zc3h12d
Hist1h3h
Smim10l2a
6430573F11Rik
Spink8
Mir6340
1700003F12Rik
Acaa1b
Sept3
Gm6277
Gm9159
Gm15421
Nme5
Rsph1
Ankk1
Gm13807
Vax2
Lin7b
Ccr8
Naip6
Ffar2
Slc6a14
Arg1
Krt36
Tg
Plcl2
Col8a2
Raet1c
Fbxo48
Pi16
Acvr1c
Fxyd5
Fam198a
Plin1
Aldh1l1
Gm16894
Gpr174
Lncbate1
Sqrdl
Fes
Uts2
Fam78a
Slc7a11
Akna
Aqp7
Slc9a9
Car3
Adra1a
Nr5a2
AI463170
Cd164l2
4921529L05Rik
Tmc8
Gm9767
Gm11944
Cfap74
Ggt1
Saa3
Gm16325
Car4
5430427O19Rik
Osr1
Cfh
Snhg14
Sprr2i
Il13
Cmah
Atp6v0c-ps2
Tmem104
Fam124b
Rps6kl1
Dapp1
Sprr2e
Lrr1
Adap2
Socs1
Tnfrsf9
H2-T24
Gsap
Gpr55
Krtap7-1
Btla
Snhg20
Bcl2l14
9030617O03Rik
Eldr
Gkn1
A930024E05Rik
Mtl5
Ctrl
Syt3
Cbln2
Spaca6
Nrn1
H2-K1
E130114P18Rik
Adamts8
4930550L24Rik
Gm20556
Klk4
Rgl3
Clec3b
Krt222
Fbxo2
Fgd2
Defb3
Slc37a2
Il21r
9830107B12Rik
Hmga2-ps1
Clec2e
Tubb3
Fam229a
Hist1h3f
Zfp72
Rassf2
Gm694
Zfp456
Dynlt1c
4930556C24Rik
Ctcfl
Oit3
Gm53
Gpr162
Sorl1
1110034G24Rik
Krtap1-5
Cyp4b1-ps2
Gstz1
P2rx1
Arhgdib
Sprr2j-ps
Epgn
Gpr35
Herc6
Spink14
Gm6297
Amn
Ascl5
Dhrs2
Hap1
Slc44a3
Ulbp1
Adap1
Bpifb1
Klb
Lrrc17
Hsd17b13
Cyp1a1
Zfp91Cntf
Hpca
4930430J02Rik
Sntg2
Arl5c
A330074K22Rik
1700102P08Rik
Gchfr
5830432E09Rik
Rltpr
Ccl11
Ankef1
Glb1
Slc26a4
Ifi30

## Sheet: PU.1 KO (24 hrs) vs FC 5
Downregulated genes at wound site of PU.1 KO mice on 24 hrs after injury		Upregulated genes in fibroblast cluster 5		Common genes
Mir719		NA, see TableS3 in Fibroblast cluster 5		NA
Ngp
Mir215
Retnlg
Tyrobp
Ccl9
Snora65
C1qb
Fcgr3
C1qc
Ccl3
C1qa
Mcpt4
F13a1
Chil3
Ccl12
Clec4d
Ctss
Mir8093
Olfm4
Msr1
Lilrb4a
Coro1a
Cma1
Ccl4
Cpa3
Ccl6
Ms4a6c
Eif2s3y
Il1b
Ltf
Ifitm6
Cd53
Ppbp
Cd163
Tpsb2
Alox5ap
Pf4
Ms4a6b
Clec4n
Fpr1
Cd52
C5ar1
Ly6c2
Cd177
Mmp8
Fcer1g
Ncf1
Ncf4
Ddx3y
Snord15b
Lilr4b
Bcl2a1b
Clec10a
Slfn1
Rac2
Clec4e
Ms4a6d
Lyz2
Tmem8
Osm
Igsf6
Lrrc25
Cd300lf
Fcgr1
Fpr2
Mrc1
Mcemp1
Itgb2
Folr2
Pirb
Cfp
Adgre1
Ms4a7
Milr1
Ccr1
Sla
Dok2
C3ar1
Tlr13
Napsa
Lcp2
Clec4a1
Fcgr4
Tfec
Ctsj
Marco
Gm5483
H2-Aa
Ms4a8a
Cd37
Trem1
Lyz1
F10
Tarm1
AB124611
Fermt3
Selplg
Lpxn
Itgam
Was
Tnfaip8l2
Cd84
Pld4
Tpsab1
Ptprc
Tlr7
Laptm5
Slc13a3
Snhg9
Cd200r1
Srgn
Fcer1a
Fcna
Sell
Nlrp3
Gpr84
Ccr5
Aoah
Itgb2l
Arl11
Myo1g
Bcl2a1a
Clec4a3
Mrgprb1
Alox5
Ceacam10
Clec4a2
Cytip
Vav1
Hk3
Uty
Btk
Tph1
2010005H15Rik
Krtap19-5
Il7r
Wfdc17
Clec12b
Ccr2
Cybb
Clec5a
Tlr8
Nckap1l
Trem2
Slfn4
Gm14548
Siglece
Siglec1
Cd86
Ebi3
Myo1f
Ccl24
Cd200r3
Il10ra
Ptafr
Cd74
Dock2
Themis2
Ptpn7
Cd33
Evi2b
Gm10872
Hcst
Krtap19-1
Trem3
Adora3
AW112010
Cd48
Tnfsf14
Pilra
Fmnl1
Slc15a3
Cd80
Slc6a4
Hmha1
Pik3ap1
Ms4a4c
Spi1
Gpr65
Mrgprb2
H2-Eb1
Ncf2
Samsn1
Cd300ld
Ctsq
Cebpe
Rgs14
Cst7
Pilrb1
Evi2a
Ccl8
Stfa2l1
Csf1r
Pram1
Mcpt8
Amica1
Kdm5d
Fgd3
Fcnb
Fcgr2b
Aif1
Gzma
Havcr2
Csf3r
Parvg
Prtn3
Ifi27l2a
Rgs1
Arhgap4
Atp8b4
Ccl17
Slc11a1
Nxpe5
Tlr1
Ear2
Clec7a
Itih4
Sirpb1a
Naip2
Pira2
Cyth4
Gcsam
AF251705
Plek
Card9
Fyb
1700092M07Rik
Cxcl3
Lilra6
AA467197
Cd14
P2ry12
Tmsb15b2
Snx20
Treml2
Ikzf1
Cass4
Cd200r4
Cyp4f18
Fcrls
Itgal
Cyp2e1
Mpeg1
Sash3
1110058D11Rik
Csf2ra
B430306N03Rik
Tlr6
Dok3
Ubd
Slamf9
Kcnab2
Hcls1
Gm6377
P2ry13
A630001G21Rik
Lcp1
Pglyrp1
Krtap19-9b
Gm6525
Oas3
1600010M07Rik
H2-Q7
Pira6
Cd3g
Mrgpra2b
Klra2
Prss34
Pilrb2
Cd300a
Gm6484
Nkg7
Bst1
March1
Hist1h2be
Nfam1
Bcl2a1d
Arhgap30
AI467606
Cd3d
Rgs18
Fgr
Spn
Irg1
Cd68
Rasgrp4
Gm10684
Nos2
Krtap19-3
Cd300lb
Elane
Sirpb1b
Ly9
Tbxas1
Gapt
Retnla
Mrgprx2
Cnr2
Rinl
Scimp
Ptpn22
Il18rap
Cd69
Fxyd2
Mmp25
Mgl2
Hck
Oas2
Hist1h4a
A530064D06Rik
Ly86
Rhoh
LOC100038947
1110025L11Rik
Gpr141
Rab44
8430423G03Rik
F630028O10Rik
Vsnl1
Epsti1
Ms4a4b
Il17f
Prss16
Ms4a3
Gm9895
Ptpn18
Pstpip1
Krtap19-2
Ptpro
Inpp5d
Islr2
Cysltr1
Tspan32
Ctsw
Krtap19-4
Htr7
Apol6
Gm10229
Gpr34
Tifab
Pyhin1
Hdc
Arhgap9
Clec12a
Gpr171
P2ry6
Gpr183
Akr1c13
Tlr9
Wdfy4
Klhl6
Il2rb
Scarletltr
Phf11b
Smkr-ps
Sp100
Ctla2b
Rab33a
Gfi1
Tnfrsf26
Lat
Cd244
BC048609
Krtap16-3
Nfe2
AI662270
Cml1
I830077J02Rik
2310079G19Rik
9130409I23Rik
Gata1
Gab3
Il1r2
Ptpn6
AI839979
Atp6v0d2
Krtap6-1
Gm10354
Trim30b
Gm5150
Sp110
F7
Gm1966
Lgi3
Oas1g
A630033H20Rik
Lat2
Tmem106a
2310001K24Rik
Gm19705
Prl2c4
Slfn2
Gapdhs
4930415F15Rik
Lep
Fxyd7
Kcna3
Ms4a2
Apoc2
G530011O06Rik
Lrmp
Irf8
Plcb2
Dab2
Retn
1500012K07Rik
Krtap22-2
H2-Ab1
Myl10
Gm13546
Tnfrsf13b
Slco4c1
Bin2
A530099J19Rik
Speer4d
Gmfg
Il17a
Pira7
Trpv2
Apobr
H2-DMb1
Proca1
Fabp7
Xlr
Cd38
Atp1a3
Lsmem1
Pik3cg
Adam8
Xcl1
Cxcl9
Krtap21-1
2810403D21Rik
4930539J05Rik
G630090E17Rik
Ch25h
Lyn
Kcne3
Il17c
Tnf
A330009N23Rik
0610039K10Rik
4632428N05Rik
Platr17
4933402N22Rik
Fam57b
Aim2
C130050O18Rik
Calca
Relt
Rasal3
Tagap
Krtap6-5
Mrgprb8
Gpsm3
Pik3r6
Sh2d1b1
Rims3
C920009B18Rik
Nrg2
Itgb7
Spatc1
Padi2
Susd3
Pou2f2
Zap70
Gm5861
4931408D14Rik
2210406O10Rik
1700102H20Rik
A330069E16Rik
Fabp6
U90926
Tmem171
Gm10560
Med9os
Ipcef1
Ctsg
5430440P10Rik
Arhgap15
A730020E08Rik
Hist1h2ak
Stard8
Il18bp
Krtap15
Cma2
Krtap6-2
AI507597
Il1rn
Cd180
Klrd1
Lyl1
Slc17a9
Gm10639
Cd7
Dync1i1
Acap1
Prox2
Rec114
Pck1
1190005I06Rik
C5ar2
Gm21188
Ccdc88b
Hacd4
Lin28a
Gm6093
Serpina3k
Tm4sf19
Gpr132
Arrb2
Cd3e
Fcrlb
Klk12
Slamf1
Slc7a7
Gm13031
Atp8b5
Gm8817
Spp1
Rergl
Scgb2b27
AI118078
Snord22
Guca1a
Tpsg1
Gpr135
Oit1
6430531B16Rik
Cd209f
Ticam2
Hamp
Rab37
Hpx
Inpp5j
4933439K11Rik
Pnlip
Cyba
Trim14
Acot5
5031414D18Rik
Adrb3
Cotl1
Soat2
Tcf15
Mefv
Akr1cl
4930506C21Rik
B230112J18Rik
Gata2
Gm8773
Apobec1
Cxcl2
Sprr2k
1700071M16Rik
Crygn
2610305D13Rik
Hsd11b2
2310061N02Rik
AI504432
2410003L11Rik
Entpd3
Pydc3
Gm11710
4930452N14Rik
Nrn1l
Nlrc4
Pla2g7
Gm9733
Tmem71
Irf5
AV051173
Mrgpra2a
S100a9
Akr1c19
C4b
Ddx60
Trim30d
Optc
Il12a
Ly6h
4930486L24Rik
Ankrd66
Ltb
1700101I11Rik
Rps15a-ps4
2200002J24Rik
Hist2h2bb
Gm10416
2310008N11Rik
Fam209
2900009J06Rik
Ccdc175
Tcte3
Omp
Pik3cd
Il4i1
Myl2
Etaa1os
Tnfrsf1b
D5Ertd605e
Mmp12
Gm5431
Dppa5a
F5
Appbp2os
Spata45
Gimap3
Fam65b
Fam131b
Sp140
Lst1
Hist1h2bf
Adig
Dock10
Slc28a2
Cyp2j8
Cd96
Slc7a8
Gcg
Stra6
Hrh4
Naip5
H2-T22
Ly6i
Sun3
Camp
H2-K2
Gm5512
Cd209e
2310034O05Rik
Six2
Hmox1
Igfals
Gareml
Tnfrsf11a
Slc25a45
Rab3il1
4930487H11Rik
Trim30a
Rnf207
Hao1
Chil4
Rab32
Gm10228
Vnn3
Zeb2os
Vmo1
C430002N11Rik
Slc2a3
Kif19a
Cntn2
Hyal3
Cfd
Emilin2
Cd163l1
Ropn1l
S100a8
Matk
Gsto2
Tbx6
BC006965
2900008C10Rik
AA414768
Fbxo47
Ddx25
Gm10190
Trat1
5330439B14Rik
Bglap
Xlr4b
Syk
Batf
AU022793
BC048671
Glipr2
Atp2a3
B3gnt7
Gm12250
Alms1-ps2
Nov
Rpph1
Gm10658
C3
Igflr1
Diras2
Ccr7
Sdf2l1
Cd79b
Tespa1
Gm8013
Oas1a
Cd209b
Fmr1nb
Car8
Gsta3
Gm4890
Stmn4
Gm11565
Gm4532
Gstp2
Gm5803
Gm10941
Plekhg4
Alx3
2310020H05Rik
Hsh2d
Tmem253
A630095N17Rik
Lman1l
4930404N11Rik
Nfkbid
Cd274
Plaur
Rgs13
Chst1
Adamtsl4
AA465934
2010308F09Rik
Lhx8
Oas1b
Gstt1
Gpr85
Stab1
Rad51b
Psmb8
Nrros
2610016A17Rik
Rpp25
Nostrin
P2ry10
Apbb1ip
Cmklr1
M1ap
Spic
Jph3
2210039B01Rik
Kcnj14
A530046M15Rik
Gm5144
H2-Q8
Tlr4
Tcl1
Pydc4
Pdzd9
2900076A07Rik
Efcab11
Mboat4
Cyp8b1
3830403N18Rik
Lrrc4c
Pygl
4930502E09Rik
F730035M05Rik
Fgg
Gm15441
Atp4a
Sprr2f
Ggn
2010107G12Rik
Als2cr12
Anxa3
Serpinb6b
Prkcb
Slc36a2
1700001K23Rik
Thbs1
Fam71f1
Clstn3
Marc1
Gml2
Gm4951
Rab19
Clhc1
1700001C19Rik
H2-Oa
Gm10791
Gpr15
Traf1
E030003E18Rik
Gm1653
Krtap8-1
A530016L24Rik
Itgbl1
Klhdc7a
S1pr4
Ttll2
Rufy4
Skap1
Recql4
A730017C20Rik
Acot3
Ltbp2
Kmo
AY761184
H2-DMb2
Pdcd1
Edil3
Spink2
Chst13
Pmp2
Tlr2
Saa2
4930511M06Rik
Dkk1
LOC100504703
Psmb9
9430078K24Rik
Mcpt-ps1
Halr1
Gcnt1
Gm2083
Tmem144
Ugt1a7c
Spink12
Cd247
Tgm6
Npff
Cbs
Akr1c14
Zfp879
Ccdc109b
Slc6a13
Scamp5
Spn-ps
Gm8234
Fam150b
Cntnap1
Zfp493
Gzmb
Sag
Treml4
G0s2
1700066J03Rik
Raet1d
Gbp4
Hes2
Sycp3
S100a7a
Munc
Amer2
Abca13
Foxd4
Rnf32
Unc93b1
Gm10640
Cyp11a1
Hist1h2bh
Ccl7
SlcUbl4a
T2
Krtap14
Gsdmd
Gm15133
Lekr1
Dpep2
Gbx1
F2rl3
Cd2
Bco2
Slc5a7
Ncmap
Cxcl17
Tmem91
1700020A23Rik
3110021A11Rik
Krt13
Gm16712
3300002I08Rik
Mettl24
Aldh1a1
1700003G13Rik
Il27
Sbk2
Klk1b26
Gnrh1
1700001G17Rik
Kcng2
Hist1h2bm
2010003K11Rik
2810029C07Rik
Sugct
C230037L18Rik
4933430M04Rik
Gm20753
Cmbl
4930578C19Rik
Gramd2
Gm10069
Tspo2
Hist1h2ag
Oacyl
Zc3h12d
Hist1h3h
Smim10l2a
6430573F11Rik
Spink8
Mir6340
1700003F12Rik
Acaa1b
Sept3
Gm6277
Gm9159
Gm15421
Nme5
Rsph1
Ankk1
Gm13807
Vax2
Lin7b
Ccr8
Naip6
Ffar2
Slc6a14
Arg1
Krt36
Tg
Plcl2
Col8a2
Raet1c
Fbxo48
Pi16
Acvr1c
Fxyd5
Fam198a
Plin1
Aldh1l1
Gm16894
Gpr174
Lncbate1
Sqrdl
Fes
Uts2
Fam78a
Slc7a11
Akna
Aqp7
Slc9a9
Car3
Adra1a
Nr5a2
AI463170
Cd164l2
4921529L05Rik
Tmc8
Gm9767
Gm11944
Cfap74
Ggt1
Saa3
Gm16325
Car4
5430427O19Rik
Osr1
Cfh
Snhg14
Sprr2i
Il13
Cmah
Atp6v0c-ps2
Tmem104
Fam124b
Rps6kl1
Dapp1
Sprr2e
Lrr1
Adap2
Socs1
Tnfrsf9
H2-T24
Gsap
Gpr55
Krtap7-1
Btla
Snhg20
Bcl2l14
9030617O03Rik
Eldr
Gkn1
A930024E05Rik
Mtl5
Ctrl
Syt3
Cbln2
Spaca6
Nrn1
H2-K1
E130114P18Rik
Adamts8
4930550L24Rik
Gm20556
Klk4
Rgl3
Clec3b
Krt222
Fbxo2
Fgd2
Defb3
Slc37a2
Il21r
9830107B12Rik
Hmga2-ps1
Clec2e
Tubb3
Fam229a
Hist1h3f
Zfp72
Rassf2
Gm694
Zfp456
Dynlt1c
4930556C24Rik
Ctcfl
Oit3
Gm53
Gpr162
Sorl1
1110034G24Rik
Krtap1-5
Cyp4b1-ps2
Gstz1
P2rx1
Arhgdib
Sprr2j-ps
Epgn
Gpr35
Herc6
Spink14
Gm6297
Amn
Ascl5
Dhrs2
Hap1
Slc44a3
Ulbp1
Adap1
Bpifb1
Klb
Lrrc17
Hsd17b13
Cyp1a1
Zfp91Cntf
Hpca
4930430J02Rik
Sntg2
Arl5c
A330074K22Rik
1700102P08Rik
Gchfr
5830432E09Rik
Rltpr
Ccl11
Ankef1
Glb1
Slc26a4
Ifi30

## Sheet: PU.1 KO (24 hrs) vs FC 6
Downregulated genes at wound site of PU.1 KO mice on 24 hrs after injury		Upregulated genes in fibroblast cluster 6		Common genes
Mir719		Col12a1		Spp1
Ngp		Tnc		Lrrc17
Mir215		Acta2
Retnlg		Lrrc15
Tyrobp		Thbs2
Ccl9		C1qtnf3
Snora65		Aspn
C1qb		Tagln
Fcgr3		Mmp14
C1qc		Lgals1
Ccl3		Crabp1
C1qa		Postn
Mcpt4		Tpm1
F13a1		Tnn
Chil3		Bgn
Ccl12		Serpinh1
Clec4d		Fbln2
Ctss		Prss35
Mir8093		Cald1
Olfm4		Col5a1
Msr1		Col6a3
Lilrb4a		Cdh11
Coro1a		Col8a1
Cma1		Ddah1
Ccl4		Rrbp1
Cpa3		Ncam1
Ccl6		Tpm2
Ms4a6c		Cd63
Eif2s3y		Col5a2
Il1b		Cthrc1
Ltf		Ckap4
Ifitm6		Col6a1
Cd53		Mxra8
Ppbp		Kdelr2
Cd163		Csrp2
Tpsb2		Mfap4
Alox5ap		Rcn3
Pf4		Palld
Ms4a6b		Col6a2
Clec4n		Tmsb10
Fpr1		Sec61b
Cd52		Ccn4
C5ar1		Tpm4
Ly6c2		Lman1
Cd177		Hsp90b1
Mmp8		Abi3bp
Fcer1g		Nedd4
Ncf1		Crispld2
Ncf4		Loxl2
Ddx3y		Calr
Snord15b		Igfbp2
Lilr4b		Nme2
Bcl2a1b		Ppic
Clec10a		P4hb
Slfn1		Rcn1
Rac2		Maged1
Clec4e		Col16a1
Ms4a6d		Olfml3
Lyz2		Calu
Tmem8		Myh9
Osm		Col7a1
Igsf6		Sec61g
Lrrc25		Adam12
Cd300lf		Rpl41
Fcgr1		Runx1
Fpr2		Lox
Mrc1		Pdia3
Mcemp1		Fkbp11
Itgb2		Pmepa1
Folr2		Spp1
Pirb		Jun
Cfp		Tceal9
Adgre1		Myl6
Ms4a7		Fkbp10
Milr1		Rps2
Ccr1		Aebp1
Sla		Rpsa
Dok2		Itgb1
C3ar1		Cnn3
Tlr13		Col5a3
Napsa		Myl12a
Lcp2		Flna
Clec4a1		Ppib
Fcgr4		Mlec
Tfec		Hmgb1
Ctsj		Myl9
Marco		Ostc
Gm5483		Hdlbp
H2-Aa		Serf2
Ms4a8a		Gas1
Cd37		Dclk1
Trem1		Timp1
Lyz1		Pdia6
F10		Angptl2
Tarm1		Rpl12
AB124611		Sec61a1
Fermt3		Emilin1
Selplg		Txndc5
Lpxn		Wls
Itgam		Meg3
Was		Ybx1
Tnfaip8l2		Ssr3
Cd84		Itm2a
Pld4		Sparc
Tpsab1		Cpxm1
Ptprc		Actn1
Tlr7		Pdgfrb
Laptm5		Manf
Slc13a3		Vcan
Snhg9		Tubb5
Cd200r1		Ptn
Srgn		Fstl1
Fcer1a		Krtcap2
Fcna		Hspg2
Sell		Ssr1
Nlrp3		Loxl1
Gpr84		Tmem258
Ccr5		Tuba1a
Aoah		Tmed9
Itgb2l		Mrc2
Arl11		Rbm3
Myo1g		Surf4
Bcl2a1a		Elob
Clec4a3		Bmp1
Mrgprb1		Rian
Alox5		Dad1
Ceacam10		Selenom
Clec4a2		Fkbp9
Cytip		Rps20
Vav1		Col1a1
Hk3		Rps19
Uty		Ndufa4
Btk		Lpp
Tph1		mt-Cytb
2010005H15Rik		Copb2
Krtap19-5		Rplp1
Il7r		Rps12
Wfdc17		Igsf10
Clec12b		Mdk
Ccr2		Stt3a
Cybb		Lrrc17
Clec5a		Eef1g
Tlr8		Ppia
Nckap1l		Rpl13a
Trem2		Thy1
Slfn4		Prrx1
Gm14548		Ssr2
Siglece		Cox6c
Siglec1		Morf4l2
Cd86		Fbn2
Ebi3		Ppp1r14b
Myo1f		Npm1
Ccl24		Mtch1
Cd200r3		Rps17
Il10ra		Tmem263
Ptafr		Tcf4
Cd74		Rpl10a
Dock2		Mfge8
Themis2		Chd3
Ptpn7		Ddb1
Cd33		Mmp11
Evi2b		Phldb2
Gm10872		Kdelr1
Hcst		Hmgn1
Krtap19-1		Tmed2
Trem3		Rpl18a
Adora3		Sulf2
AW112010		Selenow
Cd48		AY036118
Tnfsf14		Pdia4
Pilra		mt-Atp6
Fmnl1		Csrp1
Slc15a3		Rplp0
Cd80		Pxdn
Slc6a4		Rpl31
Hmha1		Selenof
Pik3ap1		Nrep
Ms4a4c		Col1a2
Spi1		Rpn1
Gpr65		Mif
Mrgprb2		Ddost
H2-Eb1		Ikbip
Ncf2		Rps8
Samsn1		Swi5
Cd300ld		Rpl3
Ctsq		Gm10076
Cebpe		Creb3l1
Rgs14		Tceal8
Cst7		Ccn3
Pilrb1		Col27a1
Evi2a		Rack1
Ccl8		Loxl3
Stfa2l1		Rps15
Csf1r		Lum
Pram1		Sec31a
Mcpt8		Bsg
Amica1		Gng11
Kdm5d		Eef1b2
Fgd3		Rpl14
Fcnb		S100a6
Fcgr2b		Rpl11
Aif1		Rpl28
Gzma		Rps15a
Havcr2		Nxn
Csf3r		Kif26b
Parvg		Kdelr3
Prtn3		Colgalt1
Ifi27l2a		Antxr1
Rgs1		Rpl23a
Arhgap4		Pofut2
Atp8b4		Hspa5
Ccl17		Matn2
Slc11a1		Cxcl12
Nxpe5		Rps16
Tlr1		Prdx2
Ear2		Sh3pxd2a
Clec7a		Lars2
Itih4		S100a11
Sirpb1a		Vcp
Naip2		Plaat3
Pira2		Pdap1
Cyth4		Set
Gcsam		Twist1
AF251705		H19
Plek		Rpl38
Card9		Tmed3
Fyb		Rps26
1700092M07Rik		Actb
Cxcl3		Tmem167
Lilra6		Rpl27a
AA467197		Gabarap
Cd14		Calm3
P2ry12		Ssr4
Tmsb15b2		Eif2s2
Snx20		Col3a1
Treml2		Grb10
Ikzf1		Gm42418
Cass4		Canx
Cd200r4		Fzd2
Cyp4f18		Ptms
Fcrls		Fbln5
Itgal		Rps23
Cyp2e1		Sox4
Mpeg1		Mest
Sash3		Eny2
1110058D11Rik		Slc25a4
Csf2ra		Fibin
B430306N03Rik		Serpinf1
Tlr6		Ryk
Dok3		Rflnb
Ubd		Spon1
Slamf9		Mmp23
Kcnab2		Rps21
Hcls1		Rpl5
Gm6377		Spats2l
P2ry13		Ptma
A630001G21Rik		Reep5
Lcp1		Fgfr1
Pglyrp1		Fkbp7
Krtap19-9b		Fscn1
Gm6525		Morf4l1
Oas3		AI506816
1600010M07Rik		Selenos
H2-Q7		Fndc3b
Pira6		Rpl7
Cd3g		Eif5a
Mrgpra2b		Rps3
Klra2		Ift20
Prss34		Laptm4a
Pilrb2		Rpl6
Cd300a		Rps18
Gm6484		Csgalnact1
Nkg7		Ogn
Bst1		Atpif1
March1		Copz2
Hist1h2be		Sfr1
Nfam1		Ccnd2
Bcl2a1d		Rpl18
Arhgap30		Rpl27
AI467606
Cd3d
Rgs18
Fgr
Spn
Irg1
Cd68
Rasgrp4
Gm10684
Nos2
Krtap19-3
Cd300lb
Elane
Sirpb1b
Ly9
Tbxas1
Gapt
Retnla
Mrgprx2
Cnr2
Rinl
Scimp
Ptpn22
Il18rap
Cd69
Fxyd2
Mmp25
Mgl2
Hck
Oas2
Hist1h4a
A530064D06Rik
Ly86
Rhoh
LOC100038947
1110025L11Rik
Gpr141
Rab44
8430423G03Rik
F630028O10Rik
Vsnl1
Epsti1
Ms4a4b
Il17f
Prss16
Ms4a3
Gm9895
Ptpn18
Pstpip1
Krtap19-2
Ptpro
Inpp5d
Islr2
Cysltr1
Tspan32
Ctsw
Krtap19-4
Htr7
Apol6
Gm10229
Gpr34
Tifab
Pyhin1
Hdc
Arhgap9
Clec12a
Gpr171
P2ry6
Gpr183
Akr1c13
Tlr9
Wdfy4
Klhl6
Il2rb
Scarletltr
Phf11b
Smkr-ps
Sp100
Ctla2b
Rab33a
Gfi1
Tnfrsf26
Lat
Cd244
BC048609
Krtap16-3
Nfe2
AI662270
Cml1
I830077J02Rik
2310079G19Rik
9130409I23Rik
Gata1
Gab3
Il1r2
Ptpn6
AI839979
Atp6v0d2
Krtap6-1
Gm10354
Trim30b
Gm5150
Sp110
F7
Gm1966
Lgi3
Oas1g
A630033H20Rik
Lat2
Tmem106a
2310001K24Rik
Gm19705
Prl2c4
Slfn2
Gapdhs
4930415F15Rik
Lep
Fxyd7
Kcna3
Ms4a2
Apoc2
G530011O06Rik
Lrmp
Irf8
Plcb2
Dab2
Retn
1500012K07Rik
Krtap22-2
H2-Ab1
Myl10
Gm13546
Tnfrsf13b
Slco4c1
Bin2
A530099J19Rik
Speer4d
Gmfg
Il17a
Pira7
Trpv2
Apobr
H2-DMb1
Proca1
Fabp7
Xlr
Cd38
Atp1a3
Lsmem1
Pik3cg
Adam8
Xcl1
Cxcl9
Krtap21-1
2810403D21Rik
4930539J05Rik
G630090E17Rik
Ch25h
Lyn
Kcne3
Il17c
Tnf
A330009N23Rik
0610039K10Rik
4632428N05Rik
Platr17
4933402N22Rik
Fam57b
Aim2
C130050O18Rik
Calca
Relt
Rasal3
Tagap
Krtap6-5
Mrgprb8
Gpsm3
Pik3r6
Sh2d1b1
Rims3
C920009B18Rik
Nrg2
Itgb7
Spatc1
Padi2
Susd3
Pou2f2
Zap70
Gm5861
4931408D14Rik
2210406O10Rik
1700102H20Rik
A330069E16Rik
Fabp6
U90926
Tmem171
Gm10560
Med9os
Ipcef1
Ctsg
5430440P10Rik
Arhgap15
A730020E08Rik
Hist1h2ak
Stard8
Il18bp
Krtap15
Cma2
Krtap6-2
AI507597
Il1rn
Cd180
Klrd1
Lyl1
Slc17a9
Gm10639
Cd7
Dync1i1
Acap1
Prox2
Rec114
Pck1
1190005I06Rik
C5ar2
Gm21188
Ccdc88b
Hacd4
Lin28a
Gm6093
Serpina3k
Tm4sf19
Gpr132
Arrb2
Cd3e
Fcrlb
Klk12
Slamf1
Slc7a7
Gm13031
Atp8b5
Gm8817
Spp1
Rergl
Scgb2b27
AI118078
Snord22
Guca1a
Tpsg1
Gpr135
Oit1
6430531B16Rik
Cd209f
Ticam2
Hamp
Rab37
Hpx
Inpp5j
4933439K11Rik
Pnlip
Cyba
Trim14
Acot5
5031414D18Rik
Adrb3
Cotl1
Soat2
Tcf15
Mefv
Akr1cl
4930506C21Rik
B230112J18Rik
Gata2
Gm8773
Apobec1
Cxcl2
Sprr2k
1700071M16Rik
Crygn
2610305D13Rik
Hsd11b2
2310061N02Rik
AI504432
2410003L11Rik
Entpd3
Pydc3
Gm11710
4930452N14Rik
Nrn1l
Nlrc4
Pla2g7
Gm9733
Tmem71
Irf5
AV051173
Mrgpra2a
S100a9
Akr1c19
C4b
Ddx60
Trim30d
Optc
Il12a
Ly6h
4930486L24Rik
Ankrd66
Ltb
1700101I11Rik
Rps15a-ps4
2200002J24Rik
Hist2h2bb
Gm10416
2310008N11Rik
Fam209
2900009J06Rik
Ccdc175
Tcte3
Omp
Pik3cd
Il4i1
Myl2
Etaa1os
Tnfrsf1b
D5Ertd605e
Mmp12
Gm5431
Dppa5a
F5
Appbp2os
Spata45
Gimap3
Fam65b
Fam131b
Sp140
Lst1
Hist1h2bf
Adig
Dock10
Slc28a2
Cyp2j8
Cd96
Slc7a8
Gcg
Stra6
Hrh4
Naip5
H2-T22
Ly6i
Sun3
Camp
H2-K2
Gm5512
Cd209e
2310034O05Rik
Six2
Hmox1
Igfals
Gareml
Tnfrsf11a
Slc25a45
Rab3il1
4930487H11Rik
Trim30a
Rnf207
Hao1
Chil4
Rab32
Gm10228
Vnn3
Zeb2os
Vmo1
C430002N11Rik
Slc2a3
Kif19a
Cntn2
Hyal3
Cfd
Emilin2
Cd163l1
Ropn1l
S100a8
Matk
Gsto2
Tbx6
BC006965
2900008C10Rik
AA414768
Fbxo47
Ddx25
Gm10190
Trat1
5330439B14Rik
Bglap
Xlr4b
Syk
Batf
AU022793
BC048671
Glipr2
Atp2a3
B3gnt7
Gm12250
Alms1-ps2
Nov
Rpph1
Gm10658
C3
Igflr1
Diras2
Ccr7
Sdf2l1
Cd79b
Tespa1
Gm8013
Oas1a
Cd209b
Fmr1nb
Car8
Gsta3
Gm4890
Stmn4
Gm11565
Gm4532
Gstp2
Gm5803
Gm10941
Plekhg4
Alx3
2310020H05Rik
Hsh2d
Tmem253
A630095N17Rik
Lman1l
4930404N11Rik
Nfkbid
Cd274
Plaur
Rgs13
Chst1
Adamtsl4
AA465934
2010308F09Rik
Lhx8
Oas1b
Gstt1
Gpr85
Stab1
Rad51b
Psmb8
Nrros
2610016A17Rik
Rpp25
Nostrin
P2ry10
Apbb1ip
Cmklr1
M1ap
Spic
Jph3
2210039B01Rik
Kcnj14
A530046M15Rik
Gm5144
H2-Q8
Tlr4
Tcl1
Pydc4
Pdzd9
2900076A07Rik
Efcab11
Mboat4
Cyp8b1
3830403N18Rik
Lrrc4c
Pygl
4930502E09Rik
F730035M05Rik
Fgg
Gm15441
Atp4a
Sprr2f
Ggn
2010107G12Rik
Als2cr12
Anxa3
Serpinb6b
Prkcb
Slc36a2
1700001K23Rik
Thbs1
Fam71f1
Clstn3
Marc1
Gml2
Gm4951
Rab19
Clhc1
1700001C19Rik
H2-Oa
Gm10791
Gpr15
Traf1
E030003E18Rik
Gm1653
Krtap8-1
A530016L24Rik
Itgbl1
Klhdc7a
S1pr4
Ttll2
Rufy4
Skap1
Recql4
A730017C20Rik
Acot3
Ltbp2
Kmo
AY761184
H2-DMb2
Pdcd1
Edil3
Spink2
Chst13
Pmp2
Tlr2
Saa2
4930511M06Rik
Dkk1
LOC100504703
Psmb9
9430078K24Rik
Mcpt-ps1
Halr1
Gcnt1
Gm2083
Tmem144
Ugt1a7c
Spink12
Cd247
Tgm6
Npff
Cbs
Akr1c14
Zfp879
Ccdc109b
Slc6a13
Scamp5
Spn-ps
Gm8234
Fam150b
Cntnap1
Zfp493
Gzmb
Sag
Treml4
G0s2
1700066J03Rik
Raet1d
Gbp4
Hes2
Sycp3
S100a7a
Munc
Amer2
Abca13
Foxd4
Rnf32
Unc93b1
Gm10640
Cyp11a1
Hist1h2bh
Ccl7
SlcUbl4a
T2
Krtap14
Gsdmd
Gm15133
Lekr1
Dpep2
Gbx1
F2rl3
Cd2
Bco2
Slc5a7
Ncmap
Cxcl17
Tmem91
1700020A23Rik
3110021A11Rik
Krt13
Gm16712
3300002I08Rik
Mettl24
Aldh1a1
1700003G13Rik
Il27
Sbk2
Klk1b26
Gnrh1
1700001G17Rik
Kcng2
Hist1h2bm
2010003K11Rik
2810029C07Rik
Sugct
C230037L18Rik
4933430M04Rik
Gm20753
Cmbl
4930578C19Rik
Gramd2
Gm10069
Tspo2
Hist1h2ag
Oacyl
Zc3h12d
Hist1h3h
Smim10l2a
6430573F11Rik
Spink8
Mir6340
1700003F12Rik
Acaa1b
Sept3
Gm6277
Gm9159
Gm15421
Nme5
Rsph1
Ankk1
Gm13807
Vax2
Lin7b
Ccr8
Naip6
Ffar2
Slc6a14
Arg1
Krt36
Tg
Plcl2
Col8a2
Raet1c
Fbxo48
Pi16
Acvr1c
Fxyd5
Fam198a
Plin1
Aldh1l1
Gm16894
Gpr174
Lncbate1
Sqrdl
Fes
Uts2
Fam78a
Slc7a11
Akna
Aqp7
Slc9a9
Car3
Adra1a
Nr5a2
AI463170
Cd164l2
4921529L05Rik
Tmc8
Gm9767
Gm11944
Cfap74
Ggt1
Saa3
Gm16325
Car4
5430427O19Rik
Osr1
Cfh
Snhg14
Sprr2i
Il13
Cmah
Atp6v0c-ps2
Tmem104
Fam124b
Rps6kl1
Dapp1
Sprr2e
Lrr1
Adap2
Socs1
Tnfrsf9
H2-T24
Gsap
Gpr55
Krtap7-1
Btla
Snhg20
Bcl2l14
9030617O03Rik
Eldr
Gkn1
A930024E05Rik
Mtl5
Ctrl
Syt3
Cbln2
Spaca6
Nrn1
H2-K1
E130114P18Rik
Adamts8
4930550L24Rik
Gm20556
Klk4
Rgl3
Clec3b
Krt222
Fbxo2
Fgd2
Defb3
Slc37a2
Il21r
9830107B12Rik
Hmga2-ps1
Clec2e
Tubb3
Fam229a
Hist1h3f
Zfp72
Rassf2
Gm694
Zfp456
Dynlt1c
4930556C24Rik
Ctcfl
Oit3
Gm53
Gpr162
Sorl1
1110034G24Rik
Krtap1-5
Cyp4b1-ps2
Gstz1
P2rx1
Arhgdib
Sprr2j-ps
Epgn
Gpr35
Herc6
Spink14
Gm6297
Amn
Ascl5
Dhrs2
Hap1
Slc44a3
Ulbp1
Adap1
Bpifb1
Klb
Lrrc17
Hsd17b13
Cyp1a1
Zfp91Cntf
Hpca
4930430J02Rik
Sntg2
Arl5c
A330074K22Rik
1700102P08Rik
Gchfr
5830432E09Rik
Rltpr
Ccl11
Ankef1
Glb1
Slc26a4
Ifi30

## Sheet: PU.1 KO (24 hrs) vs FC 7
Downregulated genes at wound site of PU.1 KO mice on 24 hrs after injury		Upregulated genes in fibroblast cluster 7		Common genes
Mir719		H2-Eb1		H2-Eb1
Ngp		Cd74		Cd74
Mir215		Dpt		Retnla
Retnlg		Retnla		H2-Ab1
Tyrobp		Sfrp2		H2-Aa
Ccl9		H2-Ab1		Ccl8
Snora65		H2-Aa		Lyz2
C1qb		Col3a1		Fcer1g
Fcgr3		Timp2		Clec3b
C1qc		Mt2		C1qb
Ccl3		Col14a1		Ccl7
C1qa		Meg3		Pi16
Mcpt4		Ftl1		C3
F13a1		Fstl1		Ifi27l2a
Chil3		Ptx3		C1qc
Ccl12		Ccl8
Clec4d		Ugdh
Ctss		Lyz2
Mir8093		Ly6a
Olfm4		Fbn1
Msr1		Fcer1g
Lilrb4a		Nid1
Coro1a		Dcn
Cma1		Mmp2
Ccl4		Has1
Cpa3		Fn1
Ccl6		Clec3b
Ms4a6c		Mt1
Eif2s3y		Tmsb4x
Il1b		Gpx3
Ltf		C1qb
Ifitm6		Ccl7
Cd53		Apoe
Ppbp		Egr1
Cd163		Pi16
Tpsb2		Col1a1
Alox5ap		Gsn
Pf4		Serping1
Ms4a6b		Mfap5
Clec4n		Ccl2
Fpr1		Rps29
Cd52		C1s1
C5ar1		Col1a2
Ly6c2		Igfbp4
Cd177		Klf4
Mmp8		Postn
Fcer1g		Cd248
Ncf1		Tpt1
Ncf4		Igfbp6
Ddx3y		Crip1
Snord15b		Igfbp5
Lilr4b		Mmp3
Bcl2a1b		Aebp1
Clec10a		Cxcl1
Slfn1		Ccdc80
Rac2		Ly6c1
Clec4e		Hk2
Ms4a6d		Serpinf1
Lyz2		Rps11
Tmem8		C3
Osm		Tnfaip6
Igsf6		Fth1
Lrrc25		Tnxb
Cd300lf		Rps15a
Fcgr1		Rpl18a
Fpr2		Col5a1
Mrc1		Plpp3
Mcemp1		Rpl28
Itgb2		Rpl37a
Folr2		Marcks
Pirb		Ifi205
Cfp		Rpl23
Adgre1		Cst3
Ms4a7		Sparc
Milr1		Loxl1
Ccr1		Rpl39
Sla		Ifi27l2a
Dok2		Rpl17
C3ar1		Rps12
Tlr13		Rps13
Napsa		Rps4x
Lcp2		Plac8
Clec4a1		Rpl30
Fcgr4		Rps28
Tfec		Fau
Ctsj		Ogn
Marco		Rps20
Gm5483		Serpinb6a
H2-Aa		Rps3a1
Ms4a8a		Adamts5
Cd37		Rps27a
Trem1		Rps14
Lyz1		Rpl34
F10		Rpl32
Tarm1		Rps27
AB124611		S100a10
Fermt3		Plat
Selplg		Cxcl10
Lpxn		Cd34
Itgam		Serf2
Was		Rpl13
Tnfaip8l2		C1qc
Cd84		Rplp1
Pld4		Rps24
Tpsab1		Htra3
Ptprc		Rpl27
Tlr7		Col5a2
Laptm5		Rps16
Slc13a3
Snhg9
Cd200r1
Srgn
Fcer1a
Fcna
Sell
Nlrp3
Gpr84
Ccr5
Aoah
Itgb2l
Arl11
Myo1g
Bcl2a1a
Clec4a3
Mrgprb1
Alox5
Ceacam10
Clec4a2
Cytip
Vav1
Hk3
Uty
Btk
Tph1
2010005H15Rik
Krtap19-5
Il7r
Wfdc17
Clec12b
Ccr2
Cybb
Clec5a
Tlr8
Nckap1l
Trem2
Slfn4
Gm14548
Siglece
Siglec1
Cd86
Ebi3
Myo1f
Ccl24
Cd200r3
Il10ra
Ptafr
Cd74
Dock2
Themis2
Ptpn7
Cd33
Evi2b
Gm10872
Hcst
Krtap19-1
Trem3
Adora3
AW112010
Cd48
Tnfsf14
Pilra
Fmnl1
Slc15a3
Cd80
Slc6a4
Hmha1
Pik3ap1
Ms4a4c
Spi1
Gpr65
Mrgprb2
H2-Eb1
Ncf2
Samsn1
Cd300ld
Ctsq
Cebpe
Rgs14
Cst7
Pilrb1
Evi2a
Ccl8
Stfa2l1
Csf1r
Pram1
Mcpt8
Amica1
Kdm5d
Fgd3
Fcnb
Fcgr2b
Aif1
Gzma
Havcr2
Csf3r
Parvg
Prtn3
Ifi27l2a
Rgs1
Arhgap4
Atp8b4
Ccl17
Slc11a1
Nxpe5
Tlr1
Ear2
Clec7a
Itih4
Sirpb1a
Naip2
Pira2
Cyth4
Gcsam
AF251705
Plek
Card9
Fyb
1700092M07Rik
Cxcl3
Lilra6
AA467197
Cd14
P2ry12
Tmsb15b2
Snx20
Treml2
Ikzf1
Cass4
Cd200r4
Cyp4f18
Fcrls
Itgal
Cyp2e1
Mpeg1
Sash3
1110058D11Rik
Csf2ra
B430306N03Rik
Tlr6
Dok3
Ubd
Slamf9
Kcnab2
Hcls1
Gm6377
P2ry13
A630001G21Rik
Lcp1
Pglyrp1
Krtap19-9b
Gm6525
Oas3
1600010M07Rik
H2-Q7
Pira6
Cd3g
Mrgpra2b
Klra2
Prss34
Pilrb2
Cd300a
Gm6484
Nkg7
Bst1
March1
Hist1h2be
Nfam1
Bcl2a1d
Arhgap30
AI467606
Cd3d
Rgs18
Fgr
Spn
Irg1
Cd68
Rasgrp4
Gm10684
Nos2
Krtap19-3
Cd300lb
Elane
Sirpb1b
Ly9
Tbxas1
Gapt
Retnla
Mrgprx2
Cnr2
Rinl
Scimp
Ptpn22
Il18rap
Cd69
Fxyd2
Mmp25
Mgl2
Hck
Oas2
Hist1h4a
A530064D06Rik
Ly86
Rhoh
LOC100038947
1110025L11Rik
Gpr141
Rab44
8430423G03Rik
F630028O10Rik
Vsnl1
Epsti1
Ms4a4b
Il17f
Prss16
Ms4a3
Gm9895
Ptpn18
Pstpip1
Krtap19-2
Ptpro
Inpp5d
Islr2
Cysltr1
Tspan32
Ctsw
Krtap19-4
Htr7
Apol6
Gm10229
Gpr34
Tifab
Pyhin1
Hdc
Arhgap9
Clec12a
Gpr171
P2ry6
Gpr183
Akr1c13
Tlr9
Wdfy4
Klhl6
Il2rb
Scarletltr
Phf11b
Smkr-ps
Sp100
Ctla2b
Rab33a
Gfi1
Tnfrsf26
Lat
Cd244
BC048609
Krtap16-3
Nfe2
AI662270
Cml1
I830077J02Rik
2310079G19Rik
9130409I23Rik
Gata1
Gab3
Il1r2
Ptpn6
AI839979
Atp6v0d2
Krtap6-1
Gm10354
Trim30b
Gm5150
Sp110
F7
Gm1966
Lgi3
Oas1g
A630033H20Rik
Lat2
Tmem106a
2310001K24Rik
Gm19705
Prl2c4
Slfn2
Gapdhs
4930415F15Rik
Lep
Fxyd7
Kcna3
Ms4a2
Apoc2
G530011O06Rik
Lrmp
Irf8
Plcb2
Dab2
Retn
1500012K07Rik
Krtap22-2
H2-Ab1
Myl10
Gm13546
Tnfrsf13b
Slco4c1
Bin2
A530099J19Rik
Speer4d
Gmfg
Il17a
Pira7
Trpv2
Apobr
H2-DMb1
Proca1
Fabp7
Xlr
Cd38
Atp1a3
Lsmem1
Pik3cg
Adam8
Xcl1
Cxcl9
Krtap21-1
2810403D21Rik
4930539J05Rik
G630090E17Rik
Ch25h
Lyn
Kcne3
Il17c
Tnf
A330009N23Rik
0610039K10Rik
4632428N05Rik
Platr17
4933402N22Rik
Fam57b
Aim2
C130050O18Rik
Calca
Relt
Rasal3
Tagap
Krtap6-5
Mrgprb8
Gpsm3
Pik3r6
Sh2d1b1
Rims3
C920009B18Rik
Nrg2
Itgb7
Spatc1
Padi2
Susd3
Pou2f2
Zap70
Gm5861
4931408D14Rik
2210406O10Rik
1700102H20Rik
A330069E16Rik
Fabp6
U90926
Tmem171
Gm10560
Med9os
Ipcef1
Ctsg
5430440P10Rik
Arhgap15
A730020E08Rik
Hist1h2ak
Stard8
Il18bp
Krtap15
Cma2
Krtap6-2
AI507597
Il1rn
Cd180
Klrd1
Lyl1
Slc17a9
Gm10639
Cd7
Dync1i1
Acap1
Prox2
Rec114
Pck1
1190005I06Rik
C5ar2
Gm21188
Ccdc88b
Hacd4
Lin28a
Gm6093
Serpina3k
Tm4sf19
Gpr132
Arrb2
Cd3e
Fcrlb
Klk12
Slamf1
Slc7a7
Gm13031
Atp8b5
Gm8817
Spp1
Rergl
Scgb2b27
AI118078
Snord22
Guca1a
Tpsg1
Gpr135
Oit1
6430531B16Rik
Cd209f
Ticam2
Hamp
Rab37
Hpx
Inpp5j
4933439K11Rik
Pnlip
Cyba
Trim14
Acot5
5031414D18Rik
Adrb3
Cotl1
Soat2
Tcf15
Mefv
Akr1cl
4930506C21Rik
B230112J18Rik
Gata2
Gm8773
Apobec1
Cxcl2
Sprr2k
1700071M16Rik
Crygn
2610305D13Rik
Hsd11b2
2310061N02Rik
AI504432
2410003L11Rik
Entpd3
Pydc3
Gm11710
4930452N14Rik
Nrn1l
Nlrc4
Pla2g7
Gm9733
Tmem71
Irf5
AV051173
Mrgpra2a
S100a9
Akr1c19
C4b
Ddx60
Trim30d
Optc
Il12a
Ly6h
4930486L24Rik
Ankrd66
Ltb
1700101I11Rik
Rps15a-ps4
2200002J24Rik
Hist2h2bb
Gm10416
2310008N11Rik
Fam209
2900009J06Rik
Ccdc175
Tcte3
Omp
Pik3cd
Il4i1
Myl2
Etaa1os
Tnfrsf1b
D5Ertd605e
Mmp12
Gm5431
Dppa5a
F5
Appbp2os
Spata45
Gimap3
Fam65b
Fam131b
Sp140
Lst1
Hist1h2bf
Adig
Dock10
Slc28a2
Cyp2j8
Cd96
Slc7a8
Gcg
Stra6
Hrh4
Naip5
H2-T22
Ly6i
Sun3
Camp
H2-K2
Gm5512
Cd209e
2310034O05Rik
Six2
Hmox1
Igfals
Gareml
Tnfrsf11a
Slc25a45
Rab3il1
4930487H11Rik
Trim30a
Rnf207
Hao1
Chil4
Rab32
Gm10228
Vnn3
Zeb2os
Vmo1
C430002N11Rik
Slc2a3
Kif19a
Cntn2
Hyal3
Cfd
Emilin2
Cd163l1
Ropn1l
S100a8
Matk
Gsto2
Tbx6
BC006965
2900008C10Rik
AA414768
Fbxo47
Ddx25
Gm10190
Trat1
5330439B14Rik
Bglap
Xlr4b
Syk
Batf
AU022793
BC048671
Glipr2
Atp2a3
B3gnt7
Gm12250
Alms1-ps2
Nov
Rpph1
Gm10658
C3
Igflr1
Diras2
Ccr7
Sdf2l1
Cd79b
Tespa1
Gm8013
Oas1a
Cd209b
Fmr1nb
Car8
Gsta3
Gm4890
Stmn4
Gm11565
Gm4532
Gstp2
Gm5803
Gm10941
Plekhg4
Alx3
2310020H05Rik
Hsh2d
Tmem253
A630095N17Rik
Lman1l
4930404N11Rik
Nfkbid
Cd274
Plaur
Rgs13
Chst1
Adamtsl4
AA465934
2010308F09Rik
Lhx8
Oas1b
Gstt1
Gpr85
Stab1
Rad51b
Psmb8
Nrros
2610016A17Rik
Rpp25
Nostrin
P2ry10
Apbb1ip
Cmklr1
M1ap
Spic
Jph3
2210039B01Rik
Kcnj14
A530046M15Rik
Gm5144
H2-Q8
Tlr4
Tcl1
Pydc4
Pdzd9
2900076A07Rik
Efcab11
Mboat4
Cyp8b1
3830403N18Rik
Lrrc4c
Pygl
4930502E09Rik
F730035M05Rik
Fgg
Gm15441
Atp4a
Sprr2f
Ggn
2010107G12Rik
Als2cr12
Anxa3
Serpinb6b
Prkcb
Slc36a2
1700001K23Rik
Thbs1
Fam71f1
Clstn3
Marc1
Gml2
Gm4951
Rab19
Clhc1
1700001C19Rik
H2-Oa
Gm10791
Gpr15
Traf1
E030003E18Rik
Gm1653
Krtap8-1
A530016L24Rik
Itgbl1
Klhdc7a
S1pr4
Ttll2
Rufy4
Skap1
Recql4
A730017C20Rik
Acot3
Ltbp2
Kmo
AY761184
H2-DMb2
Pdcd1
Edil3
Spink2
Chst13
Pmp2
Tlr2
Saa2
4930511M06Rik
Dkk1
LOC100504703
Psmb9
9430078K24Rik
Mcpt-ps1
Halr1
Gcnt1
Gm2083
Tmem144
Ugt1a7c
Spink12
Cd247
Tgm6
Npff
Cbs
Akr1c14
Zfp879
Ccdc109b
Slc6a13
Scamp5
Spn-ps
Gm8234
Fam150b
Cntnap1
Zfp493
Gzmb
Sag
Treml4
G0s2
1700066J03Rik
Raet1d
Gbp4
Hes2
Sycp3
S100a7a
Munc
Amer2
Abca13
Foxd4
Rnf32
Unc93b1
Gm10640
Cyp11a1
Hist1h2bh
Ccl7
SlcUbl4a
T2
Krtap14
Gsdmd
Gm15133
Lekr1
Dpep2
Gbx1
F2rl3
Cd2
Bco2
Slc5a7
Ncmap
Cxcl17
Tmem91
1700020A23Rik
3110021A11Rik
Krt13
Gm16712
3300002I08Rik
Mettl24
Aldh1a1
1700003G13Rik
Il27
Sbk2
Klk1b26
Gnrh1
1700001G17Rik
Kcng2
Hist1h2bm
2010003K11Rik
2810029C07Rik
Sugct
C230037L18Rik
4933430M04Rik
Gm20753
Cmbl
4930578C19Rik
Gramd2
Gm10069
Tspo2
Hist1h2ag
Oacyl
Zc3h12d
Hist1h3h
Smim10l2a
6430573F11Rik
Spink8
Mir6340
1700003F12Rik
Acaa1b
Sept3
Gm6277
Gm9159
Gm15421
Nme5
Rsph1
Ankk1
Gm13807
Vax2
Lin7b
Ccr8
Naip6
Ffar2
Slc6a14
Arg1
Krt36
Tg
Plcl2
Col8a2
Raet1c
Fbxo48
Pi16
Acvr1c
Fxyd5
Fam198a
Plin1
Aldh1l1
Gm16894
Gpr174
Lncbate1
Sqrdl
Fes
Uts2
Fam78a
Slc7a11
Akna
Aqp7
Slc9a9
Car3
Adra1a
Nr5a2
AI463170
Cd164l2
4921529L05Rik
Tmc8
Gm9767
Gm11944
Cfap74
Ggt1
Saa3
Gm16325
Car4
5430427O19Rik
Osr1
Cfh
Snhg14
Sprr2i
Il13
Cmah
Atp6v0c-ps2
Tmem104
Fam124b
Rps6kl1
Dapp1
Sprr2e
Lrr1
Adap2
Socs1
Tnfrsf9
H2-T24
Gsap
Gpr55
Krtap7-1
Btla
Snhg20
Bcl2l14
9030617O03Rik
Eldr
Gkn1
A930024E05Rik
Mtl5
Ctrl
Syt3
Cbln2
Spaca6
Nrn1
H2-K1
E130114P18Rik
Adamts8
4930550L24Rik
Gm20556
Klk4
Rgl3
Clec3b
Krt222
Fbxo2
Fgd2
Defb3
Slc37a2
Il21r
9830107B12Rik
Hmga2-ps1
Clec2e
Tubb3
Fam229a
Hist1h3f
Zfp72
Rassf2
Gm694
Zfp456
Dynlt1c
4930556C24Rik
Ctcfl
Oit3
Gm53
Gpr162
Sorl1
1110034G24Rik
Krtap1-5
Cyp4b1-ps2
Gstz1
P2rx1
Arhgdib
Sprr2j-ps
Epgn
Gpr35
Herc6
Spink14
Gm6297
Amn
Ascl5
Dhrs2
Hap1
Slc44a3
Ulbp1
Adap1
Bpifb1
Klb
Lrrc17
Hsd17b13
Cyp1a1
Zfp91Cntf
Hpca
4930430J02Rik
Sntg2
Arl5c
A330074K22Rik
1700102P08Rik
Gchfr
5830432E09Rik
Rltpr
Ccl11
Ankef1
Glb1
Slc26a4
Ifi30

## Sheet: PU.1 KO (24 hrs) vs FC 8
Downregulated genes at wound site of PU.1 KO mice on 24 hrs after injury		Upregulated genes in fibroblast cluster 8		Common genes
Mir719		Stmn1		Saa3
Ngp		Tubb5		Lrrc17
Mir215		Tnc
Retnlg		Mki67
Tyrobp		Top2a
Ccl9		Hmgb2
Snora65		Ube2c
C1qb		Col5a3
Fcgr3		Prc1
C1qc		Lgals1
Ccl3		Hist1h1b
C1qa		Col12a1
Mcpt4		Hmgb1
F13a1		Pclaf
Chil3		Cks2
Ccl12		H2afz
Clec4d		Ckap4
Ctss		Acta2
Mir8093		Tuba1b
Olfm4		Timp1
Msr1		Loxl2
Lilrb4a		Birc5
Coro1a		Cenpf
Cma1		Nucks1
Ccl4		Saa3
Cpa3		Plod2
Ccl6		Smc4
Ms4a6c		Ube2s
Eif2s3y		Col6a3
Il1b		Lrrc15
Ltf		Serpinh1
Ifitm6		Ran
Cd53		Cxcl5
Ppbp		Cald1
Cd163		Smc2
Tpsb2		Postn
Alox5ap		Tpm4
Pf4		Thbs2
Ms4a6b		Hist1h4d
Clec4n		Bgn
Fpr1		Col5a1
Cd52		Ptma
C5ar1		Ranbp1
Ly6c2		Anp32b
Cd177		Vcan
Mmp8		Cenpe
Fcer1g		Tpm1
Ncf1		S100a6
Ncf4		Tmpo
Ddx3y		Tagln2
Snord15b		Ccdc34
Lilr4b		Hsp90b1
Bcl2a1b		Fbln2
Clec10a		Tuba1a
Slfn1		Col5a2
Rac2		Ppia
Clec4e		Rrbp1
Ms4a6d		Fstl1
Lyz2		Cdk1
Tmem8		Cenpa
Osm		H19
Igsf6		H2afv
Lrrc25		Serpine1
Cd300lf		Nap1l1
Fcgr1		Cks1b
Fpr2		Ptn
Mrc1		Crip1
Mcemp1		P4hb
Itgb2		Col6a1
Folr2		Calu
Pirb		Csrp2
Cfp		Tpx2
Adgre1		Tceal9
Ms4a7		Ybx1
Milr1		Col6a2
Ccr1		Lrrc17
Sla		Mmp14
Dok2		Lox
C3ar1		Prrx1
Tlr13		Rbm3
Napsa		Kdelr2
Lcp2		Nme2
Clec4a1		Set
Fcgr4		Palld
Tfec		Maged1
Ctsj		Rpl41
Marco		Cthrc1
Gm5483		Gapdh
H2-Aa		Sfrp2
Ms4a8a		Il1rl1
Cd37		Rpsa
Trem1		Ptms
Lyz1		Tnn
F10		Calr
Tarm1		Sec61g
AB124611		Nedd4
Fermt3		S100a11
Selplg		H2afx
Lpxn		Anln
Itgam		Hmgn2
Was		Npm1
Tnfaip8l2		Lman1
Cd84		Sec61b
Pld4		Dut
Tpsab1		Itgb1
Ptprc		Hmgn1
Tlr7		Rarres2
Laptm5		Racgap1
Slc13a3		Rcn3
Snhg9		Rps2
Cd200r1		Cd63
Srgn		Anxa2
Fcer1a		Cdca3
Fcna		Vim
Sell		Loxl1
Nlrp3		Hspg2
Gpr84		Selenoh
Ccr5		Srsf3
Aoah		Calm2
Itgb2l		Tubb4b
Arl11		Mif
Myo1g		Hnrnpab
Bcl2a1a		Rad21
Clec4a3		Dek
Mrgprb1		Cdc20
Alox5		Hint1
Ceacam10		Cdca8
Clec4a2		Pdia6
Cytip		Myh9
Vav1		Nusap1
Hk3		Snrpg
Uty		Tubb6
Btk		Cxcl1
Tph1		Snrpe
2010005H15Rik		Ostc
Krtap19-5		Bmp1
Il7r		Cbx3
Wfdc17		Ssr3
Clec12b		Actg1
Ccr2		Cavin1
Cybb		Hist1h1e
Clec5a		Manf
Tlr8		Hnrnpa2b1
Nckap1l		Arl6ip1
Trem2		Lmna
Slfn4		Egr1
Gm14548		Ncam1
Siglece		Snrpd1
Siglec1		P4ha1
Cd86		Morf4l2
Ebi3		Ssr1
Myo1f		Pdia3
Ccl24		Adam12
Cd200r3		Rplp1
Il10ra		Hnrnpa3
Ptafr		Rps19
Cd74		Myl6
Dock2		Txndc5
Themis2		Tagln
Ptpn7		Ppp1r14b
Cd33		Tpm2
Evi2b		Rcn1
Gm10872		Hdlbp
Hcst		Dynll1
Krtap19-1		Eny2
Trem3		Spon2
Adora3		Hdgf
AW112010		Mlec
Cd48		Mfap5
Tnfsf14		Hnrnpk
Pilra		Rpn1
Fmnl1		AI506816
Slc15a3		Flna
Cd80		Ppib
Slc6a4		Pkm
Hmha1		Fbn1
Pik3ap1		Fkbp10
Ms4a4c		Creb3l1
Spi1		Elob
Gpr65		Thy1
Mrgprb2		Hmmr
H2-Eb1		Eef1g
Ncf2		Rps17
Samsn1		Psip1
Cd300ld		Sec61a1
Ctsq		Txn1
Cebpe		Tmed9
Rgs14		Ccn4
Cst7		Rpl12
Pilrb1		Dclk1
Evi2a		Actn1
Ccl8		Gas1
Stfa2l1		Fermt2
Csf1r		Serbp1
Pram1		Ncl
Mcpt8		Tmsb10
Amica1		Ier3
Kdm5d		Ckap2l
Fgd3		Rpl3
Fcnb		Col16a1
Fcgr2b		S100a10
Aif1		Sf3b5
Gzma		mt-Atp6
Havcr2		Eif5a
Csf3r		Cdh11
Parvg		Atpif1
Prtn3		Cavin3
Ifi27l2a		Rps15
Rgs1		Fkbp11
Arhgap4		Anapc11
Atp8b4		Lpp
Ccl17		Reep5
Slc11a1		Abi3bp
Nxpe5		Rps20
Tlr1		Rpl14
Ear2		Enah
Clec7a		Rps12
Itih4		Colgalt1
Sirpb1a		Nme1
Naip2		Rpl31
Pira2		Bsg
Cyth4		Diaph3
Gcsam		Cox7c
AF251705		Fn1
Plek		Cpxm1
Card9		Snrpf
Fyb		Dtymk
1700092M07Rik		mt-Cytb
Cxcl3		Rpl13a
Lilra6		Hif1a
AA467197		Tpr
Cd14		Eif4g2
P2ry12		Ccna2
Tmsb15b2		Morf4l1
Snx20		Surf4
Treml2		Sfr1
Ikzf1		Krtcap2
Cass4		Dpysl3
Cd200r4		Pdgfra
Cyp4f18		P4ha2
Fcrls		Hsp90ab1
Itgal		Sumo2
Cyp2e1		Ndufa4
Mpeg1		Fkbp9
Sash3		Wls
1110058D11Rik		Copb2
Csf2ra		Rhoc
B430306N03Rik		Crabp1
Tlr6		Ptges3
Dok3		Cav1
Ubd		Eif2s2
Slamf9		H1f0
Kcnab2		Rpl35
Hcls1		Stt3a
Gm6377		Col3a1
P2ry13		Ebf1
A630001G21Rik		Ccnb1
Lcp1		Tmem258
Pglyrp1		Arf1
Krtap19-9b		Pcbp2
Gm6525		Bicc1
Oas3		Vcp
1600010M07Rik		Myl12a
H2-Q7		Rps8
Pira6		Pmepa1
Cd3g		Rcan1
Mrgpra2b		Ppic
Klra2		Pdap1
Prss34		Ddost
Pilrb2		Rrm1
Cd300a		Eef1b2
Gm6484		Efemp2
Nkg7		Rpl39
Bst1		Kif23
March1		Mrfap1
Hist1h2be		Rpl28
Nfam1		Pgam1
Bcl2a1d		Kif11
Arhgap30		Rpl38
AI467606		Rps3
Cd3d		Ssrp1
Rgs18		Cyb5r3
Fgr		Hjurp
Spn		Ywhae
Irg1		Arpp19
Cd68		Emilin1
Rasgrp4		Lockd
Gm10684		Sparc
Nos2		Ssb
Krtap19-3		Atp5b
Cd300lb		Anxa5
Elane		Nfic
Sirpb1b		Rps18
Ly9		Rpl15
Tbxas1		Pxdn
Gapt		Rpl23a
Retnla		Rpl10a
Mrgprx2		Cd44
Cnr2		Rplp2
Rinl		Hsp90aa1
Scimp		Cfl1
Ptpn22		Tmem167
Il18rap		Gm10076
Cd69		Micos10
Fxyd2		Rpl11
Mmp25		Fam162a
Mgl2		Atp5g2
Hck		Hist1h3c
Oas2		Swi5
Hist1h4a		Rps16
A530064D06Rik		Marcks
Ly86		Rps15a
Rhoh		Oaf
LOC100038947		Col1a1
1110025L11Rik		mt-Nd1
Gpr141		Anp32e
Rab44		Rpl36al
8430423G03Rik		Rack1
F630028O10Rik		Ryk
Vsnl1		Serf2
Epsti1		Maged2
Ms4a4b		Ccnb2
Il17f		Cnn3
Prss16		Tacc3
Ms4a3		Rps5
Gm9895		Tmed2
Ptpn18		Uqcrq
Pstpip1		Rpl27
Krtap19-2		Nrep
Ptpro		Hspd1
Inpp5d		Slfn9
Islr2		Rps29
Cysltr1		Rpl8
Tspan32		Ddit4
Ctsw		Hnrnpa0
Krtap19-4		Atp5o
Htr7		Rplp0
Apol6		Angptl2
Gm10229		Plat
Gpr34		Rps27l
Tifab		Pcna
Pyhin1		Cbx5
Hdc		Lig1
Arhgap9		Ldha
Clec12a		Kpnb1
Gpr171		Nfix
P2ry6		Hnrnpu
Gpr183		Tceal8
Akr1c13		Ssr4
Tlr9		Slc25a4
Wdfy4		Rab2a
Klhl6		Ywhah
Il2rb		Rpl13
Scarletltr		Dpt
Phf11b		Snrpd2
Smkr-ps		Fkbp1a
Sp100		Lrrc59
Ctla2b		Actb
Rab33a		Ssr2
Gfi1		Runx1
Tnfrsf26		Rpl27a
Lat		Rpl18
Cd244		Cox7a2
BC048609		Tsn
Krtap16-3		Idh2
Nfe2		2022-09-07
AI662270		Rpl18a
Cml1		Rps13
I830077J02Rik		mt-Co2
2310079G19Rik		Grb10
9130409I23Rik		Ddb1
Gata1		Serpinb2
Gab3		mt-Co3
Il1r2		Eif4a1
Ptpn6		Rpn2
AI839979		Kdelr1
Atp6v0d2		Banf1
Krtap6-1		Tmed3
Gm10354		Hnrnpm
Trim30b		Hnrnpa1
Gm5150		Nxn
Sp110		S100a16
F7		Gnb2
Gm1966		Cd81
Lgi3		Higd1a
Oas1g		Ddx39b
A630033H20Rik		Ckap5
Lat2		Syncrip
Tmem106a		Uqcr10
2310001K24Rik		Siva1
Gm19705		Aspm
Prl2c4		Canx
Slfn2		Lima1
Gapdhs		Srsf2
4930415F15Rik		Fgfr1
Lep		Rpl24
Fxyd7		Tnfaip6
Kcna3		Sod3
Ms4a2		Smc6
Apoc2		Rpl36a
G530011O06Rik		Hspa5
Lrmp		Lsm6
Irf8		Prdx2
Plcb2		Ikbip
Dab2		Sox11
Retn		Oaz1
1500012K07Rik		Rpl37a
Krtap22-2		Lsp1
H2-Ab1		Rps26
Myl10		Psma4
Gm13546		Knl1
Tnfrsf13b		Calm3
Slco4c1		Rpl22l1
Bin2		Sh3pxd2a
A530099J19Rik		Eif4g1
Speer4d		Pbrm1
Gmfg		Atp5g3
Il17a		Rpl21
Pira7		Hp1bp3
Trpv2		Atp5j2
Apobr		Ext1
H2-DMb1		Jun
Proca1		Ddah1
Fabp7		Rpl36
Xlr		Tubb2b
Cd38		Tpi1
Atp1a3		Rdx
Lsmem1		Igfbp4
Pik3cg		Eif3a
Adam8		Lsm5
Xcl1		Snrpb
Cxcl9		Chchd2
Krtap21-1		Rian
2810403D21Rik		Mrc2
4930539J05Rik		2022-09-11
G630090E17Rik		Rbx1
Ch25h		Dad1
Lyn		Pdia4
Kcne3		Medag
Il17c		Loxl3
Tnf		Crispld2
A330009N23Rik		Sec13
0610039K10Rik		Sec31a
4632428N05Rik		Rpl32
Platr17		Cox6c
4933402N22Rik		Pcsk5
Fam57b		Meg3
Aim2		Btf3
C130050O18Rik		Clmp
Calca		Gnas
Relt		Pcolce
Rasal3		Atad2
Tagap		Rps6
Krtap6-5		Rbbp7
Mrgprb8		Jpt1
Gpsm3		Calm1
Pik3r6		Smc1a
Sh2d1b1		Rpl37
Rims3		Tyms
C920009B18Rik		Selenof
Nrg2		Rpl6
Itgb7		Nfkbia
Spatc1		Rps24
Padi2		Glg1
Susd3		Prdx4
Pou2f2		Cox8a
Zap70		Psmb3
Gm5861		Rpl29
4931408D14Rik		H3f3b
2210406O10Rik		Psma7
1700102H20Rik		Dst
A330069E16Rik		Eef1a1
Fabp6		Ndufa2
U90926		Rps4x
Tmem171		Tsen34
Gm10560		Rpl7
Med9os		Rps27a
Ipcef1		Hist1h2ae
Ctsg		Rps10
5430440P10Rik		Igfbp7
Arhgap15		Mdh2
A730020E08Rik		Fndc3b
Hist1h2ak		Kif5b
Stard8		Selenow
Il18bp		Cdk4
Krtap15		Baz1b
Cma2		Rps21
Krtap6-2		Sar1a
AI507597		Pabpc1
Il1rn		Ifitm3
Cd180		Col1a2
Klrd1		Atp5a1
Lyl1		Eloc
Slc17a9		Rpl4
Gm10639		Ak2
Cd7		Myh10
Dync1i1		Hnrnpf
Acap1		Tmem263
Prox2		Ptgis
Rec114		Psmc3
Pck1		Cbx1
1190005I06Rik		Rps23
C5ar2		Ptprs
Gm21188		Eef1d
Ccdc88b		Eif3c
Hacd4		Eprs
Lin28a		Rpl19
Gm6093		Tmed10
Serpina3k		Copa
Tm4sf19		Foxp1
Gpr132		Pofut2
Arrb2		Tuba1c
Cd3e		Pbk
Fcrlb		Psma3
Klk12		Man2a1
Slamf1		Smarca5
Slc7a7		Stub1
Gm13031		Lamb1
Atp8b5		Tk1
Gm8817		Dynlrb1
Spp1		Selenos
Rergl		Kdelr3
Scgb2b27		Fos
AI118078		Dap
Snord22		Arl1
Guca1a		Rpl5
Tpsg1		Eef2
Gpr135		Tbrg1
Oit1		Fscn1
6430531B16Rik		Nasp
Cd209f		Emp3
Ticam2		Naca
Hamp		Rps28
Rab37		Eif1
Hpx		Scd2
Inpp5j		Romo1
4933439K11Rik		Hist1h2ap
Pnlip
Cyba
Trim14
Acot5
5031414D18Rik
Adrb3
Cotl1
Soat2
Tcf15
Mefv
Akr1cl
4930506C21Rik
B230112J18Rik
Gata2
Gm8773
Apobec1
Cxcl2
Sprr2k
1700071M16Rik
Crygn
2610305D13Rik
Hsd11b2
2310061N02Rik
AI504432
2410003L11Rik
Entpd3
Pydc3
Gm11710
4930452N14Rik
Nrn1l
Nlrc4
Pla2g7
Gm9733
Tmem71
Irf5
AV051173
Mrgpra2a
S100a9
Akr1c19
C4b
Ddx60
Trim30d
Optc
Il12a
Ly6h
4930486L24Rik
Ankrd66
Ltb
1700101I11Rik
Rps15a-ps4
2200002J24Rik
Hist2h2bb
Gm10416
2310008N11Rik
Fam209
2900009J06Rik
Ccdc175
Tcte3
Omp
Pik3cd
Il4i1
Myl2
Etaa1os
Tnfrsf1b
D5Ertd605e
Mmp12
Gm5431
Dppa5a
F5
Appbp2os
Spata45
Gimap3
Fam65b
Fam131b
Sp140
Lst1
Hist1h2bf
Adig
Dock10
Slc28a2
Cyp2j8
Cd96
Slc7a8
Gcg
Stra6
Hrh4
Naip5
H2-T22
Ly6i
Sun3
Camp
H2-K2
Gm5512
Cd209e
2310034O05Rik
Six2
Hmox1
Igfals
Gareml
Tnfrsf11a
Slc25a45
Rab3il1
4930487H11Rik
Trim30a
Rnf207
Hao1
Chil4
Rab32
Gm10228
Vnn3
Zeb2os
Vmo1
C430002N11Rik
Slc2a3
Kif19a
Cntn2
Hyal3
Cfd
Emilin2
Cd163l1
Ropn1l
S100a8
Matk
Gsto2
Tbx6
BC006965
2900008C10Rik
AA414768
Fbxo47
Ddx25
Gm10190
Trat1
5330439B14Rik
Bglap
Xlr4b
Syk
Batf
AU022793
BC048671
Glipr2
Atp2a3
B3gnt7
Gm12250
Alms1-ps2
Nov
Rpph1
Gm10658
C3
Igflr1
Diras2
Ccr7
Sdf2l1
Cd79b
Tespa1
Gm8013
Oas1a
Cd209b
Fmr1nb
Car8
Gsta3
Gm4890
Stmn4
Gm11565
Gm4532
Gstp2
Gm5803
Gm10941
Plekhg4
Alx3
2310020H05Rik
Hsh2d
Tmem253
A630095N17Rik
Lman1l
4930404N11Rik
Nfkbid
Cd274
Plaur
Rgs13
Chst1
Adamtsl4
AA465934
2010308F09Rik
Lhx8
Oas1b
Gstt1
Gpr85
Stab1
Rad51b
Psmb8
Nrros
2610016A17Rik
Rpp25
Nostrin
P2ry10
Apbb1ip
Cmklr1
M1ap
Spic
Jph3
2210039B01Rik
Kcnj14
A530046M15Rik
Gm5144
H2-Q8
Tlr4
Tcl1
Pydc4
Pdzd9
2900076A07Rik
Efcab11
Mboat4
Cyp8b1
3830403N18Rik
Lrrc4c
Pygl
4930502E09Rik
F730035M05Rik
Fgg
Gm15441
Atp4a
Sprr2f
Ggn
2010107G12Rik
Als2cr12
Anxa3
Serpinb6b
Prkcb
Slc36a2
1700001K23Rik
Thbs1
Fam71f1
Clstn3
Marc1
Gml2
Gm4951
Rab19
Clhc1
1700001C19Rik
H2-Oa
Gm10791
Gpr15
Traf1
E030003E18Rik
Gm1653
Krtap8-1
A530016L24Rik
Itgbl1
Klhdc7a
S1pr4
Ttll2
Rufy4
Skap1
Recql4
A730017C20Rik
Acot3
Ltbp2
Kmo
AY761184
H2-DMb2
Pdcd1
Edil3
Spink2
Chst13
Pmp2
Tlr2
Saa2
4930511M06Rik
Dkk1
LOC100504703
Psmb9
9430078K24Rik
Mcpt-ps1
Halr1
Gcnt1
Gm2083
Tmem144
Ugt1a7c
Spink12
Cd247
Tgm6
Npff
Cbs
Akr1c14
Zfp879
Ccdc109b
Slc6a13
Scamp5
Spn-ps
Gm8234
Fam150b
Cntnap1
Zfp493
Gzmb
Sag
Treml4
G0s2
1700066J03Rik
Raet1d
Gbp4
Hes2
Sycp3
S100a7a
Munc
Amer2
Abca13
Foxd4
Rnf32
Unc93b1
Gm10640
Cyp11a1
Hist1h2bh
Ccl7
SlcUbl4a
T2
Krtap14
Gsdmd
Gm15133
Lekr1
Dpep2
Gbx1
F2rl3
Cd2
Bco2
Slc5a7
Ncmap
Cxcl17
Tmem91
1700020A23Rik
3110021A11Rik
Krt13
Gm16712
3300002I08Rik
Mettl24
Aldh1a1
1700003G13Rik
Il27
Sbk2
Klk1b26
Gnrh1
1700001G17Rik
Kcng2
Hist1h2bm
2010003K11Rik
2810029C07Rik
Sugct
C230037L18Rik
4933430M04Rik
Gm20753
Cmbl
4930578C19Rik
Gramd2
Gm10069
Tspo2
Hist1h2ag
Oacyl
Zc3h12d
Hist1h3h
Smim10l2a
6430573F11Rik
Spink8
Mir6340
1700003F12Rik
Acaa1b
Sept3
Gm6277
Gm9159
Gm15421
Nme5
Rsph1
Ankk1
Gm13807
Vax2
Lin7b
Ccr8
Naip6
Ffar2
Slc6a14
Arg1
Krt36
Tg
Plcl2
Col8a2
Raet1c
Fbxo48
Pi16
Acvr1c
Fxyd5
Fam198a
Plin1
Aldh1l1
Gm16894
Gpr174
Lncbate1
Sqrdl
Fes
Uts2
Fam78a
Slc7a11
Akna
Aqp7
Slc9a9
Car3
Adra1a
Nr5a2
AI463170
Cd164l2
4921529L05Rik
Tmc8
Gm9767
Gm11944
Cfap74
Ggt1
Saa3
Gm16325
Car4
5430427O19Rik
Osr1
Cfh
Snhg14
Sprr2i
Il13
Cmah
Atp6v0c-ps2
Tmem104
Fam124b
Rps6kl1
Dapp1
Sprr2e
Lrr1
Adap2
Socs1
Tnfrsf9
H2-T24
Gsap
Gpr55
Krtap7-1
Btla
Snhg20
Bcl2l14
9030617O03Rik
Eldr
Gkn1
A930024E05Rik
Mtl5
Ctrl
Syt3
Cbln2
Spaca6
Nrn1
H2-K1
E130114P18Rik
Adamts8
4930550L24Rik
Gm20556
Klk4
Rgl3
Clec3b
Krt222
Fbxo2
Fgd2
Defb3
Slc37a2
Il21r
9830107B12Rik
Hmga2-ps1
Clec2e
Tubb3
Fam229a
Hist1h3f
Zfp72
Rassf2
Gm694
Zfp456
Dynlt1c
4930556C24Rik
Ctcfl
Oit3
Gm53
Gpr162
Sorl1
1110034G24Rik
Krtap1-5
Cyp4b1-ps2
Gstz1
P2rx1
Arhgdib
Sprr2j-ps
Epgn
Gpr35
Herc6
Spink14
Gm6297
Amn
Ascl5
Dhrs2
Hap1
Slc44a3
Ulbp1
Adap1
Bpifb1
Klb
Lrrc17
Hsd17b13
Cyp1a1
Zfp91Cntf
Hpca
4930430J02Rik
Sntg2
Arl5c
A330074K22Rik
1700102P08Rik
Gchfr
5830432E09Rik
Rltpr
Ccl11
Ankef1
Glb1
Slc26a4
Ifi30

## Sheet: Summary
FC1	FC2	FC3	FC4	FC5	FC6	FC7	FC8
Clec3b	Saa3	Pi16	Itgbl1	NA	Spp1	H2-Eb1	Saa3
Ccl7	Lrrc17	C3			Lrrc17	Cd74	Lrrc17
Itgbl1	Ccl7	Clec3b				Retnla
C4b	Cxcl2	Anxa3				H2-Ab1
Ccl11		C4b				H2-Aa
		Emilin2				Ccl8
		Ccl7				Lyz2
		Ccl11				Fcer1g
		Ifi27l2a				Clec3b
						C1qb
						Ccl7
						Pi16
						C3
						Ifi27l2a
						C1qc
