# Supplementary material for: Novel integrated multiomics analysis reveals a key role for integrin beta-like 1 in wound scarring
Source: EMBO Rep. 2024 Nov 18;26(1):122–52. doi: 10.1038/s44319-024-00322-3 (PMC11724056; doi:10.1038/s44319-024-00322-3)
Supplement: Supplementary file 8 — Dataset EV6 [file 44319_2024_322_MOESM8_ESM.xlsx]

## Sheet: Table of content
Dataset EV6. Summary of Visium transcriptomics data.
Table of content
Summary of the three tissue slide spatial sequencing data.
Samples
Day 3
Day 7
Day 14
Sequencing
Number of Reads: Total number of read pairs that were assigned to this library in demultiplexing.
Valid Barcodes: Fraction of reads with barcodes that match the whitelist after barcode correction.
Valid UMIs: Fraction of reads with valid UMIs; i.e. UMI sequences that do not contain Ns and that are not homopolymers.
Sequencing Saturation: The fraction of reads originating from an already-observed UMI. This is a function of library complexity and sequencing depth. More specifically, this is the fraction of confidently mapped, valid spot-barcode, valid UMI reads that had a non-unique spot-barcode/UMI/gene combination.
Q30 Bases in Barcode: Fraction of spot barcode bases with Q-score >= 30, excluding very low quality/no-call (Q <= 2) bases from the denominator.
Q30 Bases in RNA Read: Fraction of RNA read bases with Q-score >= 30, excluding very low quality/no-call (Q <= 2) bases from the denominator. This is Read 2 for the Visium v1 chemistry.
Q30 Bases in UMI: Fraction of UMI bases with Q-score >= 30, excluding very low quality/no-call (Q <= 2) bases from the denominator.
Mapping
Reads Mapped to Genome: Fraction of reads that mapped to the genome.
Reads Mapped Confidently to Genome: Fraction of reads that mapped uniquely to the genome. If a gene mapped to exonic loci from a single gene and also to non-exonic loci, it is considered uniquely mapped to one of the exonic loci.
Reads Mapped Confidently to Intergenic Regions: Fraction of reads that mapped uniquely to an intergenic region of the genome.
Reads Mapped Confidently to Intronic Regions: Fraction of reads that mapped uniquely to an intronic region of the genome.
Reads Mapped Confidently to Exonic Regions: Fraction of reads that mapped uniquely to an exonic region of the genome.
Reads Mapped Confidently to Transcriptome: Fraction of reads that mapped to a unique gene in the transcriptome. The read must be consistent with annotated splice junctions. These reads are considered for UMI counting.
Reads Mapped Antisense to Gene: Fraction of reads confidently mapped to the transcriptome, but on the opposite strand of their annotated gene. A read is counted as antisense if it has any alignments that are consistent with an exon of a transcript but antisense to it, and has no sense alignments.
Spots
Fraction Reads in Spots Under Tissue: The fraction of valid-barcode, confidently-mapped-to-transcriptome reads with tissue-associated barcodes.
Mean Reads per Spot: The number of reads, both under and outside of tissue, divided by the number of barcodes associated with a spot under tissue.
Median Genes per Spot: The median number of genes detected per spot under tissue-associated barcode. Detection is defined as the presence of at least 1 UMI count.
Total Genes Detected: The number of genes with at least one UMI count in any tissue covered spot.
Median UMI Counts per Spot: The median number of UMI counts per tissue covered spot.

## Sheet: Table S7
Sample	Day 3	Day 7	Day 14
Number of Spots Under Tissue	664	549	697
Mean Reads per Spot	407179	478045	323225
Median Genes per Spot	769	2936	2337
Sequencing
Number of Reads	270366664	262446866	225287817
Valid Barcodes	0.945	0.949	0.935
Valid UMIs	0.996	0.993	0.977
Sequencing Saturation	0.979	0.926	0.929
Q30 Bases in Barcode	0.845	0.835	0.833
Q30 Bases in RNA Read	0.821	0.809	0.817
Q30 Bases in UMI	0.82	0.803	0.802
Mapping
Reads Mapped to Genome	0.893	0.839	0.873
Reads Mapped Confidently to Genome	0.852	0.809	0.844
Reads Mapped Confidently to Intergenic Regions	0.061	0.058	0.047
Reads Mapped Confidently to Intronic Regions	0.027	0.02	0.023
Reads Mapped Confidently to Exonic Regions	0.764	0.732	0.775
Reads Mapped Confidently to Transcriptome	0.75	0.716	0.757
Reads Mapped Antisense to Gene	0.005	0.005	0.005
Spots
Fraction Reads in Spots Under Tissue	0.348	0.264	0.252
Mean Reads per Spot	407179	478045	323225
Median Genes per Spot	769	2936	2337
Total Genes Detected	15739	16897	17136
Median UMI Counts per Spot	1513	6687	4827
