# Supplementary material for: Novel integrated multiomics analysis reveals a key role for integrin beta-like 1 in wound scarring
Source: EMBO Rep. 2024 Nov 18;26(1):122–52. doi: 10.1038/s44319-024-00322-3 (PMC11724056; doi:10.1038/s44319-024-00322-3)
Supplement: Supplementary file 9 — Dataset EV7 [file 44319_2024_322_MOESM9_ESM.xlsx]

## Sheet: Table of content
Dataset EV7. List of genes expressed on Day 3 post injury using Visium transcriptomics.
The tissue spots were visually selected and defined on the Day 3 Visium tissue slides.
Differential expressed genes within the annotated spots against the result of the spots in the tissue slide were listed in this file.
Alternatively, the spots were non supervisely clustered into 4 clusters. Differential expressed genes within the clusters were also listed.
Tables
Dermis	Differential expressed genes along with P-value and Log2 fold change of the Dermis spots.
Wound site	Differential expressed genes along with P-value and Log2 fold change of the Wound site spots.
Muscle	Differential expressed genes along with P-value and Log2 fold change of the Muscle spots.
Epithelia	Differential expressed genes along with P-value and Log2 fold change of the Epithelia spots.
Cluster 1	Differential expressed genes along with P-value and Log2 fold change in cluster1
Cluster 2	Differential expressed genes along with P-value and Log2 fold change in cluster2
Cluster 3	Differential expressed genes along with P-value and Log2 fold change in cluster3
Cluster 4	Differential expressed genes along with P-value and Log2 fold change in cluster4

## Sheet: Dermis
FeatureName	Dermis Log2 Fold Change	Dermis P-Value
Dhcr24	2.92303	1.62189e-218
Elovl4	2.93506	1.09903e-193
Col1a2	1.86406	4.49959e-154
Elovl6	2.86072	3.51875e-140
Fa2h	3.46799	1.31974e-139
Col1a1	1.64199	1.10438e-120
Cers4	2.97831	9.28525e-104
Msmo1	2.78183	3.67469e-101
Lum	2.11264	2.78414e-98
Sparc	1.46024	5.79656e-83
Krt15	1.89504	1.19809e-81
Elovl5	2.81729	1.57326e-77
Hsd17b12	2.67926	6.16925e-77
Hacd2	2.53464	4.36413e-70
Ctsk	2.30009	9.387e-70
Col3a1	1.27162	1.12789e-69
Krt79	2.59697	8.49264e-69
Aebp1	1.94783	8.45949e-68
Mgll	2.15933	2.36739e-67
Fabp5	1.53295	2.4768e-56
Slc27a4	2.18487	3.14152e-56
Psapl1	2.17444	6.80277e-55
Mmp2	1.84936	2.44086e-54
Scd1	1.41693	1.82417e-52
Timp2	1.61635	4.35785e-51
Ly6g6c	2.10968	2.94139e-50
Lgals7	1.27769	1.05456e-47
Ccl8	1.39989	3.58952e-44
C4b	1.48782	6.88714e-37
Dcn	1.1557	6.90428e-35
Apod	1.81516	2.25149e-34
Mgst1	1.55492	6.26199e-34
Perp	1.15333	1.78378e-29
Anxa8	1.86335	2.36498e-28
Dmkn	1.04237	1.46374e-23
Col5a2	1.04201	7.87215e-21
Gpx3	0.834618	2.74667e-20
Trim29	1.51887	3.39721e-20
Cd74	0.870569	5.74613e-18
Cpxm1	1.03993	1.51245e-17
Lor	0.80369	1.5208e-16
Dsp	0.954714	2.96656e-15
Sbsn	0.834368	3.16611e-13
Tmbim6	0.847424	1.34662e-12
Calm4	0.967278	2.34725e-12
Col6a2	0.76502	8.51416e-12
Ahnak	0.726328	1.97556e-11
H2-Ab1	0.686176	1.68458e-10
Krt5	0.812933	2.10567e-10
Cst6	0.921624	5.96248e-10
Krt1	0.715654	3.29801e-09
Krt14	0.554298	3.5961e-09
Apoe	0.436444	7.37666e-08
Lgals3	0.697162	1.44755e-07
Lmna	0.691909	2.34115e-07
Dsc3	1.00609	7.10603e-07
C1qb	0.534664	9.76793e-07
Krt10	0.602462	1.46103e-06
Pkp1	0.997867	2.67546e-06
Col17a1	0.704409	7.09567e-06
Cd9	0.758723	1.04338e-05
Itm2b	0.486651	1.596e-05
Selenop	0.52476	1.6359e-05
Lce1m	0.887288	1.76369e-05
Ddx5	0.491066	2.83208e-05
Crct1	0.857351	3.51834e-05
Fam25c	0.586631	3.569e-05
Cst3	0.444624	5.14975e-05
Ly6d	0.675938	9.79598e-05
Jup	0.566595	0.000100786
Asprv1	0.80289	0.000143213
S100a10	0.555392	0.000156361
Ctsd	0.405735	0.000326782
Bgn	0.612634	0.000418682
Krtdap	0.435538	0.000430476
Tacstd2	0.831617	0.000588955
Rpl3	0.449394	0.00116507
H2-Aa	0.405525	0.00184069
Vim	0.392888	0.00336797
Uba52	0.436204	0.0037361
Rpl13a	0.332478	0.00448535
B2m	0.325671	0.00485428
Ptma	0.344168	0.0169398
Malat1	0.303778	0.0179231
Krt77	0.332477	0.0188893
Eef1a1	0.249893	0.0254432
Ly6a	0.27735	0.0309331
Rpl31	0.290997	0.034236
Arhgdia	0.291993	0.0357064
Serinc3	0.338792	0.037638

## Sheet: Wound site
FeatureName	Wound Site Log2 Fold Change	Wound Site P-Value
Timp1	2.9988	1.11232e-131
Sfrp2	3.56953	8.21025e-112
Saa3	2.18242	4.27003e-102
Pi16	2.35014	1.48251e-94
Hmox1	3.23895	1.25244e-90
Pf4	2.34791	1.59291e-83
Tmsb10	1.47512	4.82026e-58
Lgmn	2.02923	6.638e-58
S100a8	1.62673	3.06375e-47
Ccl6	1.78799	5.22534e-47
Srgn	1.5152	8.97784e-47
Ctsl	1.61272	7.62646e-46
Rarres2	1.58767	4.80631e-44
Hspa5	1.52914	7.27849e-43
Mt1	1.41277	3.87979e-41
S100a9	1.45117	1.05032e-39
Ctsz	1.61272	2.89451e-36
Actb	0.942155	3.90428e-35
Cxcl2	1.27404	1.30113e-30
Gm42418	0.943196	7.82252e-30
Spp1	1.42702	1.26774e-29
Actg1	1.04744	1.98665e-29
Pfn1	1.17963	1.86537e-28
S100a6	0.969781	5.7832e-26
Thbs1	1.32949	2.35515e-25
Col5a1	1.21996	3.61084e-25
Hsp90b1	1.32837	4.69467e-24
P4hb	1.0911	5.33204e-23
C1qa	1.15107	9.48315e-23
Fstl1	1.19495	1.25554e-22
Ctsb	0.779317	1.27329e-22
Calu	1.01799	2.6718e-21
Mt2	1.12421	6.95442e-21
Laptm5	1.17921	8.52616e-20
Lyz2	0.903915	2.26862e-19
Crip1	0.950931	5.65138e-18
Fn1	1.06249	1.0302e-16
Ftl1	0.875437	2.11749e-16
Psap	0.757911	3.16244e-16
Rcn3	0.933222	5.12983e-16
Cfl1	0.978451	7.50858e-16
Bsg	0.808665	3.86824e-15
Tmsb4x	0.741034	5.45866e-15
Tubb5	1.00921	6.75498e-15
H2-K1	0.628942	3.47086e-14
Serpinh1	0.77795	7.49543e-14
Prdx1	0.80913	1.25074e-13
C3	0.845911	9.29462e-13
Lars2	0.902616	1.78357e-12
H2-D1	0.727464	2.15837e-11
Atp6v0c	0.83064	1.13801e-10
Lamp1	0.684428	1.06476e-09
Rpl41	0.604643	2.01184e-09
Calr	0.734806	2.01893e-09
Hba-a2	0.802304	2.20762e-09
Rpl38	0.627433	2.9832e-09
Cd63	0.754912	6.55174e-09
Rplp1	0.489673	7.41134e-09
Lgals1	0.620983	7.81708e-09
Rps9	0.580803	8.1071e-09
Apoe	0.465658	1.91574e-08
Ifitm3	0.781319	2.89362e-08
Eef1b2	0.697162	3.63576e-08
Ifitm2	0.626236	1.44064e-07
Pabpc1	0.628439	4.46961e-07
Ly6a	0.52938	8.4022e-07
Rps12	0.49305	1.13491e-06
Rps26	0.481746	3.30759e-06
H2-Aa	0.537051	1.27043e-05
Rps28	0.49191	1.94616e-05
Cavin1	0.575095	2.48242e-05
Hspa8	0.514778	3.1192e-05
Arhgdia	0.477324	6.43922e-05
Rpsa	0.384841	7.06157e-05
Rplp2	0.470002	8.45842e-05
Pkm	0.424925	9.85294e-05
Grn	0.598161	0.000210079
Serpinb6a	0.42941	0.000923508
Rpl35a	0.392513	0.00114325
Rpl32	0.349626	0.00212203
Rps27a	0.340926	0.00237006
Fth1	0.374425	0.00253135
Anxa2	0.367676	0.00440599
C1qb	0.35538	0.00445605
Hbb-bs	0.531431	0.00533737
Rps21	0.312481	0.00632628
Rack1	0.31052	0.00685465
Fau	0.296013	0.00894957
Rpl27a	0.316483	0.0094176
Rpl8	0.310287	0.0104755
Rps16	0.299276	0.0107428
Rps8	0.279496	0.0123273
Rpl24	0.286137	0.0132465
Rps20	0.27437	0.0164508
H2-Ab1	0.31802	0.0175009
Rplp0	0.273371	0.0185702
Rpl34	0.338365	0.0262348
Myl6	0.415355	0.027126
Eef1d	0.334155	0.0289462
Ly6e	0.458958	0.0313475
Rps3a1	0.287993	0.0504772
Vim	0.295853	0.0542125
Rpl17	0.259185	0.0546233
Rpl39	0.387785	0.0650491
Rps11	0.26768	0.0663036
B2m	0.238306	0.0753096
Rps15a	0.236356	0.0821981
S100a11	0.26548	0.0854177
Rpl19	0.228036	0.0912286
Rpl26	0.281658	0.0971503

## Sheet: Muscle 
FeatureName	Muscle Log2 Fold Change	Muscle P-Value
Tnni2	2.64501	9.78648e-247
Myh4	2.61314	4.94972e-242
Car3	2.75443	5.18936e-242
Atp2a1	2.66598	3.26695e-212
Acta1	2.31661	1.18041e-210
Tpm2	2.66666	2.40005e-203
Ckm	2.25433	1.49653e-195
Tnnc2	2.33297	4.79044e-179
Myl1	2.37089	5.10398e-174
Pvalb	2.35008	5.54683e-174
Tnnt3	2.04605	6.74462e-155
Gapdh	2.39835	2.26121e-153
Ttn	2.74302	1.36746e-151
Cox8b	3.15677	1.47537e-149
Aldoa	2.08479	2.86852e-144
Mylpf	2.05889	1.50633e-140
Eno3	2.55551	4.39055e-140
Tcap	2.33616	1.82696e-139
Pgam2	2.8566	1.16241e-138
Des	2.77683	3.1641e-130
mt-Nd2	1.89775	1.34686e-127
Pygm	2.59099	3.81488e-127
mt-Co1	1.81338	1.04425e-124
Tpm1	1.91314	3.10568e-118
Cox6a2	2.45875	9.14307e-104
Cfd	1.988	9.22935e-103
Myh1	2.36336	6.21817e-102
Myh2	2.78619	1.07319e-101
Actn3	2.29278	1.13871e-98
Slc25a4	2.45415	9.57376e-98
Mb	2.26964	8.82915e-97
mt-Nd1	1.56507	3.45304e-86
Mybpc2	2.49329	1.95928e-85
Pfkm	2.10893	5.03686e-80
Myl2	3.48851	1.83784e-75
Ckmt2	2.9752	6.38658e-75
Neb	2.49005	1.11557e-74
Myoz1	2.51968	2.21253e-72
mt-Nd3	1.55219	5.23409e-71
mt-Nd4	1.41483	3.66332e-69
Myh7	3.23334	8.20621e-69
mt-Co3	1.31899	7.19137e-67
Cox7a1	2.98036	2.02043e-66
Fhl1	2.43232	4.39274e-65
Casq1	2.19449	8.86735e-64
Ifi27l2a	1.84685	2.42938e-59
mt-Cytb	1.27694	2.40416e-58
mt-Nd5	2.12534	2.73673e-58
Hspb6	2.6849	1.29294e-57
Cox7c	1.97575	1.47157e-57
Ldb3	2.24874	8.08675e-56
mt-Atp6	1.20724	1.50724e-54
Atp5e	1.47761	2.16085e-51
Lpl	1.95331	6.182e-51
Fabp3	2.10393	9.63309e-49
Atp1a2	2.41695	1.02349e-48
Chchd10	2.0983	1.21814e-46
Atp5k	1.77018	2.59349e-46
Ldha	1.30304	1.0486e-45
Atp5j	1.80284	1.90034e-43
Cryab	2.05998	4.10269e-42
Ybx3	1.79178	1.25817e-40
Ndufa13	1.969	4.10592e-40
Eef1a2	2.93165	3.40686e-39
mt-Co2	1.21522	1.9402e-37
Ndufb1-ps	1.9898	1.91784e-36
Atp5o	1.4855	7.20613e-35
Atp5g1	1.54685	1.06659e-33
Park7	1.71702	1.41156e-32
Uqcrq	1.42016	4.32867e-32
Fasn	1.4711	1.3112e-31
Cox6c	1.35251	7.93363e-31
Trf	1.54698	3.7243e-29
Uqcr10	1.45166	1.39673e-28
Fabp4	1.92083	1.53301e-28
Ybx1	1.79594	1.87969e-27
Atp5mpl	1.58237	2.07737e-27
Thrsp	2.73454	8.38756e-26
Ndufc1	1.75529	1.1894e-25
Dbi	1.508	2.7024e-25
Pnpla2	1.78474	5.64009e-25
Atp5g3	1.28875	3.4662e-24
Atp5b	1.12965	5.48777e-24
Cidec	2.25031	1.6808e-22
Cox7b	1.34718	2.50924e-22
Ndufb8	1.49388	2.6112e-22
Atp5j2	1.21937	3.04609e-21
Gm42418	0.915388	3.99348e-21
Ndufa4	1.2434	1.12746e-20
Tpi1	1.21191	2.69718e-20
Cox4i1	0.995422	7.71328e-20
Selenow	1.08807	6.07097e-19
Uqcr11	1.15988	1.91832e-18
Atp5md	2.01909	3.04276e-16
Mdh2	1.12294	8.76744e-16
Eif1	1.00153	1.23273e-15
Atp5a1	0.903835	2.68393e-15
Cox5b	1.06673	1.3731e-14
Ndufb9	1.14201	2.10392e-14
Ndufa3	1.08834	2.72257e-14
Pkm	0.838034	5.95801e-14
Cox5a	1.3737	1.96962e-12
Atp5l	0.883116	2.23352e-12
Uqcrh	1.07288	3.14347e-12
Ndufa2	0.992587	3.38522e-11
Lars2	0.883976	1.68257e-09
Hba-a1	1.20904	1.01003e-08
Rps2	0.795936	1.47246e-08
Fth1	0.633184	9.79267e-07
Chchd2	0.604277	5.64862e-06
Gsn	0.454403	1.46289e-05
Rtn4	0.646189	4.48245e-05
Tpt1	0.420258	5.38466e-05
Rpl21	0.535882	0.000112865
Hbb-bs	0.773488	0.000116343
Rpl30	0.497201	0.000498842
Gpx4	0.479372	0.00111597
Rpl9	0.44614	0.00523293
Ftl1	0.347941	0.00669531
Serf2	0.380421	0.0121292
Rps29	0.306929	0.0230041
Gnas	0.373779	0.0343767
Scd1	0.294948	0.0389501
Nme2	0.341476	0.0591941
Ubb	0.283934	0.0844117
Rpl36	0.260418	0.0859745
Rpl41	0.229678	0.0873537

## Sheet: Epithelia
FeatureName	Epithelia Log2 Fold Change	Epithelia P-Value
Krtdap	3.10625	1.23409e-113
Krt77	3.15059	1.45003e-113
Lor	2.69391	2.19565e-95
Krt10	2.92237	1.11405e-85
Sbsn	2.70939	8.4668e-75
Krt14	2.34977	3.4376e-67
Fam25c	2.76966	2.22259e-63
Dmkn	2.409	8.75604e-63
Lgals7	2.10682	3.59355e-58
Cstdc5	2.86324	8.47326e-55
Dsp	2.53181	9.55542e-55
Lamc2	3.62353	2.57929e-53
Krt16	2.42346	1.03658e-52
Perp	2.19391	1.1323e-50
Sfn	3.15266	2.23522e-49
Krt6a	2.64376	3.13778e-47
Krt5	2.54116	3.2506e-47
Krt1	2.28679	2.52876e-46
Flg2	3.62068	2.40862e-43
Col17a1	2.495	3.4559e-39
Krt6b	2.45541	5.5196e-39
Ly6d	2.60243	3.2005e-38
Calm4	2.32941	4.53779e-37
Crct1	2.78362	2.32073e-32
Cst6	2.28202	3.6292e-31
Tacstd2	2.96855	2.50934e-30
Dsc3	2.68092	1.7904e-28
Jup	2.01495	3.11251e-27
Krt15	1.63135	5.21235e-26
Lce1m	2.65	6.19228e-25
Krt80	2.55401	1.85282e-24
Pkp1	2.50478	5.15947e-22
Asprv1	2.25585	2.3039e-18
Dsg1a	3.39857	2.38698e-10
Trim29	1.61977	2.98129e-09
Anxa8	1.52454	4.21999e-08
Cd9	1.38817	3.33415e-07
Ahnak	0.935066	2.83425e-06
Ly6g6c	1.18018	3.07643e-06
Psapl1	1.13967	4.94564e-06
Lmna	1.04368	8.68163e-06
Anxa2	0.846314	5.50582e-05
S100a11	0.846647	9.79071e-05
Ptma	0.863356	9.98058e-05
Fabp5	0.664068	0.00023559
Lgals3	0.881775	0.000666454
Rplp0	0.580476	0.00198687
S100a10	0.853806	0.002277
Rps27	0.702405	0.00345708
Ddx5	0.67452	0.00491565
Rpl12	0.609687	0.0141469
Eef1a1	0.468676	0.0169132
Rps20	0.492912	0.0182714
Rpl3	0.67337	0.0184027
Rpl13a	0.532521	0.0238502
Rpl23	0.483434	0.0583978
Rpl7a	0.604667	0.0618805
Rpl13	0.438916	0.0760358
Eef2	0.42563	0.0860595
Actg1	0.410887	0.0951619

## Sheet: Cluster 1
FeatureName	Cluster 1 Log2 Fold Change	Cluster 1 P-Value
Saa3	2.98165	1.31706e-158
Pi16	3.23364	5.74251e-158
Gm42418	1.72625	4.34128e-66
Srgn	1.82171	8.05602e-50
Cxcl2	1.79636	1.41067e-44
S100a9	1.66871	1.13317e-36
S100a8	1.63045	2.14569e-34
C3	1.64101	4.0948e-34
Lars2	1.76846	4.75293e-34
Mt1	1.50862	2.81707e-32
C1qa	1.61636	7.81417e-32
Spp1	1.51255	1.70123e-23
Cd14	1.71537	1.2469e-22
H2-K1	0.96339	1.83452e-19
Sfrp2	1.54686	6.26832e-19
Ctsz	1.40282	7.61289e-19
Lgmn	1.38084	1.1725e-18
Il1b	1.61145	5.19341e-18
Crip1	1.0794	1.25016e-14
Mt2	1.13073	1.69982e-13
Fbn1	1.28206	5.9632e-13
Rarres2	1.07447	1.06638e-12
Ccl6	1.13476	3.17166e-12
C1qc	1.16409	2.18705e-11
Ly6a	0.882282	2.91307e-11
Fcgrt	1.20563	3.21637e-11
Ctsb	0.725704	5.92356e-11
Cxcl12	1.0801	4.65317e-10
Fstl1	0.97971	2.17273e-09
Fn1	0.971254	1.29123e-08
Lamp1	0.762345	5.34135e-07
Laptm5	0.871525	1.97664e-06
Col5a1	0.798262	2.37092e-06
Hspa5	0.760415	3.53638e-06
Calu	0.707239	6.79348e-06
Malat1	0.664066	9.7075e-06
Bsg	0.647917	1.75383e-05
Timp1	0.740505	2.59449e-05
Ly6c1	0.802112	2.93978e-05
Gsn	0.50919	7.02404e-05
Atp6v0c	0.727282	8.98565e-05
H2-D1	0.577971	0.000510616
Actb	0.432599	0.000637308
Pfn1	0.580835	0.000731756
Rcn3	0.571866	0.00248353
Cavin1	0.574686	0.00602642
Rps14	0.360429	0.0205721
Serinc3	0.529166	0.020986
Ifitm2	0.452211	0.0329918
Serpinb6a	0.426785	0.0540145
Tmsb10	0.36405	0.0558975
Grn	0.526482	0.063808
Rps15	0.315509	0.0744434
Rpl24	0.327229	0.0841765

## Sheet: Cluster 2
FeatureName	Cluster 2 Log2 Fold Change	Cluster 2 P-Value
Dhcr24	2.82704	1.62634e-130
Col1a2	1.84729	6.31488e-115
Elovl4	2.82411	1.60182e-113
Lgals7	2.51278	8.74462e-107
Fabp5	2.30754	1.62306e-104
Krt15	2.92766	2.57289e-102
Krt14	2.00291	1.87045e-88
Lor	2.45558	8.66658e-88
Col1a1	1.57007	7.90451e-86
Sparc	1.65325	6.01473e-82
Fa2h	3.51755	1.13641e-80
Perp	2.57049	2.02077e-80
Elovl6	2.70976	1.04141e-79
Dmkn	2.54964	4.72957e-77
Krtdap	2.60039	1.57207e-74
Col3a1	1.43344	1.43894e-69
Msmo1	2.88191	7.41184e-64
Sbsn	2.41517	3.11224e-61
Krt77	2.3288	2.44779e-60
Dsp	2.60062	3.76411e-60
Lum	1.95131	8.58779e-58
Krt5	2.43197	2.27177e-56
Krt10	2.17801	1.17999e-49
Aebp1	1.93335	1.14128e-44
Krt1	1.90283	3.11117e-41
Cd74	1.32238	1.28434e-39
Apoe	1.06651	2.68027e-38
Serpinh1	1.28856	9.33878e-37
H2-Ab1	1.51059	3.63122e-35
Lyz2	1.22435	1.31891e-34
Mmp2	1.77344	3.41807e-34
Sfn	2.27334	1.07933e-32
Col5a2	1.46734	3.97166e-29
Krt6a	1.77504	2.08846e-28
Timp2	1.34489	2.03588e-26
Mgll	1.52393	1.32928e-25
Rpl3	1.3744	8.01711e-24
Krt16	1.25925	1.12847e-21
Eef1a1	0.862009	2.22186e-20
Ccl8	1.07379	3.42798e-20
Cfl1	1.25356	2.06195e-19
Ptma	1.10792	2.29281e-19
Vim	1.15879	2.30955e-19
S100a11	1.10458	8.51665e-19
Actb	0.72791	1.11775e-18
Bgn	1.53546	5.60788e-18
Ahnak	1.03463	9.61446e-18
Rpl13a	0.871548	1.52614e-16
H2-Aa	1.03433	3.55487e-16
Col6a2	1.0154	7.35028e-16
Psap	0.763041	1.21318e-15
Anxa2	0.950015	2.25782e-15
Dcn	0.821873	2.5902e-14
Itm2b	0.806955	3.38113e-14
Actg1	0.737714	3.6923e-14
Tmsb10	0.775986	1.60119e-13
P4hb	0.91885	2.79662e-13
Tmbim6	0.919642	1.05052e-11
S100a6	0.665457	1.42014e-11
Rack1	0.651376	3.46997e-11
Calr	0.873505	5.78652e-11
Prdx1	0.754037	4.64088e-10
Ddx5	0.744062	9.83752e-10
B2m	0.598843	2.46874e-09
Arhgdia	0.687505	1.45253e-08
Ctsd	0.608994	1.60369e-08
Rpl8	0.589242	2.17926e-08
Rpl31	0.668095	2.99734e-08
Rcn3	0.722106	3.35697e-08
Timp1	0.763439	3.50383e-08
C1qb	0.642446	3.99751e-08
Ifitm2	0.660411	2.85627e-07
Tmsb4x	0.525774	4.60064e-07
Rpsa	0.457668	2.20181e-06
Rplp0	0.475745	3.90377e-06
Fau	0.459582	6.07931e-06
Ifitm3	0.706682	6.207e-06
Gpx3	0.465253	7.98884e-06
Rps23	0.536665	8.32392e-06
Ctsb	0.399962	9.99195e-06
Calu	0.543035	1.84301e-05
Rpl23a	0.589698	1.98318e-05
Scd1	0.463211	4.11068e-05
Ctsl	0.554137	6.36073e-05
Rps27	0.512799	7.848e-05
Rps10	0.440118	7.84971e-05
Rps6	0.511068	0.000105525
Eef2	0.411658	0.00011739
Lgals1	0.429646	0.000127709
Rpl5	0.502968	0.000158467
Rps4x	0.418711	0.000220701
Rpl11	0.435067	0.000236922
Cebpb	0.510986	0.000467744
Uba52	0.534025	0.000517478
Rpl28	0.383887	0.000529884
Pabpc1	0.484876	0.000568208
H2-D1	0.437342	0.000569658
Grn	0.580817	0.000745348
Pfn1	0.429138	0.00117774
Rpl13	0.355762	0.00122205
Rps19	0.401465	0.0014641
Rpl12	0.406802	0.00163975
Rps15a	0.377078	0.00168404
Col5a1	0.459432	0.00187725
Rpl41	0.335424	0.00195685
Rps26	0.345552	0.00256549
Ly6e	0.621789	0.00263083
Rpl27	0.410101	0.00264813
Myl6	0.539212	0.00275916
Rps16	0.335595	0.00407897
Rpl10a	0.690749	0.00547954
Rpl39	0.52468	0.00776679
Hspa5	0.380112	0.00942486
Rpl23	0.320553	0.00968212
Selenop	0.371759	0.00996637
Laptm5	0.429054	0.0103381
Rpl37	0.329001	0.0114109
Rplp1	0.247581	0.0149049
Rpl34	0.368328	0.015376
H2-K1	0.247021	0.0170696
Rps9	0.290695	0.0188702
Rps12	0.268547	0.019365
Rps13	0.306927	0.0203082
Rpl18a	0.265056	0.0277984
Rps27a	0.263134	0.0348473
Rps15	0.232327	0.0412057
Rps3a1	0.299464	0.0423984
Rpl19	0.256906	0.0499469
Neat1	0.284832	0.065411
Atp6v0c	0.301054	0.0855779
Rpl32	0.216931	0.0858991
Rps8	0.210722	0.0872674

## Sheet: Cluster 3
FeatureName	Cluster 3 Log2 Fold Change	Cluster 3 P-Value
Tnni2	2.78089	1.39912e-275
Myh4	2.71514	1.09288e-263
Car3	2.7473	1.74756e-241
Acta1	2.44034	1.76257e-236
Atp2a1	2.79326	1.32503e-235
Tpm2	2.78608	1.68348e-224
Ckm	2.37914	1.08847e-220
Pvalb	2.50325	1.87751e-200
Tnnc2	2.4504	4.11158e-200
Myl1	2.48677	4.86078e-194
Tnnt3	2.12562	3.28903e-169
Ttn	2.83555	2.9657e-162
Aldoa	2.18251	2.75843e-160
Gapdh	2.41138	1.12454e-156
Eno3	2.69089	2.84368e-156
Cox8b	3.22624	1.16241e-155
Mylpf	2.13831	1.32431e-153
Des	2.9894	3.73126e-151
Pgam2	2.96367	1.94016e-149
mt-Nd2	1.94671	9.10412e-136
Pygm	2.64303	5.21453e-133
Tcap	2.38841	4.2352e-131
mt-Co1	1.8307	3.77266e-128
Tpm1	1.97506	1.08668e-127
Myh1	2.54687	1.00864e-119
Actn3	2.48513	2.29821e-117
Myh2	2.94378	1.28165e-113
Cox6a2	2.4922	2.12623e-107
Slc25a4	2.4924	7.0114e-102
Mybpc2	2.69063	2.20136e-100
Mb	2.26004	1.19989e-96
mt-Nd1	1.62167	6.36765e-94
Pfkm	2.17688	4.00478e-86
Cfd	1.80828	8.94659e-85
Neb	2.54669	9.25086e-79
Myoz1	2.60118	1.02619e-77
mt-Nd3	1.60595	2.72338e-77
Casq1	2.34286	5.40339e-74
mt-Nd4	1.44851	1.93653e-73
Myl2	3.4282	3.79012e-73
Myh7	3.31496	6.98504e-72
Ckmt2	2.87227	1.28649e-70
mt-Co3	1.34405	3.39685e-70
Fhl1	2.50831	4.79001e-70
Cox7a1	2.98322	4.73936e-67
Ldb3	2.37843	2.80816e-63
mt-Cytb	1.31096	2.44703e-62
Hspb6	2.70904	7.40343e-59
mt-Nd5	2.10413	1.31693e-57
mt-Atp6	1.23141	1.98966e-57
Cox7c	1.95882	2.5079e-57
Atp5e	1.50383	2.95615e-54
Atp1a2	2.53039	8.55053e-54
Ifi27l2a	1.72592	4.5428e-52
Fabp3	2.12097	2.41173e-50
Ldha	1.33963	3.0181e-49
Chchd10	2.12518	2.25563e-48
Lpl	1.84997	5.58927e-46
Atp5k	1.73328	6.7367e-45
Atp5j	1.79697	7.38222e-44
Cryab	2.08898	1.08856e-43
Ybx3	1.81031	2.80229e-42
Ndufb1-ps	2.09829	2.58428e-41
Eef1a2	2.92014	2.83885e-39
mt-Co2	1.23143	4.20849e-39
Ndufa13	1.89889	1.05132e-37
Pgm1	2.06487	1.30029e-36
Atp5o	1.49979	3.32118e-36
Park7	1.75975	9.21443e-35
Atp5g1	1.55504	1.24849e-34
Uqcrq	1.43122	3.32107e-33
Fasn	1.43386	2.06827e-30
Ankrd23	2.11223	2.24484e-30
Cox6c	1.32611	4.17038e-30
Atp5mpl	1.64332	4.51982e-30
Uqcr10	1.43265	2.63821e-28
Trf	1.4779	7.22068e-27
Ndufb8	1.61408	7.43572e-27
Ndufc1	1.77428	1.85329e-26
Ybx1	1.73118	1.22969e-25
Fabp4	1.77292	1.65673e-24
Cox7b	1.39358	1.96052e-24
Atp5b	1.12924	2.13529e-24
Atp5g3	1.27743	3.70149e-24
Cidec	2.27024	3.50157e-23
Thrsp	2.54562	1.46287e-22
Dbi	1.41758	1.60773e-22
Ndufa4	1.2698	5.15592e-22
Tpi1	1.24155	8.01888e-22
Mylk4	1.99665	9.26656e-22
Uqcr11	1.22774	2.6897e-21
Atp5j2	1.20228	5.54249e-21
Cox4i1	0.972579	3.24982e-19
Selenow	1.07931	5.77554e-19
Gm42418	0.843007	3.51641e-18
Atp5a1	0.956386	1.26348e-17
Pkm	0.912055	6.26945e-17
Atp5md	2.04646	8.1966e-17
Mdh2	1.12953	2.61841e-16
Cox5b	1.10701	3.87459e-16
Ndufa3	1.1362	5.8718e-16
Eif1	0.990305	1.15452e-15
Sh3bgr	2.2914	1.50141e-14
Ndufb9	1.10287	9.87156e-14
Cox5a	1.42917	1.06451e-13
Tuba4a	1.51295	1.74593e-13
Uqcrh	1.09913	4.01477e-13
Atp5l	0.896505	4.71854e-13
Ndufa2	1.03769	1.28275e-12
Rps2	0.826689	1.92582e-09
Lars2	0.772276	1.70623e-07
Chchd2	0.65504	4.26368e-07
Hba-a1	1.06323	6.52523e-07
Fth1	0.60662	2.27339e-06
Rtn4	0.696692	5.36746e-06
Rpl21	0.563476	3.2493e-05
Gsn	0.423583	5.47363e-05
Rpl30	0.551501	5.85162e-05
Tpt1	0.413979	5.91808e-05
Pgk1	0.608987	0.000305226
Gpx4	0.479721	0.000941885
Hbb-bs	0.673283	0.000986776
Rpl9	0.440391	0.0056134
Rps29	0.323002	0.0137406
Nme2	0.380767	0.0274392
Serf2	0.335315	0.0293229
Gnas	0.359466	0.0417732
Ftl1	0.273847	0.0417732
Rpl41	0.246225	0.0566741
Ubb	0.26735	0.0996305

## Sheet: Cluster 4
FeatureName	Cluster 4 Log2 Fold Change	Cluster 4 P-Value
Gm42418	2.61455	2.96553e-14
Lars2	2.97416	3.19543e-11
Myh4	1.46093	0.0089096
Hbb-bs	2.37246	0.0475052
Hba-a1	2.5446	0.0593848
Ankrd23	2.31171	0.0765936
Hba-a2	1.8817	0.0765936
Sh3bgr	3.2118	0.0765936
Actn3	1.56293	0.0765936
