# Supplementary material for: Novel integrated multiomics analysis reveals a key role for integrin beta-like 1 in wound scarring
Source: EMBO Rep. 2024 Nov 18;26(1):122–52. doi: 10.1038/s44319-024-00322-3 (PMC11724056; doi:10.1038/s44319-024-00322-3)
Supplement: Supplementary file 10 — Dataset EV8 [file 44319_2024_322_MOESM10_ESM.xlsx]

## Sheet: Table of content
Dataset EV8. List of genes expressed on Day 7 post injury using Visium transcriptomics.
The tissue spots were visually selected and defined on the Day 7 Visium tissue slides.
Differential expressed genes within the annotated spots against the result of the spots in the tissue slide were listed in this file.
Alternatively, the spots were non supervisely clustered into 4 clusters. Differential expressed genes within the clusters were also listed.
Tables
Dermis	Differential expressed genes along with P-value and Log2 fold change of the Dermis spots.
Wound site	Differential expressed genes along with P-value and Log2 fold change of the Wound site spots.
Muscle	Differential expressed genes along with P-value and Log2 fold change of the Muscle spots.
Epithelia	Differential expressed genes along with P-value and Log2 fold change of the Epithelia spots.
Cluster 1	Differential expressed genes along with P-value and Log2 fold change in cluster1
Cluster 2	Differential expressed genes along with P-value and Log2 fold change in cluster2
Cluster 3	Differential expressed genes along with P-value and Log2 fold change in cluster3
Cluster 4	Differential expressed genes along with P-value and Log2 fold change in cluster4

## Sheet: Wound site
FeatureName	Wound site Log2 Fold Change	Wound site P-Value
Rpl41	1.63064	1.47571e-21
Rpl35	1.63839	1.56062e-18
Ftl1	1.54632	1.56062e-18
Tmsb10	1.34298	8.97821e-16
Postn	1.18651	7.90453e-13
Rpl10	1.42382	1.32334e-12
Timp1	1.42806	1.40504e-12
Rhoc	1.45404	2.05666e-11
Mest	1.231	6.03673e-11
Mmp14	1.55495	8.9802e-11
Lyz2	1.10393	3.4871e-10
Lrrc15	1.04006	1.33594e-08
Thbs2	0.981964	2.12293e-08
Vim	1.04981	2.19818e-08
Oaf	1.12907	2.34209e-08
Col12a1	0.982604	2.59181e-08
Cfl1	0.963077	3.68731e-08
Fn1	0.947348	4.17481e-08
Lrrc17	1.33572	6.14746e-08
Fbln2	0.93381	6.20278e-08
Tyrobp	1.07164	1.04416e-07
Rps2	0.919912	1.19117e-07
Marcks	0.958171	1.43527e-07
Islr	1.13292	1.76917e-07
Efemp2	1.10121	2.62537e-07
Col18a1	0.978727	2.64076e-07
Tuba1a	0.894637	2.75184e-07
Rbp1	1.10388	4.88921e-07
Tagln	1.10999	5.25407e-07
Gnai2	0.984942	5.25447e-07
Gnas	0.861841	8.21471e-07
Olfml3	0.940234	9.01619e-07
Bgn	0.830908	9.63532e-07
Igfbp7	0.85989	1.0465e-06
Kdelr3	1.12567	1.0465e-06
Mfap5	0.949696	1.51827e-06
Snhg18	1.11877	1.65494e-06
Fstl1	0.821855	2.19339e-06
Ptn	0.929497	2.65584e-06
Spp1	0.956251	3.10208e-06
Mgp	0.970378	3.26226e-06
Adam12	1.01924	3.26226e-06
Cyba	0.992722	3.2756e-06
Ppia	0.827533	4.11114e-06
Sec61b	0.878571	5.1303e-06
Col5a2	0.815005	5.65156e-06
Rps28	0.781969	6.45032e-06
Crtap	0.975767	6.86286e-06
Cnn2	0.954348	7.24105e-06
Ckap4	0.942343	8.61304e-06
Dpt	0.828957	8.66696e-06
Itm2a	0.775373	1.04603e-05
Rpl39	0.770329	1.2852e-05
Col6a3	0.76358	1.36686e-05
Fndc1	0.990525	1.42614e-05
Ctss	0.918891	1.43804e-05
Cd63	0.761173	1.53233e-05
Gpx3	0.763989	1.57977e-05
Sec61g	0.792915	1.76869e-05
Sfrp2	1.0076	1.83699e-05
Mxra8	0.901109	2.20125e-05
Arpc1b	0.839527	2.211e-05
Csrp2	0.851898	2.211e-05
Cthrc1	0.779522	2.77563e-05
Col5a3	0.805148	2.95287e-05
Pxdn	0.874704	3.34361e-05
Mpeg1	0.903274	4.10564e-05
Mdk	0.847204	4.40742e-05
Aspn	0.784656	4.90872e-05
Myl9	0.857698	4.95622e-05
Lsp1	0.782126	5.10011e-05
Col3a1	0.69045	5.89951e-05
Gpx7	0.99111	5.89951e-05
Tmed3	0.82892	6.90879e-05
Sparc	0.683022	6.90879e-05
C1qb	0.746797	8.34507e-05
Ost4	0.794042	9.33565e-05
Rps29	0.702403	0.000109807
Serf2	0.689875	0.00011018
Trem2	0.935905	0.000132832
H19	0.772439	0.000135452
Aebp1	0.699148	0.000159765
Bc1	0.859763	0.000167099
Lamb1	0.814282	0.000214892
Col14a1	0.738943	0.000223059
Mmp2	0.695905	0.000229878
Txndc5	0.737215	0.000234726
Itm2c	0.789633	0.000259184
Spon1	0.832031	0.000276567
Npm1	0.800117	0.000320804
Pf4	0.905352	0.000326215
Csrp1	0.75441	0.00037559
Slc39a1	0.852185	0.000430755
Hsp90b1	0.719378	0.000445997
Wfdc17	1.01456	0.0004482
C1qa	0.68041	0.000614444
Selenof	0.722325	0.000628833
Ssr2	0.763362	0.000665073
Cd52	0.841873	0.000671324
Rps20	0.612661	0.000746355
Clic1	1.05598	0.000845074
Selenom	0.670432	0.000845312
Tnn	0.676676	0.000936772
C1qc	0.712319	0.000998285
Rpl21	0.628879	0.000998285
Sulf2	0.691454	0.0010728
Rpl36a	0.658292	0.00114862
Selenop	0.644622	0.00123485
Serpinf1	0.611164	0.00131187
Rpl22l1	0.709774	0.00137898
Fbn2	0.818105	0.00138811
Tmsb4x	0.581561	0.00138811
Rcn1	0.649252	0.0014334
Itgb5	0.695804	0.00144405
Tceal9	0.738145	0.00144405
Olfml2b	0.693607	0.00147476
Fbn1	0.618229	0.00171972
Rpl29	0.64736	0.00173594
Igfbp6	0.728099	0.00180718
Rcn3	0.597251	0.00184465
Crabp1	0.64071	0.00185625
Loxl2	0.650325	0.00186147
Rps21	0.575868	0.00186656
Rpl34	0.585101	0.00193568
Rpl7a	0.602407	0.00201203
Cald1	0.69028	0.00217162
Anxa1	0.707817	0.00238681
Maged2	0.763075	0.0024592
Nrep	0.625173	0.00247567
Tmed9	0.686282	0.00253484
Col5a1	0.55574	0.0025612
Prelid1	0.640114	0.00262533
C1qtnf3	0.641836	0.00275437
Sh3bgrl3	0.608962	0.00302021
Angptl2	0.650662	0.00309273
Col6a2	0.548602	0.00318287
Mfap2	0.614964	0.00330093
Sorcs2	0.749978	0.00330093
Pabpc1	0.60698	0.00334157
P3h1	0.71614	0.00367418
Actg1	0.571157	0.00391001
Palld	0.759243	0.00391547
Cxcl12	0.72162	0.00412631
P4hb	0.564726	0.00426844
Rpl38	0.546196	0.00428123
Bmp1	0.601458	0.00432276
Lgals1	0.530242	0.00451175
Rps27a	0.542779	0.00454726
Loxl1	0.562864	0.00482783
Arf4	0.733726	0.00510687
Ly6e	0.560218	0.00521885
Emilin1	0.774548	0.00535993
Rpl37	0.541915	0.00540119
Fkbp10	0.740864	0.0054484
Col6a1	0.529636	0.00548976
Ctsb	0.529863	0.00548976
Lama4	0.730951	0.00556871
Rps7	0.570763	0.00562223
Psap	0.529582	0.00569511
Fcer1g	0.636792	0.0060596
Igf1	0.66555	0.00610726
Itgbl1	0.709741	0.00617617
Tnc	0.540654	0.00640716
2021-09-09	0.665706	0.00666898
S100a6	0.517866	0.00675218
Tbc1d2b	0.705197	0.00675218
Prss35	0.967572	0.00686195
Grb10	0.687684	0.00749186
Rpl37a	0.514993	0.00795651
Mrc2	0.699864	0.00859344
Ddb1	0.57783	0.00883123
C1qtnf6	0.533641	0.00932089
Cd93	0.686877	0.00957817
Rpl9	0.525664	0.00965418
Acta2	0.577073	0.00975416
Rpl15	0.538348	0.009855
Gng11	0.656435	0.0100726
Antxr1	0.599688	0.0108629
Gabarap	0.536613	0.0108959
Esd	0.655149	0.0111877
Mfge8	0.533257	0.0112651
Tmem256	0.619598	0.0116824
Dad1	0.570509	0.0120488
Creb3l1	0.661844	0.0120941
Bri3	0.63441	0.0121203
Slc38a10	0.653676	0.0121614
Atpif1	0.594805	0.0124333
Tsc22d1	0.667226	0.0133383
Sh3gl1	0.622395	0.0133383
Ctsh	0.607675	0.0138118
Pofut2	0.58688	0.0138603
Col1a1	0.475698	0.0140069
Sec11a	0.670346	0.0141344
Bloc1s1	0.663645	0.0143351
Akr1a1	0.523301	0.0160131
Rps15a	0.495346	0.0161058
Pcolce	0.503245	0.016621
Timp2	0.499889	0.0175543
Rplp2	0.504115	0.0175691
Tgfbr2	0.810678	0.0178099
Eva1b	0.64171	0.0179108
Thy1	0.512477	0.0179829
Sf3b5	0.615835	0.0182103
Adamts2	0.522061	0.0189917
Ubb	0.4782	0.0192825
Ctsz	0.530678	0.0194748
P4ha2	0.647495	0.0196095
Clta	0.545914	0.0204054
Rps27	0.472395	0.0211853
Arpc2	0.609825	0.0217869
Nid1	0.561765	0.0218175
Dap	0.560343	0.0219296
Angptl4	0.632036	0.0223372
Ppib	0.540519	0.0226666
Fkbp7	0.62435	0.0229858
Hint1	0.525892	0.0229858
Lox	0.659085	0.023582
Cavin3	0.586745	0.0237151
Uba52	0.48799	0.0237371
Mydgf	0.666102	0.0237371
Cnn3	0.53169	0.0248054
Rpl22	0.490518	0.0249095
Ppp1r18	0.622973	0.0249332
Nme2	0.471642	0.0256582
Rps4x	0.462724	0.0258524
Pea15a	0.616482	0.0275623
Npdc1	0.616027	0.0284878
Rps11	0.463927	0.0284878
Tpm4	0.500146	0.0292786
Rps26	0.447484	0.0298542
Rps24	0.448197	0.0307376
Rps3a1	0.45069	0.0322159
Hmgb1	0.539486	0.032287
Snx3	0.57784	0.0324335
Myadm	0.593218	0.0336342
C1s1	0.578839	0.0351283
Sec61a1	0.588589	0.0360399
Mmp23	0.513782	0.0371192
Rps23	0.448142	0.0409215
Rpl18a	0.439213	0.0417787
Rpl35a	0.446005	0.0438264
Ap2m1	0.51474	0.0448788
Ybx1	0.509012	0.0456722
Mrpl52	0.501554	0.045693
Lgmn	0.552584	0.0459943
Uba1	0.566239	0.0460767
Ostc	0.540155	0.0481202
Lrp1	0.482737	0.0483289
Chpf	0.53623	0.0496478
Arap1	0.559498	0.0496478
Rps18	0.444195	0.0497052
Ctsl	0.465405	0.0497536
Emp1	0.504823	0.0505509
Gpx1	0.444653	0.0506383
H2afz	0.491376	0.0529304
Mtch1	0.448408	0.0529304
Sec31a	0.780289	0.0530787
Pdia6	0.521576	0.0530999
Serpinh1	0.412144	0.0532407
Rpl18	0.424139	0.0537568
Ifitm3	0.437664	0.0537568
Rpl30	0.446224	0.055491
Kdelr2	0.532826	0.0584624
Rps3	0.427349	0.0602568
Igfbp4	0.446288	0.0628682
Tuba1b	0.430204	0.0657346
Pmepa1	0.469718	0.0679759
Fscn1	0.484466	0.06827
Stab1	0.521658	0.0699313
Hnrnpa3	0.478157	0.070383
Laptm5	0.521084	0.0727832
Prdx2	0.462776	0.0728039
Pld3	0.525727	0.0747935
Rps12	0.389594	0.0763237
Dctn2	0.516063	0.0769064
Elob	0.413843	0.0771541
Cpxm1	0.445657	0.0775773
Fau	0.390801	0.0779819
Ctsk	0.424262	0.0785629
Rpl11	0.393017	0.0788951
Ilk	0.456096	0.0794456
Rpl27a	0.402627	0.0797382
H3f3b	0.447405	0.0818963
Sar1a	0.525658	0.0843509
Map4	0.488979	0.08436
Spcs1	0.496612	0.0856458
Rps9	0.389438	0.0860944
Ftl1-ps1	0.523797	0.0861732
Fkbp9	0.43417	0.0904064
Nenf	0.444901	0.0964629
Unc93b1	0.484712	0.0987782
Gas1	0.492803	0.0994883

## Sheet: Dermis
FeatureName	Dermis Log2 Fold Change	Dermis P-Value
Dhcr24	1.74241	6.14813e-19
Krt15	1.54135	1.95511e-18
Cers4	1.99502	2.0311e-15
Elovl6	1.71961	3.23486e-15
Fa2h	1.91729	7.16599e-15
Krt79	1.70222	9.94835e-13
Krt17	1.53504	9.16164e-12
Slc27a4	1.42947	1.88746e-11
Hacd2	1.65215	2.21025e-11
Fxyd3	1.39434	9.02652e-11
Msmo1	1.60705	8.02358e-10
Anxa8	1.33825	1.07992e-09
Elovl4	1.48125	1.79292e-09
Scd1	1.00217	4.88745e-09
Psapl1	1.27975	7.38246e-08
Col17a1	1.07107	9.50925e-08
Eln	1.04606	1.02282e-07
Ly6g6c	1.3349	1.02282e-07
Krt14	1.00502	1.15742e-07
Krt5	0.971987	2.99115e-07
Mgll	1.02824	5.92675e-07
Apoc1	1.14216	7.80403e-07
Trim29	1.01379	1.36888e-06
Lgals7	0.948758	2.7212e-06
Perp	0.937094	2.72283e-06
Sdr16c5	1.31555	2.77275e-06
Cst6	0.995082	1.8297e-05
Mt2	1.01153	2.44714e-05
Acacb	1.06979	4.4648e-05
Dmkn	0.907923	6.34347e-05
Ly6d	0.987143	7.44393e-05
Fasn	0.742882	9.24844e-05
Hsd17b12	0.934994	0.0002289
Cfd	0.674719	0.000408337
Hr	1.1262	0.000449082
S100a14	0.967151	0.000664114
Emp2	0.937839	0.000696705
Pkp1	0.869179	0.000988495
Dsp	0.8476	0.0010943
Capns2	1.10694	0.00125057
Nadk	0.879436	0.00151538
Fabp4	0.596851	0.00302777
Igfbp3	0.711421	0.0035119
Bcam	0.815126	0.00382103
Mdh1	0.738092	0.00573312
Fcgbp	1.13651	0.00638857
Gm49980	0.71448	0.00812476
Actc1	0.59844	0.00840253
Slc25a1	0.659075	0.00895266
H2-K1	0.554278	0.00987791
Cd24a	0.87732	0.010087
Dgat2	0.682651	0.0116826
Adipoq	0.679518	0.0126096
Cidec	0.689054	0.013403
Thrsp	0.72092	0.0134384
Cebpb	0.632714	0.0153036
Cxcl14	0.898001	0.015574
Hspb1	0.737417	0.0157948
Tecr	0.600514	0.0157948
Ldhb	0.719224	0.0178045
Chpt1	0.681181	0.0187315
Krt1	0.624827	0.0189246
Agl	0.699764	0.0208904
Spink5	0.831284	0.0209456
Sfn	0.641631	0.0237723
Srsf2	0.546669	0.0237723
Acly	0.621766	0.0240798
Pcx	0.625207	0.0243944
Aopep	0.674629	0.0247276
Acadm	0.637707	0.0258507
Rsrp1	0.536806	0.0276214
Tacc2	0.689598	0.0291514
Mmd	0.671994	0.033973
Sbsn	0.660277	0.0344427
Krt80	0.930062	0.0370641
Plin4	0.656301	0.0400327
Pmp22	0.582469	0.0447423
Mylk4	0.597986	0.0509667
Dst	0.570659	0.0527384
Retn	0.534133	0.0529613
Tkt	0.556751	0.0530075
Krtdap	0.57604	0.0558976
Cebpa	0.630048	0.0558976
Gpd1	0.539463	0.0594744
Cat	0.606863	0.0604108
Mgst1	0.576425	0.0604108
Slc27a1	0.584287	0.0648776
Snx2	0.597679	0.0648776
Krt10	0.562096	0.0717779
Nr1d1	0.617472	0.0729306
Gsn	0.444635	0.073237
Krt16	0.582694	0.0735346
Syngr2	0.523805	0.076387
Neat1	0.534612	0.0767968
Hspa9	0.504377	0.0859099
Ghr	0.582138	0.0870879
Jup	0.545037	0.0918287
Sh3bgr	0.568917	0.0990868
Pkia	0.566739	0.0999827
Acaca	0.566008	0.0999827

## Sheet: Muscle
FeatureName	Muscle Log2 Fold Change	Muscle P-Value
Myh1	3.76034	1.79178e-40
Trdn	4.53563	4.4161e-40
Mb	3.42932	3.47531e-26
Atp1a2	3.00462	3.02018e-24
Tpm2	2.24224	3.89012e-17
Hrc	2.46024	1.58017e-16
Atp2a1	2.10453	6.6084e-16
Tcap	2.20924	1.68407e-15
Actn2	3.09332	3.87195e-15
Des	2.2391	1.59532e-13
Mybpc1	3.10225	3.95383e-13
Pgam2	1.96317	3.13034e-12
Ckmt2	2.53231	5.45585e-12
Ttn	1.90869	1.05414e-11
Cmya5	2.37366	1.89964e-11
Eno3	1.84851	3.04453e-11
Tnnt3	1.76006	5.33709e-11
Myh4	1.7799	5.33709e-11
mt-Nd1	1.78445	5.33709e-11
mt-Co3	1.75372	5.33709e-11
Xirp2	2.26642	5.90655e-11
Ndrg2	2.16837	7.63654e-11
Nrap	2.54656	1.83606e-10
Cox6a2	1.89274	1.91542e-10
Rpl3l	2.36503	1.91542e-10
mt-Co1	1.73854	1.91542e-10
Pde4dip	2.00114	3.74392e-10
Cox8b	1.94133	3.74392e-10
Got1	2.55942	5.26114e-10
Eef1a2	1.97888	8.31308e-10
mt-Co2	1.66755	8.46686e-10
Myom2	2.21527	1.07244e-09
Hjv	2.00347	1.22827e-09
Apobec2	2.70825	1.29751e-09
Fhl1	2.31526	1.31981e-09
Klhl41	2.03241	1.50856e-09
mt-Nd4	1.62747	2.53996e-09
Tnni2	1.65215	3.56186e-09
Prkag3	2.96679	6.28446e-09
Ckm	1.57413	7.26246e-09
Rtn2	1.86148	1.20749e-08
Myot	2.29668	1.3815e-08
Neb	1.70886	1.60954e-08
Tnnc2	1.57335	1.60954e-08
Slc25a4	1.64727	1.60954e-08
Lmod3	2.68061	2.74668e-08
Myoz1	1.65537	3.04447e-08
Pfkm	1.54649	3.44916e-08
Hba-a2	2.12152	4.51043e-08
Adssl1	1.83309	6.91618e-08
Hspb6	2.04185	8.21076e-08
mt-Cytb	1.51973	9.31501e-08
Cacna1s	1.92846	1.20975e-07
Myh2	4.00826	1.20975e-07
Actn3	1.50099	1.20975e-07
Ampd1	2.02169	1.85362e-07
Ryr1	1.79686	1.90668e-07
Tmod4	1.83589	1.96144e-07
mt-Nd3	1.48108	2.25751e-07
Mybpc2	1.56622	2.34583e-07
Obscn	1.97184	2.39404e-07
Myom1	1.93637	4.22416e-07
Coq8a	1.85098	5.28712e-07
Cox7a1	1.72975	6.18329e-07
Hmcn2	2.33407	6.50317e-07
Acta1	1.3988	6.50317e-07
3425401B19Rik	2.36931	6.84364e-07
Pygm	1.42924	6.93165e-07
Myl1	1.40577	8.86568e-07
Srl	1.90289	9.74719e-07
C3	1.90926	1.02994e-06
Phkg1	2.23567	1.0331e-06
Casq1	1.42674	2.38041e-06
Car3	1.45902	3.0592e-06
mt-Nd2	1.3523	3.53912e-06
Fabp3	1.85013	4.24277e-06
Scn1b	1.53737	6.04034e-06
Trim63	2.14061	8.82676e-06
mt-Nd5	1.52257	1.1316e-05
Mlf1	1.89213	1.16014e-05
Slc25a12	1.90051	1.25566e-05
Hba-a1	2.16019	1.25566e-05
Retnla	2.00189	1.31302e-05
Nexn	1.84545	1.36497e-05
Cox5a	1.39271	1.37046e-05
Ldb3	1.38601	1.40849e-05
Jsrp1	1.73773	1.43129e-05
Gys1	2.08446	2.05348e-05
Fitm1	1.70748	2.20313e-05
Ldha	1.29949	2.51461e-05
Gapdh	1.2433	4.30331e-05
Cryab	1.47985	4.44434e-05
Tmem38a	1.49025	4.58943e-05
Fbxo40	1.88587	5.16986e-05
Ndufb10	1.48333	5.40281e-05
Fhl3	1.73221	5.41647e-05
Atp5mpl	1.3403	5.44344e-05
Aldoa	1.21098	5.64835e-05
Tpi1	1.2342	5.80944e-05
Atp5k	1.32171	5.95647e-05
Slc2a4	1.61507	6.94982e-05
Pvalb	1.20718	6.95802e-05
Chchd10	1.33163	0.000112965
mt-Atp6	1.14861	0.000210582
Cycs	1.42871	0.00027949
Atp5o	1.20575	0.00027949
Myo18b	1.70722	0.000428284
Smpx	1.95737	0.000643597
Mylpf	1.07309	0.000761792
Cyc1	1.21725	0.000823901
Tpm1	1.07329	0.000832669
Mrpl42	1.35876	0.000885996
Ace	1.54368	0.000970391
Pdk2	1.46035	0.00098546
Malat1	1.41431	0.00101005
Mylk2	1.26455	0.00106501
Sypl2	1.38096	0.00109769
Atp5g3	1.20926	0.00117192
Cox17	1.70144	0.0012867
Kif1b	1.38559	0.00132188
Smtnl2	1.587	0.00132801
Pgm1	1.10991	0.00248646
Atp5a1	1.0413	0.00258775
Jph1	1.70003	0.00267776
Macrod1	1.70971	0.00271741
Sh3bgr	1.25563	0.0032288
Klhl31	1.35225	0.00345996
Pdlim3	1.205	0.00354275
Nipsnap2	1.32356	0.00379617
Tmem182	1.46021	0.00414211
Uqcrq	1.04723	0.00425246
Jph2	1.63105	0.00494053
Gm42418	1.05068	0.00653359
Ndufa5	1.30987	0.00670146
Ndufv2	1.15745	0.00680726
Hbb-bs	1.43841	0.0074473
Atp5e	0.932585	0.00749648
Art1	1.5139	0.00811519
Ddit4l	1.6406	0.00886473
Ccng1	1.20419	0.0100954
Mef2c	1.25092	0.011564
Tnxb	1.40446	0.011564
Chchd3	1.46615	0.0116126
Gpi1	0.973739	0.0118128
Ndufb5	1.00987	0.0120253
Atp5j2	0.924923	0.0120556
Vdac1	1.11008	0.0132208
Snta1	1.38182	0.0161811
Ndufv3	1.02337	0.0172179
Coq10a	1.28758	0.0192392
mt-Nd4l	1.78764	0.0216398
Cacng1	1.21414	0.022316
Ndufa13	0.989506	0.026493
Pdlim5	1.11124	0.0299687
Idh3a	1.05338	0.0300329
Map2k3	1.12384	0.0302058
Clec3b	1.33333	0.0334124
Ptp4a3	0.999834	0.0336363
Mrpl51	1.0798	0.0350036
Cpt1b	2.00001	0.0350932
Mfn2	1.16979	0.0373084
Got2	1.06386	0.037609
Cox7c	0.854775	0.037609
Ndufa4	0.82305	0.0431538
Ndufc1	0.8584	0.043739
Eif2s2	1.01409	0.0438602
Pgk1	0.961666	0.0444628
Bola3	1.17975	0.0475998
Park7	0.855764	0.0485006
Lars2	0.931285	0.0508378
Zfp106	1.11648	0.0524623
Trp53inp2	1.1155	0.0524623
Ptp4a2	0.895542	0.0544052
Sar1b	0.967993	0.0545185
Ndufb7	0.867733	0.0564968
Aco2	0.919428	0.058773
Agl	0.996265	0.0591124
Uqcrh	0.820303	0.0595598
Ss18l2	1.14061	0.0622068
Coq9	1.07808	0.064247
Cxcl14	1.19399	0.0650892
Ndufa2	0.813562	0.0650892
Ak1	0.813872	0.0666458
Egln1	1.09737	0.0692717
Uqcr11	0.770752	0.0698423
Ndufb3	0.983213	0.0734157
Atp5g1	0.880075	0.0757794
Mdh2	0.750937	0.081215
Drap1	0.819611	0.0853068
Csde1	0.801783	0.0853391
Cd24a	1.09009	0.0893415
Tob1	0.946011	0.0893682
Ndufa10	0.8605	0.0895863
Cfl2	0.992401	0.090793
Ugp2	0.946653	0.0933313
Rtn4	0.782102	0.0948765
Ndufb8	0.811489	0.0955319
Pabpc4	0.949169	0.0983623

## Sheet: Epithelia
FeatureName	Epithelia Log2 Fold Change	Epithelia P-Value
Lor	3.31217	6.55907e-19
Krt77	2.89679	2.24901e-16
Kprp	4.3725	3.27258e-15
Lce1m	3.28447	1.3415e-14
Lce1b	3.32399	2.27315e-14
Lce1a2	3.56533	1.40401e-13
Flg2	3.70802	4.0731e-13
Krtdap	2.43514	4.16065e-13
Lce1a1	3.47483	8.57145e-13
Sbsn	2.52944	2.49934e-12
Fam25c	2.95496	5.01538e-11
Krt10	2.28334	1.27737e-10
Malat1	2.47871	1.27737e-10
Ppl	2.93517	2.4587e-10
Lgals7	2.08364	3.05775e-10
Gm42418	2.0544	3.23847e-10
Lce1d	3.35863	1.0502e-08
Calm4	2.93339	2.48852e-08
Krt5	1.85372	2.48852e-08
2310050C09Rik	3.34313	3.19937e-08
Lce1l	3.28447	8.6061e-08
Lce1i	2.93201	1.4755e-07
Dmkn	1.90577	1.88335e-07
Crct1	2.62099	1.92356e-07
Lars2	1.91543	2.4968e-07
Lce1e	3.12465	3.10425e-07
Sfn	1.90636	3.99851e-07
Mapk13	2.99041	7.57919e-07
Krt14	1.71783	8.65063e-07
Hal	2.43724	2.25982e-06
Perp	1.68724	2.31389e-06
Dsp	1.86613	2.81911e-06
Ly6d	1.88846	2.97585e-06
Asprv1	2.37115	4.70791e-06
Lce1c	3.53141	4.82814e-06
Clca3a2	2.56277	5.34227e-06
Klk7	3.29974	5.43191e-06
Anxa8	1.82812	5.43191e-06
Krt1	1.71644	7.46566e-06
Spink5	2.09944	7.91775e-06
Lce1f	3.69206	1.00919e-05
Fcgbp	2.29974	4.71342e-05
Cpa4	2.89764	4.72054e-05
Lypd3	2.26226	7.17863e-05
Nccrp1	2.8847	7.17863e-05
Csta1	2.18753	0.000119401
Pkp1	1.59402	0.000554259
Cdsn	2.88278	0.000659471
Cysrt1	2.76922	0.000674099
S100a14	1.66661	0.000865662
Capns2	1.88761	0.000913601
Trim29	1.41779	0.00101709
Jup	1.45844	0.00143149
Col17a1	1.36575	0.00149635
Lce1k	2.66747	0.00190435
Ggct	2.35419	0.00211641
Cyp2b19	2.37835	0.00211641
Gltp	1.74515	0.002596
Flg	3.38463	0.00274025
2310046K23Rik	1.95445	0.0029498
Tob1	1.39973	0.00568204
Ide	1.54919	0.00692995
Casp14	2.03125	0.00729495
Neat1	1.25335	0.0116698
Krt80	1.7914	0.0121886
Srpk1	1.73615	0.0122563
Ahnak2	1.38171	0.0184797
Dst	1.18889	0.0245515
Hr	1.51464	0.0277921
Csnk1e	1.52213	0.0277921
Klf3	1.53106	0.0284842
Krt15	1.0596	0.0343386
Lce3c	1.69241	0.0404383
Cnfn	2.82242	0.0418141
Rbbp6	1.74359	0.0467366
Ccnd2	1.35221	0.0492192
Map2k3	1.2584	0.0556472
Cst6	1.13813	0.0600771
Psapl1	1.21632	0.0616538
Rptn	2.47085	0.0649364
Myo18a	1.32399	0.0953723

## Sheet: Cluster 1
FeatureName	Cluster 1 Log2 Fold Change	Cluster 1 P-Value
Rpl35	2.0084	1.97908e-30
Rpl41	1.84484	1.97908e-30
Ftl1	1.76223	1.83001e-26
Rpl10	1.71613	8.78178e-21
Tmsb10	1.4235	1.43475e-18
Postn	1.27607	1.78295e-15
Vim	1.29051	2.71321e-13
Tagln	1.43842	8.9913e-13
Timp1	1.33509	1.08701e-12
Cfl1	1.18201	2.16786e-12
Efemp2	1.34842	3.82292e-12
Rhoc	1.3581	6.10158e-12
Tyrobp	1.25844	9.03953e-12
Lrrc15	1.15282	1.99862e-11
Lyz2	1.12093	2.79458e-11
Fn1	1.0728	7.57523e-11
Rps2	1.07143	8.16388e-11
Col18a1	1.13551	1.75766e-10
Kdelr3	1.31377	2.42493e-10
Oaf	1.1788	2.83265e-10
Ppia	1.05025	3.75395e-10
Olfml3	1.09614	7.04381e-10
Col5a2	1.02887	8.03542e-10
Islr	1.21253	8.53101e-10
Rps28	0.995473	9.43146e-10
Lrrc17	1.3443	1.15132e-09
Thbs2	1.03464	1.15132e-09
Gnas	1.01584	1.34947e-09
Rps29	0.987808	2.23314e-09
Snhg18	1.24695	2.59821e-09
Col12a1	1.004	2.89455e-09
Bgn	0.958245	3.13645e-09
Mest	1.05232	4.54811e-09
Adam12	1.17103	4.94019e-09
Gnai2	1.055	6.79168e-09
Rpl39	0.957926	6.88529e-09
Mfap5	1.045	8.10008e-09
Sec61b	1.01353	1.18954e-08
Fbln2	0.930451	2.695e-08
Rpl21	0.937952	2.83619e-08
Marcks	0.935409	6.9658e-08
Ctss	1.03654	7.16431e-08
Itm2c	1.02714	7.36415e-08
Pxdn	1.02623	8.37342e-08
Arpc1b	0.974393	8.47764e-08
Sfrp2	1.1132	1.09765e-07
Fstl1	0.885379	1.25461e-07
Tuba1a	0.895387	1.77322e-07
Dpt	0.902023	2.39842e-07
Cnn2	1.01745	2.39842e-07
Myl9	0.992929	2.79586e-07
Mmp14	1.10249	3.26529e-07
Aebp1	0.876516	3.63962e-07
Mmp2	0.882061	3.67028e-07
Col3a1	0.825187	3.94576e-07
Ost4	0.938557	4.11755e-07
Rpl36a	0.898216	4.39135e-07
Sparc	0.813425	5.62909e-07
Selenop	0.875725	6.22108e-07
Cyba	0.987974	6.25221e-07
Col5a3	0.890092	6.30672e-07
Ckap4	0.967812	6.47448e-07
Rbp1	1.01256	7.94304e-07
Sec61g	0.870358	9.02904e-07
C1qc	0.923819	9.44836e-07
Cd63	0.823214	1.19053e-06
Rpl34	0.815041	1.27906e-06
Crtap	0.967394	1.3908e-06
Rpl22l1	0.93345	1.51101e-06
Csrp1	0.917284	1.53509e-06
C1qb	0.860527	1.73276e-06
Rps7	0.839223	2.25717e-06
Rpl29	0.87031	2.74425e-06
Csrp2	0.881635	2.78499e-06
Mfap2	0.849106	2.79659e-06
Tceal9	0.947013	2.81338e-06
Rpl7a	0.822761	3.12202e-06
Col6a3	0.788327	3.14898e-06
Igfbp7	0.800421	3.47518e-06
Crabp1	0.839272	4.90826e-06
Fndc1	0.951629	5.73296e-06
Rps20	0.756649	6.27403e-06
Aspn	0.835364	6.51655e-06
Clic1	1.21449	7.2107e-06
Ddb1	0.833825	7.81483e-06
Lamb1	0.891743	8.27496e-06
Actg1	0.774773	9.56145e-06
Prelid1	0.818691	1.267e-05
Tmed3	0.838541	1.68155e-05
Rpl9	0.752451	1.805e-05
Rpl15	0.770065	1.82726e-05
Mxra8	0.865312	1.8351e-05
Ssr2	0.867044	1.84543e-05
Npm1	0.866552	1.93608e-05
Wfdc17	1.07539	1.93608e-05
Serf2	0.733693	1.9362e-05
Rps21	0.72284	1.99723e-05
Gpx7	0.959298	2.17562e-05
Fkbp10	0.934035	2.96783e-05
Selenof	0.804346	2.99809e-05
Selenom	0.766979	3.0153e-05
P3h1	0.891941	3.12133e-05
Tmsb4x	0.699498	3.23059e-05
Ptn	0.797634	3.48531e-05
Rpl37	0.714681	3.83386e-05
Spon1	0.866487	3.96639e-05
Anxa1	0.84004	4.6305e-05
Ctsh	0.840926	4.66999e-05
Hsp90b1	0.769779	4.79571e-05
Tmed9	0.812492	5.16788e-05
Mdk	0.796532	5.37436e-05
Itgb5	0.791295	5.93944e-05
Rps24	0.685648	7.43567e-05
Uba52	0.723468	7.6599e-05
Gabarap	0.731422	8.38595e-05
Serpinf1	0.686814	0.000116489
Lama4	0.869546	0.000126415
Igfbp6	0.797612	0.000129335
Slc38a10	0.837972	0.000131023
Rps27a	0.667352	0.000131617
Rpl30	0.706852	0.000143737
Rps27	0.66739	0.000151231
Rpl38	0.661511	0.000154083
Gpx3	0.67298	0.000155891
Trem2	0.867511	0.000157359
Sorcs2	0.851231	0.000164821
Lsp1	0.706625	0.000174071
Cald1	0.763697	0.000182985
Itm2a	0.662369	0.000199028
Olfml2b	0.744278	0.000205171
Bri3	0.798756	0.000208504
Rps15a	0.662211	0.000225634
Slc39a1	0.817345	0.00022705
Rpl37a	0.644677	0.00023169
Pf4	0.847645	0.000242957
S100a6	0.638031	0.000246957
Col6a2	0.633084	0.000262423
Rps23	0.663071	0.000273132
Prss35	1.10648	0.000279945
Fcer1g	0.743864	0.000290724
Mgp	0.743019	0.000295284
Rpl26	0.669693	0.000336814
Ogn	0.820092	0.000344038
Arpc3	0.828542	0.000351232
Cpxm1	0.695248	0.000357676
Rpl22	0.678104	0.000375005
P4hb	0.647688	0.000388893
Cd52	0.807007	0.000390236
Rps18	0.65701	0.000397861
Timp2	0.648768	0.000413974
Angptl2	0.702345	0.000476515
Atpif1	0.717998	0.000515919
Ift20	0.804267	0.000525552
Lrp1	0.682914	0.000603479
Myadm	0.786478	0.000604451
Ostc	0.752725	0.00062398
Rps4x	0.615819	0.000633603
Nme2	0.628307	0.000640677
Nrep	0.656519	0.000653963
Tmem256	0.726425	0.000670234
Igf1	0.723742	0.000734053
Rps3	0.628426	0.000736394
Pcolce	0.626733	0.000780295
Palld	0.784658	0.00081036
Cthrc1	0.643041	0.00081036
Chpf	0.728552	0.000912185
Akr1a1	0.633737	0.000915391
Rpl35a	0.616098	0.000915391
Clta	0.673617	0.000918338
Eva1b	0.767216	0.000935005
Antxr1	0.690068	0.000962164
Ly6e	0.614881	0.000968729
Arf4	0.759201	0.00098488
Rps12	0.58601	0.00100446
Mrc2	0.763711	0.00102282
Emilin1	0.801619	0.00106667
Snrpg	0.709578	0.00106806
P4ha2	0.758759	0.00117652
Loxl2	0.638257	0.00120174
C1qtnf3	0.645949	0.00122343
Tnn	0.638442	0.00122843
Rps11	0.593808	0.0013073
Adamts2	0.627335	0.00130879
2021-09-09	0.703422	0.001411
Pabpc1	0.616936	0.00145645
Prrx1	0.756057	0.00146422
Cavin3	0.700147	0.0014843
Mpeg1	0.694146	0.00149733
Tln1	0.749306	0.00152389
Mrpl52	0.659436	0.00155091
Rpl17	0.581043	0.00164416
Mfge8	0.613201	0.00164925
Itgbl1	0.733737	0.00167838
Tgfbr2	0.890446	0.00174493
Rcn3	0.584101	0.0017535
Hint1	0.631663	0.00182222
Dcn	0.582802	0.00194264
Gpx1	0.594782	0.002056
Arpc2	0.703738	0.00210626
Ssr4	0.66746	0.00215097
Fau	0.557568	0.00224149
Thy1	0.608563	0.00229817
Rplp2	0.579999	0.002373
Psap	0.554522	0.00240565
Npdc1	0.721235	0.00244534
Col6a1	0.551671	0.00247357
Creb3l1	0.706625	0.00248913
Mmp23	0.633823	0.00260323
Maged2	0.700748	0.00267655
Bmp1	0.603071	0.00274642
Ctsb	0.547511	0.00279734
Cstb	0.639292	0.00286715
Ubb	0.554349	0.00286715
Hmgb1	0.638579	0.00295239
Rps3a1	0.552804	0.00297324
C1s1	0.680103	0.00316911
Lox	0.725967	0.00330124
Prdx2	0.614215	0.00339565
Lgals1	0.531107	0.00344322
Rpl13	0.53983	0.00344374
H19	0.597295	0.00375734
Sh3bgrl3	0.582735	0.00382161
Rps13	0.54942	0.00414535
Thbs3	0.693543	0.00427539
Nid1	0.612484	0.00454091
Serping1	0.799899	0.00461594
Hnrnpa3	0.616432	0.00465945
Tnc	0.54185	0.00466055
Dad1	0.590969	0.00475741
Tsc22d1	0.682098	0.004936
Vkorc1	0.594845	0.00494318
Eef1a1	0.52077	0.00502819
Col14a1	0.568108	0.00509624
Tbc1d2b	0.68193	0.00510333
Txndc5	0.571051	0.00519106
Rpl18a	0.529645	0.00537272
Kdelr2	0.641384	0.00590115
Sh3gl1	0.630244	0.005985
Tpm4	0.560194	0.00607741
Cnn3	0.580722	0.00621656
Ftl1-ps1	0.660432	0.00626873
App	0.57937	0.00637288
H2afz	0.587208	0.00658092
Pofut2	0.596201	0.00658092
Ifitm3	0.540588	0.00658424
Ctsc	0.621248	0.00697836
Col5a1	0.500181	0.00726734
Ybx1	0.581733	0.00783658
Pdia6	0.607141	0.00840249
Rps10	0.529937	0.00847106
Gng11	0.624904	0.00858874
Grb10	0.632007	0.00885445
Eef1b2	0.536321	0.00892762
Ube2s	0.618052	0.00896065
Ctsk	0.541851	0.00947704
Snx3	0.613018	0.00959516
Rps5	0.505049	0.010169
Rpl18	0.500816	0.0102224
Gng5	0.548872	0.0105128
Bloc1s1	0.633386	0.010568
Fbn1	0.515483	0.0108447
Sulf2	0.54547	0.0108575
Ppic	0.525724	0.0109791
Rpl11	0.488601	0.0115093
Dctn2	0.612898	0.0119538
Lasp1	0.671001	0.0120568
Matn2	0.607949	0.0128395
H3f3b	0.538452	0.0129775
Acta2	0.540817	0.0135282
Emp1	0.553747	0.0140819
Rpl36	0.486471	0.0148412
Gas1	0.595052	0.0151669
Ppib	0.535486	0.0153078
Col1a2	0.463075	0.0153646
Spcs1	0.580126	0.0153646
Loxl1	0.486201	0.0162577
C1qtnf6	0.491426	0.0164978
Fkbp7	0.599363	0.0165742
Rpl27a	0.476955	0.0172027
Dap	0.542962	0.0172027
Rpl12	0.500015	0.0179906
Tma7	0.554622	0.0181567
Tgfbi	0.814287	0.0183605
Pmepa1	0.528154	0.0183783
Nenf	0.526332	0.0184117
Serpinh1	0.456926	0.0185956
Rpl5	0.590621	0.0187216
Rps17	0.484863	0.020011
Lgals3	0.485827	0.0202536
Fkbp9	0.504571	0.020884
Rpl32	0.455811	0.0212829
Tmem119	0.583225	0.0214331
Vmp1	0.557619	0.0220648
Plod3	0.571807	0.022237
Plod1	0.536615	0.0229373
Col1a1	0.438851	0.0233856
Tmed10	0.538415	0.0234741
Ergic3	0.577219	0.0235859
Arap1	0.576191	0.0238064
Rps26	0.444515	0.0247139
Copb2	0.701807	0.0247555
Zyx	0.561837	0.0249635
Tuba1b	0.474684	0.0262928
Ssr1	0.510536	0.0262953
Itgb1	0.475815	0.0270257
Rpl28	0.438106	0.0287855
Tpt1	0.427693	0.0288218
Spp1	0.523408	0.0306543
Sec61a1	0.553318	0.0341033
Pld3	0.54547	0.0343003
Sar1a	0.549787	0.0347963
Esd	0.535283	0.0349808
Ap2m1	0.499164	0.0354722
Cd74	0.471212	0.0359472
C1qa	0.453129	0.0360996
Mrpl33	0.626193	0.0365851
Igfbp4	0.455219	0.0375838
Ctsl	0.463923	0.0375838
Emp3	0.475171	0.0395886
Uba1	0.533981	0.0407809
Pdia3	0.463905	0.0409663
Rpl4	0.453927	0.0409663
Tm9sf3	0.499315	0.0412219
Lgmn	0.506955	0.043422
Ecm1	0.565648	0.0439287
Maged1	0.441304	0.0450722
Mxd4	0.506063	0.0453605
Cd248	0.659319	0.0455171
Eif1	0.437085	0.0460607
Hdlbp	0.434757	0.0506533
Nsa2	0.523444	0.0506619
Rps19	0.405107	0.050742
Cd81	0.473926	0.0516365
Slc25a5	0.501076	0.0517719
Ilk	0.458822	0.0530575
Lgals3bp	0.442732	0.0538187
Sec31a	0.678554	0.0542835
Laptm5	0.494734	0.0544772
Edf1	0.536308	0.0545081
Rpl23	0.445239	0.0546175
Lamc1	0.483685	0.055123
Marcksl1	0.509667	0.0573515
Ccl21a	0.567907	0.0573537
Elob	0.416908	0.0580381
Angptl4	0.504642	0.0587883
Tpm3	0.636547	0.0591838
Rcn1	0.423678	0.0596928
Rps16	0.392091	0.0597139
Rpl3	0.404973	0.0608192
Sf3b5	0.484874	0.0634797
Surf4	0.41744	0.0675054
Sdc1	0.482761	0.0685956
Cdk4	0.647478	0.0720218
Ptbp1	0.489453	0.0721627
Copz2	0.475929	0.0726691
Lum	0.385715	0.0749441
Mrfap1	0.427075	0.0761034
Sh3bgrl	0.482339	0.077416
Tmem258	0.434634	0.0790426
Dynll1	0.409015	0.0797403
Rpn2	0.422926	0.0820554
Ppp1r18	0.477693	0.0820716
Sdcbp	0.444787	0.0822099
Col7a1	0.41491	0.0856107
Rpl7	0.382297	0.0859211
Ywhaq	0.433853	0.0872539
Nbl1	0.429993	0.0875222
Gpnmb	0.453972	0.0887344
Arl1	0.462893	0.0887344
Fxyd5	0.432455	0.0901623
Fscn1	0.431662	0.0911101
Rpn1	0.439375	0.0935542
Mmp11	0.41774	0.0941944
Cxcl12	0.458592	0.0949842

## Sheet: Cluster 2
FeatureName	Cluster 2 Log2 Fold Change	Cluster 2 P-Value
Krt15	1.56568	7.45529e-19
Dhcr24	1.59242	3.58128e-16
Krt5	1.43343	3.58128e-16
Anxa8	1.67981	7.36856e-16
Lgals7	1.38764	4.26478e-14
Perp	1.37734	4.26478e-14
Fxyd3	1.54305	9.54302e-14
Cers4	1.76088	6.56651e-13
Krt14	1.28838	6.86047e-13
Krt77	1.51917	1.25193e-12
Dmkn	1.37412	4.75224e-12
Elovl6	1.47797	5.54839e-12
Trim29	1.32074	5.54839e-12
Fa2h	1.65082	6.83465e-12
Ly6d	1.45047	1.85478e-11
Dsp	1.42258	2.06882e-11
Krt10	1.30329	1.25339e-10
Krt79	1.48843	1.81481e-10
Elovl4	1.43827	5.4881e-10
Psapl1	1.39044	5.90305e-10
Sbsn	1.35201	7.38191e-10
Krtdap	1.24839	7.38191e-10
Pkp1	1.32188	1.93811e-09
Cst6	1.25016	3.51321e-09
Msmo1	1.4663	8.01491e-09
Apoc1	1.22989	1.72152e-08
Krt17	1.27034	1.7879e-08
Col17a1	1.09403	2.14556e-08
Slc27a4	1.13993	1.49813e-07
S100a14	1.28008	1.9731e-07
Krt1	1.01029	6.94726e-07
Lor	1.24226	8.73955e-07
Sfn	1.05563	1.2186e-06
Mgll	0.978269	1.45638e-06
Fam25c	1.37261	2.70536e-06
Lce1m	1.38165	3.57666e-06
Scd1	0.837848	3.62425e-06
Mt2	1.02392	7.9117e-06
Lce1a1	1.38576	0.00010823
Igfbp3	0.837793	0.000135759
Hsd17b12	0.928361	0.000137388
Fasn	0.689211	0.000461319
Bcam	0.875459	0.000696367
Jup	0.805171	0.000800985
Dst	0.767252	0.00104756
Eln	0.708595	0.00192364
Calm4	1.11088	0.00306674
Dgat2	0.715575	0.00376991
Slc25a1	0.66327	0.00596755
Pcx	0.689424	0.00621814
Cfd	0.56088	0.00795522
2310046K23Rik	0.984143	0.0088691
Gm49980	0.684891	0.0098956
Mylk4	0.674352	0.0120495
2310050C09Rik	1.22552	0.0128051
Crct1	0.923019	0.0130489
Krt16	0.677862	0.014158
Cebpa	0.686701	0.0170931
Srsf2	0.549617	0.0188706
Fabp4	0.512974	0.0199163
Neat1	0.601574	0.0227299
Sf1	0.623185	0.0228798
Acly	0.595228	0.0263695
Tecr	0.55151	0.0299428
Tkt	0.574	0.0326694
Gpd1	0.557488	0.0358757
Acadm	0.581385	0.0412554
Thrsp	0.603363	0.0425431
Hspa9	0.541011	0.0425431
Adipoq	0.575201	0.0445887
Crip2	0.546946	0.0453385
Rsrp1	0.493908	0.0500673
Sdc4	0.590144	0.0586783
Retn	0.509545	0.0619665
Agpat2	0.506361	0.0665817
Tacc2	0.587819	0.0670549
Agl	0.579569	0.0710844
Actc1	0.475749	0.0779023
H2-K1	0.431452	0.0915463
S100a1	0.528908	0.0931794

## Sheet: Cluster 3
FeatureName	Cluster 3 Log2 Fold Change	Cluster 3 P-Value
Myh1	3.37626	3.31484e-31
Trdn	3.94759	1.40934e-30
Mb	3.08553	2.59911e-21
Atp1a2	2.56054	1.1123e-16
Tpm2	2.22159	7.34435e-16
Actn2	2.87745	4.57536e-14
Tcap	2.11977	1.39251e-13
Atp2a1	1.96772	1.06736e-12
Ckmt2	2.50448	3.44392e-12
Mybpc1	2.80437	6.19693e-12
Hrc	2.15458	7.70518e-12
Des	2.10186	1.84623e-11
Ndrg2	2.19593	3.54306e-11
Fhl1	2.44332	3.54306e-11
Pgam2	1.89527	5.97811e-11
Eno3	1.79973	4.81531e-10
Xirp2	2.18936	5.31819e-10
Rpl3l	2.31109	1.37913e-09
Cox6a2	1.84446	1.89328e-09
Got1	2.50265	2.00864e-09
Nrap	2.40359	2.00864e-09
Ttn	1.75535	2.9551e-09
Myom2	2.13611	3.78956e-09
Tnnt3	1.66016	5.00951e-09
Eef1a2	1.91291	5.49173e-09
Myh4	1.67161	5.67431e-09
Klhl41	1.97344	5.78503e-09
Adssl1	1.94611	5.87445e-09
mt-Nd1	1.67339	5.89581e-09
mt-Co1	1.67201	5.89581e-09
mt-Co3	1.63249	9.25709e-09
Cox8b	1.82697	1.49516e-08
Hba-a2	2.13802	1.8165e-08
Cmya5	2.07316	2.39685e-08
Tnni2	1.59818	5.92101e-08
Pde4dip	1.80681	6.11864e-08
Hspb6	2.0103	6.51262e-08
Apobec2	2.37897	8.83282e-08
Slc25a4	1.61031	1.04274e-07
Lmod3	2.48041	1.07711e-07
Neb	1.65389	1.11834e-07
Hjv	1.83018	1.11834e-07
Rtn2	1.77877	1.11834e-07
mt-Co2	1.53552	1.37438e-07
mt-Nd4	1.51624	2.24758e-07
Ckm	1.486	3.40776e-07
Tnnc2	1.50011	3.90256e-07
Ryr1	1.77025	4.01781e-07
Mybpc2	1.56278	4.94757e-07
Tmod4	1.79703	5.40494e-07
3425401B19Rik	2.27544	5.80061e-07
Cox7a1	1.75696	5.83728e-07
Myoz1	1.56665	5.83728e-07
Cacna1s	1.84961	5.97382e-07
Pfkm	1.47812	6.29582e-07
Trim63	2.16753	1.15067e-06
Obscn	1.85363	1.23029e-06
Prkag3	2.52461	1.53714e-06
mt-Cytb	1.45027	1.55638e-06
Fitm1	1.80645	1.96661e-06
Ampd1	1.85629	2.13157e-06
Myot	1.99633	2.13157e-06
Hba-a1	2.23848	2.38009e-06
Srl	1.81609	2.71834e-06
Actn3	1.43132	2.76723e-06
Myom1	1.80753	2.78587e-06
Casq1	1.43931	3.47948e-06
Acta1	1.36437	4.85419e-06
Coq8a	1.74103	6.43471e-06
mt-Nd3	1.39302	7.20084e-06
Myh2	3.31572	8.34497e-06
Myl1	1.35524	9.19263e-06
Slc25a12	1.83056	2.00841e-05
Ldb3	1.38454	2.80357e-05
Fabp3	1.72226	3.06329e-05
Pygm	1.30269	3.44064e-05
Car3	1.37344	3.46232e-05
Ndufb10	1.50378	3.99323e-05
mt-Nd2	1.28507	4.44419e-05
Nexn	1.72527	5.52104e-05
Fhl3	1.69998	5.52104e-05
Jsrp1	1.65887	5.52104e-05
Scn1b	1.44207	6.1648e-05
Hmcn2	2.01139	6.40427e-05
Atp5k	1.34685	6.40427e-05
Gys1	1.96507	6.51654e-05
Phkg1	1.93141	7.30593e-05
C3	1.64673	7.38782e-05
Tmem38a	1.45291	0.000120714
Chchd10	1.33652	0.000145892
mt-Nd5	1.40657	0.000146976
Gapdh	1.2329	0.000178559
Atp5mpl	1.28592	0.000214865
Cox5a	1.27619	0.000214946
Aldoa	1.18191	0.000255291
Mustn1	1.80741	0.000285975
Pvalb	1.1813	0.000285975
Mlf1	1.66918	0.000294997
Ldha	1.20264	0.000346989
Sypl2	1.42875	0.000477815
Tpi1	1.16091	0.000523224
Cryab	1.35113	0.000532533
Myo18b	1.65213	0.000613935
Atp5o	1.18906	0.000613935
Pdlim3	1.31299	0.000641977
Mrpl42	1.38176	0.00068553
Fbxo40	1.71166	0.000737934
Slc2a4	1.45983	0.000804845
Retnla	1.70727	0.00109457
Cyc1	1.20397	0.00164859
mt-Atp6	1.07467	0.00187699
Cycs	1.30368	0.00197177
Atp5g3	1.16803	0.00273202
Tpm1	1.04118	0.00297437
Sh3bgr	1.25981	0.00333292
Jph2	1.58863	0.00361366
Mylpf	1.02425	0.00361366
Ndufa5	1.34407	0.0039138
Ccng1	1.27619	0.00427875
Smpx	1.6952	0.00449509
Mylk2	1.17045	0.00462369
Macrod1	1.60626	0.00535724
Pdk2	1.3163	0.0055107
Uqcrq	1.0582	0.00559803
Mef2c	1.30222	0.00559803
Ndufb5	1.07745	0.007298
Malat1	1.2441	0.00832499
Smtnl2	1.40815	0.00865599
Ace	1.33853	0.00895446
Kif1b	1.25159	0.0089897
Tmem182	1.37712	0.0100712
Pgm1	1.0292	0.0100712
Klhl31	1.23899	0.010677
Atp5a1	0.967609	0.0116418
Snta1	1.39767	0.0118309
Art1	1.43446	0.0124026
Nipsnap2	1.22583	0.0128491
Hbb-bs	1.3638	0.0128491
mt-Nd4l	1.80485	0.0162491
Ndufv2	1.09445	0.0166292
Cpt1b	2.01876	0.0181284
Gpi1	0.963859	0.0184237
Ndufa13	1.03819	0.0188481
Ak1	0.96939	0.0188667
Atp5e	0.901168	0.0189179
Ddit4l	1.53657	0.0198467
Ndufv3	1.03098	0.0210057
Ss18l2	1.2321	0.026867
Trp53inp2	1.17689	0.0306455
Gm42418	0.974717	0.0306609
Ptp4a3	1.0268	0.0332723
Vdac1	1.02491	0.0342756
Mrpl51	1.0746	0.0357092
Coq10a	1.20253	0.0380682
Cox7c	0.884415	0.03961
Pgk1	0.990606	0.0397992
Ndufb7	0.920293	0.0447421
Lars2	0.964546	0.0448022
Sar1b	0.992673	0.0489235
Dmpk	1.09452	0.0495917
Bola3	1.17359	0.0521567
Ndufa4	0.833234	0.0522827
Ndufa2	0.864639	0.0532795
Ugp2	1.00794	0.0535178
Pkia	1.01189	0.0580754
Aco2	0.933677	0.0621867
Tnxb	1.15848	0.0674842
Zfp106	1.07622	0.0675174
Atp5j2	0.807191	0.0675174
Pabpc4	1.01001	0.0683679
Ndufc1	0.840258	0.0699191
Pdlim5	1.02565	0.0741931
Cacng1	1.06921	0.0756832
Got2	1.00411	0.0813805
Ndufb8	0.85352	0.0845785
Atp5g1	0.880143	0.0874679
Cfl2	0.983396	0.0930234
Uqcr11	0.768044	0.0948761

## Sheet: Cluster 4
FeatureName	Cluster 4 Log2 Fold Change	Cluster 4 P-Value
Bc1	1.35572	1.3483e-08
Lars2	0.927548	0.00323996
Lipe	0.959597	0.00359246
Gm42418	0.847886	0.00528034
Atp1a2	0.935733	0.0115716
Hp	0.810416	0.0752923
Pi16	0.894241	0.0767817
Fabp4	0.61498	0.0962835
