# Supplementary material for: Novel integrated multiomics analysis reveals a key role for integrin beta-like 1 in wound scarring
Source: EMBO Rep. 2024 Nov 18;26(1):122–52. doi: 10.1038/s44319-024-00322-3 (PMC11724056; doi:10.1038/s44319-024-00322-3)
Supplement: Supplementary file 11 — Dataset EV9 [file 44319_2024_322_MOESM11_ESM.xlsx]

## Sheet: Table of content
Dataset EV9. List of genes expressed on Day 14 post injury using Visium transcriptomics.
The tissue spots were visually selected and defined on the Day 14 Visium tissue slides.
Differential expressed genes within the annotated spots against the result of the spots in the tissue slide were listed in this file.
Alternatively, the spots were non supervisely clustered into 5 clusters. Differential expressed genes within the clusters were also listed.
Tables
Dermis	Differential expressed genes along with P-value and Log2 fold change of the Dermis spots.
Wound site	Differential expressed genes along with P-value and Log2 fold change of the Wound site spots.
Muscle	Differential expressed genes along with P-value and Log2 fold change of the Muscle spots.
Epithelia	Differential expressed genes along with P-value and Log2 fold change of the Epithelia spots.
Cluster 1	Differential expressed genes along with P-value and Log2 fold change in cluster1
Cluster 2	Differential expressed genes along with P-value and Log2 fold change in cluster2
Cluster 3	Differential expressed genes along with P-value and Log2 fold change in cluster3
Cluster 4	Differential expressed genes along with P-value and Log2 fold change in cluster4
Cluster 5	Differential expressed genes along with P-value and Log2 fold change in cluster5

## Sheet: Wound site
FeatureName	Wound site Log2 Fold Change	Wound site P-Value
Bc1	2.15883	2.34628e-21
Aspn	1.51323	2.1593e-12
Postn	1.38588	6.63979e-12
Megf6	1.57647	2.10214e-11
Lsp1	1.40071	3.55744e-10
Thbs2	1.36538	8.85143e-10
Cthrc1	1.41214	3.63173e-09
Bgn	1.1082	1.63773e-08
C1qa	1.14491	2.2671e-07
Mfap4	1.05103	3.40124e-07
Loxl1	1.31354	3.87211e-07
Fstl1	1.00454	1.02448e-06
Col14a1	1.03286	1.85221e-06
Fbn1	0.983756	2.20061e-06
Cdh11	1.08126	3.28925e-06
Dpt	1.0345	7.59973e-06
Col5a1	0.899394	7.59973e-06
Col5a2	0.957691	8.11312e-06
Col3a1	0.880437	2.80913e-05
Col6a2	0.861468	3.47991e-05
Ccl21a	1.05195	3.56695e-05
Fbln2	0.941201	3.8187e-05
Col6a3	0.89444	3.84852e-05
Rcn3	0.874688	5.10658e-05
Cd74	0.87923	7.90689e-05
C1qb	0.937696	0.000118872
Col6a1	0.791474	0.000118872
Tmsb10	0.790965	0.000133413
Sparc	0.780853	0.000133413
C1qtnf6	0.876363	0.000192386
Fn1	0.847694	0.000281221
Selenom	0.872702	0.000406582
Hspg2	0.738477	0.000528264
Serpinh1	0.706654	0.000942637
Lyz2	0.757502	0.000995225
H2-Eb1	0.747233	0.00114668
Col1a2	0.686568	0.00118332
Mfge8	0.799267	0.00142915
Lgals1	0.706423	0.00172333
Meg3	0.756565	0.00172377
Col1a1	0.648397	0.00271239
Ctsz	0.779777	0.00303255
Clec3b	0.87393	0.00307027
Bmp1	0.729131	0.00353728
H2-Aa	0.704847	0.0036813
Pi16	0.892911	0.00395578
Marcks	0.705914	0.00448787
Aebp1	1.05115	0.00617839
Grn	0.639158	0.00624811
Fkbp9	0.709664	0.00817839
Sulf2	0.715898	0.00824219
Crip1	0.633617	0.00891263
Lum	0.71266	0.009724
Ccdc80	0.658715	0.00979435
Ppic	0.673122	0.00995852
Vim	0.641213	0.01164
H2-Ab1	0.609397	0.0127034
Calu	0.617216	0.0134931
Col12a1	0.684564	0.0134931
Mcrip1	0.650376	0.0148546
Pcolce	0.629514	0.0149804
S100a4	0.64885	0.017464
Cavin1	0.620741	0.0259422
H19	0.750274	0.0296942
Ftl1	0.585597	0.029781
Arhgdia	0.557182	0.030242
Cd63	0.595559	0.0341303
Ly6a	0.549506	0.0350489
Tapbp	0.560351	0.0503459
Ckb	0.588731	0.0552623
Cpe	0.535783	0.071875
Mpz	2.62386	0.0840023
Eln	0.508946	0.0912407
Lrrc15	0.573957	0.0912407
Gpx3	0.493034	0.0945531
Ppib	0.497508	0.0960148

## Sheet: Dermis
FeatureName	Dermis Log2 Fold Change	Dermis P-Value
Fa2h	1.44158	2.22259e-13
Serpina3b	1.67694	3.7185e-13
Prr9	1.56592	9.80019e-13
Rarres1	1.75176	3.55305e-12
Serpina3j	1.54792	3.55305e-12
Paqr7	1.41905	9.72314e-12
Krt17	1.2483	2.67362e-11
Msmo1	1.3297	3.25107e-11
Dhcr24	1.21199	4.74683e-11
Tchh	1.30684	7.49894e-11
Sdr16c6	1.39664	8.45785e-11
Cnfn	1.6081	8.45785e-11
Hacd2	1.42265	8.45785e-11
Krt79	1.19571	2.17494e-10
Cers4	1.56576	2.18493e-10
Cst6	1.24732	2.18493e-10
Elovl6	1.19667	3.07691e-10
Elovl4	1.23268	4.34403e-10
Krt6a	1.24724	7.59878e-10
Echdc1	1.26572	3.82157e-09
Scd3	1.61344	3.82157e-09
Hsd17b12	1.12205	6.70961e-09
Krt27	1.09802	1.58922e-08
Scd1	1.04904	1.72624e-08
S100a3	1.15993	2.22971e-08
Slc27a4	1.10581	2.93787e-08
Mgll	1.11403	3.00615e-08
Cyp51	1.12147	1.07502e-07
Mgst1	1.10334	2.78177e-07
Elovl5	1.13975	2.95217e-07
Psapl1	0.972788	4.70075e-07
Krt75	1.09489	4.70075e-07
Krt26	1.26895	5.47674e-07
Krtap4-1	1.08945	7.08845e-07
Sprr1a	0.954408	2.30405e-06
Ly6g6c	0.986231	3.25944e-06
Fasn	0.912575	3.54702e-06
Krt71	0.90029	3.59844e-06
Dlx3	1.00065	4.57455e-06
Fabp5	0.856769	5.29913e-06
Sdc1	0.951822	5.54707e-06
Pkp3	0.963693	5.90449e-06
Krt25	0.788152	8.7511e-05
Krt73	0.854638	9.74151e-05
Sox9	0.873266	0.000104769
Apoc1	0.856384	0.000127155
Cdh1	0.875216	0.000130944
Epcam	0.841404	0.000314429
Krt15	0.727027	0.000357297
Sptssa	0.767588	0.000407383
Krt28	0.786734	0.000565069
Lgals7	0.720365	0.000623161
Ucp2	0.701103	0.000795123
Ccnd1	0.770228	0.00109234
Fxyd3	0.750671	0.00111639
Sdr16c5	0.722922	0.00126673
Slc25a5	0.719935	0.0014548
Anxa8	0.676695	0.00224035
Sfn	0.647573	0.00225143
Hmgcs1	0.869689	0.00236546
Crip2	0.675554	0.00239275
Scp2	0.681113	0.00270026
Slc44a1	0.710336	0.00301066
Hspa1b	0.677625	0.00316413
Trim29	0.618695	0.00346433
Gm49425	0.657146	0.00350003
Krt80	0.708063	0.0037546
S100a14	0.632688	0.00379978
Krt14	0.619155	0.00380458
Gjb2	0.696927	0.0053135
Gja1	0.612681	0.0058325
Ddr1	0.678554	0.00642097
Evpl	0.706205	0.00780861
Rtn3	0.685522	0.00782755
Jup	0.558442	0.0129441
Gm49980	0.596203	0.0156243
Cstb	0.604037	0.01695
Sgpp1	0.607116	0.0171915
Capns2	0.638033	0.0196803
Tuba1c	0.580318	0.0197239
Cldn1	0.59086	0.0210091
Srsf3	0.555623	0.0225341
Pkp1	0.544337	0.0231502
St14	0.600659	0.0252809
Serpinb5	0.580255	0.025446
H2afj	0.584012	0.0283523
Dsp	0.513342	0.0302695
Perp	0.508928	0.0319448
Afdn	0.569646	0.0323565
Lypd5	0.638177	0.0370752
Stmn1	0.528283	0.0374855
S100a16	0.495648	0.0385609
Ptprf	0.555812	0.0450086
Actn4	0.513652	0.0471522
Tmbim6	0.500609	0.0472746
Fdps	0.552133	0.048489
Tubb4b	0.515281	0.0509075
Lypd3	0.577043	0.052134
Nfib	0.524092	0.0536548
Cd9	0.491133	0.0541429
Ctnnb1	0.482897	0.0568406
Hr	0.541497	0.0575855
Reep5	0.499416	0.0585838
Rnf167	0.517499	0.0588438
Bcam	0.522058	0.0600112
Tmem109	0.489816	0.0600112
Cdkn1a	0.523747	0.0624176
Id3	0.506	0.0640199
Gata3	0.507754	0.0640936
Hnrnpab	0.481535	0.0640936
Emp2	0.490892	0.0642275
Sppl3	0.492634	0.064255
Eif4a1	0.460294	0.064255
Ezr	0.582441	0.0647703
Sfpq	0.528868	0.0667181
Sbsn	0.529716	0.0709215
Gm47283	0.483916	0.0715124
Sun2	0.524142	0.0720145
Sdc4	0.469223	0.0743221
Dnaja1	0.487708	0.0801113
Acly	0.50806	0.0824051
Celsr2	0.506761	0.0831964
Cux1	0.504772	0.084112
Dsg1a	0.518461	0.0842532
Hspb1	0.450819	0.0891121
Hspa1a	0.497856	0.089767
Klk7	0.539676	0.0901915
Krt5	0.444794	0.0948543

## Sheet: Muscle
FeatureName	Muscle Log2 Fold Change	Muscle P-Value
Trdn	4.73171	3.25261e-75
Cox8b	2.64421	6.45638e-29
Tpm2	2.49921	6.99449e-29
Ttn	2.4435	5.72873e-27
Atp2a1	2.22317	1.44498e-24
Car3	2.32975	1.77846e-23
Slc25a4	2.26328	1.77846e-23
Trim63	3.03675	2.82005e-23
Tnnc2	2.17821	5.24669e-23
Cox7a1	2.62743	6.05303e-23
Mybpc1	2.83542	9.95454e-23
Nrap	2.70011	1.09235e-22
Myh4	2.13237	1.57461e-22
Atp1a2	2.59107	1.75114e-22
Mb	2.56571	8.0232e-22
Pgam2	2.14519	1.07887e-21
Ndrg2	2.40063	1.07887e-21
Actn3	2.14168	1.07887e-21
Tnni2	2.0913	1.38137e-21
Nexn	2.93726	1.47342e-21
Tcap	2.09697	1.8076e-21
Neb	2.20102	6.96982e-21
Des	2.24014	7.15253e-21
Ampd1	2.68938	1.77103e-20
Tnnt3	1.99787	2.83961e-20
Rpl3l	2.48935	1.14496e-19
Gapdh	1.99845	6.85364e-19
Myot	2.47864	1.18505e-18
Hrc	2.254	3.86663e-18
Cox6a2	1.99153	4.74996e-18
mt-Co1	1.92121	4.74996e-18
Eno3	1.91477	1.19044e-17
Myl1	1.91462	1.38511e-17
mt-Nd4l	2.32395	1.4716e-17
Hba-a1	3.58848	1.8393e-17
Cmya5	2.3826	3.32065e-17
Pde4dip	2.10896	7.11023e-17
Apobec2	2.56703	7.78661e-17
Myh1	2.17999	8.80319e-17
Adssl1	2.06748	3.77497e-16
Myoz1	1.95087	5.45185e-16
mt-Atp8	2.38504	5.76693e-16
Rtn2	1.92089	6.72587e-15
mt-Nd2	1.7077	2.91653e-14
Ckm	1.6839	3.28489e-14
Chchd10	1.85834	3.83674e-14
Casq1	1.7482	5.98106e-14
Xirp2	2.06406	9.1395e-14
Ryr1	1.82015	1.25859e-13
Hspb6	1.99801	1.75205e-13
Hbb-bs	3.05228	4.67596e-13
mt-Nd1	1.63628	4.75046e-13
Tmem38a	1.81759	5.15852e-13
Mybpc2	1.71169	5.27888e-13
mt-Nd5	1.75578	5.27888e-13
Eef1a2	1.75597	5.73327e-13
Mylpf	1.61401	6.27353e-13
Malat1	2.08878	6.85251e-13
Slc2a4	2.12063	8.79597e-13
Pvalb	1.60815	1.10005e-12
Fhl1	1.98018	1.1802e-12
Hbb-bt	3.11897	1.41382e-12
Hjv	1.9897	1.6293e-12
Obscn	2.06398	1.63923e-12
Myom2	2.04166	1.70231e-12
Ccng1	1.94898	2.58461e-12
Atp5k	1.6807	2.67294e-12
Actn2	2.16066	2.67294e-12
Ckmt2	1.93011	3.18092e-12
mt-Nd3	1.58264	5.13127e-12
mt-Cytb	1.5648	6.09118e-12
Jph2	2.25517	6.20269e-12
Jsrp1	1.82956	1.19743e-11
Ldb3	1.61741	1.44264e-11
3425401B19Rik	2.14863	1.67131e-11
mt-Co2	1.523	2.07336e-11
Cacna1s	1.83591	2.19024e-11
Ndufb1-ps	1.73374	2.22136e-11
Hba-a2	2.37816	3.13651e-11
Sypl2	1.85945	6.53672e-11
Ankrd23	1.64292	7.54928e-11
Pygm	1.50505	8.77558e-11
Pdk2	2.02378	1.08762e-10
Aldoa	1.45922	1.69169e-10
Klhl41	1.83281	1.85713e-10
Fhl3	1.7134	1.93791e-10
mt-Nd4	1.44922	2.02971e-10
Ndufa13	1.58106	2.15253e-10
Acta1	1.43965	2.25242e-10
Tpm1	1.45395	2.25242e-10
Cox5a	1.5734	2.32145e-10
Trim54	1.877	3.48105e-10
Phkg1	2.3536	3.99052e-10
Ptp4a3	1.68816	6.80672e-10
Klhl31	1.80804	1.20748e-09
Atp5mpl	1.50081	1.25293e-09
Synm	1.86159	1.6876e-09
Myh2	2.19479	2.21859e-09
Uqcrq	1.46039	2.81684e-09
Pfkm	1.40316	3.57728e-09
Mlf1	1.965	3.59543e-09
Fitm1	1.73682	3.65765e-09
Ldha	1.39625	5.26354e-09
Scn1b	1.53804	8.0827e-09
Tpi1	1.37258	8.75461e-09
Ndufa1	1.571	1.11111e-08
Ndufc1	1.42777	1.21946e-08
Myom1	1.65195	1.22175e-08
Atp5e	1.33972	1.36741e-08
Synpo2	1.69722	1.91099e-08
Pdlim3	1.61783	1.93292e-08
mt-Co3	1.28563	3.31224e-08
Srl	1.67021	3.9752e-08
Ndufa5	1.46806	6.60401e-08
Fabp3	1.73053	8.8579e-08
Ndufb9	1.37997	1.17557e-07
Art1	1.65832	1.50917e-07
Phkb	1.64752	1.76126e-07
Atp5f1	1.37286	2.28513e-07
Mef2c	1.51007	2.50188e-07
Ndufb11	1.40417	2.50188e-07
Aco2	1.4516	2.52948e-07
Smpx	1.69648	3.26002e-07
Cox7c	1.32825	3.26675e-07
Cacng1	1.63064	6.28539e-07
Ndufv3	1.40361	8.09289e-07
Atp5o	1.23476	8.7333e-07
Ndufa2	1.25764	9.71841e-07
Retnla	1.83273	1.03724e-06
Agl	1.48782	1.11228e-06
Smtnl2	1.58298	1.31693e-06
Mrpl42	1.36486	1.52673e-06
Gm42418	1.22194	2.60801e-06
Ybx1	1.29426	3.00006e-06
Lars2	1.29583	3.1292e-06
Pgm1	1.22467	3.18473e-06
H19	1.49781	3.40284e-06
Park7	1.20874	3.5802e-06
Sh3bgr	1.317	3.96029e-06
Pgk1	1.23557	4.36967e-06
Cycs	1.57893	4.82432e-06
Ndufb10	1.27694	5.04196e-06
Ndufb2	1.2653	5.05067e-06
Got1	1.50843	5.49111e-06
Mpc2	1.34006	5.96701e-06
Coq8a	1.41735	7.19659e-06
Cox5b	1.17069	7.31455e-06
Asb2	1.42611	7.31455e-06
Ndufb8	1.2503	9.23553e-06
Pkm	1.09981	9.8477e-06
Flnc	1.35286	1.1547e-05
mt-Atp6	1.05762	1.22411e-05
Atp5g1	1.15923	1.36789e-05
Uqcrb	1.24761	1.51639e-05
Atp5g3	1.14915	1.57339e-05
Tmod4	1.30453	1.66815e-05
Uqcrfs1	1.26851	2.00904e-05
Tuba4a	1.24465	2.63542e-05
Fxyd1	1.12512	2.85537e-05
Ndufb5	1.15077	3.3685e-05
Selenow	1.04917	3.41246e-05
Mylk2	1.1286	3.5485e-05
Mpc1	1.21053	4.9432e-05
Mrps21	1.2855	6.35104e-05
Ndufa6	1.0664	6.62615e-05
Vdac1	1.10235	6.75513e-05
Idh3a	1.2855	7.15531e-05
Uqcr11	1.00761	7.32376e-05
Igfbp6	1.24559	7.97915e-05
Uqcr10	1.03209	8.27045e-05
Cox7b	1.04468	9.17551e-05
Ppp3ca	1.28891	0.000104487
Ugp2	1.16614	0.000104722
Atp5j2	0.991281	0.000106814
Gpd1	1.22125	0.000114847
Cox4i1	0.974302	0.000120733
Cyc1	1.10574	0.00012395
Fth1	0.972831	0.000125442
Bin1	1.14505	0.000126019
Ndufa3	1.01611	0.000218804
Idh3g	1.14577	0.000223567
Aqp1	1.16385	0.000247324
Cfl2	1.1633	0.000286355
Vdac3	1.13609	0.000288932
Ndufa8	1.07149	0.000311689
Drap1	1.02389	0.000342152
Ndufs5	1.06214	0.000371011
Uqcrc1	0.975293	0.000398457
Atp5j	0.948025	0.000399193
Nfic	1.09638	0.000594703
Mdh2	0.890353	0.000650793
Ndufa12	0.971476	0.000691479
Ndufa4	0.863212	0.000850615
Nudt4	1.07201	0.000886534
Ndufv2	1.04595	0.000899675
Sar1b	0.979276	0.000903076
Uqcc2	0.938622	0.000939498
Cox6c	0.84113	0.00111547
Ndufb4	0.982071	0.00114339
Coq10a	1.36879	0.0015178
Ndufs3	0.998013	0.00171961
Lpl	0.978113	0.0020749
Cox6b1	0.837426	0.00229469
Ndufa11	0.879422	0.00271056
Itm2a	0.95679	0.00273131
Kif1b	0.966535	0.0027637
Sdha	0.925172	0.00283279
Ak1	0.828646	0.00301381
Tle5	0.995673	0.00301381
Ndufs7	0.884641	0.00314136
Clec3b	1.02897	0.00324982
C3	1.39884	0.00360069
Ndufb6	0.97225	0.00382058
Ptp4a2	0.858224	0.0040597
Mylk4	0.830903	0.00425171
Gnas	0.786804	0.00497158
Pdlim7	0.82031	0.00536746
Pink1	0.837972	0.00547906
Atp5h	0.810386	0.00580503
Ndufab1	0.893098	0.0062269
Cryab	0.814413	0.00645779
Atp5md	0.781934	0.00646138
Atp5l	0.72853	0.00648572
Ndufs6	0.783734	0.00694465
Cdc34	0.884611	0.007291
Gpi1	0.848266	0.00867027
Ndufs8	0.838052	0.0105513
Ogdh	0.817261	0.0106015
Sdhb	0.823912	0.0106348
Nenf	0.951871	0.010778
Mrpl51	0.832276	0.0123768
Csde1	0.720873	0.0129995
Uqcrh	0.703425	0.0137966
Serpinb6a	0.710608	0.0165389
Atp5c1	0.718977	0.0193719
Etfb	0.721528	0.0244182
Pi16	0.847521	0.0264808
Atp5d	0.639456	0.0269595
Mdh1	0.705006	0.0335864
Mgp	0.750823	0.0341624
Ndufb7	0.629045	0.0428166
Ybx3	0.569983	0.0459589
Rtn4	0.580973	0.0504888
Phlda3	0.670599	0.0510535
Atp5a1	0.539522	0.0569575
Ftl1	0.583301	0.0599558
Selenop	0.647256	0.0627916
Atp5b	0.516203	0.0666162
Ndufa7	0.620375	0.0704096
Cops9	0.58083	0.0855184
Actc1	0.589588	0.0871834
Cox7a2	0.563029	0.0979207
Eif1	0.498995	0.0980743

## Sheet: Epithelia
FeatureName	Epithelia Log2 Fold Change	Epithelia P-Value
Clca3a2	3.0842	2.63787e-22
Krt1	2.73856	1.8909e-19
Krt10	2.76328	1.3481e-18
Stfa3	3.52361	5.0568e-18
Krtdap	2.64138	7.84288e-17
Flg2	2.8495	1.96352e-16
Lor	2.68792	2.16678e-16
Lce1m	2.65996	1.09477e-15
Fcgbp	2.57498	3.06249e-15
Krt77	2.26579	2.10158e-14
Serpinb2	2.75256	1.62127e-13
Hrnr	2.97874	2.64292e-13
Gltp	2.15943	4.45237e-13
Calm4	3.10282	2.22885e-12
2310050C09Rik	2.67897	2.58648e-12
Crct1	2.33867	2.6986e-12
Hal	2.3531	2.6986e-12
Asprv1	2.6062	7.19182e-12
Wfdc21	2.71934	8.29474e-12
Gm94	3.13393	6.09546e-11
Dmkn	1.91675	1.57421e-10
Dapl1	1.99775	1.87602e-09
Sbsn	1.91429	2.44799e-09
Ly6d	1.77875	3.0273e-09
Fam25c	2.18494	3.14131e-09
Csta1	2.71507	4.86991e-09
Pof1b	2.1187	4.86991e-09
Rora	2.12513	1.42163e-08
Dsg1a	1.82207	1.45101e-08
Lce1a1	2.65347	1.51977e-08
Lce1a2	2.68069	1.90679e-08
Lce1c	2.38477	2.66536e-08
Krt5	1.67466	3.51746e-08
Klk8	2.32963	5.23006e-08
Spink5	1.91084	1.73938e-07
Klk7	1.80635	1.74637e-07
Chit1	2.24769	2.45162e-07
Ppl	1.75321	4.17564e-07
Kprp	3.11273	6.24123e-07
Pla2g2f	1.8792	1.24781e-06
Lce1b	2.30495	1.58284e-06
Cdsn	1.99775	1.58284e-06
Nt5c3	1.85209	2.75018e-06
Flg	3.07927	2.75704e-06
Lce1l	2.11704	3.75715e-06
Nccrp1	2.46532	5.42788e-06
Cd109	1.79087	6.24672e-06
Krt80	1.50332	2.00416e-05
Acpp	1.72436	2.09365e-05
Lce1e	2.37862	3.55256e-05
Ctnnbip1	2.01786	3.55256e-05
Rnf227	2.04812	4.77728e-05
Lce1d	2.54089	5.45242e-05
Klf4	1.46712	5.45242e-05
Krt14	1.34308	5.45626e-05
Klf5	1.4656	7.02404e-05
Tmem45a	1.52228	8.19463e-05
Susd2	1.87384	0.000139496
Col17a1	1.3124	0.000139496
Lce1f	2.80347	0.000151998
Igfbp3	1.43466	0.000299904
Anxa8	1.26453	0.00032382
Perp	1.19706	0.000329596
Dsc3	1.3154	0.000575197
Ide	1.38691	0.00082181
Tns4	1.34935	0.00106006
Ecm1	1.52587	0.00107133
Krt23	1.39131	0.00125949
Lce1g	2.66259	0.00241403
Elovl1	1.30556	0.00258935
Lypd5	1.30925	0.00262688
Krt15	1.09916	0.00266202
Gabarapl2	1.32158	0.00299432
Pim1	1.36683	0.00309432
Lce1k	2.78565	0.00405183
Itm2b	1.01423	0.00580229
Ahnak2	1.24391	0.00591856
2310046K23Rik	1.30487	0.00616907
Ly6g6c	1.12956	0.00729884
Anxa7	1.17832	0.00846995
Lce1i	2.13768	0.00866813
Atp1b3	1.05235	0.0120494
Blmh	1.21055	0.0141504
Dsp	0.957523	0.0153933
Dst	1.19302	0.0158254
Itpr3	1.17147	0.0161745
Csnk2a2	1.1511	0.0181839
Rpl10	1.07171	0.0200375
Pkp1	0.958044	0.0235276
Anxa1	1.01733	0.0236382
Esrp1	1.07271	0.0276318
Gata3	0.995099	0.0277599
Tacstd2	1.04489	0.0297974
Rps18	0.883754	0.0336225
Rpl21	0.88962	0.0345888
Capns2	1.04135	0.0365077
Lgals3	0.941351	0.0377532
Tgfbi	1.02098	0.0423272
Lgals7	0.941742	0.0431498
Eif5	1.16705	0.0488407
Zfand6	1.05769	0.0504243
Rpl26	0.873987	0.0558562
Clic1	1.03449	0.0613809
Anxa2	0.828776	0.0628787
Fam129b	1.00212	0.0672425
Serpinb5	0.913843	0.0710939
Slc38a2	0.914469	0.0851079
Zfp706	0.913701	0.0866301
Mapk13	1.37752	0.0867499
Ubl3	1.13029	0.0872225
Ets2	1.02632	0.0884023

## Sheet: Cluster 1
FeatureName	Cluster 1 Log2 Fold Change	Cluster 1 P-Value
Thbs2	2.01757	2.16761e-15
Postn	1.84095	1.50105e-14
Bgn	1.70332	6.62542e-14
Megf6	1.96176	2.81e-13
Aspn	1.79792	4.52317e-13
Cd74	1.6842	7.27657e-13
C1qtnf3	1.83923	8.91507e-12
Ccl5	3.52091	2.7226e-11
Lsp1	1.69935	3.56082e-11
Col5a2	1.56526	3.74739e-11
Cthrc1	1.77686	4.64801e-11
Mmp23	1.7783	7.23656e-11
H2-Eb1	1.49517	1.03793e-10
Lyz2	1.51731	2.10427e-10
Mfap4	1.47015	4.83175e-10
Col3a1	1.42921	1.00904e-09
Igfbp2	1.95146	1.95979e-09
Ctss	1.64694	2.93121e-09
Dpt	1.5128	6.29606e-09
Sparc	1.3081	1.05944e-08
Fbln2	1.4344	1.38108e-08
Col6a2	1.31974	1.45871e-08
H2-Ab1	1.30299	1.89483e-08
Fstl1	1.35534	2.2619e-08
Laptm5	1.50668	3.66007e-08
H2-Aa	1.33065	3.66007e-08
C1qc	1.52551	4.85639e-08
Mfge8	1.41096	5.19643e-08
Fn1	1.35638	7.41712e-08
Fcer1g	1.51445	1.3367e-07
Cpxm1	1.4247	1.3367e-07
C1qb	1.40202	1.39543e-07
Loxl1	1.54191	2.1151e-07
Col14a1	1.31663	2.35352e-07
Col5a1	1.21139	2.69628e-07
Mfap2	1.37613	3.76536e-07
C1qa	1.332	4.07789e-07
Col6a3	1.24664	5.45144e-07
Fxyd5	1.38858	5.50992e-07
Vim	1.22244	1.19338e-06
Nbl1	1.36749	1.19338e-06
Lox	1.31753	1.7156e-06
Ccl21a	1.3719	1.80853e-06
Serpinf1	1.17478	2.41063e-06
Coro1a	1.3584	2.4224e-06
Col6a1	1.13198	2.89702e-06
Fbn1	1.16201	5.14045e-06
S100a4	1.21359	5.69464e-06
Tmsb10	1.05548	1.76996e-05
Cdh11	1.2159	2.11285e-05
Col12a1	1.1913	2.15141e-05
Mmp2	1.0836	2.3875e-05
Ftl1	1.10514	2.58525e-05
Ppic	1.11836	3.92464e-05
Col1a2	1.00206	5.47025e-05
Rcn3	1.06699	5.47025e-05
Col1a1	0.984178	7.49605e-05
Aebp1	1.49956	0.00012349
Ccl8	1.12214	0.000129413
Pcolce	1.02932	0.000155226
Lgals1	0.998914	0.000159033
Serpinh1	0.96778	0.000172335
Selenom	1.09877	0.000186006
Grn	0.969078	0.00019812
Meg3	1.0262	0.000231095
Hexa	1.08203	0.000264639
Lum	1.07655	0.000303729
Bmp1	1.00996	0.000418735
Hspg2	0.919587	0.000458009
Cd248	1.08253	0.0004776
Psap	0.900514	0.000592966
Marcks	0.964883	0.000762422
Ctsz	1.0038	0.00108559
H19	1.11943	0.0013401
Fkbp9	0.974595	0.00151433
C1qtnf6	0.957087	0.00151433
Tapbp	0.913708	0.00151433
Thy1	0.972829	0.00170831
Cpe	0.878696	0.00304183
Crip1	0.833205	0.00365878
Npc2	0.854522	0.0039023
Lrrc15	0.950145	0.00405503
Col7a1	0.997109	0.00449549
Adamts2	0.882189	0.00564625
Timp2	0.859418	0.00774306
Ly6e	0.799594	0.00780304
Mcrip1	0.834056	0.00820905
Sh3bgrl3	0.82931	0.00940588
Tmsb4x	0.75317	0.0100014
Cd63	0.783139	0.01606
Gpx3	0.714823	0.0250503
Ccdc80	0.739424	0.0273849
Tnc	0.777303	0.0297566
H2-D1	0.660429	0.0365724
B2m	0.67392	0.0383049
Ctsk	0.715724	0.0427983
Arhgdib	0.752108	0.0476251
Itm2a	0.764361	0.0480905
Mgp	0.7834	0.0481998
Itgb1	0.705574	0.0519101
Col16a1	0.650843	0.0569822
Lrp1	0.73825	0.0607537
Calu	0.633356	0.0803028
Apod	0.731456	0.0882408
Ppib	0.620823	0.0884387
Txndc5	0.69104	0.0896165
Eln	0.625473	0.0899008
Tuba1a	0.63593	0.091854
Ctsb	0.642232	0.0942353
Scand1	0.683629	0.0980909

## Sheet: Cluster 2
FeatureName	Cluster 2 Log2 Fold Change	Cluster 2 P-Value
Krt10	2.66943	5.05321e-35
Krt1	2.5784	5.05321e-35
Fcgbp	2.78766	7.20959e-32
Clca3a2	2.71505	1.3399e-29
Krtdap	2.37387	3.41099e-26
Krt77	2.06717	1.36828e-25
Lor	2.17886	1.66581e-21
Flg2	2.35716	1.66581e-21
Lce1m	2.1052	7.19925e-20
Gltp	1.91009	7.19925e-20
Ly6d	1.80688	8.23015e-20
Sbsn	1.90903	1.14951e-19
Dapl1	1.95888	1.70542e-18
Hal	2.07926	3.23784e-18
Calm4	2.62584	9.21659e-17
Dmkn	1.62284	2.15987e-15
Gm94	2.74226	1.90335e-14
Hrnr	2.32547	2.25264e-14
Anxa8	1.51182	2.36246e-14
Asprv1	1.98206	1.79711e-13
Ly6g6c	1.54	2.4773e-13
2310050C09Rik	2.00065	4.18929e-13
Krt14	1.39473	5.57779e-13
Klk7	1.6361	5.78281e-13
Krt5	1.40077	8.89626e-13
Crct1	1.67644	1.79665e-12
Rarres1	1.67609	3.27615e-11
Fam25c	1.68952	3.81575e-11
Dsg1a	1.41548	1.55202e-10
Lce1a2	2.08742	3.34097e-10
Lce1b	1.95502	6.15333e-10
Paqr7	1.35702	7.39206e-10
Cst6	1.31337	1.7368e-09
Spink5	1.47416	2.41532e-09
Klf5	1.35376	2.57188e-09
Sdr16c6	1.34708	3.44934e-09
Lce1c	1.75864	5.88922e-09
Ppl	1.37262	6.88487e-09
Krt80	1.2897	6.91244e-09
Lce1a1	1.90578	1.39506e-08
Hacd2	1.3367	1.46822e-08
Psapl1	1.1674	1.83202e-08
Elovl4	1.20782	3.9565e-08
Serpina3b	1.34233	4.17667e-08
Serpina3j	1.30986	4.35977e-08
Tmem45a	1.31635	5.07496e-08
Krt15	1.11326	8.69516e-08
Flg	2.53696	1.43456e-07
Defb8	2.13315	1.85845e-07
Fa2h	1.13259	3.01512e-07
Echdc1	1.17868	4.72651e-07
Tgfbi	1.18473	4.72651e-07
Sptssa	1.10158	4.73975e-07
Msmo1	1.10749	8.59152e-07
Cdsn	1.40484	1.1138e-06
Cers4	1.26842	2.2164e-06
Mgll	1.03818	4.50015e-06
Capns2	1.09578	6.78382e-06
Hsd17b12	0.986742	9.16658e-06
Krt79	0.973488	9.39868e-06
Elovl6	0.988058	1.17958e-05
Lce1l	1.41651	1.2156e-05
Col17a1	0.97593	1.60389e-05
Kprp	2.02656	2.13562e-05
Atp1b3	0.9761	2.20364e-05
Klf4	1.03524	2.42393e-05
Lgals7	0.942336	2.94828e-05
Sdr16c5	0.952657	4.20348e-05
Perp	0.88935	5.01144e-05
Dsc3	0.98916	5.28189e-05
Itm2b	0.87875	5.39504e-05
Scd1	0.886587	7.99877e-05
Elovl5	0.998974	8.95752e-05
Cyp51	0.950347	0.000109574
Apoc1	0.945772	0.000121841
Dhcr24	0.874813	0.000124046
Pkp1	0.860455	0.000145631
Fxyd3	0.911994	0.00020855
Scd3	1.12968	0.000285713
Mgst1	0.89614	0.000486857
Dsp	0.783671	0.000673986
Slc27a4	0.819451	0.000844637
Crip2	0.80445	0.000877139
Trim29	0.76241	0.00112679
Anxa2	0.75887	0.00118631
Sdc1	0.817168	0.00123561
Jup	0.751936	0.00124851
Cdh1	0.843775	0.00138874
Sgpp1	0.811345	0.00158425
Tacstd2	0.844736	0.00170056
Rtn3	0.821675	0.00242211
S100a14	0.718392	0.00323216
Dstn	0.731071	0.00379312
Lgals3	0.729964	0.00409142
B2m	0.685679	0.004755
Dst	0.83509	0.00487989
Cebpa	0.771643	0.00650439
Anxa1	0.726543	0.00701612
Hspa1b	0.688666	0.010808
Zfand6	0.768461	0.0126755
Serpinb5	0.683318	0.0142827
Cd9	0.637443	0.0148012
Sdc4	0.636371	0.0159135
Fasn	0.633281	0.0186837
Fabp5	0.603135	0.0233011
Acly	0.660951	0.0249734
Scp2	0.616835	0.0310153
Rps18	0.582574	0.0320238
Arrdc3	0.629775	0.0320795
Hspb1	0.584715	0.0340465
Gata3	0.603596	0.0434664
Rpl39	0.547896	0.0462687
Btg1	0.55029	0.0504516
Cisd1	0.628362	0.0509281
Zfp36l2	0.561659	0.0544653
Emp1	0.577682	0.0661742
S100a11	0.518848	0.0753407
H2afj	0.564451	0.088695

## Sheet: Cluster 3
FeatureName	Cluster 3 Log2 Fold Change	Cluster 3 P-Value
Trdn	4.45056	4.5309e-65
Cox8b	2.56732	8.87016e-26
Tpm2	2.40714	7.29199e-25
Ttn	2.38411	5.29862e-24
Atp2a1	2.14812	4.92794e-21
Cox7a1	2.54981	1.85264e-20
Slc25a4	2.18491	2.82821e-20
Car3	2.23026	3.77822e-20
Tnnc2	2.11822	4.29008e-20
Nrap	2.57882	4.37854e-20
Nexn	2.88111	5.77275e-20
Trim63	2.83688	5.90113e-20
Myh4	2.08499	8.26489e-20
Mybpc1	2.66655	9.2519e-20
Mb	2.45634	1.41941e-19
Ndrg2	2.32284	3.08461e-19
Pgam2	2.08651	6.4409e-19
Tnni2	2.03358	8.12385e-19
Actn3	2.06609	1.2235e-18
Neb	2.14621	1.4573e-18
Tcap	2.02271	2.14486e-18
Ampd1	2.56294	3.47927e-18
Rpl3l	2.39907	1.61697e-17
Atp1a2	2.31533	2.23941e-17
Des	2.1126	2.26149e-17
Tnnt3	1.92189	3.51816e-17
Apobec2	2.55637	1.05835e-16
Gapdh	1.94908	1.26671e-16
Cox6a2	1.97562	1.32149e-16
mt-Co1	1.90249	2.57939e-16
mt-Nd4l	2.28919	3.78088e-16
Hrc	2.15486	4.32955e-16
Hba-a1	3.47418	4.39035e-16
Myot	2.32237	6.4795e-16
Eno3	1.88864	6.50519e-16
Cmya5	2.30839	7.60223e-16
mt-Atp8	2.42223	7.75545e-16
Myl1	1.84462	4.55368e-15
Pde4dip	2.01416	1.0101e-14
Adssl1	1.99637	4.28971e-14
Myoz1	1.88681	6.0111e-14
mt-Nd2	1.6767	1.36227e-12
Rtn2	1.82033	1.80694e-12
Chchd10	1.80702	1.80694e-12
mt-Nd5	1.76628	2.88832e-12
Xirp2	1.998	2.92354e-12
Hbb-bs	2.97033	3.25717e-12
Ckm	1.62578	4.25844e-12
Hbb-bt	3.08408	5.16942e-12
Slc2a4	2.09014	5.26072e-12
Ryr1	1.76036	6.50879e-12
mt-Nd1	1.61965	9.89301e-12
Casq1	1.67008	9.89813e-12
Mybpc2	1.67845	1.20363e-11
Malat1	2.01017	1.34078e-11
Hspb6	1.88796	1.43337e-11
Obscn	2.00686	1.47595e-11
Ccng1	1.93899	1.67081e-11
Hjv	1.9585	1.70039e-11
Tmem38a	1.7608	2.16133e-11
Mylpf	1.57302	3.04602e-11
Ckmt2	1.8875	4.31357e-11
Myom2	1.94693	6.22224e-11
Actn2	2.06419	7.4069e-11
mt-Cytb	1.55871	7.40771e-11
Atp5k	1.63381	7.80431e-11
mt-Nd3	1.56213	9.50608e-11
Ndufb1-ps	1.74017	1.08582e-10
Pvalb	1.53282	1.5345e-10
Cacna1s	1.79062	2.38166e-10
3425401B19Rik	2.05665	2.46783e-10
Eef1a2	1.6201	2.77923e-10
Ldb3	1.58007	2.78037e-10
mt-Co2	1.49918	4.08562e-10
Hba-a2	2.28328	4.3842e-10
Jsrp1	1.75235	4.38883e-10
Fhl1	1.78539	7.78682e-10
Ndufa13	1.58692	1.17301e-09
Ankrd23	1.59886	1.33645e-09
Cox5a	1.54982	2.39728e-09
Pygm	1.46057	2.66432e-09
Pdk2	1.91182	2.953e-09
Klhl31	1.78699	3.37059e-09
Aldoa	1.42362	3.85832e-09
mt-Nd4	1.41762	4.40991e-09
Tpm1	1.40611	7.47072e-09
Acta1	1.39079	8.1147e-09
Uqcrq	1.4664	1.04362e-08
Fhl3	1.61582	1.10074e-08
Ptp4a3	1.61497	1.2977e-08
Synm	1.82345	1.33298e-08
Trim54	1.77166	1.41385e-08
Myh2	2.07247	1.53745e-08
Klhl41	1.69969	1.58084e-08
Sypl2	1.69132	1.58084e-08
Ndufa1	1.58629	2.77542e-08
Myh1	1.7018	3.72484e-08
Atp5mpl	1.42522	5.03046e-08
Synpo2	1.68265	5.3053e-08
Myom1	1.61723	5.56342e-08
Ndufc1	1.42201	5.78164e-08
Ldha	1.35943	7.11123e-08
Fabp3	1.73837	7.30889e-08
Fitm1	1.63847	7.77896e-08
Mlf1	1.82946	8.14038e-08
Retnla	1.98458	8.79683e-08
Ndufa5	1.49352	1.09597e-07
Scn1b	1.47402	1.14207e-07
Tpi1	1.33332	1.28791e-07
Srl	1.62532	1.58611e-07
Pfkm	1.32002	1.72142e-07
Atp5e	1.29554	2.35451e-07
Pdlim3	1.52543	3.26734e-07
mt-Co3	1.24396	5.26764e-07
Atp5f1	1.38483	5.67537e-07
Ndufb9	1.34121	8.24978e-07
Ndufv3	1.42123	1.25662e-06
Smtnl2	1.58706	1.48173e-06
Cox7c	1.30623	1.76017e-06
Art1	1.5835	1.9918e-06
Coq8a	1.49574	2.21353e-06
Agl	1.47696	2.22997e-06
Mef2c	1.43816	2.24245e-06
Cycs	1.63654	2.55746e-06
Lars2	1.33137	2.68473e-06
Aco2	1.38115	2.96508e-06
Ndufa2	1.2531	3.00072e-06
Ndufb11	1.33597	3.04964e-06
Atp5o	1.21074	4.49594e-06
Mrpl42	1.33662	7.51352e-06
Sh3bgr	1.31204	8.23496e-06
Smpx	1.51019	9.90418e-06
Ndufb2	1.25859	1.32291e-05
Ybx1	1.25384	1.50035e-05
Gm42418	1.23508	1.62282e-05
Pgk1	1.20934	1.67047e-05
Pgm1	1.18725	1.75529e-05
Mpc2	1.3039	2.09519e-05
Asb2	1.40801	2.20004e-05
Park7	1.15336	2.74776e-05
Cox5b	1.14842	2.8151e-05
Ndufb10	1.22978	2.96503e-05
Uqcrb	1.24763	3.02969e-05
Atp5g1	1.15973	3.27827e-05
Pkm	1.09953	3.50439e-05
mt-Atp6	1.04875	4.43471e-05
Ndufb8	1.18972	5.79168e-05
Tuba4a	1.23275	6.372e-05
H19	1.33196	7.31553e-05
Atp5g3	1.10835	7.94557e-05
Flnc	1.26934	8.31676e-05
Zfp106	1.2919	0.000113548
Ndufa6	1.07548	0.000114206
Uqcrfs1	1.20667	0.000119775
Selenow	1.02159	0.000131581
Mylk2	1.09022	0.000143187
Ndufb5	1.10822	0.000150154
Bin1	1.16275	0.000178941
Uqcr10	1.02274	0.000201288
Uqcr11	0.994231	0.000215774
Tmod4	1.17984	0.000216689
Mrps21	1.24076	0.000226875
Cox7b	1.03156	0.000228102
Vdac1	1.06892	0.00024653
Gpd1	1.19719	0.000268804
Mpc1	1.13961	0.000293111
Idh3a	1.22161	0.000309359
Fxyd1	1.03273	0.000319032
Cyc1	1.06892	0.000391701
Cox4i1	0.951239	0.000409138
Ppp3ca	1.21182	0.000443818
Ndufa3	1.01287	0.000446979
Vdac3	1.13229	0.000453677
Idh3g	1.13694	0.000453978
Ugp2	1.10299	0.000457672
Atp5j2	0.948021	0.000482014
Ndufa8	1.08116	0.000493242
Fth1	0.940659	0.000505047
Atp5j	0.953448	0.000679491
Igfbp6	1.12263	0.000710685
Ndufs5	1.04576	0.000806475
Uqcc2	0.974523	0.000911521
Ndufv2	1.07353	0.00097382
Coq10a	1.37735	0.00113766
Nfic	1.06261	0.00136796
Ndufb4	0.993374	0.00146235
Drap1	0.959379	0.00146235
Ndufs3	1.03971	0.00154829
Ndufa12	0.935973	0.00210814
Ndufa4	0.84329	0.00212717
Uqcrc1	0.901056	0.00216466
Cox6c	0.826037	0.00255752
Mdh2	0.841019	0.0025884
Sar1b	0.911881	0.0036296
C3	1.38657	0.00387471
Ak1	0.838945	0.00406615
Ndufb6	0.987327	0.00409387
Cox6b1	0.821241	0.00475996
Ndufs7	0.870813	0.00546037
Tle5	0.955583	0.00549598
Sdha	0.888946	0.00602829
Sdhb	0.897676	0.00607819
Ndufab1	0.914854	0.00609907
Gnas	0.797503	0.00644064
Ndufs6	0.817963	0.00652941
Atp5h	0.826068	0.00676498
Ndufa11	0.837141	0.00704221
Cryab	0.83052	0.00735067
Mylk4	0.809263	0.00811806
Ndufs8	0.880106	0.00833841
Kif1b	0.892727	0.00863004
Ptp4a2	0.812195	0.00952424
Lpl	0.901431	0.00996979
Cdc34	0.877107	0.0103756
Itm2a	0.872716	0.0103993
Atp5l	0.720073	0.0111865
Pdlim7	0.786743	0.0113169
Gpi1	0.834755	0.0123928
Pink1	0.795906	0.0124258
Ogdh	0.83153	0.0124569
Clec3b	0.886061	0.0144015
Csde1	0.727484	0.0171974
Uqcrh	0.703505	0.0196088
Atp5c1	0.74001	0.0201188
Atp5md	0.708693	0.0214619
Mrpl51	0.77511	0.0266055
Etfb	0.721002	0.0314186
Serpinb6a	0.642503	0.0437337
Atp5d	0.613609	0.0450268
Phlda3	0.700949	0.04591
Mdh1	0.68872	0.0496613
Ndufb7	0.623641	0.0567713
Atp5a1	0.522622	0.0845179
Ftl1	0.566723	0.0847619
Pi16	0.678352	0.0865311
Ybx3	0.523296	0.0909544
Rtn4	0.537486	0.0924281

## Sheet: Cluster 4
FeatureName	Cluster 4 Log2 Fold Change	Cluster 4 P-Value
Bc1	2.08654	1.0054e-13
Pi16	1.64844	2.35351e-07
Gm42418	1.4209	2.35351e-07
Loxl2	1.37855	0.000101299
Clec3b	1.32019	0.000173583
Lars2	1.1753	0.000201817
Myh1	1.27202	0.000744271
Cfd	0.905661	0.0548131
Atp1a2	0.986514	0.0588698
Pmp22	1.38414	0.0724504

## Sheet: Cluster 5
FeatureName	Cluster 5 Log2 Fold Change	Cluster 5 P-Value
Krt73	1.76938	1.70946e-19
Tchh	1.71552	4.65434e-19
Krt71	1.55144	5.67817e-18
Dlx3	1.67829	6.83117e-17
Krt28	1.62298	1.58187e-16
Krt27	1.48387	1.75304e-15
Krt25	1.42865	2.51106e-15
S100a3	1.53354	8.15215e-15
Gm49425	1.36053	5.13113e-13
Prr9	1.50347	4.3113e-12
Gjb2	1.41945	5.56338e-12
Mt2	1.11635	3.10912e-09
Gja1	1.11382	4.45448e-09
Krt35	1.12192	1.8798e-08
Krt75	1.2119	1.8798e-08
Krt26	1.32673	8.74297e-08
Mt1	0.980585	2.18688e-07
Stmn1	1.00746	5.10921e-07
Cnfn	1.24879	6.54314e-07
Cux1	1.03574	1.63491e-06
Dct	1.33247	1.80236e-06
Mt4	0.950811	3.14291e-06
Slc39a10	1.02425	3.77747e-06
Pmel	1.0261	3.94653e-06
Sprr1a	0.952755	4.34918e-06
Notch1	1.03899	4.34944e-06
Ppia	0.876586	9.44143e-06
Ccnd1	0.945678	2.53639e-05
Krtap4-1	0.962003	2.58398e-05
Hopx	0.951285	2.97131e-05
Tuba1b	0.788818	0.000106605
H2afz	0.807413	0.000483841
Krt17	0.747693	0.000590205
Id3	0.768021	0.000691404
St14	0.809901	0.000724858
Dbi	0.727817	0.000772427
Npm1	0.759951	0.000909888
Odc1	0.798615	0.000931501
Hnrnpa3	0.729187	0.000931852
Tubb5	0.72963	0.00102328
Slc25a5	0.74472	0.00127857
Hmgb2	0.748099	0.00146064
Sfn	0.691063	0.00151039
Rcc2	0.699495	0.00258069
Sfpq	0.736869	0.00290291
Pkp3	0.723471	0.00293309
Ranbp1	0.717526	0.00315402
Hmgb1	0.655553	0.00408764
Ran	0.672027	0.0042754
Ucp2	0.644039	0.00444978
Ctnnb1	0.645182	0.00493099
Snrpf	0.670071	0.00658069
Hnrnpab	0.628978	0.00658588
Cxcl14	0.660981	0.00748146
Snrpg	0.670354	0.00794298
Ncl	0.650177	0.00814091
Hnrnpa1	0.620638	0.00870789
Ccnd2	0.648717	0.00953715
Nme1	0.67085	0.0104872
Cct7	0.619786	0.0105412
Sun2	0.640752	0.0165738
Gm47283	0.586971	0.0182419
Scd2	0.57775	0.0217929
Srsf6	0.5988	0.0218945
Eif5a	0.578172	0.0218945
H3f3b	0.580909	0.0244796
Eif3b	0.575473	0.0264251
Krt6a	0.582595	0.0293021
Fdps	0.594323	0.029318
Gata3	0.566519	0.0313304
Anp32b	0.554738	0.0339528
Emp2	0.536455	0.0372878
Rangap1	0.576252	0.0386385
Ewsr1	0.534882	0.0429258
S100a16	0.500606	0.043639
Sf1	0.546355	0.0446387
Hnrnpu	0.51189	0.0452406
Ptma	0.471507	0.0492416
Slc44a1	0.548836	0.0502345
Hnrnpk	0.504845	0.05104
Cox6a1	0.527726	0.0529768
S100a14	0.498895	0.0549897
Cfl1	0.491831	0.0598938
Hspe1	0.523069	0.0619531
Nfib	0.518626	0.0625431
Eif4a1	0.474503	0.0636346
Serpinb5	0.517271	0.0675864
Srsf3	0.491807	0.0682539
Dnaja1	0.503418	0.0735256
Rpl5	0.463362	0.0746095
H3f3a	0.455822	0.0751243
U2af2	0.521535	0.0760254
Dynll1	0.464863	0.085789
Snrpd2	0.469401	0.0860345
Hnrnpa0	0.470429	0.0860345
Rpl23a	0.438445	0.0870154
Rps3	0.44349	0.0877496
Mrfap1	0.477851	0.0887119
Ptges3	0.48225	0.0912836
Hnrnpl	0.461496	0.0917355
