# Supplementary material for: Novel integrated multiomics analysis reveals a key role for integrin beta-like 1 in wound scarring
Source: EMBO Rep. 2024 Nov 18;26(1):122–52. doi: 10.1038/s44319-024-00322-3 (PMC11724056; doi:10.1038/s44319-024-00322-3)
Supplement: Supplementary file 12 — Dataset EV10 [file 44319_2024_322_MOESM12_ESM.xlsx]

## Sheet: Table of content
Dataset EV10. Comparison of inflammation-related gene expression at the wound site identified by Visium transcriptomics and RNA-Seq data of PU.1-/- mice.
Comparsion of bulk RNASeq and spatial sequencing result. The differential expressed genes identified from bulk RNA-Seq and Visium Wound sites were listed in this file.
Table
PU.1 KO vs Day 3	Downregulated genes at wound site of PU.1 KO mice from bulk RNASeq against the differential expressed genes of the Wound site in the Day 3 Visium slide.
PU.1 KO vs Day 7	Downregulated genes at wound site of PU.1 KO mice from bulk RNASeq against the differential expressed genes of the Wound site in the Day 7 Visium slide.
PU.1 KO vs Day 14	Downregulated genes at wound site of PU.1 KO mice from bulk RNASeq against the differential expressed genes of the Wound site in the Day 14 Visium slide.
Summary	The common genes found in all 3 samples

## Sheet: PU.1 KO vs Day 3
Downregulated genes at wound site of PU.1 KO mice		Upregulated genes at wound sites of WT mice on day 3 after injury		Common genes
Mir719		Timp1		C1qa
Ngp		Sfrp2		C1qb
Mir215		Saa3		C3
Retnlg		Pi16		Ccl6
Tyrobp		Hmox1		Cxcl2
Ccl9		Pf4		H2-Aa
Snora65		Tmsb10		H2-Ab1
C1qb		Lgmn		H2-K1
Fcgr3		S100a8		Hmox1
C1qc		Ccl6		Laptm5
Ccl3		Srgn		Lyz2
C1qa		Ctsl		Pf4
Mcpt4		Rarres2		Pi16
F13a1		Hspa5		S100a8
Chil3		Mt1		S100a9
Ccl12		S100a9		Saa3
Clec4d		Ctsz		Spp1
Ctss		Actb		Srgn
Mir8093		Cxcl2		Thbs1
Olfm4		Gm42418
Msr1		Spp1
Lilrb4a		Actg1
Coro1a		Pfn1
Cma1		S100a6
Ccl4		Thbs1
Cpa3		Col5a1
Ccl6		Hsp90b1
Ms4a6c		P4hb
Eif2s3y		C1qa
Il1b		Fstl1
Ltf		Ctsb
Ifitm6		Calu
Cd53		Mt2
Ppbp		Laptm5
Cd163		Lyz2
Tpsb2		Crip1
Alox5ap		Fn1
Pf4		Ftl1
Ms4a6b		Psap
Clec4n		Rcn3
Fpr1		Cfl1
Cd52		Bsg
C5ar1		Tmsb4x
Ly6c2		Tubb5
Cd177		H2-K1
Mmp8		Serpinh1
Fcer1g		Prdx1
Ncf1		C3
Ncf4		Lars2
Ddx3y		H2-D1
Snord15b		Atp6v0c
Lilr4b		Lamp1
Bcl2a1b		Rpl41
Clec10a		Calr
Slfn1		Hba-a2
Rac2		Rpl38
Clec4e		Cd63
Ms4a6d		Rplp1
Lyz2		Lgals1
Tmem8		Rps9
Osm		Apoe
Igsf6		Ifitm3
Lrrc25		Eef1b2
Cd300lf		Ifitm2
Fcgr1		Pabpc1
Fpr2		Ly6a
Mrc1		Rps12
Mcemp1		Rps26
Itgb2		H2-Aa
Folr2		Rps28
Pirb		Cavin1
Cfp		Hspa8
Adgre1		Arhgdia
Ms4a7		Rpsa
Milr1		Rplp2
Ccr1		Pkm
Sla		Grn
Dok2		Serpinb6a
C3ar1		Rpl35a
Tlr13		Rpl32
Napsa		Rps27a
Lcp2		Fth1
Clec4a1		Anxa2
Fcgr4		C1qb
Tfec		Hbb-bs
Ctsj		Rps21
Marco		Rack1
Gm5483		Fau
H2-Aa		Rpl27a
Ms4a8a		Rpl8
Cd37		Rps16
Trem1		Rps8
Lyz1		Rpl24
F10		Rps20
Tarm1		H2-Ab1
AB124611		Rplp0
Fermt3		Rpl34
Selplg		Myl6
Lpxn		Eef1d
Itgam		Ly6e
Was		Rps3a1
Tnfaip8l2		Vim
Cd84		Rpl17
Pld4		Rpl39
Tpsab1		Rps11
Ptprc		B2m
Tlr7		Rps15a
Laptm5		S100a11
Slc13a3		Rpl19
Snhg9		Rpl26
Cd200r1
Srgn
Fcer1a
Fcna
Sell
Nlrp3
Gpr84
Ccr5
Aoah
Itgb2l
Arl11
Myo1g
Bcl2a1a
Clec4a3
Mrgprb1
Alox5
Ceacam10
Clec4a2
Cytip
Vav1
Hk3
Uty
Btk
Tph1
2010005H15Rik
Krtap19-5
Il7r
Wfdc17
Clec12b
Ccr2
Cybb
Clec5a
Tlr8
Nckap1l
Trem2
Slfn4
Gm14548
Siglece
Siglec1
Cd86
Ebi3
Myo1f
Ccl24
Cd200r3
Il10ra
Ptafr
Cd74
Dock2
Themis2
Ptpn7
Cd33
Evi2b
Gm10872
Hcst
Krtap19-1
Trem3
Adora3
AW112010
Cd48
Tnfsf14
Pilra
Fmnl1
Slc15a3
Cd80
Slc6a4
Hmha1
Pik3ap1
Ms4a4c
Spi1
Gpr65
Mrgprb2
H2-Eb1
Ncf2
Samsn1
Cd300ld
Ctsq
Cebpe
Rgs14
Cst7
Pilrb1
Evi2a
Ccl8
Stfa2l1
Csf1r
Pram1
Mcpt8
Amica1
Kdm5d
Fgd3
Fcnb
Fcgr2b
Aif1
Gzma
Havcr2
Csf3r
Parvg
Prtn3
Ifi27l2a
Rgs1
Arhgap4
Atp8b4
Ccl17
Slc11a1
Nxpe5
Tlr1
Ear2
Clec7a
Itih4
Sirpb1a
Naip2
Pira2
Cyth4
Gcsam
AF251705
Plek
Card9
Fyb
1700092M07Rik
Cxcl3
Lilra6
AA467197
Cd14
P2ry12
Tmsb15b2
Snx20
Treml2
Ikzf1
Cass4
Cd200r4
Cyp4f18
Fcrls
Itgal
Cyp2e1
Mpeg1
Sash3
1110058D11Rik
Csf2ra
B430306N03Rik
Tlr6
Dok3
Ubd
Slamf9
Kcnab2
Hcls1
Gm6377
P2ry13
A630001G21Rik
Lcp1
Pglyrp1
Krtap19-9b
Gm6525
Oas3
1600010M07Rik
H2-Q7
Pira6
Cd3g
Mrgpra2b
Klra2
Prss34
Pilrb2
Cd300a
Gm6484
Nkg7
Bst1
March1
Hist1h2be
Nfam1
Bcl2a1d
Arhgap30
AI467606
Cd3d
Rgs18
Fgr
Spn
Irg1
Cd68
Rasgrp4
Gm10684
Nos2
Krtap19-3
Cd300lb
Elane
Sirpb1b
Ly9
Tbxas1
Gapt
Retnla
Mrgprx2
Cnr2
Rinl
Scimp
Ptpn22
Il18rap
Cd69
Fxyd2
Mmp25
Mgl2
Hck
Oas2
Hist1h4a
A530064D06Rik
Ly86
Rhoh
LOC100038947
1110025L11Rik
Gpr141
Rab44
8430423G03Rik
F630028O10Rik
Vsnl1
Epsti1
Ms4a4b
Il17f
Prss16
Ms4a3
Gm9895
Ptpn18
Pstpip1
Krtap19-2
Ptpro
Inpp5d
Islr2
Cysltr1
Tspan32
Ctsw
Krtap19-4
Htr7
Apol6
Gm10229
Gpr34
Tifab
Pyhin1
Hdc
Arhgap9
Clec12a
Gpr171
P2ry6
Gpr183
Akr1c13
Tlr9
Wdfy4
Klhl6
Il2rb
Scarletltr
Phf11b
Smkr-ps
Sp100
Ctla2b
Rab33a
Gfi1
Tnfrsf26
Lat
Cd244
BC048609
Krtap16-3
Nfe2
AI662270
Cml1
I830077J02Rik
2310079G19Rik
9130409I23Rik
Gata1
Gab3
Il1r2
Ptpn6
AI839979
Atp6v0d2
Krtap6-1
Gm10354
Trim30b
Gm5150
Sp110
F7
Gm1966
Lgi3
Oas1g
A630033H20Rik
Lat2
Tmem106a
2310001K24Rik
Gm19705
Prl2c4
Slfn2
Gapdhs
4930415F15Rik
Lep
Fxyd7
Kcna3
Ms4a2
Apoc2
G530011O06Rik
Lrmp
Irf8
Plcb2
Dab2
Retn
1500012K07Rik
Krtap22-2
H2-Ab1
Myl10
Gm13546
Tnfrsf13b
Slco4c1
Bin2
A530099J19Rik
Speer4d
Gmfg
Il17a
Pira7
Trpv2
Apobr
H2-DMb1
Proca1
Fabp7
Xlr
Cd38
Atp1a3
Lsmem1
Pik3cg
Adam8
Xcl1
Cxcl9
Krtap21-1
2810403D21Rik
4930539J05Rik
G630090E17Rik
Ch25h
Lyn
Kcne3
Il17c
Tnf
A330009N23Rik
0610039K10Rik
4632428N05Rik
Platr17
4933402N22Rik
Fam57b
Aim2
C130050O18Rik
Calca
Relt
Rasal3
Tagap
Krtap6-5
Mrgprb8
Gpsm3
Pik3r6
Sh2d1b1
Rims3
C920009B18Rik
Nrg2
Itgb7
Spatc1
Padi2
Susd3
Pou2f2
Zap70
Gm5861
4931408D14Rik
2210406O10Rik
1700102H20Rik
A330069E16Rik
Fabp6
U90926
Tmem171
Gm10560
Med9os
Ipcef1
Ctsg
5430440P10Rik
Arhgap15
A730020E08Rik
Hist1h2ak
Stard8
Il18bp
Krtap15
Cma2
Krtap6-2
AI507597
Il1rn
Cd180
Klrd1
Lyl1
Slc17a9
Gm10639
Cd7
Dync1i1
Acap1
Prox2
Rec114
Pck1
1190005I06Rik
C5ar2
Gm21188
Ccdc88b
Hacd4
Lin28a
Gm6093
Serpina3k
Tm4sf19
Gpr132
Arrb2
Cd3e
Fcrlb
Klk12
Slamf1
Slc7a7
Gm13031
Atp8b5
Gm8817
Spp1
Rergl
Scgb2b27
AI118078
Snord22
Guca1a
Tpsg1
Gpr135
Oit1
6430531B16Rik
Cd209f
Ticam2
Hamp
Rab37
Hpx
Inpp5j
4933439K11Rik
Pnlip
Cyba
Trim14
Acot5
5031414D18Rik
Adrb3
Cotl1
Soat2
Tcf15
Mefv
Akr1cl
4930506C21Rik
B230112J18Rik
Gata2
Gm8773
Apobec1
Cxcl2
Sprr2k
1700071M16Rik
Crygn
2610305D13Rik
Hsd11b2
2310061N02Rik
AI504432
2410003L11Rik
Entpd3
Pydc3
Gm11710
4930452N14Rik
Nrn1l
Nlrc4
Pla2g7
Gm9733
Tmem71
Irf5
AV051173
Mrgpra2a
S100a9
Akr1c19
C4b
Ddx60
Trim30d
Optc
Il12a
Ly6h
4930486L24Rik
Ankrd66
Ltb
1700101I11Rik
Rps15a-ps4
2200002J24Rik
Hist2h2bb
Gm10416
2310008N11Rik
Fam209
2900009J06Rik
Ccdc175
Tcte3
Omp
Pik3cd
Il4i1
Myl2
Etaa1os
Tnfrsf1b
D5Ertd605e
Mmp12
Gm5431
Dppa5a
F5
Appbp2os
Spata45
Gimap3
Fam65b
Fam131b
Sp140
Lst1
Hist1h2bf
Adig
Dock10
Slc28a2
Cyp2j8
Cd96
Slc7a8
Gcg
Stra6
Hrh4
Naip5
H2-T22
Ly6i
Sun3
Camp
H2-K2
Gm5512
Cd209e
2310034O05Rik
Six2
Hmox1
Igfals
Gareml
Tnfrsf11a
Slc25a45
Rab3il1
4930487H11Rik
Trim30a
Rnf207
Hao1
Chil4
Rab32
Gm10228
Vnn3
Zeb2os
Vmo1
C430002N11Rik
Slc2a3
Kif19a
Cntn2
Hyal3
Cfd
Emilin2
Cd163l1
Ropn1l
S100a8
Matk
Gsto2
Tbx6
BC006965
2900008C10Rik
AA414768
Fbxo47
Ddx25
Gm10190
Trat1
5330439B14Rik
Bglap
Xlr4b
Syk
Batf
AU022793
BC048671
Glipr2
Atp2a3
B3gnt7
Gm12250
Alms1-ps2
Nov
Rpph1
Gm10658
C3
Igflr1
Diras2
Ccr7
Sdf2l1
Cd79b
Tespa1
Gm8013
Oas1a
Cd209b
Fmr1nb
Car8
Gsta3
Gm4890
Stmn4
Gm11565
Gm4532
Gstp2
Gm5803
Gm10941
Plekhg4
Alx3
2310020H05Rik
Hsh2d
Tmem253
A630095N17Rik
Lman1l
4930404N11Rik
Nfkbid
Cd274
Plaur
Rgs13
Chst1
Adamtsl4
AA465934
2010308F09Rik
Lhx8
Oas1b
Gstt1
Gpr85
Stab1
Rad51b
Psmb8
Nrros
2610016A17Rik
Rpp25
Nostrin
P2ry10
Apbb1ip
Cmklr1
M1ap
Spic
Jph3
2210039B01Rik
Kcnj14
A530046M15Rik
Gm5144
H2-Q8
Tlr4
Tcl1
Pydc4
Pdzd9
2900076A07Rik
Efcab11
Mboat4
Cyp8b1
3830403N18Rik
Lrrc4c
Pygl
4930502E09Rik
F730035M05Rik
Fgg
Gm15441
Atp4a
Sprr2f
Ggn
2010107G12Rik
Als2cr12
Anxa3
Serpinb6b
Prkcb
Slc36a2
1700001K23Rik
Thbs1
Fam71f1
Clstn3
Marc1
Gml2
Gm4951
Rab19
Clhc1
1700001C19Rik
H2-Oa
Gm10791
Gpr15
Traf1
E030003E18Rik
Gm1653
Krtap8-1
A530016L24Rik
Itgbl1
Klhdc7a
S1pr4
Ttll2
Rufy4
Skap1
Recql4
A730017C20Rik
Acot3
Ltbp2
Kmo
AY761184
H2-DMb2
Pdcd1
Edil3
Spink2
Chst13
Pmp2
Tlr2
Saa2
4930511M06Rik
Dkk1
LOC100504703
Psmb9
9430078K24Rik
Mcpt-ps1
Halr1
Gcnt1
Gm2083
Tmem144
Ugt1a7c
Spink12
Cd247
Tgm6
Npff
Cbs
Akr1c14
Zfp879
Ccdc109b
Slc6a13
Scamp5
Spn-ps
Gm8234
Fam150b
Cntnap1
Zfp493
Gzmb
Sag
Treml4
G0s2
1700066J03Rik
Raet1d
Gbp4
Hes2
Sycp3
S100a7a
Munc
Amer2
Abca13
Foxd4
Rnf32
Unc93b1
Gm10640
Cyp11a1
Hist1h2bh
Ccl7
SlcUbl4a
T2
Krtap14
Gsdmd
Gm15133
Lekr1
Dpep2
Gbx1
F2rl3
Cd2
Bco2
Slc5a7
Ncmap
Cxcl17
Tmem91
1700020A23Rik
3110021A11Rik
Krt13
Gm16712
3300002I08Rik
Mettl24
Aldh1a1
1700003G13Rik
Il27
Sbk2
Klk1b26
Gnrh1
1700001G17Rik
Kcng2
Hist1h2bm
2010003K11Rik
2810029C07Rik
Sugct
C230037L18Rik
4933430M04Rik
Gm20753
Cmbl
4930578C19Rik
Gramd2
Gm10069
Tspo2
Hist1h2ag
Oacyl
Zc3h12d
Hist1h3h
Smim10l2a
6430573F11Rik
Spink8
Mir6340
1700003F12Rik
Acaa1b
Sept3
Gm6277
Gm9159
Gm15421
Nme5
Rsph1
Ankk1
Gm13807
Vax2
Lin7b
Ccr8
Naip6
Ffar2
Slc6a14
Arg1
Krt36
Tg
Plcl2
Col8a2
Raet1c
Fbxo48
Pi16
Acvr1c
Fxyd5
Fam198a
Plin1
Aldh1l1
Gm16894
Gpr174
Lncbate1
Sqrdl
Fes
Uts2
Fam78a
Slc7a11
Akna
Aqp7
Slc9a9
Car3
Adra1a
Nr5a2
AI463170
Cd164l2
4921529L05Rik
Tmc8
Gm9767
Gm11944
Cfap74
Ggt1
Saa3
Gm16325
Car4
5430427O19Rik
Osr1
Cfh
Snhg14
Sprr2i
Il13
Cmah
Atp6v0c-ps2
Tmem104
Fam124b
Rps6kl1
Dapp1
Sprr2e
Lrr1
Adap2
Socs1
Tnfrsf9
H2-T24
Gsap
Gpr55
Krtap7-1
Btla
Snhg20
Bcl2l14
9030617O03Rik
Eldr
Gkn1
A930024E05Rik
Mtl5
Ctrl
Syt3
Cbln2
Spaca6
Nrn1
H2-K1
E130114P18Rik
Adamts8
4930550L24Rik
Gm20556
Klk4
Rgl3
Clec3b
Krt222
Fbxo2
Fgd2
Defb3
Slc37a2
Il21r
9830107B12Rik
Hmga2-ps1
Clec2e
Tubb3
Fam229a
Hist1h3f
Zfp72
Rassf2
Gm694
Zfp456
Dynlt1c
4930556C24Rik
Ctcfl
Oit3
Gm53
Gpr162
Sorl1
1110034G24Rik
Krtap1-5
Cyp4b1-ps2
Gstz1
P2rx1
Arhgdib
Sprr2j-ps
Epgn
Gpr35
Herc6
Spink14
Gm6297
Amn
Ascl5
Dhrs2
Hap1
Slc44a3
Ulbp1
Adap1
Bpifb1
Klb
Lrrc17
Hsd17b13
Cyp1a1
Zfp91Cntf
Hpca
4930430J02Rik
Sntg2
Arl5c
A330074K22Rik
1700102P08Rik
Gchfr
5830432E09Rik
Rltpr
Ccl11
Ankef1
Glb1
Slc26a4
Ifi30

## Sheet: PU.1 KO  vs Day 7
Downregulated genes at wound site of PU.1 KO mice		Upregulated genes at wound sites of WT mice on day 7 after injury		Common genes
Mir719		Rpl41		C1qa
Ngp		Rpl35		C1qb
Mir215		Ftl1		C1qc
Retnlg		Tmsb10		Cd52
Tyrobp		Postn		Ctss
Ccl9		Rpl10		Cyba
Snora65		Timp1		Fcer1g
C1qb		Rhoc		Itgbl1
Fcgr3		Mest		Laptm5
C1qc		Mmp14		Lrrc17
Ccl3		Lyz2		Lyz2
C1qa		Lrrc15		Mpeg1
Mcpt4		Thbs2		Pf4
F13a1		Vim		Spp1
Chil3		Oaf		Stab1
Ccl12		Col12a1		Trem2
Clec4d		Cfl1		Tyrobp
Ctss		Fn1		Unc93b1
Mir8093		Lrrc17		Wfdc17
Olfm4		Fbln2
Msr1		Tyrobp
Lilrb4a		Rps2
Coro1a		Marcks
Cma1		Islr
Ccl4		Efemp2
Cpa3		Col18a1
Ccl6		Tuba1a
Ms4a6c		Rbp1
Eif2s3y		Tagln
Il1b		Gnai2
Ltf		Gnas
Ifitm6		Olfml3
Cd53		Bgn
Ppbp		Igfbp7
Cd163		Kdelr3
Tpsb2		Mfap5
Alox5ap		Snhg18
Pf4		Fstl1
Ms4a6b		Ptn
Clec4n		Spp1
Fpr1		Mgp
Cd52		Adam12
C5ar1		Cyba
Ly6c2		Ppia
Cd177		Sec61b
Mmp8		Col5a2
Fcer1g		Rps28
Ncf1		Crtap
Ncf4		Cnn2
Ddx3y		Ckap4
Snord15b		Dpt
Lilr4b		Itm2a
Bcl2a1b		Rpl39
Clec10a		Col6a3
Slfn1		Fndc1
Rac2		Ctss
Clec4e		Cd63
Ms4a6d		Gpx3
Lyz2		Sec61g
Tmem8		Sfrp2
Osm		Mxra8
Igsf6		Arpc1b
Lrrc25		Csrp2
Cd300lf		Cthrc1
Fcgr1		Col5a3
Fpr2		Pxdn
Mrc1		Mpeg1
Mcemp1		Mdk
Itgb2		Aspn
Folr2		Myl9
Pirb		Lsp1
Cfp		Col3a1
Adgre1		Gpx7
Ms4a7		Tmed3
Milr1		Sparc
Ccr1		C1qb
Sla		Ost4
Dok2		Rps29
C3ar1		Serf2
Tlr13		Trem2
Napsa		H19
Lcp2		Aebp1
Clec4a1		Bc1
Fcgr4		Lamb1
Tfec		Col14a1
Ctsj		Mmp2
Marco		Txndc5
Gm5483		Itm2c
H2-Aa		Spon1
Ms4a8a		Npm1
Cd37		Pf4
Trem1		Csrp1
Lyz1		Slc39a1
F10		Hsp90b1
Tarm1		Wfdc17
AB124611		C1qa
Fermt3		Selenof
Selplg		Ssr2
Lpxn		Cd52
Itgam		Rps20
Was		Clic1
Tnfaip8l2		Selenom
Cd84		Tnn
Pld4		C1qc
Tpsab1		Rpl21
Ptprc		Sulf2
Tlr7		Rpl36a
Laptm5		Selenop
Slc13a3		Serpinf1
Snhg9		Rpl22l1
Cd200r1		Fbn2
Srgn		Tmsb4x
Fcer1a		Rcn1
Fcna		Itgb5
Sell		Tceal9
Nlrp3		Olfml2b
Gpr84		Fbn1
Ccr5		Rpl29
Aoah		Igfbp6
Itgb2l		Rcn3
Arl11		Crabp1
Myo1g		Loxl2
Bcl2a1a		Rps21
Clec4a3		Rpl34
Mrgprb1		Rpl7a
Alox5		Cald1
Ceacam10		Anxa1
Clec4a2		Maged2
Cytip		Nrep
Vav1		Tmed9
Hk3		Col5a1
Uty		Prelid1
Btk		C1qtnf3
Tph1		Sh3bgrl3
2010005H15Rik		Angptl2
Krtap19-5		Col6a2
Il7r		Mfap2
Wfdc17		Sorcs2
Clec12b		Pabpc1
Ccr2		P3h1
Cybb		Actg1
Clec5a		Palld
Tlr8		Cxcl12
Nckap1l		P4hb
Trem2		Rpl38
Slfn4		Bmp1
Gm14548		Lgals1
Siglece		Rps27a
Siglec1		Loxl1
Cd86		Arf4
Ebi3		Ly6e
Myo1f		Emilin1
Ccl24		Rpl37
Cd200r3		Fkbp10
Il10ra		Col6a1
Ptafr		Ctsb
Cd74		Lama4
Dock2		Rps7
Themis2		Psap
Ptpn7		Fcer1g
Cd33		Igf1
Evi2b		Itgbl1
Gm10872		Tnc
Hcst		2021-09-09
Krtap19-1		S100a6
Trem3		Tbc1d2b
Adora3		Prss35
AW112010		Grb10
Cd48		Rpl37a
Tnfsf14		Mrc2
Pilra		Ddb1
Fmnl1		C1qtnf6
Slc15a3		Cd93
Cd80		Rpl9
Slc6a4		Acta2
Hmha1		Rpl15
Pik3ap1		Gng11
Ms4a4c		Antxr1
Spi1		Gabarap
Gpr65		Esd
Mrgprb2		Mfge8
H2-Eb1		Tmem256
Ncf2		Dad1
Samsn1		Creb3l1
Cd300ld		Bri3
Ctsq		Slc38a10
Cebpe		Atpif1
Rgs14		Tsc22d1
Cst7		Sh3gl1
Pilrb1		Ctsh
Evi2a		Pofut2
Ccl8		Col1a1
Stfa2l1		Sec11a
Csf1r		Bloc1s1
Pram1		Akr1a1
Mcpt8		Rps15a
Amica1		Pcolce
Kdm5d		Timp2
Fgd3		Rplp2
Fcnb		Tgfbr2
Fcgr2b		Eva1b
Aif1		Thy1
Gzma		Sf3b5
Havcr2		Adamts2
Csf3r		Ubb
Parvg		Ctsz
Prtn3		P4ha2
Ifi27l2a		Clta
Rgs1		Rps27
Arhgap4		Arpc2
Atp8b4		Nid1
Ccl17		Dap
Slc11a1		Angptl4
Nxpe5		Ppib
Tlr1		Fkbp7
Ear2		Hint1
Clec7a		Lox
Itih4		Cavin3
Sirpb1a		Uba52
Naip2		Mydgf
Pira2		Cnn3
Cyth4		Rpl22
Gcsam		Ppp1r18
AF251705		Nme2
Plek		Rps4x
Card9		Pea15a
Fyb		Npdc1
1700092M07Rik		Rps11
Cxcl3		Tpm4
Lilra6		Rps26
AA467197		Rps24
Cd14		Rps3a1
P2ry12		Hmgb1
Tmsb15b2		Snx3
Snx20		Myadm
Treml2		C1s1
Ikzf1		Sec61a1
Cass4		Mmp23
Cd200r4		Rps23
Cyp4f18		Rpl18a
Fcrls		Rpl35a
Itgal		Ap2m1
Cyp2e1		Ybx1
Mpeg1		Mrpl52
Sash3		Lgmn
1110058D11Rik		Uba1
Csf2ra		Ostc
B430306N03Rik		Lrp1
Tlr6		Chpf
Dok3		Arap1
Ubd		Rps18
Slamf9		Ctsl
Kcnab2		Emp1
Hcls1		Gpx1
Gm6377		H2afz
P2ry13		Mtch1
A630001G21Rik		Sec31a
Lcp1		Pdia6
Pglyrp1		Serpinh1
Krtap19-9b		Rpl18
Gm6525		Ifitm3
Oas3		Rpl30
1600010M07Rik		Kdelr2
H2-Q7		Rps3
Pira6		Igfbp4
Cd3g		Tuba1b
Mrgpra2b		Pmepa1
Klra2		Fscn1
Prss34		Stab1
Pilrb2		Hnrnpa3
Cd300a		Laptm5
Gm6484		Prdx2
Nkg7		Pld3
Bst1		Rps12
March1		Dctn2
Hist1h2be		Elob
Nfam1		Cpxm1
Bcl2a1d		Fau
Arhgap30		Ctsk
AI467606		Rpl11
Cd3d		Ilk
Rgs18		Rpl27a
Fgr		H3f3b
Spn		Sar1a
Irg1		Map4
Cd68		Spcs1
Rasgrp4		Rps9
Gm10684		Ftl1-ps1
Nos2		Fkbp9
Krtap19-3		Nenf
Cd300lb		Unc93b1
Elane		Gas1
Sirpb1b
Ly9
Tbxas1
Gapt
Retnla
Mrgprx2
Cnr2
Rinl
Scimp
Ptpn22
Il18rap
Cd69
Fxyd2
Mmp25
Mgl2
Hck
Oas2
Hist1h4a
A530064D06Rik
Ly86
Rhoh
LOC100038947
1110025L11Rik
Gpr141
Rab44
8430423G03Rik
F630028O10Rik
Vsnl1
Epsti1
Ms4a4b
Il17f
Prss16
Ms4a3
Gm9895
Ptpn18
Pstpip1
Krtap19-2
Ptpro
Inpp5d
Islr2
Cysltr1
Tspan32
Ctsw
Krtap19-4
Htr7
Apol6
Gm10229
Gpr34
Tifab
Pyhin1
Hdc
Arhgap9
Clec12a
Gpr171
P2ry6
Gpr183
Akr1c13
Tlr9
Wdfy4
Klhl6
Il2rb
Scarletltr
Phf11b
Smkr-ps
Sp100
Ctla2b
Rab33a
Gfi1
Tnfrsf26
Lat
Cd244
BC048609
Krtap16-3
Nfe2
AI662270
Cml1
I830077J02Rik
2310079G19Rik
9130409I23Rik
Gata1
Gab3
Il1r2
Ptpn6
AI839979
Atp6v0d2
Krtap6-1
Gm10354
Trim30b
Gm5150
Sp110
F7
Gm1966
Lgi3
Oas1g
A630033H20Rik
Lat2
Tmem106a
2310001K24Rik
Gm19705
Prl2c4
Slfn2
Gapdhs
4930415F15Rik
Lep
Fxyd7
Kcna3
Ms4a2
Apoc2
G530011O06Rik
Lrmp
Irf8
Plcb2
Dab2
Retn
1500012K07Rik
Krtap22-2
H2-Ab1
Myl10
Gm13546
Tnfrsf13b
Slco4c1
Bin2
A530099J19Rik
Speer4d
Gmfg
Il17a
Pira7
Trpv2
Apobr
H2-DMb1
Proca1
Fabp7
Xlr
Cd38
Atp1a3
Lsmem1
Pik3cg
Adam8
Xcl1
Cxcl9
Krtap21-1
2810403D21Rik
4930539J05Rik
G630090E17Rik
Ch25h
Lyn
Kcne3
Il17c
Tnf
A330009N23Rik
0610039K10Rik
4632428N05Rik
Platr17
4933402N22Rik
Fam57b
Aim2
C130050O18Rik
Calca
Relt
Rasal3
Tagap
Krtap6-5
Mrgprb8
Gpsm3
Pik3r6
Sh2d1b1
Rims3
C920009B18Rik
Nrg2
Itgb7
Spatc1
Padi2
Susd3
Pou2f2
Zap70
Gm5861
4931408D14Rik
2210406O10Rik
1700102H20Rik
A330069E16Rik
Fabp6
U90926
Tmem171
Gm10560
Med9os
Ipcef1
Ctsg
5430440P10Rik
Arhgap15
A730020E08Rik
Hist1h2ak
Stard8
Il18bp
Krtap15
Cma2
Krtap6-2
AI507597
Il1rn
Cd180
Klrd1
Lyl1
Slc17a9
Gm10639
Cd7
Dync1i1
Acap1
Prox2
Rec114
Pck1
1190005I06Rik
C5ar2
Gm21188
Ccdc88b
Hacd4
Lin28a
Gm6093
Serpina3k
Tm4sf19
Gpr132
Arrb2
Cd3e
Fcrlb
Klk12
Slamf1
Slc7a7
Gm13031
Atp8b5
Gm8817
Spp1
Rergl
Scgb2b27
AI118078
Snord22
Guca1a
Tpsg1
Gpr135
Oit1
6430531B16Rik
Cd209f
Ticam2
Hamp
Rab37
Hpx
Inpp5j
4933439K11Rik
Pnlip
Cyba
Trim14
Acot5
5031414D18Rik
Adrb3
Cotl1
Soat2
Tcf15
Mefv
Akr1cl
4930506C21Rik
B230112J18Rik
Gata2
Gm8773
Apobec1
Cxcl2
Sprr2k
1700071M16Rik
Crygn
2610305D13Rik
Hsd11b2
2310061N02Rik
AI504432
2410003L11Rik
Entpd3
Pydc3
Gm11710
4930452N14Rik
Nrn1l
Nlrc4
Pla2g7
Gm9733
Tmem71
Irf5
AV051173
Mrgpra2a
S100a9
Akr1c19
C4b
Ddx60
Trim30d
Optc
Il12a
Ly6h
4930486L24Rik
Ankrd66
Ltb
1700101I11Rik
Rps15a-ps4
2200002J24Rik
Hist2h2bb
Gm10416
2310008N11Rik
Fam209
2900009J06Rik
Ccdc175
Tcte3
Omp
Pik3cd
Il4i1
Myl2
Etaa1os
Tnfrsf1b
D5Ertd605e
Mmp12
Gm5431
Dppa5a
F5
Appbp2os
Spata45
Gimap3
Fam65b
Fam131b
Sp140
Lst1
Hist1h2bf
Adig
Dock10
Slc28a2
Cyp2j8
Cd96
Slc7a8
Gcg
Stra6
Hrh4
Naip5
H2-T22
Ly6i
Sun3
Camp
H2-K2
Gm5512
Cd209e
2310034O05Rik
Six2
Hmox1
Igfals
Gareml
Tnfrsf11a
Slc25a45
Rab3il1
4930487H11Rik
Trim30a
Rnf207
Hao1
Chil4
Rab32
Gm10228
Vnn3
Zeb2os
Vmo1
C430002N11Rik
Slc2a3
Kif19a
Cntn2
Hyal3
Cfd
Emilin2
Cd163l1
Ropn1l
S100a8
Matk
Gsto2
Tbx6
BC006965
2900008C10Rik
AA414768
Fbxo47
Ddx25
Gm10190
Trat1
5330439B14Rik
Bglap
Xlr4b
Syk
Batf
AU022793
BC048671
Glipr2
Atp2a3
B3gnt7
Gm12250
Alms1-ps2
Nov
Rpph1
Gm10658
C3
Igflr1
Diras2
Ccr7
Sdf2l1
Cd79b
Tespa1
Gm8013
Oas1a
Cd209b
Fmr1nb
Car8
Gsta3
Gm4890
Stmn4
Gm11565
Gm4532
Gstp2
Gm5803
Gm10941
Plekhg4
Alx3
2310020H05Rik
Hsh2d
Tmem253
A630095N17Rik
Lman1l
4930404N11Rik
Nfkbid
Cd274
Plaur
Rgs13
Chst1
Adamtsl4
AA465934
2010308F09Rik
Lhx8
Oas1b
Gstt1
Gpr85
Stab1
Rad51b
Psmb8
Nrros
2610016A17Rik
Rpp25
Nostrin
P2ry10
Apbb1ip
Cmklr1
M1ap
Spic
Jph3
2210039B01Rik
Kcnj14
A530046M15Rik
Gm5144
H2-Q8
Tlr4
Tcl1
Pydc4
Pdzd9
2900076A07Rik
Efcab11
Mboat4
Cyp8b1
3830403N18Rik
Lrrc4c
Pygl
4930502E09Rik
F730035M05Rik
Fgg
Gm15441
Atp4a
Sprr2f
Ggn
2010107G12Rik
Als2cr12
Anxa3
Serpinb6b
Prkcb
Slc36a2
1700001K23Rik
Thbs1
Fam71f1
Clstn3
Marc1
Gml2
Gm4951
Rab19
Clhc1
1700001C19Rik
H2-Oa
Gm10791
Gpr15
Traf1
E030003E18Rik
Gm1653
Krtap8-1
A530016L24Rik
Itgbl1
Klhdc7a
S1pr4
Ttll2
Rufy4
Skap1
Recql4
A730017C20Rik
Acot3
Ltbp2
Kmo
AY761184
H2-DMb2
Pdcd1
Edil3
Spink2
Chst13
Pmp2
Tlr2
Saa2
4930511M06Rik
Dkk1
LOC100504703
Psmb9
9430078K24Rik
Mcpt-ps1
Halr1
Gcnt1
Gm2083
Tmem144
Ugt1a7c
Spink12
Cd247
Tgm6
Npff
Cbs
Akr1c14
Zfp879
Ccdc109b
Slc6a13
Scamp5
Spn-ps
Gm8234
Fam150b
Cntnap1
Zfp493
Gzmb
Sag
Treml4
G0s2
1700066J03Rik
Raet1d
Gbp4
Hes2
Sycp3
S100a7a
Munc
Amer2
Abca13
Foxd4
Rnf32
Unc93b1
Gm10640
Cyp11a1
Hist1h2bh
Ccl7
SlcUbl4a
T2
Krtap14
Gsdmd
Gm15133
Lekr1
Dpep2
Gbx1
F2rl3
Cd2
Bco2
Slc5a7
Ncmap
Cxcl17
Tmem91
1700020A23Rik
3110021A11Rik
Krt13
Gm16712
3300002I08Rik
Mettl24
Aldh1a1
1700003G13Rik
Il27
Sbk2
Klk1b26
Gnrh1
1700001G17Rik
Kcng2
Hist1h2bm
2010003K11Rik
2810029C07Rik
Sugct
C230037L18Rik
4933430M04Rik
Gm20753
Cmbl
4930578C19Rik
Gramd2
Gm10069
Tspo2
Hist1h2ag
Oacyl
Zc3h12d
Hist1h3h
Smim10l2a
6430573F11Rik
Spink8
Mir6340
1700003F12Rik
Acaa1b
Sept3
Gm6277
Gm9159
Gm15421
Nme5
Rsph1
Ankk1
Gm13807
Vax2
Lin7b
Ccr8
Naip6
Ffar2
Slc6a14
Arg1
Krt36
Tg
Plcl2
Col8a2
Raet1c
Fbxo48
Pi16
Acvr1c
Fxyd5
Fam198a
Plin1
Aldh1l1
Gm16894
Gpr174
Lncbate1
Sqrdl
Fes
Uts2
Fam78a
Slc7a11
Akna
Aqp7
Slc9a9
Car3
Adra1a
Nr5a2
AI463170
Cd164l2
4921529L05Rik
Tmc8
Gm9767
Gm11944
Cfap74
Ggt1
Saa3
Gm16325
Car4
5430427O19Rik
Osr1
Cfh
Snhg14
Sprr2i
Il13
Cmah
Atp6v0c-ps2
Tmem104
Fam124b
Rps6kl1
Dapp1
Sprr2e
Lrr1
Adap2
Socs1
Tnfrsf9
H2-T24
Gsap
Gpr55
Krtap7-1
Btla
Snhg20
Bcl2l14
9030617O03Rik
Eldr
Gkn1
A930024E05Rik
Mtl5
Ctrl
Syt3
Cbln2
Spaca6
Nrn1
H2-K1
E130114P18Rik
Adamts8
4930550L24Rik
Gm20556
Klk4
Rgl3
Clec3b
Krt222
Fbxo2
Fgd2
Defb3
Slc37a2
Il21r
9830107B12Rik
Hmga2-ps1
Clec2e
Tubb3
Fam229a
Hist1h3f
Zfp72
Rassf2
Gm694
Zfp456
Dynlt1c
4930556C24Rik
Ctcfl
Oit3
Gm53
Gpr162
Sorl1
1110034G24Rik
Krtap1-5
Cyp4b1-ps2
Gstz1
P2rx1
Arhgdib
Sprr2j-ps
Epgn
Gpr35
Herc6
Spink14
Gm6297
Amn
Ascl5
Dhrs2
Hap1
Slc44a3
Ulbp1
Adap1
Bpifb1
Klb
Lrrc17
Hsd17b13
Cyp1a1
Zfp91Cntf
Hpca
4930430J02Rik
Sntg2
Arl5c
A330074K22Rik
1700102P08Rik
Gchfr
5830432E09Rik
Rltpr
Ccl11
Ankef1
Glb1
Slc26a4
Ifi30

## Sheet: PU.1 KO vs Day 14
Downregulated genes at wound site of PU.1 KO mice		Upregulated genes at wound sites of WT mice on day 7 after injury		Common genes
Mir719		Bc1		C1qa
Ngp		Aspn		C1qb
Mir215		Postn		Cd74
Retnlg		Megf6		Clec3b
Tyrobp		Lsp1		H2-Aa
Ccl9		Thbs2		H2-Ab1
Snora65		Cthrc1		H2-Eb1
C1qb		Bgn		Lyz2
Fcgr3		C1qa		Pi16
C1qc		Mfap4
Ccl3		Loxl1
C1qa		Fstl1
Mcpt4		Col14a1
F13a1		Fbn1
Chil3		Cdh11
Ccl12		Dpt
Clec4d		Col5a1
Ctss		Col5a2
Mir8093		Col3a1
Olfm4		Col6a2
Msr1		Ccl21a
Lilrb4a		Fbln2
Coro1a		Col6a3
Cma1		Rcn3
Ccl4		Cd74
Cpa3		C1qb
Ccl6		Col6a1
Ms4a6c		Tmsb10
Eif2s3y		Sparc
Il1b		C1qtnf6
Ltf		Fn1
Ifitm6		Selenom
Cd53		Hspg2
Ppbp		Serpinh1
Cd163		Lyz2
Tpsb2		H2-Eb1
Alox5ap		Col1a2
Pf4		Mfge8
Ms4a6b		Lgals1
Clec4n		Meg3
Fpr1		Col1a1
Cd52		Ctsz
C5ar1		Clec3b
Ly6c2		Bmp1
Cd177		H2-Aa
Mmp8		Pi16
Fcer1g		Marcks
Ncf1		Aebp1
Ncf4		Grn
Ddx3y		Fkbp9
Snord15b		Sulf2
Lilr4b		Crip1
Bcl2a1b		Lum
Clec10a		Ccdc80
Slfn1		Ppic
Rac2		Vim
Clec4e		H2-Ab1
Ms4a6d		Calu
Lyz2		Col12a1
Tmem8		Mcrip1
Osm		Pcolce
Igsf6		S100a4
Lrrc25		Cavin1
Cd300lf		H19
Fcgr1		Ftl1
Fpr2		Arhgdia
Mrc1		Cd63
Mcemp1		Ly6a
Itgb2		Tapbp
Folr2		Ckb
Pirb		Cpe
Cfp		Mpz
Adgre1		Eln
Ms4a7		Lrrc15
Milr1		Gpx3
Ccr1		Ppib
Sla
Dok2
C3ar1
Tlr13
Napsa
Lcp2
Clec4a1
Fcgr4
Tfec
Ctsj
Marco
Gm5483
H2-Aa
Ms4a8a
Cd37
Trem1
Lyz1
F10
Tarm1
AB124611
Fermt3
Selplg
Lpxn
Itgam
Was
Tnfaip8l2
Cd84
Pld4
Tpsab1
Ptprc
Tlr7
Laptm5
Slc13a3
Snhg9
Cd200r1
Srgn
Fcer1a
Fcna
Sell
Nlrp3
Gpr84
Ccr5
Aoah
Itgb2l
Arl11
Myo1g
Bcl2a1a
Clec4a3
Mrgprb1
Alox5
Ceacam10
Clec4a2
Cytip
Vav1
Hk3
Uty
Btk
Tph1
2010005H15Rik
Krtap19-5
Il7r
Wfdc17
Clec12b
Ccr2
Cybb
Clec5a
Tlr8
Nckap1l
Trem2
Slfn4
Gm14548
Siglece
Siglec1
Cd86
Ebi3
Myo1f
Ccl24
Cd200r3
Il10ra
Ptafr
Cd74
Dock2
Themis2
Ptpn7
Cd33
Evi2b
Gm10872
Hcst
Krtap19-1
Trem3
Adora3
AW112010
Cd48
Tnfsf14
Pilra
Fmnl1
Slc15a3
Cd80
Slc6a4
Hmha1
Pik3ap1
Ms4a4c
Spi1
Gpr65
Mrgprb2
H2-Eb1
Ncf2
Samsn1
Cd300ld
Ctsq
Cebpe
Rgs14
Cst7
Pilrb1
Evi2a
Ccl8
Stfa2l1
Csf1r
Pram1
Mcpt8
Amica1
Kdm5d
Fgd3
Fcnb
Fcgr2b
Aif1
Gzma
Havcr2
Csf3r
Parvg
Prtn3
Ifi27l2a
Rgs1
Arhgap4
Atp8b4
Ccl17
Slc11a1
Nxpe5
Tlr1
Ear2
Clec7a
Itih4
Sirpb1a
Naip2
Pira2
Cyth4
Gcsam
AF251705
Plek
Card9
Fyb
1700092M07Rik
Cxcl3
Lilra6
AA467197
Cd14
P2ry12
Tmsb15b2
Snx20
Treml2
Ikzf1
Cass4
Cd200r4
Cyp4f18
Fcrls
Itgal
Cyp2e1
Mpeg1
Sash3
1110058D11Rik
Csf2ra
B430306N03Rik
Tlr6
Dok3
Ubd
Slamf9
Kcnab2
Hcls1
Gm6377
P2ry13
A630001G21Rik
Lcp1
Pglyrp1
Krtap19-9b
Gm6525
Oas3
1600010M07Rik
H2-Q7
Pira6
Cd3g
Mrgpra2b
Klra2
Prss34
Pilrb2
Cd300a
Gm6484
Nkg7
Bst1
March1
Hist1h2be
Nfam1
Bcl2a1d
Arhgap30
AI467606
Cd3d
Rgs18
Fgr
Spn
Irg1
Cd68
Rasgrp4
Gm10684
Nos2
Krtap19-3
Cd300lb
Elane
Sirpb1b
Ly9
Tbxas1
Gapt
Retnla
Mrgprx2
Cnr2
Rinl
Scimp
Ptpn22
Il18rap
Cd69
Fxyd2
Mmp25
Mgl2
Hck
Oas2
Hist1h4a
A530064D06Rik
Ly86
Rhoh
LOC100038947
1110025L11Rik
Gpr141
Rab44
8430423G03Rik
F630028O10Rik
Vsnl1
Epsti1
Ms4a4b
Il17f
Prss16
Ms4a3
Gm9895
Ptpn18
Pstpip1
Krtap19-2
Ptpro
Inpp5d
Islr2
Cysltr1
Tspan32
Ctsw
Krtap19-4
Htr7
Apol6
Gm10229
Gpr34
Tifab
Pyhin1
Hdc
Arhgap9
Clec12a
Gpr171
P2ry6
Gpr183
Akr1c13
Tlr9
Wdfy4
Klhl6
Il2rb
Scarletltr
Phf11b
Smkr-ps
Sp100
Ctla2b
Rab33a
Gfi1
Tnfrsf26
Lat
Cd244
BC048609
Krtap16-3
Nfe2
AI662270
Cml1
I830077J02Rik
2310079G19Rik
9130409I23Rik
Gata1
Gab3
Il1r2
Ptpn6
AI839979
Atp6v0d2
Krtap6-1
Gm10354
Trim30b
Gm5150
Sp110
F7
Gm1966
Lgi3
Oas1g
A630033H20Rik
Lat2
Tmem106a
2310001K24Rik
Gm19705
Prl2c4
Slfn2
Gapdhs
4930415F15Rik
Lep
Fxyd7
Kcna3
Ms4a2
Apoc2
G530011O06Rik
Lrmp
Irf8
Plcb2
Dab2
Retn
1500012K07Rik
Krtap22-2
H2-Ab1
Myl10
Gm13546
Tnfrsf13b
Slco4c1
Bin2
A530099J19Rik
Speer4d
Gmfg
Il17a
Pira7
Trpv2
Apobr
H2-DMb1
Proca1
Fabp7
Xlr
Cd38
Atp1a3
Lsmem1
Pik3cg
Adam8
Xcl1
Cxcl9
Krtap21-1
2810403D21Rik
4930539J05Rik
G630090E17Rik
Ch25h
Lyn
Kcne3
Il17c
Tnf
A330009N23Rik
0610039K10Rik
4632428N05Rik
Platr17
4933402N22Rik
Fam57b
Aim2
C130050O18Rik
Calca
Relt
Rasal3
Tagap
Krtap6-5
Mrgprb8
Gpsm3
Pik3r6
Sh2d1b1
Rims3
C920009B18Rik
Nrg2
Itgb7
Spatc1
Padi2
Susd3
Pou2f2
Zap70
Gm5861
4931408D14Rik
2210406O10Rik
1700102H20Rik
A330069E16Rik
Fabp6
U90926
Tmem171
Gm10560
Med9os
Ipcef1
Ctsg
5430440P10Rik
Arhgap15
A730020E08Rik
Hist1h2ak
Stard8
Il18bp
Krtap15
Cma2
Krtap6-2
AI507597
Il1rn
Cd180
Klrd1
Lyl1
Slc17a9
Gm10639
Cd7
Dync1i1
Acap1
Prox2
Rec114
Pck1
1190005I06Rik
C5ar2
Gm21188
Ccdc88b
Hacd4
Lin28a
Gm6093
Serpina3k
Tm4sf19
Gpr132
Arrb2
Cd3e
Fcrlb
Klk12
Slamf1
Slc7a7
Gm13031
Atp8b5
Gm8817
Spp1
Rergl
Scgb2b27
AI118078
Snord22
Guca1a
Tpsg1
Gpr135
Oit1
6430531B16Rik
Cd209f
Ticam2
Hamp
Rab37
Hpx
Inpp5j
4933439K11Rik
Pnlip
Cyba
Trim14
Acot5
5031414D18Rik
Adrb3
Cotl1
Soat2
Tcf15
Mefv
Akr1cl
4930506C21Rik
B230112J18Rik
Gata2
Gm8773
Apobec1
Cxcl2
Sprr2k
1700071M16Rik
Crygn
2610305D13Rik
Hsd11b2
2310061N02Rik
AI504432
2410003L11Rik
Entpd3
Pydc3
Gm11710
4930452N14Rik
Nrn1l
Nlrc4
Pla2g7
Gm9733
Tmem71
Irf5
AV051173
Mrgpra2a
S100a9
Akr1c19
C4b
Ddx60
Trim30d
Optc
Il12a
Ly6h
4930486L24Rik
Ankrd66
Ltb
1700101I11Rik
Rps15a-ps4
2200002J24Rik
Hist2h2bb
Gm10416
2310008N11Rik
Fam209
2900009J06Rik
Ccdc175
Tcte3
Omp
Pik3cd
Il4i1
Myl2
Etaa1os
Tnfrsf1b
D5Ertd605e
Mmp12
Gm5431
Dppa5a
F5
Appbp2os
Spata45
Gimap3
Fam65b
Fam131b
Sp140
Lst1
Hist1h2bf
Adig
Dock10
Slc28a2
Cyp2j8
Cd96
Slc7a8
Gcg
Stra6
Hrh4
Naip5
H2-T22
Ly6i
Sun3
Camp
H2-K2
Gm5512
Cd209e
2310034O05Rik
Six2
Hmox1
Igfals
Gareml
Tnfrsf11a
Slc25a45
Rab3il1
4930487H11Rik
Trim30a
Rnf207
Hao1
Chil4
Rab32
Gm10228
Vnn3
Zeb2os
Vmo1
C430002N11Rik
Slc2a3
Kif19a
Cntn2
Hyal3
Cfd
Emilin2
Cd163l1
Ropn1l
S100a8
Matk
Gsto2
Tbx6
BC006965
2900008C10Rik
AA414768
Fbxo47
Ddx25
Gm10190
Trat1
5330439B14Rik
Bglap
Xlr4b
Syk
Batf
AU022793
BC048671
Glipr2
Atp2a3
B3gnt7
Gm12250
Alms1-ps2
Nov
Rpph1
Gm10658
C3
Igflr1
Diras2
Ccr7
Sdf2l1
Cd79b
Tespa1
Gm8013
Oas1a
Cd209b
Fmr1nb
Car8
Gsta3
Gm4890
Stmn4
Gm11565
Gm4532
Gstp2
Gm5803
Gm10941
Plekhg4
Alx3
2310020H05Rik
Hsh2d
Tmem253
A630095N17Rik
Lman1l
4930404N11Rik
Nfkbid
Cd274
Plaur
Rgs13
Chst1
Adamtsl4
AA465934
2010308F09Rik
Lhx8
Oas1b
Gstt1
Gpr85
Stab1
Rad51b
Psmb8
Nrros
2610016A17Rik
Rpp25
Nostrin
P2ry10
Apbb1ip
Cmklr1
M1ap
Spic
Jph3
2210039B01Rik
Kcnj14
A530046M15Rik
Gm5144
H2-Q8
Tlr4
Tcl1
Pydc4
Pdzd9
2900076A07Rik
Efcab11
Mboat4
Cyp8b1
3830403N18Rik
Lrrc4c
Pygl
4930502E09Rik
F730035M05Rik
Fgg
Gm15441
Atp4a
Sprr2f
Ggn
2010107G12Rik
Als2cr12
Anxa3
Serpinb6b
Prkcb
Slc36a2
1700001K23Rik
Thbs1
Fam71f1
Clstn3
Marc1
Gml2
Gm4951
Rab19
Clhc1
1700001C19Rik
H2-Oa
Gm10791
Gpr15
Traf1
E030003E18Rik
Gm1653
Krtap8-1
A530016L24Rik
Itgbl1
Klhdc7a
S1pr4
Ttll2
Rufy4
Skap1
Recql4
A730017C20Rik
Acot3
Ltbp2
Kmo
AY761184
H2-DMb2
Pdcd1
Edil3
Spink2
Chst13
Pmp2
Tlr2
Saa2
4930511M06Rik
Dkk1
LOC100504703
Psmb9
9430078K24Rik
Mcpt-ps1
Halr1
Gcnt1
Gm2083
Tmem144
Ugt1a7c
Spink12
Cd247
Tgm6
Npff
Cbs
Akr1c14
Zfp879
Ccdc109b
Slc6a13
Scamp5
Spn-ps
Gm8234
Fam150b
Cntnap1
Zfp493
Gzmb
Sag
Treml4
G0s2
1700066J03Rik
Raet1d
Gbp4
Hes2
Sycp3
S100a7a
Munc
Amer2
Abca13
Foxd4
Rnf32
Unc93b1
Gm10640
Cyp11a1
Hist1h2bh
Ccl7
SlcUbl4a
T2
Krtap14
Gsdmd
Gm15133
Lekr1
Dpep2
Gbx1
F2rl3
Cd2
Bco2
Slc5a7
Ncmap
Cxcl17
Tmem91
1700020A23Rik
3110021A11Rik
Krt13
Gm16712
3300002I08Rik
Mettl24
Aldh1a1
1700003G13Rik
Il27
Sbk2
Klk1b26
Gnrh1
1700001G17Rik
Kcng2
Hist1h2bm
2010003K11Rik
2810029C07Rik
Sugct
C230037L18Rik
4933430M04Rik
Gm20753
Cmbl
4930578C19Rik
Gramd2
Gm10069
Tspo2
Hist1h2ag
Oacyl
Zc3h12d
Hist1h3h
Smim10l2a
6430573F11Rik
Spink8
Mir6340
1700003F12Rik
Acaa1b
Sept3
Gm6277
Gm9159
Gm15421
Nme5
Rsph1
Ankk1
Gm13807
Vax2
Lin7b
Ccr8
Naip6
Ffar2
Slc6a14
Arg1
Krt36
Tg
Plcl2
Col8a2
Raet1c
Fbxo48
Pi16
Acvr1c
Fxyd5
Fam198a
Plin1
Aldh1l1
Gm16894
Gpr174
Lncbate1
Sqrdl
Fes
Uts2
Fam78a
Slc7a11
Akna
Aqp7
Slc9a9
Car3
Adra1a
Nr5a2
AI463170
Cd164l2
4921529L05Rik
Tmc8
Gm9767
Gm11944
Cfap74
Ggt1
Saa3
Gm16325
Car4
5430427O19Rik
Osr1
Cfh
Snhg14
Sprr2i
Il13
Cmah
Atp6v0c-ps2
Tmem104
Fam124b
Rps6kl1
Dapp1
Sprr2e
Lrr1
Adap2
Socs1
Tnfrsf9
H2-T24
Gsap
Gpr55
Krtap7-1
Btla
Snhg20
Bcl2l14
9030617O03Rik
Eldr
Gkn1
A930024E05Rik
Mtl5
Ctrl
Syt3
Cbln2
Spaca6
Nrn1
H2-K1
E130114P18Rik
Adamts8
4930550L24Rik
Gm20556
Klk4
Rgl3
Clec3b
Krt222
Fbxo2
Fgd2
Defb3
Slc37a2
Il21r
9830107B12Rik
Hmga2-ps1
Clec2e
Tubb3
Fam229a
Hist1h3f
Zfp72
Rassf2
Gm694
Zfp456
Dynlt1c
4930556C24Rik
Ctcfl
Oit3
Gm53
Gpr162
Sorl1
1110034G24Rik
Krtap1-5
Cyp4b1-ps2
Gstz1
P2rx1
Arhgdib
Sprr2j-ps
Epgn
Gpr35
Herc6
Spink14
Gm6297
Amn
Ascl5
Dhrs2
Hap1
Slc44a3
Ulbp1
Adap1
Bpifb1
Klb
Lrrc17
Hsd17b13
Cyp1a1
Zfp91Cntf
Hpca
4930430J02Rik
Sntg2
Arl5c
A330074K22Rik
1700102P08Rik
Gchfr
5830432E09Rik
Rltpr
Ccl11
Ankef1
Glb1
Slc26a4
Ifi30

## Sheet: Summary
PU.1 KO vs Day 3	PU.1 KO vs Day 7	PU.1 KO vs Day 14
C1qa	C1qa	C1qa
C1qb	C1qb	C1qb
C3	C1qc	Cd74
Ccl6	Cd52	Clec3b
Cxcl2	Ctss	H2-Aa
H2-Aa	Cyba	H2-Ab1
H2-Ab1	Fcer1g	H2-Eb1
H2-K1	Itgbl1	Lyz2
Hmox1	Laptm5	Pi16
Laptm5	Lrrc17
Lyz2	Lyz2
Pf4	Mpeg1
Pi16	Pf4
S100a8	Spp1
S100a9	Stab1
Saa3	Trem2
Spp1	Tyrobp
Srgn	Unc93b1
Thbs1	Wfdc17
