# Supplementary material for: Novel integrated multiomics analysis reveals a key role for integrin beta-like 1 in wound scarring
Source: EMBO Rep. 2024 Nov 18;26(1):122–52. doi: 10.1038/s44319-024-00322-3 (PMC11724056; doi:10.1038/s44319-024-00322-3)
Supplement: Supplementary file 13 — Dataset EV11 [file 44319_2024_322_MOESM13_ESM.xlsx]

## Sheet: Legends
Dataset EV11. PCR primer sequences for generating Itgbl1 transgenic mice
crRNAs: CRISPR RNAs

## Sheet: PCR primers
Generation of whole-body Itgbl1-/- and Itgbl1flox/+ mice
Name	Sequence
Itgbl1 dflox long inLeF	5´-ACA GGA AAG AAT AGC GTG GAT TTG GAA C-3´
Itgbl1 dflox long RiR	5´-ACC TAT GAT TTG TTG CAT GCT CAG GAA G-3´
Amp detection-F	5´-TTG CCG GGA AGC TAG AGT AA-3´
Amp detection-R	5´-TTT GCC TTC CTG TTT TTG CT-3´
Generation of knock-in Itgbl1-tdTomato mice and Itgbl1-CreERT2 knock-in mice
Name	Sequence
Itgbl1 screening 5F	5´-AGC TCC CCT CTG AGA AGC AGC TAT TCA A-3´
Itgbl1 screening 3Rv	5´-TGC AAG AGA ACC CCA AAT ATT GTA CAT T-3´
Amp detection-F	5´-TTG CCG GGA AGC TAG AGT AA-3´
Amp detection-R	5´-TTT GCC TTC CTG TTT TTG CT-3´

## Sheet: crRNAs
Generation of whole-body Itgbl1-/- and Itgbl1flox/+ mice
Name	Sequence
Itgbl1 flox L crRNA	5´-GTCTGATCCCATAGCCTGTA-3´
Itgbl1 flox R crRNA	5´-CACAACTAGAGTTACCTTGA-3´
Generation of knock-in Itgbl1-tdTomato mice and Itgbl1-CreERT2 knock-in mice
Name	Sequence
Itgbl1 KI crRNA	5´-AATATCCTTAATGATCCCAT-3´
