# Supplementary material for: Novel integrated multiomics analysis reveals a key role for integrin beta-like 1 in wound scarring
Source: EMBO Rep. 2024 Nov 18;26(1):122–52. doi: 10.1038/s44319-024-00322-3 (PMC11724056; doi:10.1038/s44319-024-00322-3)
Supplement: Supplementary file 14 — Source data Fig. 1 [file 44319_2024_322_MOESM14_ESM.zip]

Archive with 4 entries (3 files):
- SD figure 1/
- SD figure 1/.DS_Store
- SD figure 1/Figure1C.xlsx
- SD figure 1/Figure1D.xlsx
