# Supplementary material for: Novel integrated multiomics analysis reveals a key role for integrin beta-like 1 in wound scarring
Source: EMBO Rep. 2024 Nov 18;26(1):122–52. doi: 10.1038/s44319-024-00322-3 (PMC11724056; doi:10.1038/s44319-024-00322-3)
Supplement: Supplementary file 14 — Source data Fig. 1 [file 44319_2024_322_MOESM14_ESM.zip › SD figure 1/Figure1C.xlsx]

## Sheet: Fibroblast
	Day 3 (%)	Day 7 (%)	Day 14 (%)
F6	0.2	75.34	24.46
F8	4.88	83.65	11.47
F7	0	61.19	38.81
F4	0	3.31	96.69
F5	6.28	37.25	56.47
F3	0.23	56.67	43.1
F1	0.3	31.02	68.68
F2	1.61	66.95	31.44

## Sheet: Macrophage
	Day 3 (%)	Day 7 (%)	Day 14 (%)
M1	19.29	60.24	20.47
M5	2.13	54.96	42.91
M6	9.26	90.37	0.37
M2	11.51	59.71	28.78
M3	22.66	70.67	6.67
M4	20.88	67.22	11.9
