# Supplementary material for: Novel integrated multiomics analysis reveals a key role for integrin beta-like 1 in wound scarring
Source: EMBO Rep. 2024 Nov 18;26(1):122–52. doi: 10.1038/s44319-024-00322-3 (PMC11724056; doi:10.1038/s44319-024-00322-3)
Supplement: Supplementary file 14 — Source data Fig. 1 [file 44319_2024_322_MOESM14_ESM.zip › SD figure 1/Figure1D.xlsx]

## Sheet: mRNA expression level
Neu	M1	M2	M3	M4	M5	M6	D1	D2	D3	T	B	F1	F2	F3	F4	F5	F6	F7	F8	MC	EpC	EC	PC	SC
1301	6263	1424	8894	801	4869	7798	3332	4976	9862	858	6196	804	16547	25284	3524	594	15966	8728	3407	2447	6265	1131	8922	3323
918	1067	4170	3631	598	21420	5669	1789	6727	6448	1358	6125	1823	16135	21574	13437	1054	22621	6156	1771	2658	2400	1089	20249	4266
760	4029	5070	2600	1253	8691	8270	2563	12707	4004	1799	6791	20828	867	36811	15460	1102	7472	13468	17339	1233	2536	7433	15395	11336
1015	5508	4469	2463	1058	11886	6315	5860	5140	4452	2230	5475	24007	25780	14158	5715	2431	10101	19241	5365	3612	5403	19599	1259	5982
1091	5106	2804	2682	717	13405	5934	12669	5644	567	1667	1173	1541	2004	18537	4337	704	8272	3980	14171	1375	4211	3599	12976	8988
2019	5741	6321	3161	673	6694	2620	5212	8320	7243	805	2167	992	19009	6038	2809	986	11717	7246	19900	1057	4638	934	8605	6312
1101	6057	4968	7012	1277	6254	4961	16064	7456	3668	7534	1731	679	26130	3935	6603	1770	13841	12742	31623	1830	17159	13320	4833	7236
786	5163	3108	7881	2008	6073	2430	5769	5873	2245	2796	3056	31171	23849	8454	3534	1272	12050	17889	19441	1540	7639	9924	2013	1641
1233	6022	5251	4508	1688	10728	5429	3631	5996	3686	1467	2430	20989	13604	8387	7506	685	13254	9670	4537	1914	1179	1634	1748	3346
2884	8855	5199	1999	1981	6654	10850	7500	8261	2657	1335	2829	1206	30703	8217	5275	1046	8826	5511	21421	1532	10935	675	8802	3759
691	5084	7326	7229	1271	6304	5314	7191	3648	3160	2818	2448	14248	27486	8252	5946	631	5781	9768	1892	1922	4603	566	5086	1757
1581	7613	11744	2825	1496	4595	3913	11968	3617	8717	953	2227	727	10461	8650	3106	636	5375	6626	7687	1013	5826	3040	4753	4805
1129	3590	2862	5959	761	5492	6340	7735	1833	1561	1131	1160	1562	1289	11161	1497	506	14684	7894	5847	4569	7210	15951	4675	7756
1105	5888	3897	3036	614	2084	4748	9716	5673	3853	1460	2499	5144	25195	9651	11022	526	7302	8772	15654	1533	15740	7063	4868	2713
1052	5170	2090	5343	1577	5825	2538	13204	11691	1433	2009	1816	6135	17882	11062	5994	1388	16058	12525	25006	1296	11517	15394	7503	1984
1922	6224	8763	3659	643	6559	10188	7464	8254	7727	1069	2609	8827	25106	6865	9132	2008	11315	10360	12355	2368	11532	6661	3462	6009
570	9156	4175	4216	864	2636	9556	3862	5289	1246	1091	2093	7278	36060	9449	7665	596	10622	9875	9687	2734	19678	615	2806	4886
1428	10479	4664	3768	1331	7462	5376	8271	6513	625	2031	1740	13958	21822	5948	9057	546	12525	7210	2037	1052	9800	15743	3735	4173
885	4757	1826	1565	1694	3237	4882	4817	8051	515	1195	2105	11838	23466	5342	8223	2093	14269	10065	2435	1277	9425	3917	10111	6956
1152	5373	2740	3049	2101	4834	4781	3147	5382	5247	1547	2300	12776	13733	10237	4489	716	10252	6731	8348	1834	7500	962	18962	12035
1374	5877	6218	4080	641	6158	3796	9293	11560	1212	2966	2836	8325	18772	6824	8619	1058	12408	12242	2195	1995	5784	18249	8300	4790
2111	1579	4919	5651	723	6607	3086	6923	7252	722	576	3327	14881	15880	10676	3535	546	15386	4229	3188	1829	9385	5094	12342	7124
971	5370	2224	2909	630	3094	4330	5053	7854	4656	2334	2006	12680	5200	8780	7806	571	11450	4770	5549	1780	5838	8825	3498	4052
1141	11151	4493	2352	874	4037	3581	11612	2757	8604	826	2056	12756	13136	8498	8626	805	16926	15590	1114	6405	9906	696	6512	4019
4000	4985	2943	1757	600	11189	2008	6508	15644	7387	888	3168	9013	14208	10462	14318	602	9579	7605	1393	1486	3058	743	6160	2897
746	4329	1350	2855	555	10345	4316	5997	5380	9946	1061	2840	4584	19152	7722	21529	1035	8619	2884	17603	5355	12797	9465	4927	2910
1141	8193	8475	3616	920	3956	3604	6943	10054	5172	3616	2458	12409	18683	10632	2138	614	10940	11257	21012	1528	1935	17018	5223	3520
1187	3517	7868	3339	1234	8964	5379	8722	7066	1432	1590	3376	11267	35891	9998	10652	2589	8883	13808	15644	1528	15053	5216	2655	4252
1412	5989	5692	1836	976	7934	5311	7259	6624	8297	4833	3989	14493	17831	6387	6747	504	8996	11479	18892	957	6731	8809	2565	3709
1947	6538	6857	1877	1336	12473	5887	7177	14046	12236	1694	3543	6939	28284	9334	4165	1361	8246	20281	10610	1201	18265	10021	8789	10424
900	3039	8986	3442	1634	9257	3488	8775	10373	7188	4947	2842	9003	19966	8746	4160	605	14992	5431	6275	3931	5652	7779	17106	7649
1120	8673	4029	1688	579	4305	5383	6080	4618	5369	931	2960	9940	25121	8391	1770	594	8462	10354	12510	2674	3917	16030	5878	3313
1975	6913	3229	4449	1324	3539	2628	10478	27236	6564	570	3391	11397	21556	12166	7403	612	13766	13456	22004	3791	8369	4557	11372	7869
1387	6610	13760	2226	715	4149	3546	9048	8361	2416	989	4393	5702	936	7607	3587	503	13680	5891	11998	1949	7744	4215	11524	5376
1404	6066	3990	1852	1914	2310	3134	3746	4150	530	2056	3033	15335	18197	7508	2475	1332	13202	11426	13212	2158	9401	1041	12823	4451
879	5501	3708	2222	1355	2162	964	8421	3874	5507	2084	2899	8819	32838	2075	3093	2117	18319	15885	17937	724	10107	2812	8125	3818
956	6239	2702	4732	1361	9582	2806	6288	10731	2672	1424	2003	17855	15689	4602	3466	521	10359	12420	7342	1382	3396	4092	10479	5936
1099	10637	2111	5199	635	8223	2264	10871	7536	5021	963	2232	8372	25251	7136	7245	729	7713	9701	14486	2459	3090	4994	9469	4584
879	3530	7468	5967	641	2734	2558	4747	7510	3024	1930	1827	6108	25743	7158	10029	1182	16330	4433	11005	6736	5740	8343	19416	2851
1570	2918	4784	1794	805	3988	1292	2663	3003	8063	2310	2632	6042	5093	10509	7846	944	10291	21800	17050	6247	2354	14386	13712	5987
561	7165	5918	2462	839	1983	3318	6329	1836	3465	641	3204	12603	22005	7471	7272	928	11614	11993	9075	2046	3961	7464	13699	1923
1632	8812	10373	3389	1670	5896	1929	4755	1629	6785	3573	3041	16805	25987	5222	13577	710	3901	14410	12471	2704	1542	620	3443	5845
2443	3759	8675	4889	1432	11150	3024	5461	5173	7656	1122	2919	10954	2093	9709	14071	1584	9592	6054	9342	2090	10014	14933	6080	2510
683	8567	5739	6794	2508	2718	5567	3769	4142	501	978	3544	13418	1727	4899	7022	882	5685	9292	20682	1455	3017	5403	2477	815
666	3691	2812	2832	1806	5947	4186	4201	7957	5211	1593	3532	8745	19191	10464	3954	620	10227	11562	2013	1717	12456	6110	8028	2748
1246	6984	2129	4274	1015	4324	3270	10444	5520	7693	978	1809	10290	1179	10789	6959	637	20429	10949	11414	2114	22449	7306	7868	4617
2306	5804	3494	8871	538	5503	4065	7722	4024	7816	1609	1961	10865	21935	2459	7675	1030	22504	3900	7215	1464	2125	8626	7251	2787
1639	5541	2382	13074	633	7208	4601	8628	3583	577	1520	1768	12013	20926	3670	7603	588	16003	10258	9862	2721	8655	13646	2251	3612
1205	5527	4171	3124	749	4443	3763	6077	6912	2597	3952	3550	11370	15885	6923	12099	796	8462	9767	17708	1877	4355	11131	3263	2529
1706	4544	1759	6192	2100	2052	1769	6928	4661	3534	4912	1328	16487	25991	15708	8920	587	12274	8417	8705	1556	7458	6402	6381	5603
709	5431	1886	6390	1795	5221	5440	10108	5033	8931	693	3004	14308	4165	6568	15075	672	15287	9871	11171	1492	7539	8328	15289	2641
785	6184	2309	3117	1040	2964	3624	11293	4913	4428	1783	2501	11725	26712	9070	18823	693	11239	5952	16420	2401	16350	5622	5530	4041
1453	6627	7751	5048	1262	3518	2574	5169	7055	634	909	2269	13313	18467	7591	11536	596	9845	4620	17761	1599	10490	3453	2215	3630
1481	2873	11492	3148	1766	1016	6259	10910	4483	796	959	2820	13047	1556	10403	13432	502	12626	14944	16550	1936	17943	7275	2954	2755
954	5869	2862	10607	1666	5337	2608	3449	4602	6092	1440	2820	6247	24591	8700	11598	536	9332	7384	20105	2811	10347	8388	6752	1406
1377	2960	7147	11117	699	6048	1811	13266	6885	4904	885	2968	9249	24844	5037	10245	2007	17497	6734	18131	2042	4416	7691	5871	7993
2078	2304	3529	2261	2024	6720	1604	10050	7882	6183	5202	2494	11993	7235	6291	9647	586	7718	15395	11598	7359	11132	4508	8641	3232
1313	4243	2918	4676	1284	5604	2921	4031	6342	2880	5308	3872	6243	2733	8028	7708	619	14646	4781	3318	1713	7291	4597	15183	4594
956	1974	1402	4148	2161	4357	2362	7937	4948	3458	998	4418	10862	22145	7790	10493	508	7356	14792	19746	880	1069	20962	3085	3620
2106	3982	7807	2967	668	2583	4039	6877	4571	3534	3497	3632	10376	25736	8493	2379	867	13354	12730	3442	1141	6252	2493	4152	5366
2217	5140	4089	2891	1552	3222	2163	9518	5675	3028	1659	2079	9403	17424	10792	5020	665	5865	5394	11477	2351	9894	4515	6591	8457
595	6820	10442	4544	2143	1757	4288	2723	4526	5026	1161	1846	11416	30338	8353	8013	682	12744	10468	14861	1822	23608	15885	3522	5491
1663	20224	7461	6160	1371	5679	4561	12213	5318	4931	518	2483	12227	9610	4101	12109	637	13964	12210	8374	504	11459	12376	10030	3585
1395	10797	7842	2470	642	4557	3902	3428	4990	728	1285	2754	8833	10287	10716	12746	1042	2831	12697	3635	901	4298	3130	11274	2525
525	8531	8655	9440	1565	5006	5370	3084	4230	1695	2573	2932	10165	11919	10023	11758	2591	10055	8489	15904	3672	3562	13423	12187	4876
1034	6001	2956	8235	515	7318	4797	8782	3251	2294	1117	2222	5403	12529	7023	12587	1040	10819	16359	23383	908	7741	633	2450	3705
746	5981	2853	2191	892	4551	2543	7878	1750	1841	1718	1698	7613	13583	7442	19011	2922	10171	16985	12191	923	8234	9063	4167	5384
1871	5952	2770	10230	2440	4209	3873	10287	7315	8248	2461	1539	10001	14763	10831	7372	1130	12495	4920	6217	1129	6875	5872	6727	3338
1007	6298	2111	3848	920	6978	1241	6995	4118	3092	724	2099	3730	10595	9301	13419	1567	8222	16760	10111	4428	22897	8513	7468	2622
2099	3929	3849	5222	628	5390	2225	3951	4772	4339	4319	2590	8235	5966	7562	17375	745	14189	12912	23275	1557	20083	503	4088	2413
757	3192	3666	2261	822	3928	1908	3512	1872	1352	1063	3036	7509	7998	10291	25364	542	17851	8480	16339	1130	6855	8641	4251	1925
3284	3940	3811	6128	626	2384	3424	8001	3497	2732	4858	2877	11152	8651	5793	8396	691	12547	12390	12707	1088	7192	11436	2312	6268
1457	4605	4865	1293	1801	2408	5321	12186	6064	2564	1008	2103	7093	9204	8207	3397	1025	3570	11490	13668	877	656	9638	12665	5369
837	6537	5670	6689	796	5225	2907	6388	3983	7236	736	3491	2794	17272	11611	5346	1215	8121	13575	17542	2649	3923	13865	5597	5391
1484	2445	6966	2829	581	2489	2248	10548	1709	3156	1231	2941	4392	10480	11740	8532	700	4046	10115	17551	1403	579	2151	8277	6473
1196	5291	4108	4822	835	5149	4982	8191	6860	3656	1433	3212	5475	7684	2612	11927	631	15711	4533	16118	1343	10473	6127	7758	4361
1231	12670	3948	5594	1315	7612	2066	12334	9552	3775	3389	2451	11929	12157	8043	17452	1867	9168	10991	13082	2392	5805	5932	13379	5062
596	4982	6149	5977	1152	1327	2599	8868	2538	3157	1428	2483	7352	16667	8337	6972	760	11009	6723	12033	2296	11302	7315	5935	7645
2127	2975	4358	2823	3685	5568	4721	7985	3114	1166	1324	2941	5505	10493	9729	11028	593	16033	9522	12719	2094	4684	7552	13105	5055
1051	5504	3946	2140	596	1971	5213	627	3061	2030	1616	2523	13710	8683	13554	4320	1632	12649	14010	16465	2739	17361	1402	5128	4458
527	4877	6633	11704	1529	4971	3766	11042	6827	3608	4134	2097	10902	9523	11238	3043	727	12000	10187	9832	3325	10462	6122	7958	5555
932	3050	4246	2333	911	4831	2438	8347	5809	4135	3164	1991	11803	14711	5806	5776	544	13315	7289	23229	1206	656	10573	5323	8319
731	3355	4152	3178	502	5369	2696	10039	6288	2625	2167	2559	8918	15526	11912	8965	795	8852	6148	9778	688	21406	9419	5014	3958
1085	6662	2846	3323	2094	6131	2371	3966	4077	8138	953	2671	5046	10579	17706	3263	816	11400	10545	13346	2720	6370	9799	6509	4756
892	4990	7851	3950	652	10253	3484	8854	3875	1379	1884	4698	15254	13575	6012	13112	1941	17560	12996	10562	2867	14428	6783	15647	3933
1211	3031	1412	3567	869	3539	2902	4723	5682	8244	4342	2370	11071	6166	8435	6475	914	14112	20012	8157	2910	11866	2150	13619	4591
985	6175	12237	1127	1424	4836	4536	4604	5820	3767	2518	1695	10375	8121	10549	10202	1770	14104	8836	15695	3047	1678	7393	5963	3963
580	7191	8993	4439	1552	3350	2636	4052	4961	3702	698	2441	10895	13659	10804	17647	784	11254	6633	10128	648	4685	7125	6177	4219
1380	5861	3897	29312	613	4181	7190	4550	5447	1427	2091	1043	9575	11884	15518	2966	2096	7917	18526	15778	3358	4274	1839	11329	4979
1394	2619	6896	1893	535	4810	2568	13865	7895	2902	7908	1943	6453	11981	5219	3860	1153	17285	9565	15428	2724	2615	9043	3075	6727
712	6884	8874	3006	1487	5104	2933	5772	4869	3661	2082	2318	7827	7353	3300	13691	540	11930	4670	2663	1896	6194	2489	5976	2764
1162	9526	6265	1884	565	3156	1478	8725	4437	1929	1407	3155	11087	7539	9664	18729	4732	6787	7396	12623	1247	8351	10803	4659	12774
1418	5047	4082	3748	1051	4462	3781	9119	2475	2173	1267	2895	6683	18549	11899	15364	2154	8349	9988	12619	2122	7572	2243	4199	8611
1800	7864	1757	5981	970	5978	1281	7118	2439	2041	1340	2150	3913	14857	4891	2853	560	15276	9053	12996	2346	18434	9650	662	2343
1398	3703	3135	3924	1274	4225	2158	2755	5694	3129	2425	3012	9566	11944	9848	10439	573	1498	11128	13804	2522	5015	20066	8069	2518
1064	6006	2613	6077	516	6321	3763	11496	3746	850	1458	2706	10636	3511	5718	3476	1574	13708	8946	19428	3369	8024	7750	13056	2967
907	4711	10315	1899	864	4047	2505	8780	6181	4547	1188	1712	10384	11557	8260	4060	3193	6952	7409	16026	5891	4071	8978	3491	4574
2286	5141	4575	1388	1543	5233	2849	8702	4360	8067	1531	3655	4296	17713	9639	11851	2645	9963	8192	12888	1641	2076	10312	7166	3326
1787	2926	5213	2749	1216	3663	3370	13419	4730	3680	1828	3094	9038	14556	17228	7694	1999	11406	10292	11102	5293	19384	3133	1319	3261
2996	6466	5240	6587	710	8027	2606	11854	5320	6734	826	4907	22727	9291	7576	9166	2122	9390	13449	14830	3110	2977	8548	5475	2871
1461	6582	3473	3505	2231	1545	1668	8852	4853	1109	4683	1563	13333	13680	6939	6441	1013	14527	14539	19149	2499	15214	5067	718	3779
1013	2481	8116	11098	532	7054	1505	8595	3453	3438	975	3363	17615	9600	8141	4446	1901	6958	10798	14428	2484	1445	6531	6421	5037
515	5710	4800	6842	1322	10625	3431	8415	3246	1829	2883	3668	14164	3952	9026	5356	3846	9861	13417	14125	2152	1537	9160	7646	1616
1824	7978	7574	2250	1284	10523	8283	7882	4711	3627	627	890	5708	14063	10993	11097	4126	9807	15130	6308	3436	9000	5185	7736	3488
1067	1229	8309	8183	1059	4568	4127	7766	8324	1344	2068	3874	4018	17909	1588	24523	1191	14575	17051	11532	9707	10445	2834	8304	6156
913	5749	2423	3894	2701	9287	3013	8981	7586	2374	2247	2927	10475	13759	10380	10369	1239	10116	7964	16650	1534	3627	4784	8376	4287
1079	6638	2579	2354	1273	13728	5510	14918	12868	1384	4149	4254	9667	14093	8982	14907	1028	9559	5787	13717	2867	4624	1344	5587	2460
913	7503	7342	12957	881	4389	3836	5397	5061	878	995	3638	13511	15647	8708	18065	1664	6783	6255	17782	2236	8629	10016	6926	3670
579	4620	3851	4303	1037	3873	2982	7649	3939	4666	1265	3567	9556	25159	10256	2353	2423	6404	15958	10482	1629	9881	3219	5243	4408
1842	1907	3087	14828	833	4392	3023	6186	8246	2644	1660	3271	6729	10586	4584	5999	1928	9532	11665	6242	4361	5349	4418	7080	1271
1193	5542	6817	2599	4479	6909	5669	10309	5697	3910	2212	4286	10441	14220	8187	12184	1769	10681	7148	18689	3184	3712	8285	5805	2575
2633	1285	4592	5304	598	10068	3090	7253	4686	2726	3857	2552	6267	19069	6240	6997	2461	9735	8857	2141	1848	3903	6018	7995	5142
2149	3050	5534	1500	593	7656	2156	7680	2833	1844	1237	4839	8060	7032	12544	11091	12051	8730	10228	18054	4643	9860	15141	12882	1891
2005	9673	2117	14411	665	3031	2446	21754	3479	2089	1446	4302	4178	6694	9969	18788	3003	15740	14890	14918	1169	705	10739	4201	4428
1066	4608	8922	6256	1056	3462	2696	10164	4612	3937	1552	3638	9823	12157	12829	8745	1685	12298	8113	3203	1966	1399	3921	4539	5919
896	2325	2943	3111	1947	8517	3319	3820	6345	2402	2058	3769	3554	10891	6873	4714	532	6031	7752	12230	3189	7933	2771	5233	3527
779	5942	5248	2278	1412	2135	4215	11012	5498	1933	3729	3951	13202	13145	9134	8698	505	6550	10689	11801	2406	4277	10271	12085	3070
1638	5149	6065	4231	1319	6213	2560	4683	5274	5404	2691	2325	13921	11377	8098	8544	732	12865	4094	19944	2176	5660	13371	6044	4559
1190	6622	5095	3231	1157	9427	2059	7436	9497	3815	3841	3651	8470	17261	5783	11756	1679	12524	14300	1020	3426	2973	4279	5096
1448	4533	4056	4059	2653	9370	2772	7365	4501	3334	8919	4857	5783	4970	6366	6696	1949	4495	9601	12519	2301	7288	8358	2442
1764	6575	5767	2214	1238	7153	4125	9074	2807	1841	1274	3737	11714	9564	10457	4350	624	13422	7699	6224	2376	11115	3267	10875
2053	2644	1912	3026	1206	3201	4827	4393	6950	4438	841	4481	7255	7545	8359	16631	1216	12763	10243	13349	2381	8908	1378	10536
2278	6042	6471	4796	958	8736	3323	1241	3498	1692	1610		11104	18059	1565	4094	8748	11945	13649	16039	4276	25097	2015	4042
1342	2859	2061	3968	582	6215	3408	9315	4809	5774	760		9864	7975	9210	16178	833	13393	9490	16413	2848	11880	20849	3469
1988	6006	7520	8728	512	11601	4876	8964	7421	2651	2176		14056	6143	6644	18565	896	12581	9467	14050	2385	15086	12561	2971
1065	3671	5282	3110	523	3457	4000	6763	4010	1868	1002		13435	21335	7718	6533	8844	5538	6221	4503	2171	5093	2469	2537
1363	2964	5396	7851	522	11757	5820	9018	6782	3041	2627		15962	9498	10005	3682	3571	9423	5774	9206	3153	4430	4194	5297
956	6648	4744	2588	1369	10544	3321	7624	1590	3101	863		10826	15135	8687	8175	2002	9117	4997	15301	2732	4781	20990	7660
933	5893	6864	3511	541	12233	2573	10925	4653	4647	1062		9648	7571	7454	15614	5833	10547	15542	15887	880	7456	4919	7943
1770	4933	6496	2312	1230	7074	5767	7591	1920	1902	2528		2995	7592	9916	17977	3911	8072	18466	14267	2219	7102	6287	3987
2081	3519	4289	4075	1555	9831	1710	7930	7525	1770	2102		11377	8038	11273	21086	2168	17167	7485	12254	2146	7057	16738	6143
1625	5271	5845	2711	1022	6782	4876	2496	2590	1064	1124		12296	15283	9079	13391	988	12800	12172	9203	2393	11053	15449	10572
1012	7030	4912	24400	1906	8358	5984	5178	4521	829	2684		16375	9651	6229	8318	6068	12551	19471	9782	1710	6997	1849	3482
693	5901	6964	3072	1794	5850	3563	13406	7825	982	985		6747	9782	13556	13132	3540	20401	10392	10361	1938	18423	7038	3092
1367	6620	4312	7836	752	8478	1498	10587	9836	2055	575		9902	4385	6086	21508	555	8264	12185	22622	2075	6687	4222	4956
950	3802	4158	5261	1116	7152	1747	5252	7680	1796	1133		10376	11459	10243	3489	8730	14940	24737	11067	3488	1318	1386	4800
695	3042	3206	3122	1586	4313	2659	9089	4438	2788	746		11072	17242	13835	4192	500	14144	3519	17136	3094	7771	5960	8714
1648	5105	6307	3530	1123	3117	2175	13789	5884	1735	1262		12010	12118	7963	10811	1259	7452	9263	7622	1163	15546	2969	2846
577	4400	12047	3165	1862	3016	1661	5071	4978	1221	1136		14871	10832	9817	8835	2752	6349	10591	15604	2395	3880	1004	5047
1606	9195	10603	1467	1615	8500	3257	10901	5429	2830	1929		7920	11631	7739	11478	1815	9216	17738	2452	2386	560	10219	14984
1352	5936	3937	3189	1522	4690	3461	6858	4417	3465	1059		7722	11338	9102	10619	1663	3954	15310	14721	3331	1642	11028	13122
1769	3173	14885	5614	720	6456	2257	8178	4197	3500	1705		7568	15097	2308	5580	4120	2138	16824	19768	4725	10924	10480	14244
1284	9836	13017	2155	1528	8237	2590	6073	6398	3198	1326		10327	4761	6528	7922	4803	6720	8916	17376	2187	6202	20271	6158
1716	7087	9431	2631	616	12385	3158	8415	4452	2798	1423		13468	9424	4975	11659	3040	8784	13364	16949	899	2464	8621	16291
1021	2901	7503	2756	1590	4219	2269	4176	7783	1755	1459		14857	12094	7617	6554	1786	8160	8451	14807	2452	6730	9730	8250
1187	7784	7764	1397	727	5872	4292	8940	3769	2562	3432		9407	8791	12107	7327	622	21703	12712	19392	1578	498	8126	4097
1113	3416	3377	7132	2270	8394	4770	8785	6112	4318	1804		5471	10533	9685	8033	1045	15704	18371	4794	2058	3329	6365	3771
1035	4359	2821	1116	2973	3226	4187	14505	8170	3252	1171		15172	8827	9054	18376	874	14260	13252	21858	3487	10970	9125	5643
1046	6986	5668	3601	599	2655	1474	7351	3793	4429	1044		10901	9931	4957	4982	2311	10472	4930	20925	1736	2356	7212	13798
1223	2646	3131	5183	847	2015	3608	6493	3764	3384	1728		11795	10661	4519	11484	2721	3974	8503	17427	3272	11377	10179	5299
1396	6127	1880	2036	932	9199	3847	9053	5383	4828	2494		9943	9397	7521	6999	694	12326	6039	11307	2071	7826	1162	3633
1391	7649	3147	12380	1319	5333	2647	10599	5634	3604	1461		6692	7637	6089	5823	797	12060	11394	16860	3370	2153	4536	14575
960	2442	13483	2319	2133	6330	2350	4676	5797	2501	1255		11706	10481	11054	14380	2496	8134	11420	10308	3378	967	9211	12276
1023	3153	5208	6774	1990	3414	3193	4330	8796	3874	756		9003	11138	7423	15669	599	11677	15825	9585	2050	4650	947	10881
625	5564	5498	3914	2577	6378	7120	9961	4857	827	1024		6326	14060	9195	6041	2494	2591	7136	8398	1405	3540	12400	6200
1411	5450	5180	7504	1399	6453	4791	11333	7051	974	1193		16674	10268	10635	6771	2817	12627	13224	21728	1593	5814	8982	5154
843	3666	6993	3844	2375	5836	3283	9825	3638	1647	1398		7610	14037	6729	16090	1147	9154	14844	15081	2786	11645	6618	15176
1214	6362	5174	2439	948	4496	5058	7859	4889	3542	1478		10422	12594	8235	3846	1818	10207	19632	20713	1664	4456	5682	18623
2065	7386	667	2762	1019	3046	4176	7309	3318	727	1116		13042	14834	7397	6479	1335	11522	7960	5415	3916	6469	9753	10240
1313	5551	12183	3593	1231	3774	3020	9405	6909	934	1214		9502	17467	9676	9913	1711	14060	10169	16925	2483	20514	2795	4848
1640	5804	9803	2875	592	1066	3026	9337	9837	6113	686		5150	13661	2325	15456	1714	9930	13394	14642	1449	4145	8612	3990
1114	6388	16701	6660	2117	3792	4054	8847	4721	999	1511		10136	9589	10471	3976	575	10801	12461	20739	2691	3212	4807	6063
1598	11195	3298	1817	764	9406	1891	7217	7120	4956	742		8237	19953	8182	5714	595	12390	16378	19237	4867	6204	1833	7391
1827	1341	6331	4173	1152	2278	2215	11564	4803	5309	1130		14044	16045	11312	6530	533	6029	16064	19811	3226	8887	797	4900
1726	5549	7638	10638	2274	7894	3733	4269	7176	2168	960		5905	7729	5830	7168	2502	10553	7025	22338	1832	6377	8173	1991
1441	4921	4080	3707	1765	2022	2077	2569	2127	4317	1392		7564	3178	8275	14768	4191	9156	13403	15530	2934	4897	4158	5324
678	5066	3933	3744	533	9070	2095	7133	7001	4340	3037		9608	14372	9936	12656	1801	2797	9446	12298	1778	13781	15375	1406
2180	5476	1924	5161	1374	8980	4530	9050	3969	2920	6547		7867	9057	12870	11390	1046	11144	19459	17523	2215	8911	6903	3912
1332	5711	3326	2038	1003	7786	2673	10412	6860	5260	3161		12577	11084	11549	7180	609	20123	12463	17223	1848	2802	6092	1060
1343	5749	1886	3633	1238	8750	3182	5538	2838	3159	1634		16081	8024	5003	9024	1932	11624	6938	23769	2838	19592	7584	5010
1971	5811	5573	2134	599	4649	1986	2445	4134	5267	652		7118	8190	14868	20216	1049	11974	9253	18491	2345	14356	4395	5900
1135	4416	6712	4228	1033	14169	1766	4913	7893	2989	3758		6131	10458	6792	10476	2682	9184	11954	10203	2224	2281	10537	16564
1037	3109	2460	5091	1110	9269	5346	10194	5808	4670	1935		9051	11462	7423	12094	1349	14760	6227	20531	1807	5824	2938	2892
1230	9116	7481	2507	2901	7914	4058	8399	6946	4413	905		17422	7108	7993	12230	759	11327	19209	20804	2742	14179	2849	5511
1464	4273	4292	2968	1363	2294	1673	4672	2218	1785	1140		7809	11660	11201	6824	2099	15935	12081	18393	3478	806	13998	7590
2335	5794	7388	6139	2750	3797	1971	4203	3884	782	4971		13222	10840	3180	12788	1998	13075	10905	16392	1206	6958	2796	6806
1063	4281	4974	7131	974	5413	3501	3620	6612	4818	1589		8673	11857	10261	11407	501	9752	6742	6709	3394	4326	13536	5651
806	5681	5414	2156	534	3602	1850	6498	3347	1695	3380		10018	13141	9397	3962	4318	9588	13268	10593	8497	655	9784	6892
1593	4976	6137	2530	628	4676	3858	4682	3073	3489	1211		10590	9852	10442	8355	1985	9902	9078	14565	1558	11198	816	6845
625	5175	3084	3654	644	1456	1360	6568	6302	648	1215		10323	5514	7890	28205	620	10413	12679	16012	1748	8254	2542	4743
651	3089	5289	4896	1031	6734	1912	2364	5542	2911	1939		9146	11814	9903	11020	627	10764	9121	17354	11037	11221	4119	3575
1199	10071	4761	2602	1388	10043	2493	2186	3524	2015	1801		10924	14428	12296	4167	4624	9963	15381	17738	2104	5802	25184	8973
621	3424	3856	2091	1479	7695	3407	2829	5268	3936	934		4700	16107	5809	14569	845	19124	12513	10821	1346	5140	23646	1639
899	5758	5992	8384	1774	1703	2059	1724	4232	5360	2525		7842	18896	4027	10973	5677	19995	12118	5776	1494	22571	12442	7118
1438	1418	10476	11034	748	10184	5130	2759	4826	1683	1180		7188	12764	8942	8177	6775	11974	11477	6056	2720	5458	15956	10842
1132	3087	3820	4682	625	5863	2621	3435	3036	3461	983		8219	15777	9474	11853	516	5155	17588	18172	2235	9071	12324	5899
1139	7533	4986	4687	2277	3506	4404	4056	3058	2076	2586		8048	14636	3410	4602	921	11549	16022	24477	2441	3617	3049	16924
2058	6341	3312	9343	1306	5927	3000	4213	7646	2953	1435		9031	12533	9524	11369	617	2858	11276	10585	1716	837	9393	4768
1973	6149	3253	6459	504	5718	963	2565	2527	3232	7459		5616	13716	7682	1518	635	12835	13531	20697	1826	3351	19893	17917
633	5603	2874	4742	1049	6776	5610	3849	7192	3247	1196		4123	13097	5836	19301	1167	11257	12174	10631	1559	3727	5276	6178
854	3677	4124	1068	702	9663	2901	3114	5871	5019	1756		3180	15456	7778	9076	1344	12823	13546	16838	1419	10402	5449	11401
1161	4524	2035	2206	1111	1523	2449	3890	6546	1050	1679		8892	11344	9829	3207	971	19801	15993	1405	14578	27719	12011	3800
3391	2120	564	6105	557	9906	2824	4651	1273	3226	1318		14587	9812	7566	12788	1711	10462	15013	3571	3705	5219	7049	11383
2014	3127	6142	1900	912	5090	4190	3443	4209	3504	508		4157	13286	6315	10638	1242	12759	12707	11397	2111	13194	4623	1469
1067	3227	2132	4570	666	6965	5900	3056	6634	2030	4538		6607	8426	7565	7461	512	9816	12280	15944	1682	6492	3612	18538
1417	5764	1871	8361	1596	9469	2949	3540	5608	3078	2131		6743	7391	8082	9450	1059	8310	18269	16366	3024	8471	11021	11522
573	3202	5213	4154	1521	5536	2284	5413	7829	3172	1629		10104	10628	11047	21640	2328	8123	10193	9308	2436	10971	622	6345
1813	7994	2905	3597	755	4701	1731	2909	5102	3370	1159		7435	12341	11946	5171	1329	18885	5765	12567	4420	7002	8885	2716
1715	3845	6280	3078	1158	1183	5089	4561	4738	3892	5382		9361	6721	7495	8425	6291	18039	11921	16655	2355	5286	7154	8200
3831	532	6508	1532	2617	5408	1827	2612	3328	2781	3347		5189	9450	4620	5811	3217	12609	9913	8136	2060	6653	7940	14340
1294	2807	8360	4494	1175	7967	2390	2213	5685	1567	891		5963	12359	8108	3212	6797	13425	4496	15964	1392	18335	555	4103
793	7291	1933	1921	1408	4722	2367	2619	5887	999	3239		12693	11831	10022	4004	4408	8815	12431	16964	2447	5125	5847	903
1166	2468	5790	4964	2216	6137	1010	1723	3929	2075	650		7564	10038	7831	9018	1347	14188	6972	16340	3181	3907	2925	3570
1243	2143	4578	4942	538	6719	1567	3235	3357	3417	763		8788	13202	7484	10063	8346	19357	10493	14744	1817	3987	4810	6848
1145	5496	6475	5322	1292	3688	3686	2235	6787	602	3819		10880	8205	9134	3897	1593	12745	9038	14573	1989	3616	8001	3898
890	9908	3561	2374	1908	2894	3653	3425	7215	1730	1572		10802	11793	6681	7462	1835	18143	8628	17424	2930	4775	12982	5175
2197	5577	2034	3443	721	8174	4964	4112	8732	2551	1797		13992	12294	11376	12514	5910	4617	14201	16563	1654	16838	3259	4449
2359	5418	7930	2461	510	5644	2876	2468	5831	546	1738		9562	13751	8695	1584	3302	12347	18127	24604	2913	9520	12258	4388
1213	6260	1447	3664	2031	4108	6012	4133	7014	3498	5365		17391	18512	10102	19378	2741	10083	9063	12321	3358	1276	5000	3202
796	5162	7002	2805	629	8363	4843	4566	7462	1180	783		5613	15135	10813	10115	1799	9095	11182	6780	1906	517	16941	6548
1207	6073	3606	2046	709	6911	4815	2198	3262	3699	742		9834	10308	5004	2377	1565	16408	8238	12909	2262	11452	1639	10455
1856	3699	1212	2259	1267	6105	1857	3561	4941	2990	4067		17507	15675	8475	4090	698	12801	8658	9300	3180	3814	7405	4844
1377	4883	4992	4309	717	11432	3888	2874	5876	2455	1046		7798	11032	9030	13757	648	14483	8904	10212	1547	1545	6432	16037
1241	4264	10325	1390	1382	12139	5030	5605	3874	2948	5557		11144	14609	5241	12777	865	12164	11249	6528	2240	6471	7821	1903
978	4912	1533	6216	695	5999	3202	3229	3849	2877	912		12258	26624	10939	26802	867	7640	11378	11218	2990	5533	4596	15777
1196	6194	3658	4445	1629	5794	4024	3468	4403	4327	1219		11131	10100	10577	4406	1769	13012	10739	11211	959	11870	3517	11678
2855	3420	8222	4250	1569	7035	2203	5848	5926	2485	1272		20483	14248	8124	3316	972	12673	6425	11649	2168	5395	8673	19473
831	6524	3206	6845	1623	6663	1831	3249	4155	2185	858		12926	13951	7623	6893	1381	17562	10175	7234	1417	3001	10690	6194
1472	6358	14773	3828	1218	10584	3239	3989	5744	3892	1773		10371	9653	10748	11128	859	14420	14015	8342	619	8936	3736	5269
1084	4658	7372	20744	610	22546	4917	2291	2943	1411	1052		15111	18134	6340	8608	830	7843	9573	11412	2517	15653	3939	3460
1121	3854	3343	7098	657	946	1985	3009	5209	1597	2553		9875	17085	10140	2600	6681	10292	3616	15633	2264	13116	4617	2104
1812	4680	3897	4740	618	16059	2627	1954	7427	3615	6778		13897	13278	8004	8940	1223	11761	9752	15006	858	10603	4449	6153
732	4429	7567	3024	831	7970	2367	5297	4675	2681	3237		6528	20034	6382	9403	602	16255	11121	12384	1596	4796	2588	15110
1218	6965	4502	3048	1485	871	1398	1162	3878	2725	1363		13789	12042	5345	8036	1848	8504	9784	3728	2695	907	2785	4125
1537	4192	1768	2341	680	8297	2211	2095	4574	4886	922		7425	14378	10101	3005	1153	13022	15948	14614	1829	2921	8886	2889
872	12278	2922	3084	879	2312	4632	3227	3555	3395	2180		7968	11190	11591	5097	2449	23829	7887	16828	1810	31442	6072	3642
968	5096	8080	4294	977	2951	2446	4515	3012	4406	2494		6576	9366	6080	4445	588	14722	13224	13552	3828	18370	8539	21707
657	3762	3760	8628	2668	10194	1878	4022	8175	2566	4618		11862	9331	10156	9334	4669	12212	9637	16334	1228	3711	3753	5934
1341	4841	3491	6066	1299	4752	2452	6491	4412	10209	1544		9824	13162	4730	3424	1561	9521	11351	18330	2178	3413	3939	8420
1665	9254	4824	1543	1098	8326	1848	2859	4055	1927	986		5677	11663	10557	15100	2953	11864	2664	18599	2312	7706	3589	538
1279	2294	5675	3243	712	7119	1999	2512	6657	1784	1639		12515	10379	9529	9987	4609	21850	15334	14333	2557	5249	3603	5794
1040	4146	11060	4633	2469	7778	5552	3262	3297	2929	1378		18483	14253	5618	13136	9632	15172	9717	7241	645	7190	3684	1209
1388	3879	4281	4941	1510	14143	955	9654	5251	4743	810		12736	9836	12577	9564	2190	16339	12905	19262	2425	7393	15690	7779
1609	12024	4509	3930	1374	5941	2097	5287	3766	4319	5432		14096	7221	4544	8558	1550	17279	14124	21978	7462	4046	4320	6228
5365	3696	5393	7407	1184	8762	4776	3305	4399	2936	1504		7531	9290	11149	7470	956	15597	9058	10496	2970	5750	11045	3466
1171	6168	4083	2416	689	7236	2291	3949	3654	1374	2000		8003	6304	12832	14293	1057	19034	7338	19065	2116	4822	5523	4687
762	4446	8282	2120	678	9080	2645	4058	2783	3736	614		5407	12936	5662	3461	687	17342	6570	19500	1689	10464	2064	3101
2102	4648	3870	8264	695	6080	5682	2347	9747	672	2313		11232	13595	4323	5922	6858	11025	12738	13688	7358	3646	5740	2917
1924	4484	4463	8074	1507	7511	1744	4083	4052	1335	1800		5324	12113	7363	6220	736	8210	4500	8231	2292	7259	18577	3113
1487	4909	10563	2256	826	1733	3026	3715	3667	1164	1976		10337	12150	8298	5869	1008	10781	8431	11987	2177	5890	1937	7408
1744	3276	3158	15978	617	11291	2403	2192	4606	4545	4406		13949	14554	1739	4688	7934	11867	11872	8141	2833	3854	12579	3796
769	5748	6410	4404	2018	3797	4916	3605	4332	1188	1017		10477	14836	5220	5376	609	13087	8308	14417	1814	4593	7637	2270
984	4275	5041	2249	1430	1836	2909	2252	9697	2566	2049		4518	8198	4024	5030	732	9468	10995	16110	2620	9386	6318	15870
706	7004	1649	4264	686	4937	1189	3150	4866	2535	933		6955	13224	11444	6733	535	21733	16516	14855	2939	8466	3748	1079
1738	6097	6027	2720	1155	10275	4523	2881	7476	1227	1878		10376	19726	9406	5122	834	9221	9791	21945	1962	10073	1304	8836
870	5345	4444	5931	988	7444	2612	3160	8756	3184	6824		10958	9770	6020	6505	1988	10775	13034	15336	3748	4404	5930	4073
1110	8208	2868	4250	1148	9335	1656	2105	5232	2873	1313		10181	10931	8462	6239	699	10857	8646	19062	2127	15539	4438	9192
1232	5665	2659	3789	603	2767	2351	2680	5149	677	1050		5251	9597	19929	10466	7044	11748	14053	17490	1362	4509	4356	5161
1270	11889	4506	4743	569	3334	2859	2060	4319	3899	5084		8926	11000	9241	14559	7149	12720	10620	10539	688	7363	3455	14840
689	7564	2936	3481	1163	7579	4285	2820	6656	3123	1768		8465	10616	12535	22196	1289	13177	11920	14312	2885	6518	3627	2900
1783	5577	1640	10595	652	5443	1600	3031	9249	2832	819		5144	12122	3724	8277	4672	8696	23130	12904	2478	16428	3026	4250
1238	4646	9627	5078	594	6821	2005	3711	4320	5283	1711		7829	13707	9166	7446	7701	17141	15342	10258	2074	4125	8924	7178
2026	6444	1604	3043	2160	9979	3069	3611	5578	1542	745		11161	13343	6935	13478	4011	6612	16007	9893	1795	752	5643	8740
1461	1456	5434	2640	614	2168	3512	2092	5307	3311	1800		5254	15415	7801	11852	2181	11725	12101	12307	1996	4625	9155	3898
3140	2778	2386	9833	2357	14103	2070	3144	4813	3605	976		13643	7750	10414	14236	534	15566	16321	16075	1743	4180	10072	5932
884	634	3481	2211	2552	4292	3406	2543	6122	1062	1883		14048	10913	5946	24073	543	14056	8639	4861	1660	8979	8127	2424
1275	7472	6476	4823	1643	12079	1795	4988	3588	1491	2215		12516	9999	5778	10960	837	10303	5505	23679	3196	5548	4392	3230
899	8231	3662	5407	1680	8239	3054	2381	4783	4087	1099		9525	18586	12658	10506	2657	9800	7198	20635	4115	8456	2273	4235
1094	6231	6463	3526	1306	8443	3069	3375	4503	4093	1575		6062	13840	8911	8972	676	15517	11912	24850	886	5008	4983	3987
935	4013	7238	15740	627	6516	1591	4865	6683	2040	1178		12855	11599	4498	14728	3937	10771	11647	18009	3333	12005	19526	4915
833	1085	2892	3074	995	8506	3741	5141	8034	1397	3347		10206	13767	9225	12191	6074	14959	7597	12314	2660	2178	3780	20554
1819	8259	14615	2491	950	5846	3017	3925	6493	623	640		6129	12909	8505	18565	841	4751	12436	14849	2272	8304	8856	7118
1685	2950	3837	3668	1329	6408	3143	3992	4443	4336	5525		11582	2329	9872	13973	620	7713	3738	5933	4108	24080	4754	5156
916	4995	5684	7652	523	9637	3145	5054	3649	649	874		11631	22112	5552	21208	701	15209	5318	20644	1786	17239	8862	6606
517	3802	2167	2528	1245	1488	3081	5126	7596	1245	1873		4612	7326	10407	5129	5494	13922	5653	16227	2053	5098	5230	4825
1944	5064	4925	3691	1049	5459	2581	2885	5480	4877	1111		6842	11518	7470	9582	558	12539	15404	15008	2477	4353	5361	6077
1225	5663	5653	3547	664	7654	6735	2588	2671	1900	3480		10918	7962	9936	28485	599	4666	8270	3921	2762	7282	5725	5464
1048	8380	3923	1599	734	1809	4974	4991	5896	1138	3573		6714	1834	10138	27940	549	12087	7926	8008	2663	15994	2781	2565
1667	5182	6643	2962	917	3175	2381	2523	5670	2892	1624		10072	7012	3836	19295	530	10100	5068	16303	1315	13545	2933	4278
3021	12808	6656	2384	1348	8751	3719	5931	7032	2938	2394		10691	10426	12866	19326	11366	12394	8909	13942	3076	6324	11435	4512
2720	9693	4765	5702	529	7636		3012	2792	5341	586		12067	7629	10146	9564	501	12944	13163	18282	1123	5014	14027	3901
1222	10261	3444	4788	729	7487		5462	3156	5190	3437		12057	14468	11684	6988	3870	18778	7449	8903	2427	8341	4621	13795
801	8127	5645	4581	1096	6222		4110	4502	2484	503		21407	8760	3240	6372	522	13928	8312	7196	895	16391	5520	6641
1706	6446	1391	2746	878	10911		3577	3007	3127	2768		10757	16043	6201	7695	2154	14763	16436	12882	2525	3131	28410	906
1625	4094	5377	4668	1645	7161		4924	4326	2902	1053		9499	13087	6607	9444	3906	11679	12323	7072	4980	4743	1310	3535
991	7165	6013	7277	1070	6244		2983	1328	765	1666		7429	14508	7942	14739	751	18382	10678	17105	2661	24707	4458	5310
592	6392	6834	4405	660	6886		2189	6714	3358	5165		8979	24508	11546	13538	548	19206	9416	21018	2801	2227	2651	1289
1280	5859	1127	2019	2223	3812		3265	3812	5252	1278		7492	15221	9235	2895	4129	7604	12269	20771	3955	9097	10156	4147
773	6394	3732	3756	2488	7398		932	4114	3422	1176		9198	15148	10224	3224	1273	12663	10978	12195	3879	16650	13878	8070
1215	3514	4298	3515	614	9133		3148	4868	1759	925		9113	10346	5075	4401	619	24179	9901	11991	8900	1869	9110	5251
1751	8060	4030	2926	714	13374		4395	4517	2006	1013		8682	12538	4782	11936	1489	8798	7067	11805	2692	2064	5957	2994
658	3980	6197	3277	1165	5990		3326	4245	3227	1781		7275	10746	10458	5729	759	17119	11807	25369	1865	6470	4439	5038
1541	4779	4188	1833	2071			3970	6979	3067	770		8121	11440	7509	5511	3901	10448	13101	20161	904	26671	3639	2702
1150	6600	2724	1191	638			4071	5091	4165	1885		5843	12644	10029	1724	1842	6038	13978	24002	2206	5444	8106	3824
1148	5626	2688	3713	760			3016	3384	1769	1308		13290	9609	11303	3299	617	11585	2915	11906	3379	1826	5075	8918
1437	4257	1615	1905	631			2825	8163	2284	1397		5143	16361	6080	13663	1164	8334	13619	11439	621	6821	6149	8129
568	7171	6227	4075	1340			3581	5927	683	1076		10061	14179	8713	10797	673	14479	14087	12917	4470	1317	1118	5485
991	12735	3042	3016	610			3189	4752	1794	869		11249	8511	7171	9326	729	15829	11447	14953	2896	4411	689	4585
1216	4425	1270	8187	1500			4415	6989	1065	1962		9978	10771	4762	7552	687	5452	12758	15791	1598	5681	1149	4189
653	4100	3864	2838	586			2807	6635	3561	1069		8030	14027	9415	6198	3623	5657	8509	17399	2841	17084	700	3763
1222	7214	2679	3751	1705			3640	7951	3969	737		7452	9280	15910	3422	4894	5451	16078	13410	2237	6767	5472	3342
3574	9742	4008	5019	1167			3808	7690	3733	3260		7311	12593	10048	12643	4071	12900	11897	17080	786	6844	12443	6136
1574	10535	4427	3953	567			3364	3942	2061	1031		3931	11791	8726	3234	588	7269	7682	10462	3512	6441	599	9212
578	3988	7364	3147	1883			2562	8541	3403	1091		7320	7026	14156	8844	2589	8096	7722	12709	3122	587	3131	2637
1254	6204	5191	8546	2389			2457	4610	1571	880		7974	12716	4500	2859	1375	7384	8589	3671	2492	3791	7265	616
1633	4497	11060	2788	875			2241	11107	3688	593		12405	12521	8437	5216	2775	14169	12821	14112	2014	6908	519	2687
1037	4149	2987	3321	1059			2204	836	4079	2245		10660	7949	4008	17077	7406	13331	10815	15091	5089	2585	578	1976
1629	1607	6377	1648	1231			4185	4292	4827	647		12832	7302	10354	5087	5301	16705	11970	17629	2649	23191	1757	5650
2398	9194	5129	5444	1673			6622	6770	2992	4086		8586	7837	6056	6792	5914	10838	6380	19269	3147	9888	16773	3210
688	8558	5278	5978	766			3157	2924	3178	2307		9287	13645	5798	12970	1188	17609	14112	24312	1733	13244	4997	1443
1624	2171	1185	4151	1193			2011	9062	1281	1852		3866	15068	8981	3651	584	16222	17204	15121	2830	4969	3291	923
1368	5736	1497	10885	1619			5895	8514	2286	1310		9621	14436	9267	7155	4441	12122	11893	14203	2774	991	6390	2268
1011	5442	3161	5322	528			3313	5648	2686	956		2209	7974	7512	6447	5220	9090	6642	12007	3169	10094	728	4119
2028	8598	8364	2070	989			3771	2197	2229	1132		6478	12604	7046	4537	3725	14774	19921	9038	3020	5465	2338	4454
1002	3084	6954	1281	1097			5460	4535	2866	9705		9795	10985	8619	7816	2318	13238	11628	12576	2190	2850	3128	982
946	5042	4098	5203	934			3755	6296	4559	1952		10215	9266	6174	7848	2759	12965	13117	14420	2035	7440	6677	1841
967	6756	1154	6664	648			3585	6708	2367	1382		11984	12618	10958	10328	1182	12636	19909	10068	3564	14944	10522	14099
963	6258	4281	2663	1661			809	4168	2655	1417		8350	12126	6946	7517	667	8427	11503	23642	5393	4885	3576	3129
1459	8245	3982	2290	1552			1931	3910	3762	1487		11444	5060	6443	4432	4385	10529	20035	21063	2817	2177	4565	14495
751	5661	3150	4207	971			2170	6635	546	1784		10592	8452	12268	7412	745	17429	4765	12491	4762	7172	2397	2489
1312	7371	6687	2160	607			3494	3545	3859	1655		11840	11715	5081	3752	876	9442	12329	13631	1929	9029	17137	1456
1971	2789	6244	2970	518			3036	3741	3490	1309		9657	21292	6833	6891	947	9310	17116	6163	1836	23997	5580	8372
1508	5837	4017	3027	1474			2104	4744	2977	1958		9003	9217	7916	14414	730	12286	7893	7682	2618	4892	1355	2950
733	2199	4872	2694	1625			2419	4839	2911	2328		9720	8353	8449	3610	4705	10594	13141	5903	4282	8708	20186	6724
978	7172	3856	2443	871			2791	3846	3034	6317		5148	8697	6604	14090	5776	7225	6989	8309	1756	6812	4285	4479
866	8032	4700	2778	2699			3894	4107	3697	3966		3268	10738	11008	9725	6423	9654	7975	8335	3115	6703	791	2324
1145	4124	1695	4034	713			5388	8470	961	1401		10720	9521	11190	6569	687	9455	12199	17714	2390	8178	1838	17393
2529	2709	3560	3648	960			4608	5366	3925	1360		9985	6027	11045	10948	2895	14690	12476	20261	1456	1855	15540	7730
1286	3871	7792	2874	530			3252	6838	837	1674		9504	14038	9778	6557	780	21875	13016	5328	1146	8745	3581	4778
1113	3158	1816	5257	1552			3421	5019	4352	1855		9159	11681	3761	6172	651	10213	13333	11905	2366	6511	14070	9158
1541	8095	8070	5131	3905			2865	5726	3039	2391		10400	13473	8592	12309	1375	12599	5628	19578	2598	8306	4041	3131
861	5596	4872	2875	959			2303	6182	3195	1016		13988	13867	7134	9020	542	10034	6063	10306	2727	8997	966	3403
1084	8468	1445	4530	530			3672	6769	2043	4290		5155	9971	10214	23756	2539	10985	7128	10013	1709	7675	675	3373
4197	2362	6124	6227	608			4430	5004	694	2715		7924	4281	10369	2733	515	13148	4548	21340	3577	6421	14841	3524
1137	5867	2711	4179	1177			3094	2121	3413	1517		10434	9233	12027	14811	896	10481	6872	14807	2532	12127	5062	12469
1124	8077	8847	4096	2384			2708	3161	865	3401		4670	9543	12544	17116	598	11175	13214	18547	719	6843	14884	23522
955	2179	3505	11257	675			3843	2282	2373	1146		9541	15376	2388	2132	1026	8914	11829	17972	2449	9275	6781	14779
1074	6756	4598	2445	1680			2743	4688	2675	7293		12507	15557	5925	7311	951	23840	7977	21570	1599	12190	742	5084
1491	10855	3363	1473	960			3402	5565	984	2166		6305	9809	10875	4041	4437	14218	9764	11749	3340	12062	795	19444
838	3723	5096	4924	1088			1986	5841	1158	925		10808	8891	3015	8898	4544	12143	9694	16677	5568	5389	7324	7090
1981	9829	4777	3047	597			1060	5248	4246	1146		13634	19044	6569	9599	502	16281	7934	21164	2780	18041	20873	3274
711	4643	9420	6368	642			3481	3482	1871	5187		8493	16505	2256	7510	629	11843	11242	3191	2505	15429	1256	4999
1988	7508	8094	5964	535			3405	7515	574	3138		8634	11659	14215	14302	3645	10346	13695	5139	2231	22631	2922	4565
2177	6373	3843	11401	601			2163	5041	5093	1398		12843	20368	11135	11591	869	15042	14721	21168	1262	7045	3294	3049
1816	4109	1361	6610	623			1889	3209	3084	805		9660	9986	6894	3084	3563	12481	9511	21914	2495	8804	565	2440
1736	7766	2956	2835	549			1888	1019	3922	3261		2558	5072	7638	4270	2795	14093	8946	17730	2437	2438	2575	2222
1352	6124	4401	3200	1100			3219	8261	2617	874		10384	15310	6580	7666	536	17803	5075	7214	2569	10237	2696	12782
1471	6119	3604	2684	3209			3962	6965	4337	1292		6667	12209	11527	6955	2488	12878	10778	1783	1503	1545	6315	7598
1462	4853	8703	1037	740			2271	4633	4624	3118		12724	6913	9779	5255	507	15831	15205	13916	3468	8075	14323	1328
2025	5197	16007	2942	2442			3010	3721	1587	2190		11859	5069	7654	6131	5629	13793	6465	17341	2844	703	1290	2396
1132	4135	2828	4570	563			1540	10160	3563	1148		10433	11949	9820	7122	2521	8452	14751	1583	5337	1031	3750	3562
1024	4164	7338	3484	846			2400	6789	2898	3848		5285	13101	9421	14916	7851	6225	5728	20677	2064	8876	3182	4826
1185	7262	2231	1781	849			2308	4542	4217	1328		6312	9549	3208	25784	3645	12851	8624	10243	2895	4599	4047	1989
2365	6241	9020	6830	1547			3783	14940	5066	942		4506	11921	12342	7035	2359	12100	10827	6303	1943	16925	12708	5627
1143	4459	7266	3606	504			3715	6371	1917	1070		3376	10971	6824	10185	1431	15839	16499	17384	5424	5377	3916	3675
1135	8725	9183	3410	775			2327	2486	2193	834		15174	10744	9753	14337	4167	12245	10291	10111	1516	3432	2264	4049
728	5055	4956	2880	1174			3344	5473	2861	857		12164	15841	7816	9039	649	25577	9749	11836	1517	2245	12429	550
1174	7155	2857	8433	1094			2753	4722	1290	1380		9141	8931	10932	6395	993	12223	9522	5455	4786	13122	2143	3951
778	5626	4026	6863	1113			2381	8721	1812	1715		11665	7900	13426	5804	818	14357	10490	18621	2169	5619	728	7267
1167	9091	5747	5410	1065			2618	4433	2055	1176		2351	13335	8794	18628	2977	16269	7663	15046	3621	754	1259	2243
1367	8862	4549	5044	1161			2739	5843	1916	5562		6939	12520	8177	15829	3241	11321	16901	6664	7626	4310	3978	8951
1213	3712	9270	3060	834			2891	6914	2993	3543		7506	16284	5702	7236	620	6053	8906	3235	2799	3290	1089	2052
1117	5391	5266	3308	1740			2256	8188	5093	1542		9088	9706	5201	9366	703	10888	13840	14037	2390	3214	18428	4396
2204	1738	2906	5611	1798			2529	8989	1532	2370		8142	12785	14771	8982	1181	15819	7580	15308	2740	4158	4089	3154
1237	4931	1716	1623	710			2951	5195	1777	625		10046	12311	7690	9692	1313	13494	13483	14185	1671	597	3831	3608
1029	6784	7471	1823	1081			3442	3819	3516	2601		7215	7579	10967	2588	1671	13476	11585	7730	2293	8310	5278	692
1087	4771	5436	10452	559			2928	2270	2639	1421		9109	3460	9313	20477	1114	14101	15302	13510	2293	4084	3681	5028
1255	12977	8440	3571	944			3732	8246	3025	2130		4012	9050	5890	9097	8675	16064	7334	14117	1157	21581	12495	3352
823	7150	4107	3739	823			2852	11836	3581	1877		9276	8021	19401	8936	2445	10307	13883	13140	2091	3668	2319	5755
1321	7779	5461	4194	695			5564	5494	2866	2871		12718	12434	8538	5180	2981	15057	14139	12498	1271	10611	8504	6136
2705	8135	1839	9436	1251			4699	7564	3284	3069		9786	8858	10709	3680	8075	7091	8917	5439	2889	4381	4674	2477
1331	5781	5344	2570	1160			2706	8910	2682	2067		7505	12505	8447	6670	1712	18006	9255	16391	1867	7163	5784	5773
1303	7082	3293	4707	1512			2208	7222	698	1496		8433	15410	8933	14863	4446	5021	9408	15732	3287	5033	1559	5389
809	6524	1543	1847	1004			4184	7266	2092	5511		7705	11878	9694	3621	1767	15428	11512	16978	5498	2166	6872	3434
1127	4415	3417	6138	1420			1272	9615	1831	1606		11286	22630	10049	10714	2409	13664	20282	4943	1949	4374	4763	4207
1560	7299	5067	1495	1208			3618	4394	5027	898		13960	13274	8399	5332	1788	15969	5872	13655	2339	5520	2831	7821
1122	4221	2659	3789	823			5836	11260	3151	1222		10508	12788	11013	15651	3557	12096	4869	8941	4228	6103	4886	6168
510	6754	2783	5367	556			4384	6681	3776	1176		6028	11818	8968	12766	11255	10672	8444	12202	2789	843	3734	5315
952	10384	3717	4437	1533			4245	4291	5234	1886		7228	14651	6622	11027	520	13903	4467	12618	1669	4122	16484	3503
1580	11750	4191	2696	518			3471	1008	2272	1697		15237	16592	7960	11364	682	8755	12514	5234	2641	5478	2062	814
1041	3235	2092	2925	527			2055	10049	2134	1416		12099	4691	11161	14244	1230	10385	3756	13883	1444	9416	4583	879
1473	941	3434	4478	1207			2450	5877	7033	727		11223	11928	7405	9903	1815	14578	12245	13829	3213	3841	3337	3607
1399	5815	9814	2671	892			2027	9210	3315	2013		5957	11158	7213	2418	577	13971	7898	24187	4227	9242	15795	3773
833	2922	3695	4904	714			4071	2910	3219	3120		11384	14162	7452	3969	763	7558	12463	23872	2040	23902	1233	3547
1253	5544	3476	11719	1480			3226	5803	3134	3881		11322	9626	8755	10753	554	14975	18443	20456	2502	9940	15433	8437
1859	2060	2829	3131	1530			1833	10187	2095	772		10203	17075	9567	14042	1156	9901	9095	10648	2485	16570	560	3937
866	6043	1339	1700	956			3223	4368	691	1416		11056	6783	13514	6321	1824	7442	3750	20529	2224	4036	3156	2863
1458	5056	6707	6931	2532			2775	3673	609	2491		13575	10322	10160	15975	1182	7461	6777	17882	2516	4805	3588	4581
966	5312	6940	1236	803			2646	9906	6093	1024		8019	12104	7194	14962	6183	10844	11706	9886	2418	7897	6702	4322
792	3119	1672	6372	1050			6249	5638	2592	1287		9997	15245	10094	2231	8450	15084	15028	5793	4649	11547	4478	3519
1931	4439	7491	4183	1308			6827	2596	2063	1425		7231	16123	10491	14989	1987	11139	9563	9350	2818	13771	1370	19672
1283	7039	1681	2896	518			2235	5481	7413	4347		16954	11225	8892	16526	583	13370	12929	12395	2843	5250	2050	5029
910	7166	5756	2095	846			2992	4459	6137	1234		10353	14525	8715	6070	4443	11430	15738	10323	1574	8685	9474	5837
877	6881	8416	2201	1128			2744	6149	4117	762		10785	18573	11728	4074	2070	14452	12417	11115	2044	13550	675	4372
1115	7148	3617	1023	1276			2660	1371	6606	795		20852	14985	5740	9840	723	11779	13241	15154	4424	15662	5622	7755
1813	4183	10781	4473	626			2527	5374	5381	2583		13167	17905	12249	14778	973	10951	9086	17134	2062	656	6846	8999
1377	4673	7240	4849	748			3711	7168	5741	3850		9838	7660	9720	15274	5599	19744	10790	21118	1631	11078	6175	3362
994	4237	1963	4160	729			5036	5583	3757	684		13053	4382	6398	11516	778	11202	10086	8220	1557	3973	638	6064
1212	2889	1097	6811	565			2653	7907	5385	1681		8102	8847	11940	14203	2308	10609	7647	11318	2384	535	5049	5873
1227	5699	3334	1891	1462			2413	4907	1064	6644		11900	14706	4457	7059	3560	16100	7204	8747	2019	10868	923	14414
1886	3213	2493	4457	1110			3499	4498	7596	1201		10766	9384	9302	3395	2501	13699	8852	16585	3746	5818	565	12303
1348	2920	825	4047	1140			2208	3031	4418	1313		15229	10400	6097	20907	1691	20343	7553	12759	3257	6992	21664	1966
1115	12727	6872	3842	1741			4888	1398	5820	881		9758	15939	19004	5013	941	12509	10073	18054	2261	708	766	3162
783	5265	6112	1683	1189			2726	2673	5952	4275		5541	16529	15965	12253	1584	14431	7683	13470	1245	1098	3547	3743
1699	4357	4322	4638	514			1579	3042	721	1342		12957	14411	9300	3466	1362	10847	7572	13630	2204	6075	2909	6072
1525	922	7361	3043	1073			1975	2991	4598	3108		11875	12921	4628	8545	8636	21410	10362	20648	1967	3617	7424	4141
1205	4336	5232	1615	760			4051	8343	5464	4095		12619	9287	8519	4264	9832	6081	9015	6103	1671	5539	20313	3398
1447	3613	3242	1647	1108			4145	5043	9733	3370		14505	17026	8335	6426	4657	13058	6815	15603	2853	10175	10658	22047
1397	4145	1555	4952	1223			4015	7426	6280	1941		10651	12586	11038	16559	6387	10101	9345	12663	1960	1132	2402	6094
1003	6440	5312	2060	1853			3340	6806	6961	1515		6788	11256	10382	3544	2429	23111	8710	8840	1884	8346	1163	13787
864	8114	8243	3905	754			3000	3771	4872	1467		10265	8660	14716	5700	3125	13829	7768	13806	3170	5282	578	7545
2603	2526	3611	3821	943			2098	8246	577	1017		6949	7901	8564	5256	614	13562	11221	9182	5168	2111	12998	579
2935	4213	6394	3652	727			2725	2157	4538	746		11677	14019	7668	7875	8476	9046	8504	14693	1015	7271	3852	4879
947	7435	5649	4894	682			1943	7151	4649	1855		9517	7940	8567	2399	4054	15374	12742	18461	2103	2553	1353	803
1890	4078	4990	4519	944			4087	5571	2905	781		12731	12037	9605	14036	4292	10635	10162	20551	2314	7286	6206	19761
626	10088	1786	5621	527			3515	4530	4860	5662		13346	9443	1493	13453	1707	7921	10366	9041	2810	11854	1097	3330
1122	2850	2967	5593	1598			3177	3413	2463	508		9935	19809	9881	7891	523	12086	13269	10381	2426	6981	5238	4007
1002	4207	1679	2543	1497			11577	6385	3620	1314		10447	8779	2857	8964	1067	15614	12596	5926	1615	3287	3404	3972
1383	4494	11539	10580	1603			3326	7092	3350	2781		11015	10281	3623	10553	552	10472	15207	17301	1973	10070	1994	2724
1078	8409	9524	6131	1733			2438	4241	5745	1631		8203	13815	3774	7294	501	9327	9761	10056	2870	3877	16450	4423
2338	6574	4760	5159	596			3931	10171	645	3097		10535	11214	13302	6779	1838	4712	6463	12929	2625	666	7381	11237
1003	5049	14161	3773	1939			4868	7053	3553	878		23039	22105	8545	4467	521	10029	13809	14302	2192	17902	11644	3705
1830	3944	5422	5902	530			4317	7560	1275	1219		3657	10120	13456	9914	1748	9704	12784	21813	3692	10197	1053	3724
1605	1930	9720	4803	809			4060	2530	649	3984		9079	9906	9673	9052	638	8571	10447	11249	1696	10007	3868	5802
1623	6505	8339	2748	1999			2728	7268	7516	874		5766	14183	4970	5277	583	7936	9854	17461	2727	734	1939	4062
1317	7479	7034	909	1214			3061	8228	1615	1422		8225	17447	9181	7347	8065	16266	13230	18556	1612	2381	897	3929
1424	3425	2090	8126	2183			2331	4397	3866	1184		14471	12714	10233	7118	10045	6939	8208	14883	2228	4527	1755	866
1092	3514	5480	3571	728			3424	7120	997	999		9951	11314	7445	4091	884	12588	7539	26530	1937	17222	16235	2603
1543	6603	3021	4125	627			2797	5715	3724	522		11009	17051	8559	5084	1550	9798	12871	15753	1134	8481	20160	7198
1901	5867	7337	5441	2205			3302	4095	4148	1299		13448	19300	7791	8666	846	10204	11288	21191	1799	5691	2103	4661
1159	7812	8831	3936	1197			8117	7751	1656	777		12891	19083	8424	17133	3603	11069	12636	20489	2997	5404	5495	4593
2300	1734	3168	7946	2082			3061	7447	1477	2890		10900	25649	9204	2410	1475	18792	13694	15869	2971	1614	5906	3783
1011	7938	3544	3513	1114			2272	6979	1850	841		15294	12228	6936	12024	607	7566	10773	22917	1706	1880	1465	5677
861	7531	10463	3571	3296			2933	3760	991	541		8328	6969	7400	6214	650	14267	14125	10747	3743	2822	695	2942
3342	4793	8118	6713	853			4502	6588	5295	770		8688	11068	6455	17257	2160	10412	7220	11347	2740	2879	6079	9393
1076	4125	4658	2300	1886			3811	11247	7527	1129		4127	22279	11140	12480	550	11987	21391	11735	1218	8635	16528	4485
1589	6109	6318	8407	1283			3581	4911	6369	564		6481	10394	6765	15262	522	11881	14234	13153	2034	4196	10519	5564
1086	4979	3523	4292	749			4745	9200	1067	2306		10070	18089	9214	2264	1470	11696	16131	21875	1916	9144	1414	3103
1996	10278	1164	6419	2923			5003	6832	541	2351		11502	13850	8255	7508	9061	10430	11485	9714	2169	1241	549	12383
1329	2955	6443	5068	520			3128	8435	1414	605		13758	8584	5399	17219	862	10018	7455	13213	2576	12662	1242	4169
643	6314	3877	2809	542			3782	9445	5905	1693		14152	6945	12864	7082	3924	14832	11320	14662	2050	16966	1138	2512
764	6740	7519	7534	786			3698	4065	3275	2803		11286	15025	3727	3285	1038	14026	14380	6393	859	5058	959	4689
1753	4250	1792	2120	552			2746	10884	853	1374		20361	8311	9390	17873	585	10051	6667	14684	2438	7820	11230	3087
1343	8612	3694	2181	945			3733	9964	4667	539		9096	11398	11724	13326	3414	7856	4458	6839	1972	4430	8267	6741
1860	5900	4573	1499	882			4325	7190	7634	1112		8369	18549	9677	7673	670	6271	12365	14645	2575	12966	5575	1032
1150	2751	3517	2223	777			3697	3760	4148	574		9739	5966	14228	19402	1029	6654	11681	16920	4704	13401	761	5881
1137	4561	7752	1265	894			2407	7208	1373	2363		6935	8002	8477	17311	2653	16092	11485	15613	3139	12318	4556	8344
2352	4772	10853	2227	741			2547	5253	4477	1735		9593	10751	10905	6878	2081	19673	13857	12160	2478	5371	5326	2670
1927	645	6627	4393	1358			2583	8504	3920	2192		9978	9172	8844	14094	2527	5910	14829	20786	2698	10352	2206	26463
720	1766	7184	8347	2775			5716	13460	3006	1465		18725	12500	11524	23018	645	13057	10815	6721	2652	3798	1489	2432
603	552	2647	5586	894			3097	7705	702	3148		4494	9683	12405	7569	541	19736	12002	15594	2557	6468	6242	10125
713	6480	7563	2044	858			3762	7090	1924	2512		16793	12105	11571	10191	1010	8811	8906	9546	2152	5059	710	5485
689	2028	1180	2694	673			2799	5033	600	2002		12690	18860	12835	3466	1219	14035	12630	19920	1986	7240	985	991
1141	5615	3270	3473	503			4096	5995	1614	2390		14507	17891	4272	5261	5783	10507	5325	15322	4037	9603	1881	3862
909	2447	6186	5546	1657			3703	2101	3713	2084		11187	14660	12031	5233	813	8424	16448	9954	3109	6610	13248	3814
1264	1961	4322	5520	1732			5056	2878	7369	2350		10527	23826	2035	19295	889	10282	21579	15493	1795	5737	7549	5243
931	5886	4006	2258	875			5587	5293	1166	1432		9510	8802	11081	7082	2209	12496	9485	4615	6764	509	9416	2670
1165	7955	2238	4696	1654			3790	7071	3919	2610		7856	13948	2432	18952	2032	8184	16261	22015	3131	5360	1948	630
1586	5540	11842	2671	592			1290	11790	1199	2085		8517	12659	7642	10898	634	20487	7972	9332	2903	7820	711	5545
1381	11337	6402	3595	850			3873	5037	7942	1476		7762	13738	5866	5660	4491	5703	10321	24303	2029	713	508	2455
2116	4236	5890	2559	1436			4669	16043	5378	2041		13866	9643	11110	11962	6379	7990	11876	14031	7645	5431	7681	5499
694	4225	4104	8294	725			5170	5785	2787	569		8998	14920	8536	6909	521	11675	7983	16484	1288	1683	4274	2442
864	7820	5006	7153	1717			5245	5614	3943	707		11989	10568	7857	5771	4500	13541	12406	9064	1675	3382	568	4049
1670	5336	6843	7152	949			4364	2810	3393	1554		10940	14579	9397	6734	10961	7791	11142	4426	970	3856	2593	2707
1326	5038	6114	6060	3205			5421	2635	3698	906		12029	10911	12764	10984	742	18671	8939	8252	5666	10325	1649	10437
958	3277	5663	3997	533			2347	9528	5740	1151		9289	22484	5997	11511	1018	11530	12320	15711	3128	13101	619	3428
1235	8693	1494	3644	763			3191	9725	2943	1110		17857	16058	8987	8260	5885	11986	7314	18370	4454	7725	2864	6002
1623	4121	5747	6381	588			3847	5756	4343	1018		13038	10759	5503	11719	5726	6462	11115	1643	2588	5946	2296	14542
617	6254	8063	9811	1904			2299	7693	3590	2094		9812	11545	10465	11966	7049	11183	8892	11876	2183	7940	5698	4273
1751	10489	5661	2931	525			2634	7086	7834	1367		4706	13424	11714	17553	1223	7971	7901	7993	832	17444	7086	5065
637	5614	1916	2257	1252			4124	7602	6113	1594		9088	10744	6162	10183	2099	17631	10582	1817	3599	17230	1417	3585
1309	8397	4661	6375	2497			1536	2179	581	1514		3416	9116	9574	10361	3835	7741	12513	4928	3382	5734	1432	4082
1781	5538	9772	5229	709			1903	6119	4952	1206		14166	7462	8586	13596	559	11866	6632	6580	2971	8154	1475	4929
1294	4788	8630	1337	1210			4481	4019	2661	2355		4320	12193	8888	8077	866	7192	11336	7303	2955	6845	20322	5010
1471	6739	3786	3057	718			2971	2756	1019	1451		12440	13735	8615	7023	579	10975	6848	16669	2214	8550	2584	4636
1678	6243	3773	4057	624			3944	9641	3501	809		8294	17384	14028	10952	597	13178	6805	5759	3237	5953	3757	4525
1057	2836	1906	2097	782			3183	20748	7131	2122		7133	11927	11342	11980	888	15865	14132	12838	2249	19836	5106	1285
1514	7306	1210	3510	2843			3188	8143		2140		19571	10596	8836	10093	1972	18009	14880	12724	2472	6701	10360	2919
2718	5975	5474	3385	4091			3205	6541		3467		8974	7221	6518	17276	4179	8455	7155	10311	2059	7388	2916	5234
2012	6363	5135	6885	549			2903	4507		1138		10655	7798	7900	7667	506	12463	17211	19120	5693	10756	9644	5665
1094	3155	2722	1488	1549			799	4995		573		14184	4093	12015	17060	514	13408	13506	23091	2250	1921	1561	4918
1447	7471	2638	3223	4839			2817	9188		673		14099	9930	5587	8885	545	10260	11420	16197	1858	28253	5931	4393
1380	7320	5094	3197	792			1877	3907		2300		3918	2961	3875	8310	505	11558	12274	4060	4293	4293	5687	4661
1141	6803	5459	3324	985			3965	4215		2592		14552	7432	10651	35295	5098	20216	17314	11639	2501	14636	3088	4341
971	6182	7257	3306	900			2933	6272		590		1829	5496	8592	13290	3931	10572	4531	15184	3512	4013	3846	4947
2402	5746	2339	2594	1990			2394	7128		1412		17291	8019	8558	2836	5082	11315	10700	7112	14754	8698	6904	2940
666	3610	3604	1450	1095			1956	7731		1981		9637	7798	17111	9528	913	9008	11850	15200	3058	753	1208	3678
662	3028	5229	1910	1704			2919	3755		2226		9448	11554	12956	17121	7835	4362	15163	22049	2160	3936	2442	5059
1093	6845	3583	7849	1255			4810	1886		858		10021	8779	8410	12046	722	15006	11710	24290	2425	14101	5919	13285
1579	7934	9096	2288	2124			2414	6752		3911		4463	11559	13806	6346	1457	14528	8466	4017	3737	6866	1770	4085
1087	10397	4985	8756	845			2661	6053		3369		8536	6319	10151	6727	2245	16816	12652	15831	2718	6951	14018	4817
2416	7740	7251	2203	668			722	4641		6824		13177	16297	6780	12520	5029	9718	11567	13755	1683	14938	2534	7551
540	7576	4132	1909	734			2284	8140		989		14577	18650	8437	5234	745	8048	16690	19915	1864	4509	1042	3318
1878	3908	3599	4985	505			3426	6387		976		11459	11804	6182	7952	508	7823	14302	19171	2234	11555	10971	3609
1061	5516	8756	2305	732			3267	3668		4081		4007	8834	6601	13481	3932	11571	5934	21409	2074	5255	5119	5131
1315	3459	5934	3651	1050			5075	7665		1548		18645	13767	6886	14316	800	11060	7646	15913	2545	11186	3676	2813
1464	6009	3622	5874	616			3972	4912		2521		14250	15512	11193	4751	3236	10088	12359	12801	7091	3596	3633	4621
2069	7474	7346	7636	593			3242	9897		1985		11785	7509	5836	11793	2335	12960	7013	20508	1760	6998	3096	593
763	4440	7733	11084	750			4262	4467		525		5859	13191	10228	5670	1955	7111	13646	15252	3034	6721	4170	5068
1157	6215	8682	6995	1244			6736	9638		835		3072	10537	8445	4119	3879	8837	9595	12201	5258	535	19267	842
1091	7661	4839	5086	1583			3215	5604		1289		5595	9155	13117	9693	1205	15661	9029	1644	4208	25348	15121	9153
2145	5176	8974	4509	1728			4248	6289		2364		11801	6820	8334	3492	795	20350	9513	17351	3703	2822	2977	6762
875	2234	6204	3344	1795			4287	5103		821		6913	15786	9037	5736	535	19923	11893	29189	4763	9589	849	3918
1086	2763	5035	2295	1004			4227	3099		2331		6325	9736	5419	10885	544	6331	25005	12302	1347	3319	3861	6640
1007	8290	3537	3426	1453			3550	6463		1225		10636	12799	4700	14442	3208	7118	9684	14406	1749	10366	9083	4329
1075	6183	10607	5551	816			3308	3850		596		3986	9456	6630	4506	4696	10685	8487	16890	3116	9952	8571	3748
1230	1457	2923	6199	1492			3274	6098		2341		11885	15251	7869	9312	539	17226	12797	14499	3997	10894	2198	3268
1257	8135	4050	7076	669			4260	7631		1092		2765	14105	12430	3779	1448	10199	20255	16891	1727	8891	15578	2161
2278	4829	4563	3281	652			2447	7149		2432		6130	9393	18989	12696	1573	13846	10635	10152	5731	17924	7080	513
2492	4371	12768	2995	1772			3400	7840		1309		4569	18825	14197	14581	580	14619	16526	7558	2117	6812	5046	5447
1140	8686	3171	4209	768			4763	8214		7866		7229	8202	7959	7408	2641	16517	14496	7281	2003	9401	4588	8956
1147	7782	5962	9395	1945			4004	5098		1446		12304	7823	8478	5947	8068	15486	17727	22556	1305	9085	16904	3606
1470	4140	3126	2741	1373			4658	7345		2689		9815	11704	9130	4116	572	6022	19355	12058	2109	8609	6159	9202
1333	1518	1924	6624	1034			4091	5483		2498		14167	10445	10596	2950	571	11508	13658	11299	2602	8205	20635	562
1494	5663	3660	8595	565			2729	3052		1574		2120	11848	8616	1840	1216	11772	19322	13351	1957	5458	1943	14735
581	2190	4053	2540	987			2562	7609		891		12948	11033	12164	17054	3272	10218	17136	10514	3299	5725	9367	2178
1098	9979	2444	1843	1461			3238	8834		2664		10802	7793	10267	4696	607	8401	10769	18482	919	1072	2990	4647
1472	9523	2684	8349	1490			6518	9044		918		9810	10517	6118	13406	3469	11992	5490	16644	2811	688		4446
1165	5621	3065	2500	1060			3269	5226		1181		11531	7440	11980	10827	2326	10095	17749	8060	1697	11079		11137
1138	6195	3428	1524	647			3799	6710		2542		11037	20968	11776	11327	1152	8920	17599	17308	1812	6332		5954
644	7091	2492	2624	528			4619	7986		2071		11002	10841	6469	14191	1235	12301	13330	22384	2168	2242		3980
642	6238	6641	8692	2153			3580	7206		1229		12529	13743	9862	11720	3645	11872	3366	12086	2441	7632		578
803	1926	4666	2075	1215			2328	2748		2648		10698	18601	9077	12361	1095	6231	13907	16002	1554	13594		14731
2368	3738	7819	5669	813			3094	7554		1924		10400	16487	12688	12182	592	10051	14169	19770	20591	13439		4465
1393	9304	2538	1318	1166			5433	7255		1706		6066	9916	13205	12294	898	6182	13321	8307	3299	14313		2167
1698	7209	6954	5777	532			7014	4753		1624		13874	10082	10676	6673	1757	10573	12186	14847	2087	9769		1013
923	3717	6210	8646	838			4935	6645		2424		9046	7649	12407	5574	648	20766	13740	19539	2865	6142		4230
536	4700	5459	8663	1550			2793	5751		3247		6402	11264	6447	5431	742	14860	16719	10605	686	4372		7320
943	5591	7486	2466	2185			5746	7658		760		12685	8607	10337	5774	528	5189	2951	19661	2866	9266		2546
722	2484	8068	8496	1115			2137	9160		1054		5196	14723	7097	20649	994	8687	6694	14675	1812	2393		3542
1787	5688	6641	5162	2327			2440	4810		1576		7793	9572	6477	20424	3277	18146	4180	7984	2546	13773		8457
1096	7011	2837	4440	581			2189	6502		2232		8785	15085	11654	16973	1404	12142	10470	7889	829	2251		733
1732	6609	2538	8524	1524			2816	5478		1854		9439	8259	10190	6046	966	11830	8020	18823	1611	3445		7375
726	4066	2365	2339	1585			4885	5161		2303		5553	10479	6510	5045	7672	16695	17120	5493	2636	4519		4134
1166	3991	2516	2642	1859			3350	3774		1403		10685	9489	8281	16208	1169	14850	13479	5277	2449	7826		3448
833	3058	1062	6947	638			1657	5979		1887		5110	9121	5801	11744	1310	6486	10827	18670	3336	9081		5673
3035	6341	2098	5188	1870			3273	6103		10382		7351	13001	7930	12909	1907	7471	26712	12897	2586	9228		3552
1413	5009	3394	2675	5133			2626	1318		2290		12866	7783	6664	10093	2327	15496	9084	14907	4700	3523		14150
853	4963	3636	16383	774			2509	8495		1334		10245	8771	8557	11293	618	14425	19743	10990	5020	937		7256
3619	8265	2621	4995	4365			4120	7514		678		10063	12763	10932	7580	4855	16890	15532	7752	1998	14322		5930
663	6226	2868	4936	1011			3159	8252		679		9948	15145	7195	14785	4342	5336	6267	6442	2425	6193		4443
2085	4327	4011	3878	1141			3174	11543		3254		8289	16433	7045	4126	854	17252	16237	7468	2268	4055		14451
1689	5394	765	3663	1396			3986	6516		2871		8008	7711	8240	22308	571	7916	22749		9671	21149		4797
1320	2818	5022	2618	570			3397	7330		1624		3040	7911	7436	10109	2593	11320	15990		2959	4207		2221
1704	5154	2010	9056	679			4292	1892		1896		18467	9831	2231	16657	3047	12941	9256		2353	9879		3938
2994	8851	2581	4252	2079			2217	5080		2482		9667	10364	5746	5317	1684	7935	15241		2854	3103		18613
1120	2605	2437	4397	1779			3633	3108		2484		11662	15554	7570	14794	1190	8671	17844		2510	15019		2141
1390	7621	1628	1894	3700			3514	3975		3120		8658	11180	9707	16631	545	14057	7883		4008	9933		3541
1444	3723	1175	3145	1674			1280	4507		557		14997	14940	10901	5467	7250	11821	4917		2172	1660		8019
603	3403	3005	8422	595			6227	5613		2762		4510	6609	6540	4401	935	12136	14695		2243	3800		5301
1639	9203	5379	3540	2472			2799	7667		2483		6819	15801	7229	5608	655	10406	11915		2594	8245		4509
642	6585	3922	5653	753			1904	3876		3423		13622	6852	8450	8651	1249	10413	7318		2634	11892		3182
922	4825	3798	4698	1433			4758	3751		2556		18291	6650	5766	7675	704	10820	16513		1371	12166		2418
1863	3343	2021	3284	2058			3429	4368		3030		10431	15903	23262	13456	2450	10344	16797		2733	4494		4478
1268	5524	1853	3385	1529			2700	3853		1301		6908	9147	9380	7327	638	17123	9659		1897	9592		1223
1161	6998	1407	4474	2513			5394	6399		2644		5669	6976	5082	13797	4678	3507	16559		2088	6249		3813
1145	5941	3435	3679	1056			5263	7550		1918		13377	12940	3796	10686	1387	13647	5702		2091	2909		5226
1122	2340	1697	7682	1323			3135	6337		1618		6653	21088	5329	9823	1670	7515	29586		2004	4850		2649
954	6682	1253	936	943			3827	4195		1392		12278	24401	9551	5990	645	8506	8821		2705	3763		971
855	5654	1582	7055	626			4321	3122		1447		7587	6013	7312	5574	533	5632	9696		3145	5740		1893
888	9832	4359	4002	585			4193	6677		5803		5180	13760	4044	6688	934	9550	13431		1758	4822		5561
868	1754	4307	8723	740			3745	3727		2546		12902	5981	10272	3308	750	13468	6594		2659	3107		4627
1397	6104	3883	4070	750			1692	7336		1637		10051	15555	11045	2490	2408	9891	14224		2178	5593		2907
743	8802	1118	3347	1869			4396	7653		4601		5748	13241	11047	5768	4114	14088	15017		1800	12467		11991
2514	6118	4738	3157	741			3964	10552		2882		8260	9333	15547	8187	7298	15825	19470		1253	5415		5729
1839	11979	3210	1753	512			2285	4898		1964		11041	15084	10659	8582	766	9929	11075		8844	8915		4482
1150	5452	3809	6626	601			3762	2343		985		10348	9378	11149	11772	3474	8516	15310		2282	5596		3734
1050	5905	2656	2285	1017			4932	8464		1795		14040	8925	10767	3114	861	6232	30005		2807	13884		588
540	5152	3777	6383	1038			2477	6182		2777		4283	10022	3440	3465	1471	8374	12659		4048	5910		3897
2211	8406	3705	9141	908			6300	9517		2357		10605	13406	8082	9966	2297	15636	12736		1336	5384		3604
1875	3988	2111	3690	1037			1616	10362		1644		2707	10919	6877	11384	1176	11225	10172		5465	5989		3183
1719	6439	1649	2112	1634			1954	5156		2390		14280	9909	7750	4488	1994	11175	14182		2575	1645		2529
850	7086	4366	1958	1573			3736	7048		6100		7598	12661	16194	10136	4498	11486	10827		2828	9186		5428
692	4496	2375	1462	1202			3427	5061		1604		6759	14256	9517	10445	1062	3175	6521		2318	2643		4092
1192	5700	4553	3076	994			2309	5454		1334		10644	14705	10587	20991	1097	14596	7460		3138	13125		4567
1009	5757	1909	2118	908			4609	7252		1317		6603	8322	10858	21145	4408	8899	10725		4519	5751		5888
1137	13469	1890	6207	820			4728	5029		2238		10125	8220	10403	3864	579	17200	6877		6744	8140		7528
1141	3733	7671	7414	1690			3775	6153		1124		7773	13864	14101	18975	5581	6722	13776		2128	10724		875
1886	4605	1958	2090	1756			5127	3610		2457		4021	13849	7043	18561	546	8243	10829		1760	6030		3934
1501	2313	1559	2741	1707			2759	4612		1251		12626	12487	2606	6127	500	9668	9697		2248	8366		9270
887	4711	5531	2544	1118			3952	4067		2756		10433	8943	5366	5541	4426	10768	9804		2136	10040		4755
1875	6564	1169	2431	1577			2654	8105		2109		8930	7617	5774	5742	4368	18050	22212		1748	1439		3728
575	5626	3725	5101	1678			2396	3699		2542		10029	8982	6832	8273	549	15631	11454		3099	3563		1171
659	2954	2943	6954	611			2608	5256		523		9493	10329	7447	2574	610	12712	10228		2308	4043		1228
1055	6381	4675	2692	1862			3146	6359		1036		8239	13333	10855	29582	935	13974	9658		1765	3327		950
651	5314	1525	3589	753			1463	2992		3320		4655	14346	12866	9492	3066	9520	9184		902	3257		27078
891	6452	1903	5002	540			2746	4885		638		6154	9035	8173	3944	1651	13396	19644		1790	1325		3981
1194	2838	2085	8324	1104			4925	5267		2737		16504	11247	9357	8955	1759	10869	13599		3511	4330		4062
1702	6547	926	3931	877			2658	5070		3135		11301	14291	10713	4742	748	7359	6961		1629	9513		3705
1151	4070	3715	4097	970			1315	5209		1379		8284	8042	7732	8652	2085	12820	11910		2395	21824		4000
2179	4553	1724	5726	1274			4076	3691		4614		6562	15448	8268	19012	990	7287	11727		2641	14966		767
1163	2899	10879	5978	918			1795	4394		1313		15817	7237	7483	6779	597	10132	12995		8274	11501		7705
1115	5792	1599	4681	632			3372	6466		660		14296	3457	5852	12320	2641	10426	5020		4079	3728		1908
2452	5685	1723	9214	2020			4042	10064		508		9161	19959	6741	4191	1222	12068	11763		3377	2559		4189
800	6599	6074	1977	1048			3854	7772		1636		7827	7184	7226	5353	1124	12844	6623		3805	10315		2495
1480	4541	2481	4782	824			5115	4518		979		22247	14845	9290	8398	3630	14204	5258		3858	10832		7616
1008	4831	8538	930	1009			587	3526		1211		11564	12147	7383	12339	5199	22507	17909		2032	2722		11571
1238	4429	1316	3235	1322			2077	2429		845		8218	11989	6938	17336	1478	13032	15558		2871	7325		7620
1615	4244	1032	1636	891			4112	7710		3452		14717	9536	7706	8756	5279	14963	11675		1810	2278		2933
1511	3848	3530	2911	1920			4178	5261		2639		12466	12206	12545	15035	642	11068	7331		3300	1787		3930
1322	4720	2374	5415	581			4157	4195		2512		6653	11022	7519	16560	3654	11031	22152		1908	6436		630
1417	4591	3782	2994	1688			3511	3648		3563		6043	22242	9183	3859	1954	21583	16829		2478	11353		3153
1962	1891	3731	8557	1671			3374	7518		2201		12306	5984	5106	13909	523	12203	8132		2895	10209		5176
1367	3440	1830	11412	2178			2988	7671		2012		5926	11204	10370	27356	3099	3633	4713		1423	9182		7234
871	8000	3305	3704	511			2789	5814		3000		8370	9862	10715	6676	1020	14068	8338		2641	14209		2946
1904	4452	1487	2564	2977			3873	6279		1703		10845	10742	11788	10574	947	2482	19072		2101	8100		18210
520	3127	2316	1341	1083			2789	6089		3751		7115	8055	3527	9676	5607	13234	6562		3529	9825		4168
1869	3342	3502	8302	1316			3744	6110		529		8787	11009	7371	8891	3896	10045	15643		7318	4249		3078
514	5044	2885	3886	680			3745	7244		662		9444	21304	6680	12794	1001	11427	16473		2710	1483		6290
639	3652	3442	3391	1010			3039	4508		2038		8214	22439	10057	12071	4482	14704	5243		1345	34696		3562
1756	3596	2294	2387	1083			3351	9584		5960		13734	10848	4032	14463	1935	4990	11788		2091	4976		4551
705	5018	1189	3132	1910			3951	6935		6357		10059	4829	9155	2842	2042	15885	4226		1630	3608		721
1378	7178	5210	2633	849			1919	7373		4268		14623	13748	9848	9404	2281	11392	10404		1003	6591		10773
983	5639	3338	1556	849			1457	11500		876		8027	15054	11649	2419	972	7872	18534		1831	5289		3224
597	5762	1403	3098	533			3818	6302		2052		14356	15170	5377	7110	1026	10999	3636		1674	9668		5061
796	6068	4948	8523	1499			2728	7770		1927		7464	11921	7858	17938	601	5787	14846		2337	4342		665
820	1312	1183	3692	1864			4790	3290		1687		5201	10433	4575	8093	546	4147	14399		2964	11250		2855
2224	9048	2404	6353	1693			5302	3731		8039		7082	7157	9658	11828	1159	6243	8375		2765	12015		4140
578	4079	3212	5199	712			5098	6835		1805		8444	14495	9055	8621	2799	11750	12323		1650	7120		4994
2260	3753	1557	6597	792			761	6153		611		9477	10562	8061	12964	3744	11042	15414		7368	8709		1758
609	9838	1093	1697	567			4558	5128		2265		13164	7827	14206	7615	4629	16686	20923		4464	3205		3359
1770	5774	2538	6238	1128			4772	7775		2392		8229	17386	6890	3235	1129	7241	18029		2765	5626		4224
671	6170	3748	2069	567			4329	4869		4451		13085	4735	4161	3713	10823	2399	6986		2230	9644		5162
798	3185	3722	2660	784			4310	3628		2851		10589	10467	6510	3646	3289	9047	11312		1995	7541		2372
2842	3803	4391	6024	1592			5442	8733		1307		10505	10624	12084	8800	1488	11443	8690		537	4496		23171
2979	6133	4281	2607	1550			3502	5884		1843		6758	6236	11845	5892	2443	6953	7977		1923	7349		3419
3625	6078	3848	5394	3590			5718	3011		2243		15581	11419	11477	19041	559	8776	5190		4606	9021		3211
949	6522	2954	2543	1768			4287	4422		1360		11365	7534	6854	5122	563	9245	12227		1911	9585		4667
1481	7520	2875	8853	1431			4216	3861		517		12814	4373	2611	19408	3218	10476	11516		3036	8784		3702
1230	9582	1909	1175	1064			2083	3034		2658		11322	7196	11561	12483	1269	9417	14519		691	5952		6278
784	4549	1045	3697	1034			3177	7825		1535		10635	10346	7485	6102	2076	7018	9310		2203	6173		600
1156	3474	3100	4216	1829			2664	5319		1669		10557	9746	4624	9178	1722	18714	26171		1497	3295		2990
724	7226	2032	3665	501			3293	7034		2322		6798	9061	7806	9343	822	7245	10313		3194	2862		4994
797	5378	1028	3765	504			2079	4409		3778		23086	9164	3783	9555	3035	8794	12506		20350	5797		16219
1426	5511	1887	5644	1148			2538	4761		1507		9795	10198	11867	11328	2137	11231	13139		2547	695		13431
723	6769	3269	9918	861			2297	10744		1716		9591	8932	8134	29167	3815	8480	13380		2259	5848		2879
750	6027	4354	1237	1145			4485	7134		1616		7419	16785	7257	3244	719	9905	7956		4377	3848		3649
1797	4501	3265	4105	2317			1794	7014		2213		11459	4925	10020	16969	5674	7815	20613		4735	13915		4968
650	5482	2575	3644	935			4512	5082		2878		12225	20019	6157	10174	3347	14169	6916		2934	1108		6650
884	3051	2069	2457	526			4563	4232		2236		11703	18701	3240	6084	805	12090	7773		3330	847		3007
1323	6295	3798	1387	1345			4416	3344		2574		4251	11770	12573	10326	6020	10888	16444		6152	10715		4047
1440	2625	1891	5139	663			3312	7653		1122		9916	15191	9733	7200	6432	17343	23036		1908	4176		4162
1355	7755	2501	2880	722			3522	7283		900		9027	21720	5148	11813	559	13671	7502		3031	8732		4350
2103	11578	8835	2844	1497			3231	5480		1105		5716	12479	10373	3994	4142	10534	22121		3026	13896		4547
1095	6271	1845	3429	1311			2593	3470		716		7055	14463	2446	2003	2315	9295	13661		2042	3255		3802
1659	6327	2918	2984	3823			4374	5705		5708		11460	9360	7073	2645	805	13917	21959		3174	2638		3495
1339	5526	3196	12148	863			5210	1806		1866		14195	16650	7550	20308	623	12137	5455		1819	6323		3707
2235	4577	2686	7655	937			2498	9148		1018		12451	9232	13084	16785	1005	11273	14560		1829	6052		4949
1322	7542	2336	9111	1199			1675	3916		1905		8497	10189	9769	2870	566	12055	20771		2119	6748		22732
1458	4271	2708	4175	1162			3770	2524		1011		13450	11384	9116	6393	1927	5500	24065		2031	582		3578
1446	3202	1520	3645	577			1842	8628		1441		3670	10567	3459	13134	1351	10187	15463		2628	3998		12745
566	8089	3301	2664	865			1699	5249		1615		9805	13602	4511	4957	8733	10408	14497		2653	17547		5104
1711	5654	2479	5705	621			2022	6622		2421		13995	12809	8625	2276	3988	7735	19488		3730	14379		6441
1238	1426	5960	2670	546			5166	6966		524		8940	9868	7788	8798	501	9922	15095		2564	2479		3739
1672	7547	4802	4500	716			2209	3664		1332		9707	8952	8961	15757	3372	13506	8116		1898	7291		4087
2138	7556	2663	3096	749			4597	3888		1521		7591	11881	5647	5444	3367	9942	11304		500	21156		2238
603	5051	1761	1489	666			3011	6364		1239		15534	9554	7903	6696	1028	10927	10698		2118	3244		6428
1677	2479	1182	6528	1234			3940	5800		3368		7485	13895	9325	3878	655	16110	20721		1539	8013		2876
1716	5693	1353	2811	883			2892	5159		1463		12420	10755	10891	10610	5131	6545	18538		2863	6632		4484
742	6757	3011	3055	1135			8544	6606		3824		18125	14779	9742	6057	1030	10606	15169		742	760		5753
578	3948	1321	2426	883			3809	7061		4369		12351	12463	11472	8677	940	3539	3481		4146	3305		753
1120	3145	1343	12321	2064			3747	4090		1240		6832	12498	11873	3596	2572	18199	8061		2916	3803		5119
1063	5283	3394	5335	696			2779	2651		6780		8118	12171	11397	13537	841	15182	12914		1689	6008		4098
546	3493	1569	4025	1283			3197	3418		674		8517	16197	11243	3646	3701	11792	11644		1287	6001		2928
942	2908	2540	2563	2331			5933	4509		4386		14785	9368	7117	9334	546	12471	19932		1698	1363		4884
1464	3134	5771	5129	621			4464	5232		2370		17385	12281	7769	8057	2551	4737	19262		604	10659		3908
991	3078	2292	2614	1688			4284	7328		9413		8453	12651	7767	10465	2790	2863	11480		509	3634		3824
503	6382	2588	5099	895			3223	6113		1292		19426	16018	11690	22543	6019	15342	4475		4727	7293		3971
1545	2400	4465	2875	666			2690	3697		630		9372	13343	7663	23475	3696	12387	16317		2396	5399		6914
1469	5361	3704	16208	1211			4027	8344		6411		3441	12379	9148	14134	10172	8537	13226		2136	8916		7265
976	5684	3194	3360	1314			5230	6353		2094		8435	11197	7233	3234	1153	6687	4570		2385	10021		6629
1550	5415	2772	5029	788			4000	5572		1792		12052	12342	7410	3785	3625	9115	11862		752	25146		3391
3981	3790	3179	5135	693			2747	4872		961		10703	10691	8212	8216	805	12660	11373		3761	11509		9622
1443	3754	4137	1490	517			3651	4199		1642		6764	11179	12679	16736	2474	7014	21492		3322	5374		6187
1421	5694	2345	4375	533			2952	5095		971		10990	15229	12697	21526	13824	23434	12438		2692	4036		6449
1148	7748	2187	8855	1174			6412	5244		2304		7922	10822	1371	11371	3002	16835	9822		2794	5975		5288
875	7332	2049	12323	1463			5905	4253		1268		8755	10332	12550	15020	2774	9524	10617		3123	5780		4396
2357	4001	5698	1405	2427			4492	3613		6375		8376	4154	7759	5371	1319	12571	21490		2445	3561		6279
2275	869	2962	2089	1043			4755	7789		2746		12317	9524	7167	14247	857	12548	19206		2936	10547		3647
2984	4306	1882	1824	715			3878	1451		1609		8685	8404	8043	8322	592	11868	15213		2973	8636		3570
636	13092	2500	5899	2337			3617	6461		1902		17644	7091	7743	6253	769	6268	6599		2767	4807		4202
1221	5810	4186	5415	1893			2099	6101		2399		10740	6743	10977	13996	2156	11249	3052		2003	14217		2481
1624	6819	2777	2537	2433			2036	4883		1408		8956	19376	11427	25004	3022	8038	18112		1905	18939		2667
1177	6644	2960	5243	699			976	3592		547		10677	16446	11742	12614	672	8776	20298		2583	8229		4207
1658	6007	2405	2672	902			2782	4404		4648		8529	16235	9994	5593	1217	7012	15828		5544	5030		3794
1133	4855	2567	4162	759			3612	3975		1203		5927	12704	9150	9933	4495	19522	10048		3386	9565		3300
706	6441	7379	2552	873			1167	6719		2808		9921	13786	7349	11015	536	11553	18325		5163	14581		4231
2087	8589	3499	4905	1150			4068	2880		1356		10266	14356	10098	4800	824	9753	10963		2542	8166		1140
996	6560	7604	3116	1519			3135	8078		1995		8876	11274	6588	20757	3228	11821	13383		1355	19632		4142
613	5540	2446	2001	613			1709	4261		746		4164	8675	3142	22814	3239	10269	4964		1276	719		829
1318	7484	3747	2762	933			2392	5913		1407		12702	12906	8987	4581	1225	13873	17442		3756	3650		3951
654	5451	3018	6959	505			3544	5208		2136		6168	12044	10980	17864	2668	22581	11835		2648	6138		10226
1437	5507	3388	3869	944			4069	4953		3426		14370	10149	10471	18401	8625	7251	11862		2226	1663		4763
1202	4605	3463	7425	644			3768	4615		1716		17340	14550	4834	9763	2886	11839	12232		860	7160		3927
1846	6590	1451	8098	518			3587	5803		3557		8476	11435	5819	11775	2598	18523	2785		1827	747		6334
1337	6109	3405	3919	1281			2505	3924		1601		6198	16505	7247	10059	4648	8213	21338		2556	8282		2666
1574	2938	3814	2762	900			4157	3072		3314		7714	16468	8552	11891	1536	11578	16244		3123	12593		2670
1957	3127	3030	7129	798			1135	4479		1320		9447	10792	21731	6501	1162	15270	15662		1895	4151		1948
944	9661	3121	5214	598			4171	4407		1774		4336	10319	8822	2763	531	9164	23227		2779	1126		981
3534	3035	2067	5343	2345			2498	12205		653		13509	16362	10385	7023	4228	16808	13257		1111	12510		4290
1743	6167	6048	2576	1623			2605	5715		1757		14098	13511	3273	16261	1031	17922	10395		1604	1306		4903
542	8110	3470	2357	647			4535	5373		5384		11148	15112	7935	10695	3433	6974	12806		3353	11593		4325
713	8389	2695	4399	914			3244	2633		1276		11493	13973	10613	8598	1804	5718	11859		3863	16150		3135
965	6691	2322	2110	848			2969	3727		1911		17044	12417	5764	6540	1266	11844	8741		3031	1642		13974
1258	5237	1055	1537	1468			2807	5400		671		6789	15793	15634	8420	892	13467	6277		2045	4378		23625
1578	1053	2814	9519	1211			2663	5583		3358		9783	11808	13621	4383	2683	9767	10827		17766	6257		9065
866	3395	1451	6209	1203			2668	6742		1940		18711	16219	9084	15218	931	21547	9595		2910	8619		1206
839	7949	1890	1907	650			900	5415		2509		12770	14777	7970	3862	1164	16616	11502		2540	1131		6367
1408	10720	1902	2902	1651			2354	4935		6809		11992	13207	7474	11095	3590	11313	12770		2753	26437		4233
1169	6021	3840	4978	1058			3552	5577		1875		2629	17431	7749	10586	2184	11360	19473		2574	7200		5064
1351	5320	4028	9747	797			2127	6994		3437		7146	7439	13651	10768	2115	12915	11848		2902	9152		17226
2999	8812	1884	8989	572			3372	7027		2329		5004	7427	6373	16535	4082	7048	20055		5376	7499		2899
806	8411	3061	10787	1561			3818	9805		1287		5927	12358	2240	8090	1135	11498	10213		1357	12702		6413
2446	3458	3277	5068	1211			4488	7487		1007		4729	1947	9915	13815	522	13588	11859		2270	4382		2775
1290	5603	2825	5843	501			1990	6582		1887		11327	3471	3550	19658	864	4748	16124		2244	5833		2650
1493	3915	6784	3005	514			3098	6385		2388		15425	11507	18276	11482	1719	10322	10868		1220	8391		5233
1192	6088	1196	8342	751			6360	2995		1289		12569	13249	9468	13598	827	9774	8007		3993	7152		3090
2611	6233	2665	3239	650			3964	3722		1750		7387	15406	6657	18978	971	5548	7833		6364	16945		3468
736	1728	3369	3239	1628			2039	3146		2129		9622	23027	7184	2663	585	10778	13173		2090	2224		1267
1558	7852	2666	3274	569			3630	3848		1146		12963	9728	9008	17607	1587	5398	10429		3260	3873		5432
1533	2353	1390	7985	534			3490	9354		4713		8404	10078	9205	7405	1167	4789	17878		2911	9037		3350
959	5362	3169	1080	1244			3036	7227		1648		12186	24229	7495	4460	6114	8498	12789		2064	4007		626
1362	6268	4452	4213	1295			4110	7931		518		5786	17894	10187	5797	7373	7463	2747		2180	5714		4901
1874	6156	2957	2419	585			3188	1900		1589		7688	11327	9191	10857	4546	11983	10813		2243	1228		5669
2081	7218	3281	2076	900			2406	5854		852		5100	12330	9243	4683	4935	15926	17772		1791	4801		4261
1450	5808	3476	8974	1823			1068	5058		876		10388	7034	16138	16808	2770	7674	18006		1433	1837		3785
668	5072	4224	4586	553			1114	3872		1058		6074	20012	7553	20495	523	8861	10576		3732	3226		6652
1778	6667	1833	6739	513			2043	6309		1680		5103	9329	5774	18391	4900	2958	14472		3161	4579		5968
1217	4524	2299	7782	1372			2593	10776		856		9276	10987	10238	6802	1121	7476	20142		12810	8139		7472
974	2211	5871	1194	2634			2857	10328		2393		15725	16444	7902	5013	1457	12542	15304		2060	1556		3899
838	5450	5404	4465	554			2765	2469		2540		9226	14632	9922	13300	842	21122	12358		2129	12095		2905
645	4967	3560	4473	1145			4241	5954		7094		16493	10048	8086	5608	1658	11793	12502		1164	6860		3126
1243	3602	5511	6215	914			4364	3416		9104		14091	2810	8730	9333	649	11542	5746		1953	9523		4234
1116	4578	1969	5175	1652			4144	5288		1123		13243	15933	5844	3662	2204	8383	14614		2931	10460		1517
651	5700	2767	1960	816			5384	4230		2966		9107	7741	11041	5110	616	10460	17825		1695	10335		5561
1426	6092	4018	5535	1500			4209	3014		1112		11573	11654	9112	9381	1219	14673	8026		2352	3042		2657
645	5541	2118	2073	1064			3179	4830		2535		6295	20228	9069	10652	2328	8273	13914		1962	3310		6862
1473	3855	1310	1635	2300			6142	6354		1445		5719	7106	8220	9233	587	8568	5770		2214	6198		25134
1710	5693	1863	2675	763			3956	6147		1812		9989	13011	15251	14291	4492	5755	15615		2296	3666		6251
1005	3712	2625	2318	923			2819	5364		2567		9818	9180	14199	2791	2796	3485	5034		2182	2431		3587
1507	4933	3569	4194	705			3086	5007		741		8975	15330	8321	10570	4358	4308	27090		4969	4600		3199
2325	8897	5112	7461	1300			3291	7481		2106		10637	21034	9740	8951	3201	8341	21546		2992	10835		1243
1845	5588	3839	2311	798			4140	9115		964		6894	11688	6900	3385	953	8665	11796		859	6230
1805	10972	3361	2118	843			4739	6228		994		12772	8419	15087	8841	2224	6904	11199		4604	4217
1382	5039	3873	2183	804			4131			1084		8742	15456	4619	13055	2394	13970	10708		4639	15212
727	4287	2349	4106	666			5501			2165		15765	14386	9903	9513	1977	15297	15108		11789	12127
687	3345	4801	2076	3421			1974			4002		8863	14174	13646	6096	3165	15274	9270		1429	6579
1674	6403	2855	1991	501			2841			3564		9731	8451	11738	9503	5534	12638	5769		2448	6035
3747	4164	2020	1904	545			3327			2130		9610	10048	9977	18953	5746	7409	15167		554	8012
1295	5779	960	10061	596			3567			1423		9504	12117	8153	15382	11834	14160	11875		1259	1284
1226	7200	4032	5974	655			2418			3067		6311	12077	4832	8213	792	27434	17941		963	5354
672	5368	5927	2222	4553			4366			1013		8420	6700	13316	5338	3845	7879	12183		2079	5099
1623	4246	3751	3260	705			6678			3828		9796	21466	11322	19359	1575	13111	2394		1215	17276
1263	5461	1591	1269	803			2572			1568		16501	10864	7663	8396	1816	6047	11806		3283	908
2011	5911	2927	4705	1009			3616					9251	9711	7966	3602	2089	21665	4121		1048	4679
2184	4404	2464	1185	1790			1916					5121	17363	3054	6768	2336	16356	13550		3418	16804
535	4986	4695	2127	577			5630					11961	3637	7432	5841	3892	8349	19932		4117	5026
1210	4335	1635	2445	768			4837					9925	8839	11861	9435	3345	10916	7444		505	775
881	4307	2655	1620	1228			3194					7421	6096	6445	6377	937	7901	18991		2227	5727
1974	8597	1302	2038	1669			5523					10579	14686	11514	18428	976	14023	5050		2389	3931
2022	4369	4887	3269	1652			2626					1941	11993	7558	8568	2885	13668	8991		1894	6613
1251	5377	2056	1554	644			3449					9234	14652	9504	9421	3202	8769	17440		1339	3371
549	4931	1154	2556	549			3766					9414	15810	12795	3113	950	12684	21025		2743	5500
1393	3428	3572	3384	1201			4468					10797	8195	12988	9276	1103	20615	19081		1452	7146
1018	3429	3973	4735	513			2802					9576	13002	5512	24996	1158	17751	9477		1887	4536
991	6226	3344	7504	1091			2997					10951	8439	12154	12266	2309	12443	10461		1636	13137
756	5414	3806	2039	558			3070					7723	16622	7344	19396	4701	9140	17135		1771	10578
918	4970	3660	4236	1445			2771					6133	12021	10423	18368	595	13217	10829		2534	7350
1362	4412	5027	3045	1817			7694					13121	14016	10964	34056	1597	10086	15229		1856	6042
1144	3043	3811	4834	1048			4340					7265	10071	4206	13591	2410	28344	19269		1797	8407
2676	7054	2437	2442	773			3647					10015	18469	1919	6345	836	11757	16421		3217	4033
512	7285	5726	1333	578			3584					14823	7331	13270	8632	1724	7182	9904		1739	4912
858	4611	2831	7004	1408			1782					7808	9748	5096	4852	4445	13345	10307		6538	2958
1645	2602	3528	3324	1668			2776					3166	13592	7129	16520	3892	12291	13870		4174	6766
1257	1895	2679	3889	671			5172					11002	6491	3765	16783	1856	9463	5673		1840	8485
1450	2526	2214	5179	1918			2280					2732	2982	5880	17834	706	10619	9934		2989	9662
1492	4922	3341	4222	839			3510					11171	20917	7457	15691	1354	6515	13083		1123	3404
2035	3746	1911	2282	1333			3623					6240	14014	7980	6161	2434	12157	7650		1853	6979
1530	8457	1209	6417	519			2445					7271	11930	7805	11060	2368	10732	13365		2833	2855
1501	10121	2252	7351	512			3345					9365	12036	14949	5052	8552	19125	23023		2155	3390
2076	7700	749	11550	942			4288					7507	3430	9773	7345	8570	15992	21490		2055	20922
1132	4658	6329	2420	761			3248					12706	12259	9351	2950	2339	22893	12331		4743	2913
2023	5210	2224	5835	1002			2525					2540	11196	9416	8536	1889	14124	16264		977	4996
1028	2058	2613	2445	1297			2053					8117	11848	12462	2991	1061	6373	10292		2154	4430
963	2287	3728	9624	750			4651					11519	19083	4842	13750	1394	8830	17620		2331	1488
1426	5917	4940	1707	677			5172					8738	15196	17207	10690	2086	16745	6651		2798	4636
699	4671	1550	8455	625			5388					16782	15290	13830	8032	1101	9648	7618		2314	3566
1078	2837	3256	2061	3125			3306					11617	15147	14440	21696	2062	20996	3640		2334	7555
1841	6859	4243	4285	1572			2970					3978	22148	6754	6714	3296	10254	8530		1902	4661
1192	5757	1796	3636	525			3165					21867	14783	8229	5453	1762	27058	12892		5162	4603
1084	8944	3041	6751	926			3341					14740	21421	12364	5599	3714	14606	2018		980	2929
1076	5930	2041	1764	4189			3294					12737	8875	9759	5141	5818	4818	15747		1315	2776
863	3629	4528	4990	1100			2292					7287	10382	14495	10085	1944	5519	13633		3218	7858
759	2471	2048	3667	1507			3051					8122	11559	6070	15076	3331	8965	14608		2053	8921
1478	3719	1619	5915	649			3131					18578	15018	4993	14561	2572	11715	8651		1616	2080
923	6034	1786	6110	655			3012					11441	16724	3077	22277	2272	17976	3976		2091	1627
1500	5100	4700	1646	623			3032					12855	11060	7198	15203	2736	8039	17024		1847	10567
1438	2605	1609	5983	604			3784					5924	9459	8234	11097	2361	14398	13803		2066	7787
1270	6305	1295	989	1716			2492					8799	17852	8133	17244	2001	4425	14174		6421	8562
1495	2125	1387	5215	1890			2284					8212	16192	11479	7844	1116	8784	5686		3544	7270
787	6083	1228	1321	1074			2934					7454	20028	9355	8162	1107	7330	12733		2439	6268
2648	7016	1955	4151	1500			3039					10178	10023	6876	20702	500	9144	9566		1613	2724
2070	6297	2857	2516	752			2628					5779	11642	4128	11573	1636	14897	11801		2323	17914
1945	3967	1331	2242	945			2705					5767	13190	11790	12100	2719	20877	10212		2455	9925
1889	7244	4243	6040	1157			2947					3841	14820	18124	12166	1386	24146	18262		2535	4672
1217	1798	4965	1312	1211			3969					11836	11888	8315	14490	648	10220	11563		3561	11862
618	4499	2877	5601	1499			3837					11220	10550	5895	6060	814	10852	17760		3020	3206
659	6790	3036	1295	1050			1449					7581	12696	10570	4906	7818	16889	17215		2550	6809
1899	6755	3553	8008	510			2618					10475	10481	9226	6986	4302	21133	6906		771	12397
1391	8972	4434	3885	597			1672					11122	13575	10261	12996	6219	13236	12301		2128	9676
1715	4546	3481	2196	1566			3176					24032	12226	6750	10170	1366	10850	11968		1796	6615
1711	5379	4250	3392	967			2174					13141	11515	6386	8160	2944	11209	13642		1968	723
586	6145	2855	1873	800			1391					17094	12917	8765	5827	3332	17734	14837		2375	14667
1579	4964	856	4155	915			2080					10853	9749	7661	11036	1428	10007	8097		3046	31364
643	4511	3649	21808	1103			2608					9485	14394	12730	8414	6425	17117			4847	5092
1523	3312	2071	8776	940			3429					8938	18076	8060	16525	9103	4542			2906	10812
2576	6420	3467	3959	873			1956					10553	15918	8889	6659	1318	13053			2356	1222
1053	1719	5439	3713	963			2727					8095	11911	6569	13241	9124	11779			1579	6987
1399	4786	2461	6829	898			3452					4268	16231	6701	5116	2752	14210			1000	5085
1932	4782	2345	3676	1007			3558					9066	10098	16289	3090	2316	12826			693	10080
1465	5259	2417	2648	677			4036					8413	16516	3700	3164	1855	7902			3250	17906
506	2291	5021	12343	2990			2247					13180	9670	11109	13984	718	12111			1573	14797
1171	5808	2491	3156	1505			1754					11209	12391	8630	7755	719	12294			2039	4099
2396	7438	2607	2917	686			2759					17767	16133	14387	9734	2809	13037			6432	7574
1527	4933	2736	7288	1551			2226					3661	21307	9022	12904	3336	6643			1681	7956
580	4379	2832	3606	1580			2801					12570	14052	3094	16704	1082	13449			2861	14583
1185	4917	5092	4004	1197			2358					14379	14232	9508	15894	2495	2970			2844	1794
1653	5526	1499	3894	664			5388					8078	13709	7280	9042	2343	18985			4277	2330
1357	6440	1561	6532	656			816					9174	11724	7608	3923	544	6358			1038	3602
1193	3646	2688	9549	533			4300					11402	22382	12131	16095	798	14633			1482	9165
1333	5987	1717	3116	2436			3213					6510	12220	8560	4449	853	13439			1835	2233
1323	8629	2158	2094	600			1404					8307	10295	5839	10870	2074	13795			6803	694
1670	6930	3125	4124	2216			618					11107	13242	16341	20029	1236	15067			1814	6332
1215	2618	1478	2551	2987			2965					9411	10254	3327	10479	2897	8987			1419	15461
924	4843	3349	2763	2717			1093					8071	10785	10600	2175	2273	19633			5351	5515
1609	8861	1326	5522	789			4080					13661	16062	8936	16736	2222	4510			1754	1022
968	8077	3756	3920	704			3484					5089	14831	6563	14951	1429	12989			1527	1160
800	3226	1767	1845	564			2431					10521	9324	3674	13689	3083	12056			2214	11683
1434	6308	2039	6920	1200			1197					2976	26396	8461	6069	2033	9153			3695	10133
3111	3280	2336	3944	1085			3576					7623	14574	7998	18969	776	9754				3703
2625	6747	1764	1631	937			6756					12419	13321	16430	16751	5875	15125				4031
731	4452	2059	2534	503			3615					17786	13176	3701	6294	2330	14259				1665
743	6221	3086	4041	537			1914					6194	9540	6648	5043	687	7255				6062
2790	5095	2481	6177	1571			1153					11012	9835	9723	9496	725	11245				7011
939	3417	2120	4675	1360			3582					9858	15317	10169	10983	666	9181				5150
2157	6468	1547	2603	1632			3853					4667	17913	9882	15036	2171	14693				3848
784	8976	3397	4861	591			3468					3537	8177	10023	6724	1298	17274				4643
1723	5565	4258	5921	4042			2883					16865	17878	8761	13594	11341	4949				8310
950	5471	2315	4477	2472			3195					10287	8946	5427	19792	539	20326				6132
2188	6832	2573	5955	533			3588					10801	12523	7953	10713	650	11191				3035
921	4987	3715	5527	688			3885					12197	6199	10527	7525	744	22002				18272
767	4744	2737	1965	992			2631					6272	12205	8509	3017	3452	19110				8035
2191	10475	1077	2916	1115			1976					12606	12469	10435	8753	2535	7128				2520
1602	4274	2369	15676	1374			2944					8745	16465	9329	8410	2481	12680				6082
1818	5289	2135	3282	2510			2920					7248	12055	9173	8612	2479	8811				3347
956	6131	2214	4949	2608			3017					13727	24184	6289	14434	555	12420				1124
1203	9034	2403	6978	782			5345					9541	17109	12382	11392	522	16147				3802
710	3083	5200	2600	1446			2789					7928	7466	10658	14958	1618	11050				5761
4082	9531	2876	2115	1462			3805					3084	11522	8784	5768	1189	17401				1991
980	6465	999	6163	1401			1834					10675	19542	2600	21239	10258	7972				13933
1729	4948	2052	13328	1959			2031					10126	16975	9808	8019	512	2789				5310
1001	7278	1073	1351	525			3683					14521	13751	7133	11497	2358	21807				3390
1193	5098	2353	10799	1160			3068					6437	21138	10965	14691	2012	17551				16765
1353	4258	1529	2065	1720			2059					8538	15921	5423	27751	1253	12271				3105
1740	4048	3115	2142	1333			5652					11070	14759	9501	9692	2550	14679
876	5599	3016	10713	510			2537					13145	16806	8208	6285	3298	13253
1336	7215	3635	2810	1048			5863					8091	16289	4167	2400	8604	15169
1179	5588	2526	2699	1388			2319					5754	22596	12706	14497	1126	8350
502	5832	1293	2043	1403			3079					10195	7172	9091	7991	2751	5869
670	3264	6455	3758	1367			4108					9018	7825	8884	11125	4487	29787
954	8518	3064	2283	1307			2580					11597	9430	9799	15815	2637	13021
1399	3442	2548	5090	980			3056					6939	16642	4241	27399	852	10531
638	5138	4502	2766	1724			6179					5428	8841	1179	4314	1865	20374
1039	2854	961	3926	1879			3274					9309	7556	6537	16529	1554	9312
5891	3892	2011	2464	807			3037					10687	16526	3464	10718	1724	12882
517	2416	2665	4119	1253			4351					6999	24612	12013	9079	3552	21614
1120	6792	1909	2736	937			5638					3386	15121	8296	7952	2869	11701
853	4482	2837	1840	1354			2917					10204	12409	3739	11873	1235	21341
1336	6082	2458	2347	591			2153					9804	11306	9114	17266	928	9558
2174	4122	2196	1797	1159			1406					10618	8247	6414	10465	518	6953
1996	6532	3884	2755	1009			4885					10989	8983	8284	10157	520	4532
1339	9026	1831	3837	1944			3036					3863	14862	7842	3373	506	13641
1222	2490	3907	4262	710			2186					5842	15020	9006	2904	603	5330
513	2987	3145	4833	773			2087					13010	23519	9688	6758	1287	7011
992	6169	2498	2521	2251			1294					12199	13057	9135	14099	2971	9380
1646	10121	2218	2320	737			1137					13930	17290	5906	3195	1609	6293
722	7126	5227	5045	1024			3108					7137	21725	3034	18403	806	6899
504	6956	3539	5462	1011			3992					10665	12070	2521	29306	1741	14690
1835	7855	2882	1654	975			2832					16339	18470	3980	2297	2471	13704
773	7544	1372	2317	1179			2465					12409	11669	6703	6180	3779	13653
710	5959	4704	1746	767			5434					12572	16175	4005	3903	1189	3571
1014	1324	3101	3165	1002			1666					9799	16280	12245	16617	9357	10894
682	1936	1538	3632	572			4122					13639	18174	7911	5472	3134	13717
595	2329	2659	2304	3217			2186					10271	8637	5176	6839	1401	18318
796	2650	2937	3439	1159			2838					16547	15049	13627	5702	3089	17872
1388	3754	2604	2967	822			2494					12354	9511	4609	14594	687	6637
951	4219	2035	3962	1584			7975					2900	12600	9504	7122	674	9552
741	4761	2292	2804	599			2559					10047	16404	5481	3682	1163	13101
785	1369	2006	9230	1149			2274					9754	20037	9951	11927	1150	8748
558	2465	3400	4800	1731			1548					13136	10665	4542	11254	2312	14771
589	2835	3855	4691	3388			4356					9963	10975	13188	11861	1268	8698
1586	4069	5131	7397	2489			4482					10021	14915	9262	7987	2589	9935
531	1931	2765	2949	747			3644					9127	26621	6403	8710	1780	3269
747	1483	4083	1974	1325			4962					2301	11094	10382	20232	5369	13927
753	1803	2413	1402	2134			2091					7774	10576	3827	8413	1509	9789
500	2305	6415	5455	1706			2943					13233	10195	9714	15719	549	11647
1328	1177	1101	2151	638			2030					10960	10659	6758	11825	3753	7729
735	3487	2377	3083	746			2789					9056	16599	11856	12939	2635	6790
575	1904	2311	3978	908			847					9345	19672	9092	3328	5342	10276
619	1691	2190	2922	1066			3101					13321	25692	2170	19337	2401	13504
755	1729	1562	2645	689			3557					16375	7353	10735	14247	4807	8456
630	4234	2127	3124	1100			3042					11436	12611	10846	11843	671	9364
649	3274	2587	2445	780			5288					10447	12082	8887	2898	7753	23916
840	2654	1011	9595	622			9051					9334	12811	6369	5925	7681	10401
629	5764	2414	4602	515			3349					12547	15640	6688	6109	2261	11452
614	1843	2681	2800	3069			3921					6135	10329	5008	9058	697	4825
539	2439	4149	2536	3550			2482					19179	11811	3651	11201	4609	17802
631	1477	2142	4761	1084			4709					5019	10904	4199	5338	1345	12688
878	4095	5876	1989	2110			2341					16290	13209	13318	15540	639	10216
963	2338	1361	4087	1229			3603					15405	11209	10832	15533	1704	8483
706	3145	2765	9677	968			3851					10957	16825	10537	12836	12452	12445
622	4861	2080	2566	528			3027					21038	14465	8129	16656	6155	14289
1280	1624	2400	3173	4057			3991					10578	14832	5162	14821	2857	10677
720	2261	1307	3718	978			3787					9990	6867	7552	20926	2566	14568
731	4379	2599	2135	560			3873					8446	12046	3322	6406	1555	10263
681	6886	2745	4258	1253			1135					10717	11206	6865	5047	2089	2998
653	3141	2829	3997	2313			2615					9887	9827	12865	10653	3881	15519
512	6372	1949	2513	538			3763					7742	11709	9943	13876	2959	16617
638	3707	1630	3025	510			3978					6756	12943	9130	7402	2652	12360
794	2471	5391	3625	1747			3328					8356	11554	11512	8193	1683	10479
523	4577	2572	7234	1543			2521					12817	11683	7441	8219	535	5918
641	2694	897	2965	2246			2226					7264	10520	9347	2478	2388	7992
524	2050	3520	1234	1334			3059					10820	11326	2753	11623	566	1912
545	2577	8058	1615	1229			4564					13294	12008	7533	22121	1025	28522
704	1724	2802	5296	1174			2661					7583	20003	5948	3619	9529	9691
679	2254	4155	3490	1501			2228					5836	17232	6577	4700	2125	10378
590	1995	3683	2378	1327			2473					11936	8955	6533	14562	1510	6730
769	2443	4012	3346	848			1470					13463	11450	4288	7984	4067	6812
540	2934	4021	1553	3039			3085					9178	8234	4817	8223	683	10325
528	2314	4260	2068	1258			3843					7934	5258	11820	6911	3344	15322
752	4317	3421	1869	658			3370					8475	7266	8110	16108	3794	9687
726	5696	4005	1563	1502			2738					13470	6883	10185	5429	6733	11377
545	4722	6688	2226	903			2748					11388	13730	9652	7704	640	9659
500	2589	3029	2823	2160			3053					6648	17616	9890	4317	1324	8417
1072	2388	5242	1545	1232			3059					12126	11384	6714	16488	704	13123
685	2186	3454	2432	1945			4635					14259	17631	10498	12170	579	12234
662	1767	1726	906	797			3170					10524	13595	12768	20320	1484	9082
2291	1664	1569	3605	772			4702					7899	14920	4883	3020	4206	14552
564	3008	1681	1774	1136			1614					13001	12689	3485	4260	3525	16269
1798	2260	3818	674	546			2790					16121	17907	4921	16677	1638	14460
700	5873	2530	1415	1747			3200					4536	12374	9940	10976	1692	12294
641	627	5629	2750	524			3061					6159	6869	10344	13854	803	8791
878	4900	2510	3126	556			2360					8595	16891	8418	10776	1995	10078
823	3328	4292	2712	1177			2785					8969	11511	9833	11642	2751	17054
552	1499	3433	5700	521			2942					8950	8087	11311	3140	652	7644
865	1041	891	1514	1569			3757					10563	11136	3610	5791	967	14467
793	4230	3737	3379	919			2976					6415	9063	10764	17078	2228	5624
510	2937	2055	5366	541			3648					6590	11926	11088	4782	813	9758
1141	2010	3584	1783	655			9072					5694	5741	7880	9837	1280	7255
679	1239	3130	2775	686			4847					7770	11559	5501	6827	605	13273
824	4174	3932	5688	2442			5172					7482	13210	12065	5435	622	13834
750	703	3291	6599	1541			5340					11230	7797	9694	8237	5006	5794
771	723	1426	3810	2330			4935					24186	12385	7975	15616	3034	11427
540	4128	3129	2257	1731			6233					7056	12523	9338	16063	4819	7970
1272	3093	1495	1760	2009			4769					6362	18034	12286	12125	2818	13751
609	2222	6240	3092	1057			3127					12297	20431	8455	2462	9357	10747
1062	4919	2996	5177	2009			3950					6105	10754	4885	9373	556	13755
641	2611	2731	3397	809			2371					10953	12632	8104	6150	1968	3882
573	2967	1119	2108	1332			4918					8947	3273	9985	10142	3246	10064
609	2003	1631	2489	1380			1625					11474	13975	5562	13401	780	9986
650	2910	3204	1469	2050			3842					7344	8006	9252	12951	1361	12295
584	2552	2263	2697	966			2276					6491	8988	6480	11350	1892	12316
1246	2979	1727	5449	1363			4101					11586	19896	7668	4561	1209	7475
724	3005	3219	6255	768			6199					8495	13046	8415	11386	3798	7883
632	1976	2664	2591	1041			6382					16462	17862	8533	13854	1320	7840
529	6170	1088	3791	962			2714					10205	14638	6429	13032	1917	10318
772	4849	1438	1860	823			4862					8169	13006	9555	8475	2020	12119
623	2094	3183	3859	1010			4926					7420	7132	10986	16802	885	6363
841	1486	5679	6765	927			8464					11504	11700	9020	6791	3300	9823
928	4238	1353	3530	649			6369					8748	22835	10570	9479	4515	13785
761	2828	3307	2760	1749			3541					4790	12302	5328	8027	3430	8418
660	2021	2092	1999	1335			3097					3791	20730	17498	5697	4688	17924
1021	1208	6533	3589	694			6610					7719	15801	5470	24567	2343	6280
1555	2890	2668	524	691			3594					6992	16052	6317	6640	4077	5673
1107	2212	1401	2565	1000			5758					11473	15452	11301	16401	5865	11683
669	3714	2914	2277	860			6984					9090	10085	2588	18454	1034	3128
647	2497	1739	2441	1089			3761					5414	13373	6742	3227	5188	14632
583	1674	3365	646	662			4666					21682	19120	4647	11181	2009
767	4266	992	1336	1827			7211					9991	15020	8218	15178	3668
617	1484	2140	5671	1060			5135					12758	14624	3499	2715	2485
691	2323	2845	1294	532			4190					9564	12797	9555	6872	680
527	7620	4408	2470	570			2601					7617	14245	9390	3836	2107
697	1451	1391	1713	1715			5990					10433	13742	7313	2725	4250
568	3256	4466	4641	932			3339					10565	17943	8843	8424	1960
823	2098	3166	3606	650			1013					9599	5308	13074	7069	528
537	2282	4499	1617	1743			4466					7483	9457	4605	6795	4742
545	2856	2785	2396	515			4310					9880	18352	7306	14754	2551
655	2680	3337	3933	772			5555					8826	3492	7553	12269	10649
1375	5992	3271	2814	3329			5233					9190	13569	10080	11943	822
1219	1246	1070	5011	2619			5352					12737	10870	12355	10218	1884
980	2750	2160	2555	736			6643					10905	8767	10950	4568	917
697	2805	2053	2696	546			3660					3833	15201	3741	8542	8790
1675	4143	1211	2614	1335			7089					8921	10405	3924	7233	1306
704	2143	1110	890	616			5974					9541	10010	7900	5901	2745
791	3502	3051	8732	1580			3627					9180	10608	7896	12969	539
518	3669	1523	3142	3483			6209					15429	12571	5170	16092	5555
695	3105	898	2408	758			9364					10913	21177	12103	7926	1020
779	6227	3559	2101	1328			5402					12854	14171	4338	6916	2033
734	1970	2749	4698	1422			4529					9473	12853	10618	2766	9075
655	2191	2511	2083	682			4397					7806	10629	6637	3972	4877
1398	2096	2889	1993	585			4918					8376	15858	6444	8324	2378
739	6421	1009	1329	977			5595					3609	13818	7731	9732	706
1083	1954	2354	5032	782			4884					12685	18568	7807	3169	6863
543	1674	4356	3044	1881			4347					14782	7959	7647	2545	527
631	2936	4338	4260	520			6088					6442	15367	8632	4744	1384
1002	1259	1015	2189	538			4987					8017	15897	7937	8540	1918
667	1337	1215	3165	1575			4599					10286	13340	8015	8539	1116
744	4561	10949	2143	1121			7861					9640	4962	5722	7208	2807
1183	2631	806	2763	2879			4082					3170	13216	12322	4625	4029
656	2851	3912	5106	901			2456					8099	13514	7117	6128	10206
969	3339	4703	2648	628			4752					8285	14744	11127	6947	660
670	2770	1701	8182	813			6178					11337	10360	5572	14935	2061
992	1543	1011	2846	1300			6157					13225	23557	10034	11099	668
1031	2559	3409	2867	553			5749					6022	12980	10115	18499	4197
660	2175	2760	2311	1118			5761					13586	9199	9619	6611	529
737	2415	2149	6512	803			6759					10851	11387	10014	13001	770
646	1632	2484	3669	1555			5115					10930	11618	10172	6369	1218
544	2547	1658	6461	656			3038					10786	11888	12837	6333	4632
730	2953	3277	1322	1431			3530					7387	15466	8117	12724	755
989	5046	2627	4931	878			6100					10677	10351	4024	3039	903
811	2330	3934	2275	1612			3864					10076	4992	6400	11946	758
908	1091	1835	3263	1144			3751					11866	11362	7433	17367	534
558	1934	2759	1995	519			4709					12890	11770	6673	6147	1101
819	2636	3563	2128	1311			5000					6289	11034	9976	13400	11365
599	2230	3074	3821	615			5146					7885	9589	9568	13089	5277
745	2229	3846	3900	2285			2224					9590	9917	9742	8971	6573
539	1234	4799	5945	1289			6960					12408	12006	9705	16937	4759
942	6171	1201	4218	1913			8562					6461	12268	8701	23326	2375
1111	3138	2509	3304	923			3786					9683	11646	7713	10019	3412
600	2602	2595	3733	1545			5714					3877	12643	2147	20418	1258
747	2939	1984	1898	655			4232					11924	13532	11420	7070	2484
966	1993	2710	4454	607			4405					10357	11036	7784	8172	3428
783	2391	1566	4758	1652			2993					5271	26256	14164	5050	568
1460	5784	3208	3805	664			5618					8459	17413	10709	4403	756
730	3075	2976	2020	1448			6215					5504	13562	8075	2777	4143
733	4546	3887	3284	645			4599					13896	8450	10621	15524	1537
861	2022	2125	2336	1444			1642					5998	9767	10362	8810	998
607	2185	1954	3028	1899			3651					6270	13602	11889	10705	1299
915	3598	1950	5603	1027			14717					13007	10258	6118	11598	4443
500	2631	2995	1157	1069			3603					10067	10602	12374	13395	1968
1122	3193	993	2959	3544			5710					5753	12043	13127	4396	571
535	1831	3657	1850	1185			4804					14156	18204	5305	6426	4542
665	1421	3388	1775	1101			5517					9768	12441	7551	3570	588
737	1960	2194	2098	858			6024					4555	9938	5812	12974	1868
590	1714	2894	2595	624			2685					10749	8255	9779	8999	513
698	1156	1577	3464	919			2367					8959	20633	4294	8238	2633
583	3952	1112	4479	518			3883					11211	6869	7185	10077	2225
947	1329	4214	2369	1053			3710					11243	10636	11734	15702	2071
734	2734	2252	2435	1017			2044					11591	12890	7431	10579	542
726	1566	3416	4011	781			3857					8024	12481	5761	6542	5005
804	3180	3090	2313	607			2991					4437	13190	5166	11847	2617
803	3116	4663	1730	595			1877					13091	14858	1933	7286	821
634	1503	4128	3258	1245			4076					8707	16656	9995	11580	3714
524	4163	2730	2360	857			4509					16900	11296	11218	12251	2687
615	3517	1896	3280	990			6086					12521	12198	12141	3491	522
536	2768	3550	2624	726			1648					12802	13250	8757	5816	1125
719	3509	1602	2925	1436			7620					8740	12090	7358	9826	2162
601	2404	4486	2308	1763			6662					10466	13617	7220	2141	886
665	1760	6800	2050	648			1633					12588	12832	5213	9355	4158
616	995	1480	4398	1280			4682					3617	11803	8757	11554	1629
507	2770	2628	2542	3152			3948					7515	10232	8498	11963	1509
805	3136	690	3634	779			5111					9299	9173	11003	12541	3425
639	1744	1393	7030	1367			2936					12000	9401	8065	4040	4272
611	2532	605	2050	1690			5977					17367	9930	10640	10502	4029
534	3119	2822	2111	2671			4370					21939	12293	6036	3104	583
689	3682	1732	2782	1608			14590					7705	16028	11446	3024	5313
619	4566	2676	2283	751			3585					5700	14416	9716	6286	3011
558	9580	2079	1633	611			4612					4157	13160	4640	12280	3849
876	3271	2378	1681	629			10075					11785	7524	4756	5935	2510
521	1351	1802	3466	1291			5835					4386	2383	5546	4269	1314
1282	3798	2917	2457	1826			5516					14883	9635	6387	13313	837
737	4030	1935	2085	1952			3149					6731	15111	1982	5636	943
701	2744	2205	4370	2472			3791					12930	10064	7614	7269	572
821	2149	3493	2754	614			6199					12774	12210	9878	6442	774
590	3931	1536	3787	1569			5068					9358	18077	9101	8166	699
737	2787	5623	3854	899			5214					11646	15400	8780	10217	3868
554	2629	3779	3749	1430			7044					13885	15941	2202	8665	508
536	3407	2622	1769	667			8855					3880	12384	7981	6281	3909
806	3242	4416	2913	3961			5163					9190	7400	7400	3842	1594
582	4952	3608	5510	756			8219					5349	7342	8909	10866	5020
679	3238	2534	3222	2047			5049					8769	10977	8104	5458	2585
1039	3824	2358	4052	785			5816					10107	26184	7345	2541	715
681	2203	3601	2491	1513			5527					3854	15993	14302	3787	567
560	2229	1506	3556	1390			4393					3561	16448	8758	2691	1201
668	5722	841	5936	1042			7047					2076	12356	12431	7200	1511
595	2562	2293	2161	807			5666					18938	5308	12877	11717	3904
549	3148	2142	3137	535			5741					10318	21298	6942	16768	1186
907	2282	4741	2376	852			4015					9949	16575	8387	8080	507
637	2883	2294	1994	806			4822					13600	12624	9860	12072	1952
597	4169	4989	2138	677			3969					9860	10199	9864	6630	581
940	3219	1237	3032	610			5015					13766	7767	8601	2654	3327
928	5382	1557	1186	1969			4004					8801	8266	6353	8364	1354
632	2550	3392	3334	1169			1973					3160	12079	9143	5805	1979
506	2751	5265	2830	1560			2209					10088	10108	6892	16511	921
757	1298	979	2847	1192			2577					14593	8037	9318	3489	2764
1016	1811	965	6390	636			7606					11740	7759	10901	8746	804
524	4474	1317	9125	1386			4739					2175	8930	11964	9171	1257
962	1310	1647	1754	760			5182					9688	10368	4692	3154	3377
1490	2524	2178	4093	1697			5350					18710	9987	2553	4334	2338
516	4033	2045	2612	1004			2847					6321	10754	8483	14832	1375
1146	2030	1728	2827	1190			3833					10077	15230	11801	7030	5903
781	2221	3653	3341	2120			5656					8365	10463	9167	7235	510
702	2592	2253	3581	1709			4384					12616	18514	9946	8527	6302
639	5364	1253	5352	1006			6078					6114	9881	11269	11433	957
764	1863	1084	748	1213			3073					12039	18638	5798	4812	1780
1610	3471	2076	2650	1724			1515					13797	9507	10439	6257	2899
1084	3382	5548	2411	1500			5773					6071	11219	10920	8904	4834
557	1963	5161	2046	1087			5059					2724	10205	6585	11645	5897
1557	1521	3730	5795	1491			3544					11879	12661	12622	16983	2534
547	1263	1410	637	1576			6000					2950	21976	10898	4126	2136
580	3835	1470	2350	672			3307					9586	12076	12813	5078	7283
808	2912	1695	3775	1494			5244					8748	16841	11890	10826	1954
701	2286	2015	2347	1255			6224					9908	10252	6736	2931	536
1765	1333	5461	3008	1010			6739					3377	15085	7447	8342	1065
596	2173	2142	2294	998			5495					7732	13146	11731	17718	2314
596	2524	2550	3440	2791			5720					9419	23586	17360	23443	907
642	1850	2666	4760	4678			4500					15703	9663	6952	6497	1383
567	1960	2355	2723	1064			3811					11042	18595	8211	8195	4452
621	2683	1388	5543	2450			5048					7843	7240	6582	7797	1181
620	3662	1384	4023	866			4178					9442	9284	5628	6488	4117
667	3551	3567	2088	1214			1578					11869	16386	10371	5168	1102
655	6151	3146	1354	624			4063					8921	4681	5749	9280	618
684	1560	5265	2533	663			4886					5209	13381	10832	5022	2216
805	862	3849	5122	1200			6020					8153	12131	8105	9427	1303
720	1950	2522	1499	717			2346					12879	12087	5750	11328	2668
615	2983	3131	1915	1110			3038					9733	9778	7308	7855	2670
775	3833	1072	13435	775			4269					9755	11712	7210	16678	1729
778	2218	3905	3286	2781			6114					7685	10021	4267	12000	4667
734	3685	684	2617	1969			3135					6489	16925	9657	3480	3509
523	2755	4329	4183	1821			4023					3317	9212	8258	9330	990
831	2174	7951	3792	1116			2957					6376	9567	10600	4455	2455
776	2628	1772	2601	784			6727					7687	11549	12346	16590	2496
763	1300	1364	3066	3084			2973					9802	12042	7565	17045	609
865	2769	1647	2703	919			4695					9903	13378	7162	32347	2728
508	3172	3947	5123	906			4729					5554	10489	6974	20484	707
507	4013	1299	2203	1017			6321					14296	9249	8111	6957	511
546	2907	1453	4176	1009			4443					7952	19006	10081	17151	1246
1081	1559	1128	3718	527			4070					11023	14340	10758	8918	1156
1524	717	2689	1763	577			6796					17486	16533	20678	14324	530
529	2983	1024	1380	1498			5709					11461	18565	8643	6629	5893
723	2092	1458	9289	1063			5333					9227	14174	9421	5252	1709
645	4940	3520	2504	1424			5228					3418	15469	3238	11971	2058
564	1449	3836	3906	1646			4202					8185	16166	6103	6204	530
936	2346	2300	1569	767			4229					6500	9524	8346	7975	602
556	2225	3560	2728	3163			3470					5591	10434	10959	10673	2323
792	3008	2693	3981	735			4293					7448	9244	7607	9969	1334
1223	2479	4557	1403	1194			4066					11586	5046	10028	8090	2929
919	2846	3915	2928	794			4369					5393	3010	7063	13274	2029
597	4850	2082	3139	3091			3381					5223	13503	8790	15430	5243
766	2726	2140	1577	612			3629					5144	14006	9536	5938	7463
604	3611	4135	3625	846			5300					19504	7697	2068	5564	597
516	3297	1650	2608	948			6807					8690	23914	8036	14209	1469
1156	4045	2535	3328	709			10900					11377	8096	19389	14887	2864
727	3509	2222	3077	742			3772					14784	15198	11104	4625	604
549	1801	2172	11008	1031			5861					8963	11685	6489	5887	569
655	1233	1176	3976	2590			6277					6746	10947	12807	4295	4031
723	3298	2370	2821	1701			7081					10349	14371	1880	18323	5087
828	2146	3981	2407	4625			5809					8872	14440	7931	9459	2198
917	1518	3634	1363	703			2618					5930	11154	12250	19547	1455
595	1999	2446	1830	829			5789					7813	6166	9571	4702	546
798	2026	4212	8174	1121			4061					6044	21291	14376	16317	4967
683	3346	3405	1194	808			3735					12848	9050	10654	12013	2411
524	2844	3148	2131	643			6862					7243	13892	7656	13519	863
825	2778	2550	1564	1882			5665					4404	12318	6516	11247	514
599	2362	2166	1938	2479			5618					10774	12620	7823	13064	2705
684	1996	2437	6233	512			4446					16878	11812	8471	5877	2201
532	3867	1913	2046	982			2666					8557	15880	5067	10179	1229
851	2889	2889	3336	592			5770					3591	13604	3302	8679	1852
597	1712	3412	17889	1345			10478					5536	9994	8220	9344	658
596	1030	2887	3902	548			4766					6186	10295	6280	6988	5287
873	1553	2119	4460	543			4822					9437	11824	6337	6459	4515
539	1437	1154	1866	718			2161					8782	15425	12336	12336	511
584	2294	1826	1558	744			5325					14560	8859	10707	9402	1110
850	1875	3847	5749	1232			5652					8287	10403	6599	6653	582
1055	2098	2421	2516	1124			5708					8115	6027	6750	6726	710
916	2696	1458	2150	823			6343					6853	10868	10261	15212	1469
1709	4685	2688	3521	1860			5184					7332	17734	11461	12005	2763
874	2440	3447	1266	2493			6125					9923	9052	7937	7320	860
526	3084	1095	6781	1450			3685					6678	13476	9583	11964	1556
553	2742	2367	4354	1922			10256					8270	7002	7633	18089	8565
637	3515	3399	1308	603			7125					5451	8608	9096	9618	10677
623	3769	2648	5637	2003			4440					8609	5442	5608	15685	1275
621	3641	3387	3580	2866			6452					7589	19912	10237	16355	1150
687	1477	1539	4005	1463			4533					8119	12752	6544	3894	541
528	2069	1118	3477	975			4884					7858	11991	3531	15408	1178
793	2591	1524	2192	779			3833					9830	7349	8651	10903	3433
699	3757	3323	6015	633			6033					6657	9404	7365	10811	1583
684	4897	4193	2494	1035			4081					9982	6220	11277	5618	1788
541	3063	5826	6440	2684			6354					10280	13542	10810	4122	6975
688	4173	1115	1918	1926			5860					7655	14405	8159	6289	4254
857	3980	3096	1941	1423			3277					9730	9577	6295	5860	9493
616	7385	2812	2340	1421			3741					20184	13705	7795	14574	1853
723	3436	2008	7349	1991			7880					11670	7834	8138	5469	617
1902	1325	2719	6404	578			6177					10177	8983	2779	11243	2749
704	2559	3468	6844	1723			8922					12873	8735	9879	9059	2419
827	2505	6894	7371	1891			2932					12631	11667	7541	10975	583
934	4665	2212	2184	1326			2237					9036	7320	2342	3534	3687
658	2738	2917	1678	2247			3118					4292	6073	6159	8064	827
575	2628	2360	8301	1626			6365					14567	7003	6229	4199	13432
947	7367	2222	3155	920			4826					5505	8436	7947	19085	6199
902	7433	4209	1607	934			5039					9236	9946	4542	14441	508
606	2703	6732	1996	1690			4749					6851	13288	7323	18727	3112
621	2213	2344	2844	1108			7288					7573	11142	7650	9019	1873
680	1572	7844	3211	1470			3165					6365	8678	9715	5087	4832
820	4146	1374	4226	585			4771					7086	7069	9131	11969	3957
933	1583	2798	1988	903			6107					6430	8811	5168	4284	2220
699	3383	1888	2815	588			5157					10702	8420	5353	5981	655
721	1706	6690	2549	653			6472					5275	13473	10951	11976	3506
566	3554	3607	2008	2167			4968					12643	9512	7526	3008	601
776	1885	4073	2789	500			5832					10296	10306	8470	12123	1042
514	2763	1677	3911	1211			2315					11206	7910	4891	17106	2625
565	2241	5100	1174	1598			1102					14558	18699	11118	10297	684
802	1565	3265	9320	736			6542					12077	11590	7731	7301	545
776	2825	4114	4996	1898			2618					9040	10198	9714	13147	2519
793	3035	2081	4973	864			6984					10976	10636	8050	14187	2339
1118	1715	3494	1593	648			5306					15471	10544	8350	14984	889
1464	2292	3926	9173	551			3645					13871	11142	9272	16022	1405
583	964	1470	3629	544			2387					7032	14468	11527	19630	849
696	3241	2554	3544	1076			6830					9009	13899	8711	12974	2314
776	3879	2129	4217	504			3788					12506	9930	8865	17801	1088
602	2642	2316	3392	2273			3889					11501	22183	10413	14675	797
665	2346	2286	2300	1537			8098					3188	12321	7834	5738	3241
670	2299	3780	1105	1145			2346					6227	7611	8929	20469	1767
756	2800	2980	4301	980			4367					11692	15850	3754	14486	1553
1014	3568	2134	4171	2106			4567					4879	11632	2373	11778	3630
567	4934	3259	1324	1159			4808					9909	14632	5506	3804	887
870	3824	2489	1556	502			5767					13118	6795	10782	13727	1790
679	1571	1988	2141	623			3601					13541	15280	10308	2702	4234
886	4834	2564	1530	885			3776					8753	15414	9105	12448	657
1068	2433	1563	4455	779			3459					11483	15674	11864	4430	568
898	2314	2698	4253	2521			6262					6211	11699	3141	10715	2726
547	4751	3554	1039	6020			2891					11480	14501	3923	5158	2677
534	2591	5926	2178	2479			6203					6861	11224	10982	4503	842
746	3932	1622	5416	1442			9897					10496	10962	8986	11397	2568
648	2469	1817	7147	1030			4266					11109	14491	11425	6376	7761
591	2279	2526	4681	777			7675					9662	3813	2487	14291	810
1300	2841	3741	1616	668			3837					7231	19681	6522	12906	1621
691	1917	4678	1272	588			5008					6044	14307	8247	15395	10789
838	3179	2580	3891	933			1938					3488	12899	11163	12674	3532
1329	3870	1658	3387	532			5500					13410	11134	6234	12446	1233
1618	3040	1406	2850	703			6714					10295	14299	5243	22835	957
1195	6940	2672	1628	529			3052					11077	17969	15070	2238	1726
639	3437	3067	3946	656			2353					9466	12037	8688	12972	537
576	2292	3725	2837	509			7391					8445	11433	8112	18866	1571
567	3435	3376	2795	537			1684					10042	9920	4146	15554	2021
808	1982	4173	2034	726			5401					8088	18729	6846	3533	763
607	1555	1678	4906	873			1112					7583	7435	5989	5610	507
1077	2813	2564	4927	1691			6042					14627	10884	7313	3360	5869
761	4605	2656	3145	2498			4553					11907	10320	5294	2478	5004
572	3599	954	2455	716			2858					11252	10897	7364	7063	1378
926	2492	1062	2337	673			3907					7988	8331	5857	11232	3513
666	3023	4600	3497	700			4889					9847	8915	9795	34236	1963
1304	2925	2171	1392	1242			6216					10009	13193	7446	5974	3047
878	2535	1676	2020	1301			5674					8234	12201	8976	11583	1165
855	2759	4777	3285	645			6823					10103	12805	9206	6729	2382
598	3151	4584	2915	764			6176					8277	11491	3325	9703	816
602	2200	4928	2688	640			2439					5985	11739	6278	8654	2629
866	1014	2080	2915	1219			4914					3514	12922	7206	15712	603
721	3119	5584	6497	768			7579					7729	12483	7011	7242	586
1108	2562	2013	3882	2438			5346					11103	10941	11531	7570	1996
656	4081	2987	2937	1436			8241					10009	18433	9047	9743	687
599	2502	2454	2479	520			3316					6856	11225	11062	7333	806
562	3072	2864	4419	596			3352					9123	10908	4637	11713	803
848	2363	1797	3383	1751			5841					13308	17536	9739	14476	667
807	3561	1418	2185	1366			9198					11332	6005	11250	20957	1304
763	3333	3291	1882	852			3898					6879	10126	12661	14277	15520
538	1398	4466	1787	1911			4220					3959	8556	5635	14921	10031
788	2264	2501	1382	2807			1097					16399	14807	6155	14101	1192
700	1981	1826	6847	739			5453					8048	19500	12847	3941	3161
853	1671	4490	914	1496			8514					8563	6622	5151	10228	2491
795	2368	2246	14500	528			3961					8713	21947	12558	7309	1847
746	1676	1757	2158	615			4628					4631	12350	8922	5798	4877
698	2636	2217	2323	1547			3954					12818	10701	10903	6486	2940
1659	1786	2765	2795	787			2724					10343	14674	20284	13787	4275
534	1801	1681	3037	560			2525					12464	18452	6986	17288	728
1000	1495	7915	1560	1984			3813					8215	10168	6121	16646	4192
827	3058	3279	2375	948			1930					11372	14634	6581	9042	1481
893	2119	4008	1491	714			5940					13151	4485	16531	3613	616
938	5851	1956	3071	816			6278					6294	15534	6869	23652	6060
662	2200	1993	1921	1909			3840					6182	14783	9222	5790	3347
846	2041	2950	4772	719			1081					11221	13007	2158	8855	548
564	2448	5395	3995	2915			4639					12850	8454	12328	17187	3275
662	2684	3784	4688	712			6413					9423	11150	11738	8510	3189
1849	1948	1735	2678	1612			3616					5632	13259	6863	9536	712
501	1971	4120	2621	510			5715					7745	15789	13759	5831	2469
665	1717	3800	2225	671			4898					10185	11580	1303	11111	1334
713	3187	2859	6898	1156			2444					16232	19735	5196	9009	2897
519	941	3056	1462	1690			4243					8944	13740	7947	5145	2187
768	1631	1891	2478	888			4744					10398	9073	4404	19266	7760
969	2613	4271	5573	691			5021					8141	13075	1941	2264	5243
612	2616	3564	4825	519			6634					2956	12731	5731	3707	6623
685	2385	4910	1827	1734			2850					8928	23621	2925	8926	1497
515	2551	2095	2629	2150			1621					6932	9853	11292	2577	1201
1086	4266	4903	4118	1103			2684					10354	12630	11803	10502	3536
1141	3289	7710	2562	551			5040					13375	18742	8677	2238	1458
1015	1290	4700	2461	726			4494					9928	6757	7616	3767	3640
729	7922	2166	4242	825			4019					7525	7710	11895	4634	4855
825	6841	2362	4686	1502			2499					4768	10142	10684	11580	1018
1117	1963	2351	1767	714			3609					9881	15514	8819	4816	1436
939	3710	4203	3597	789			3820					5757	13017	8017	3903	2876
1248	3134	3310	1653	897			6405					10105	10012	8610	8870	1800
866	2136	3141	2193	845			5844					14772	10121	12491	6334	781
784	3536	3348	3937	1125			2320					8957	15130	9028	7673	2835
753	3598	3385	3431	845			4098					9113	12764	8842	13111	659
571	4335	2461	1914	922			1330					8146	13243	12171	16170	4969
641	3469	1987	6136	2295			2918					8512	11624	10020	8732	806
674	1711	4271	4640	1624			6157					10737	20329	10148	5931	2123
841	1737	3248	4615	1329			5673					6125	15555	10613	14581	2604
620	3961	1742	2160	1268			4723					6822	12732	13520	9344	1986
818	1227	1643	1892	1631			9003					4155	22237	15107	9443	2748
692	3089	1977	2510	1719			1319					6005	10841	11092	8088	3041
525	1960	2939	2344	677			6894					9876	11241	7419	8555	737
631	2672	4145	3374	941			6744					7293	16379	4345	18277	1056
765	3167	3040	5668	1728			8539					10078	12003	7579	9086	9378
699	3324	2316	2518	536			2785					6822	13884	7594	11610	2922
700	2714	3679	683	548			7488					9045	10188	9316	3531	1790
689	2264	3815	2027	1212			4601					16330	8184	4912	14900	16260
654	3654	3066	3409	1219			5302					7868	13304	9502	11923	3262
979	5658	4353	4795	571			5382					10273	9596	2889	14764	5983
578	1628	3428	4400	1955			4494					6151	11750	20087	10491	1186
1036	3733	3862	2780	599			3176					8627	11793	19620	10924	805
742	1875	3198	1681	653			5867					5976	19451	12212	5811	8489
733	3082	4148	2622	1804			1991					10733	13840	11407	12017	2268
908	1997	4573	4441	1265			5577					7318	10098	13406	13957	3095
824	2311	1635	2816	1803			5929					9102	9429	2778	10277	1754
758	5205	2533	3523	593			7391					5356	11900	8250	10646	1834
510	3479	3194	3535	1254			3411					11223	12380	6700	10650	805
852	3723	6144	2786	722			3271					7029	10674	8737	20146	5177
651	2801	2408	8189	1179			4716					8667	10799	12425	7929	6598
616	2357	4410	2689	951			5329					7846	15358	27706	10271	7480
658	2518	2522	2479	1983			6136					3250	19277	10677	11327	3232
842	4658	4968	3157	1899			6161					3552	11140	6674	22062	1002
1487	2174	2061	4706	797			6859					8579	7905	15850	14347	595
1583	1887	5245	3875	711			6260					10357	10853	7559	10394	3572
708	1112	1770	5012	517			9635					9562	8216	7867	11582	1364
830	1972	2410	812	643			6118					6384	9336	15165	12711	1539
1020	1594	5202	1555	1542			4500					10717	16259	12189	5730	876
1187	4484	2862	5784	516			1543					3368	10163	6223	17446	2638
697	3100	1916	3690	924			4842					14561	12570	7719	2551	14639
904	1974	5409	2336	899			6122					13662	12963	6292	24056	911
623	2020	5337	7452	545			2996					12194	6691	4841	6377	2108
681	1207	1686	6000	813			4254					15441	19796	10677	16175	2732
854	5879	3378	6567	572			4951					11369	14812	2115	11325	507
1583	2027	1817	1984	1872			4510					12792	10703	6561	15150	2887
1604	643	2353	824	708			5010					4669	5903	8699	21294	1062
704	3294	1995	5078	985			3888					14669	8142	8091	13962	1656
623	6521	2824	1917	956			2493					7317	10472	7102	11481	3685
945	2329	3382	3743	501			3337					7778	6689	5355	2484	767
850	3572	3998	1271	755			4058					13565	11534	10838	4603	1211
840	2176	3062	3485	2015			3139					6394	14293	4856	15928	2514
757	4450	3295	3499	536			1221					24571	7543	8361	16944	2937
864	2721	2352	3223	935			4331					11244	17074	6771	5835	611
839	3535	5125	2809	1269			6931					17509	8932	9002	20737	1442
1100	2635	1697	5361	1057			5916					12909	12907	8484	9973	582
751	1213	2541	1333	996			5211					7253	21192	8257	12969	2487
672	2376	956	2520	870			4102					7915	4804	9990	3259	3793
1094	1254	3629	1616	2504			4724					10086	5646	9113	7814	1808
912	1186	2756	8301	1388			4475					11867	7976	6539	9637	751
559	3365	2987	1594	1102			5070					10962	6165	9460	17166	1243
925	1525	1556	2027	636								14925	10263	3817	6911	2885
785	4412	3954	6371	610								6982	11141	8145	4305	2621
775	1837	2032	2611	609								18062	14171	9576	7486	2581
604	3040	4657	1983	836								6263	12774	7111	4840	2005
701	2336	4260	4064	1660								18034	10941	9346	11677	3065
820	1807	4745	1680	1277								9050	11688	11852	9917	557
531	3693	3002	2567	511								10412	21471	9485	12714	1572
507	2656	3921	3181	1081								7916	13823	9700	11574	1959
615	3449	4136	2507	1195								12217	9899	5717	8066	4793
709	4682	4580	3401	649								10338	13855	10928	14192	1185
737	2247	2853	4041	1392								16411	12996	8533	8267
724	1231	2575	3766	1491								12603	21912	11410	7319
1312	1661	971	4584	1279								3690	16283	12391	1991
832	3723	4818	1518	795								9337	12380	8551	11328
530	1935	4102	2383	1822								10739	10458	2529	8573
626	3438	3913	4033	878								14879	12424	9451	5513
775	3659	3560	5120	1250								3403	11496	4916	4284
777	1374	2450	2922	1166								16691	11891	7546	3489
777	1916	1190	2791	823								8034	15341	7274	12957
646	4602	3401	2274	869								7177	10089	7836	8730
571	3488	4372	5558	757								11391	18039	5244	5399
796	1544	5694	2731	1342								12309	20337	3363	6846
977	4157	3003	2268	602								9215	12782	9456	7867
621	3193	3161	2050	1098								9815	3046	8016	4073
682	2342	3216	1159	1619								2396	15159	9530	7325
607	7448	3078	2559	539								11984	11759	4810	12488
1061	1426	6871	5572	1578								14364	18244	8711	10455
762	2373	4503	1901	1605								3214	15991	14319	14640
780	1209	981	2137	1229								12516	9872	13409	13765
827	1878	2301	3016	652								16863	15198	7467	19918
590	2860	1711	5665	1906								12110	8262	13137	15582
673	2598	3900	4722	773								13646	14339	8544	2783
984	3872	1957	3518	948								12468	14173	5358	6072
687	2144	1081	3502	1956								15344	12087	10078	9381
1440	1687	2585	5555	1894								4426	24443	7006	8312
1229	2496	2014	2264	1710								15406	11580	9952	3627
810	2498	1266	2438	597								9083	11536	9799	10282
653	3671	3379	2974	2198								15546	16884	9077	6914
578	2220	4450	1438	1404								7540	11082	3563	9108
1212	2410	3850	3110	513								11787	10094	8191	2965
658	2647	4160	14847	953								11149	11304	9115	12022
1050	3104	5144	1955	2215								13973	4201	3706	10300
597	2589	3616	595	1810								9004	11749	3281	3320
1141	3045	1831	2367	1464								9683	11333	5595	12382
1428	1564	5051	2036	1440								7870	25757	13535	11320
1047	2476	3396	1907	502								9874	21640	7455	26801
1103	3035	1294	3238	1860								12244	14349	6468	6351
1340	1944	2382	6812	1154								9375	12080	10965	9357
593	2049	1253	1349	1082								11907	18050	8719	10985
698	2757	2861	6007	1132								9189	9260	10670	8926
689	1603	1190	1556	871								3837	16233	6916	2631
1546	3547	3707	6805	568								8365	12515	5673	10586
1385	2106	2708	5802	682								9313	5257	14458	8228
559	2029	1565	833	545								16443	10228	4966	1430
760	3149	3701	2627	997								19061	12705	7040	13012
1099	1489	1382	1808	1405								13555	15145	7381	15810
786	2007	5541	2195	818								8165	15676	6425	18692
1069	2010	2213	1895	543								15864	14744	11828	9135
527	2403	1506	1858	1138								7519	17331	1743	9765
751	2864	1622	2344	757								10115	9454	9870	9171
816	2484	2485	5162	1129								13035	17695	1484	14084
729	1833	1346	3614	549								3923	7490	8537	4490
713	2180	1824	2604	723								7971	8070	9260
581	4872	2568	1337	826								20562	13312	8322
657	6378	2067	2489	975								11043	9780	9876
995	1585	1290	2412	1105								13982	10343	3708
831	1545	3821	12020	682								14151	9995	9387
622	2304	5334	10195	2046								5240	16453	9897
746	2237	4707	2278	3152								8223	7717	6397
914	3441	2519	8113	1210								4419	4556	11558
615	2475	1603	2072	510								9471	10853	13272
597	2767	3322	1767	1105								20850	14709	12219
810	3212	5216	1201	2821								21783	7972	6895
841	2240	2206	2383	1589								13915	10820	15558
745	3668	1284	2567	739								9061	12848	11410
714	2277	2433	1606	1305								12348	16160	5986
746	1748	3247	3510	929								11524	12811	13907
1245	2248	3285	2648	1176								11226	14003	16025
838	1119	2877	1221	972								15947	10260	9198
574	2072	3051	2309	1061								13237	10088	9624
567	2803	2712	2077	1800								14113	9938	10321
671	1837	1571	2568	2336								10981	16812	4707
759	2528	3190	2303	971								16456	13044	7421
752	3267	5964	3124	982								9569	11557	6184
682	2055	2861	4003	1082								2889	14081	17508
741	3850	3828	3496	1288								12305	17076	9415
750	4032	2943	1742	1637								4768	14773	8916
711	2123	4065	3244	1393								6336	11889	11493
548	3989	4998	1928	938								12090	12394	9460
796	2660	817	3648	761								12077	10597	7695
760	3521	1882	1031	831								9409	11912	7183
740	861	2649	3233	559								6823	12673	9592
781	2045	3308	1453	856								15769	25808	10313
568	1910	4792	2442	718								9865	18823	18432
840	1073	3663	1851	1897								13748	22101	10225
609	2555	3038	1234	545								12373	17257	7068
1012	2742	5996	3504	529								10297	18594	9641
1226	1735	5742	692	1219								12712	9508	8091
619	2841	2186	6689	1722								11425	11689	7247
813	1547	3959	1763	975								11373	17781	8657
542	2861	2411	3208	1211								11816	16688	7776
526	2066	3209	1239	1096								9998	8530	9790
806	5014	2032	3993	682								11938	14349	14282
713	2708	1181	1583	556								13184	15334	8309
1484	2512	3368	2444	598								12699	16271	9693
755	2845	3820	2461	636								4524	12564	11025
718	8225	2535	2657	633								12977	10630	7173
936	1683	1249	2086	1189								16531	11892	10042
876	2487	1957	2038	598								9488	14926	9316
613	1829	1520	2395	510								8459	12733	10387
505	3769	7115	1850	732								11499	9638	7428
570	2434	2261	1272	870								3083	15239	8785
1132	4878	6696	1980	1307								12798	13348	9747
579	1049	2820	2719	576								14447	3794	7030
518	3437	2682	5190	1174								9061	8148	14488
720	2804	8032	3502	2131								9219	11111	2429
623	939	3944	1263	1552								15695	5901	5335
1022	1833	1134	1183	1283								9842	10318	6649
1036	1063	1113	1423	1008								12153	14593	20848
737	3086	6860	1110	670								11412	10868	15431
754	4986	5069	2194	948								16245	14158	6981
575	802	2181	1984	777								7269	12919	8894
536	3522	2713	1929	709								15606	12930	11166
747	3563	3849	2312	974								7565	8924	8428
806	4058	2106	1394	676								12718	13544	9990
591	2330	4925	1416	634								7183	6933	8757
508	2147	2411	3477	1975								7939	4499	9732
860	1636	4326	2251	602								9489	11526	4206
616	3104	2669	1642	735								13867	12020	4093
550	2134	1994	4020	1618								6054	9111	4971
933	2426	1597	3688	1861								19942	14126	10037
872	1480	2625	5088	1636								13189	15926	11495
748	1833	3759	2546	823								19815	19751	7280
644	2476	4359	4749	1904								11961	8276	10125
528	2074	4726	5205	1127								10767	8975	8831
722	1789	2375	5114	1423								15415	14178	11952
773	2606	5799	2617	1727								10421	17666	23726
874	2065	2227	3037	840								21979	13824	10305
1006	1878	3840	2484	1213								16792	9729	9515
714	3063	2432	1841	501								8481	14600	7986
518	5049	3408	1615	516								2913	8027	11225
838	2300	3247	2193	902								9864	18726	13375
961	3029	5092	6453	519								6445	26672	3913
735	3369	967	2991	712								5116	12123	13284
696	3649	2155	3756	787								11522	16756	13786
869	3415	4873	2320	1091								14166	16413	9611
1065	2811	5113	3136	1092								7560	9668	7942
660	3054	3137	3951	917								5220	12945	7964
957	3043	2839	3178	1815								15191	15020	10129
578	1931	3508	1084	1509								12493	17133	4711
993	7053	2176	3216	766								14124	17348	5683
940	3143	4118	2374	866								10737	7742	19288
741	3875	4020	3445	818								10179	3807	6992
1016	4295	2105	944	1115								14608	8435	9578
996	2452	1517	881	1206								13255	11890	12841
708	1430	2858	2997	673								10804	6407	12669
501	2143	3265	3704	649								17043	3712	7308
701	2157	2419	4698	3363								8887	12856	11886
538	2382	2971	4399	749								9061	11055	10796
1030	2360	4651	6571	1070								17228	12254	11399
1012	2125	9775	2056	890								14186	11132	6901
719	1700	1788	3607	1810								10533	12711	8494
618	4401	1961	3217	722								14424	17879	9235
1130	1787	2186	6415	840								6418	14921	9419
607	1881	3703	1640	1563								6799	4641	11189
921	2573	2481	4029	1369								11949	24316	8836
523	3000	5417	3054	1801								8990	17110	9325
1161	2528	1907	2508	1191								9612	12709	4004
668	4261	5437	1145	1093								4826	5766	16962
638	2382	2402	4740	612								10037	15616	7163
649	1380	3239	4422	957								11643	11951	4656
516	1600	2290	3210	1181								15839	20190	10333
565	2240	3833	4166	1423								9859	7714	8263
532	2826	2365	1143	2001								11935	11357	10268
3351	1844	2045	3891	1230								4572	9626	2850
571	8844	2777	5733	603								12183	12130	6725
527	2813	1803	3576	787								9545	9425	7856
520	1912	744	5116	515								16433	9293	10681
630	2875	3421	6470	2538								11273	16191	6622
589	1800	1285	2616	1651								15911	12345	13489
891	3020	5281	4167	4232								12372	10269	13559
762	1375	14321	3045	1436								3084	11064	10767
949	1523	2069	4147	1153								11780	14697	7877
733	4464	3648	4024	1263								12666	7443	18909
1428	2539	3719	3454	1930								20210	5994	11964
593	2093	4921	4238	1257								11070	15918	3066
650	1362	3201	1735	847								7721	16056	12269
659	4313	1948	2700	1776								10201	15342	7686
722	3058	1659	2273	1044								14628	5629	10302
909	2595	4768	2830	1432								16356	26157	10926
517	3580	3336	4201	1288								6234	10646	14821
723	2632	4690	2247	899								6634	3675	4800
503	2966	1076	7775	1525								4879	8579	2259
604	2920	2102	2335	1670								13718	9314	8790
728	3305	4174	3967	704								10885	8654	6414
699	1785	3429	3327	915								6853	4347	6110
728	1918	4184	2278	831								10088	14517	15455
724	2390	8402	1837	532								13400	11410	8442
681	2203	3253	3898	807								6069	17692	9743
537	1663	3640	4883	1605								4277	13705	6874
859	4001	3716	1980	1190								12661	9633	4892
577	1299	2900	2049	2804								13013	8995	8748
522	6488	3828	2536	635								10451	12381	13941
624	1694	6062	2824	1410								8790	13507	8341
745	7474	3585	4758	2134								13190	13372	8133
933	2610	8131	11068	1137								17335	7036	2686
1057	3042	2807	5333	632								13150	12727	4182
708	5428	4753	1973	2037								11985	9448	12472
681	1700	2057	6913	1863								7167	10899	8730
987	5215	1346	1702	675								13817	14322	8788
647	1177	4123	1457	1548								16998	11689	14114
632	6752	1948	4301	516								9894	9243	11578
682	3270	3490	1539	2735								10753	6810	7880
1097	2302	2506	5652	839								7029	7918	10294
586	2072	1362	5675	2267								13797	15628	9482
531	1405	1377	7886	2575								15950	10086	9511
1261	2312	3606	6394	1125								14007	14091	6497
676	2598	662	2391	1724								5009	10006	13815
767	2100	5846	2697	1131								7119	12101	18200
980	1538	1996	2527	1155								6769	12335	3896
547	3088	759	6628	909								3440	9912	15248
830	4193	3375	2199	1101								10094	16253	14607
843	2533	1840	1694	930								6374	22506	11173
1071	1395	3373	7071	1255								6478	14303	7718
607	3530	3091	2363	584								18992	14508	14899
638	4054	5598	1951	742								14482	11408	11004
1302	3384	3034	2832	774								9761	17802	7869
1052	1882	5117	3084	904								11321	10148	15513
572	1652	1337	4839	2199								14095	10411	15255
833	3248	1830	2918	515								7945	10451	13092
799	2792	2655	2632	655								8181	19523	10193
816	4366	1839	2234	1220								12818	15952	13739
847	4159	4355	3520	1466								6645	17460	10380
996	3566	1112	3846	578								19603	14018	6843
696	2120	6260	3936	1121								12230	15351	10849
619	2216	3195	2472	892								11693	12123	8111
881	2161	2654	2997	534								15359	11764	10215
1284	2222	1308	1805	701								15134	12217	7709
1086	1214	1042	5309	1246								10460	9976	14325
818	4089	1306	5806	551								10516	16239	14220
890	2111	7246	5918	1140								9256	13797	7184
820	2390	3706	3107	1409								10764	18834	16449
536	3820	4419	1674	1442								10242	17268	8951
1002	3104	1982	5215	511								7963	16890	12053
686	4445	1609	3704	972								9294	11479	6672
578	3224	4784	4383	797								20939	8589	8013
733	3393	4405	2995	548								15074	16481	12637
724	5908	3138	2773	1683								21515	14903	15386
732	1961	9771	4584	1513								17144	14363	10581
532	4570	1199	1037	3358								7486	10449	8068
656	3121	3319	5129	611								14143	12356	10928
566	3258	3996	1723	1435								20146	12490	5773
1776	9516	4880	670	1048								9291	15309	7311
636	3300	3442	2297	1195								14970	14820	11019
1097	3779	3035	2669	662								6740	21048	9757
529	3733	2390	5405	764								12191	5884	6232
877	6992	2351	3952	608								10191	11025	12671
660	4998	1429	8109	2185								10530	11725	7367
744	1712	4285	1372	2350								17902	8747	10706
603	3706	1759	6678	2111								9326	9944	13560
548	5730	3315	6693	1020								16423	11354	10366
533	3135	3742	1554	1821								8876	9219	3937
636	2143	2428	4280	631								18017	24410	9375
850	7183	3321	3288	2892								10043	11314	15073
503	5753	1802	2758	1123								13491	9756	9277
641	5698	1428	2643	535								11053	24366	4567
831	3470	2905	3301	896								11394	11403	13892
835	3704	2440	3027	556								13212	10389	3766
539	2653	1893	1487	1890								5854	7541	11441
593	2992	1919	1765	2110								25849	12742	9181
815	1587	1174	4621	562								22639	15283	8873
762	655	4549	5097	1902								12177	11945	6745
711	2766	1953	3826	1846								7358	12589	15199
728	2996	3913	3119	1361								10928	6033	8948
625	2088	6426	4912	552								6130	9467	10612
661	2593	1897	2769	931								6947	20034	11601
633	3585	5433	3318	1375								16868	14561	12439
640	2549	1965	1804	1689								15928	9108	12382
830	2431	1905	4463	1738								6435	11490	8380
547	3444	3572	2467	838								16684	9975	9561
882	5897	1771	1942	1011								26467	13580	11142
576	2520	1739	2521	936								15275	8999	12229
678	1887	2823	4105	1092								3959	10232	9540
608	2741	7242	4103	505								11636	12601	10026
751	3959	2422	7523	798								15073	15145	8942
693	2268	1225	2910	770								7556	13579	7597
606	1655	5057	5227	922								7872	13376	6324
631	4809	3759	3421	622								11920	7496	6923
584	2240	1524	5901	1081								11810	9003	11732
633	2217	1278	3329	603								10168	14442	8527
585	2739	1447	7407	806								8887	16497	8906
653	3308	1978	5703	912								10584	11960	16527
531	4027	3307	1557	2802								21537	10319	11214
798	1907	2671	4280	688								13765	16653	5613
542	4821	2840	2807	867								12886	7795	8915
507	4070	1061	3305	1230								15560	7303	14039
724	1979	1951	4230	1356								10098	11587	10360
944	3254	2934	3387	1730								7474	10341	1981
582	2863	2123	3456	1856								12814	8421	8018
698	1873	1920	5251	655								8965	3953	5637
548	3393	5988	2192	2664								12631	10249	12362
533	1782	2889	6896	560								8417	12496	10468
986	2124	2232	4527	631								9357	20115	10343
1288	2592	4704	2920	942								6133	17820	6578
973	2775	1646	3422	527								17150	16284	6150
629	1694	2230	4090	1652								6911	10601	6403
613	2530	847	5581	1751								10880	7812	5519
754	1602	2312	6399	1589								13585	20922	10943
577	1519	2501	3447	764								6856	5466	5593
506	1625	3188	2976	983								8017	23832	8317
834	1899	4851	4651	1250								16231	15403	13245
664	1326	1281	1576	5827								7724	12479	8952
707	2831	3749	6740	611								5455	18310	15546
785	1678	3580	974	655								15040	12145	15371
1396	2234	1415	1446	668								5705	10633	9084
807	982	2448	2062	2575								4355	10154	5759
590	2680	1799	4308	1808								8814	7268	9981
548	3508	1141	3129	938								13807	10020	10024
732	4096	2238	2794	677								4346	7755	15521
759	1081	2848	4394	1098								11123	11358	11975
768	3663	2720	1512	1517								4358	10418	11748
586	1123	3391	4392	658								13586	14447	12218
1373	2400	2754	3066	4033								13466	13200	21411
530	2140	3018	2088	771								4595	17703	11828
703	1609	3159	2695	603								9166	14055	10801
721	1159	2746	1712	514								7737	7865	10205
616	2561	3202	2173	557								9984	9672	5634
574	2599	5457	2378	712								10668	12358	11252
769	2422	832	4870	2469								8023	7523	7553
896	2614	2061	2031	2275								5344	9966	9188
726	2787	2966	2947	2424								12000	11310	5107
596	1750	1506	2105	944								3997	14749	6953
589	1630	1360	2493	1423								13632	19956	10171
973	1962	3585	6199	945								13726	6295	7757
538	4177	2375	2874	812								3120	10867	11539
643	2574	3600	2207	1902								14111	17115	15842
609	1499	1720	4563	1630								5961	17313	13934
1854	3204	3848	893	699								17216	12880	4544
1469	2625	3761	3785	1268								10418	13644	10530
556	3584	3961	2984	785								20565	13985	7128
519	2916	1407	2715	830								5712	13612	12182
735	2468	2449	3895	723								12289	13650	4885
703	1662	3965	4335	656								13062	15343	4754
559	3297	1855	5079	998								8597	15640	12060
775	1383	2346	2964	1743								8209	20317	5509
524	734	3105	1901	567								13157	9374	6412
1185	1942	3724	4523	704								17922	12519	8099
826	2538	3849	3558	1996								8225	15728	6977
678	2648	2942	7259	1738								12296	12125	11300
660	2742	2608	3727	1109								5680	12162	9637
702	1843	1140	2052	722								11610	9777	7485
921	3814	1515	3154	1077								12385	10616	5405
579	3616	2643	4987	1010								12887	15269	9837
1645	3922	1788	2562	3415								5673	10373	8424
646	4176	4576	1837	1139								17343	8840	2820
750	2237	2144	1939	1211								15206	19201	14806
1681	2702	2924	1923	853								14009	14662	7680
888	3946	2466	2759	546								13207	1838	9568
1163	2130	2069	7070	1092								6199	9182	17769
557	2163	2337	9377	513								5070	8759	12077
621	4489	2535	2006	3125								14787	13456	2065
732	4147	4648	3149	896								4728	8508	10873
522	2317	1526	3029	1149								5853	18913	10913
1393	2723	1563	2329	755								14005	9445	7126
621	3152	1626	2725	650								12526	11392	7025
804	1407	3582	2909	659								12892	10155	11255
660	2472	1291	5236	1215								13760	9188	9400
749	1755	4082	6971	1457								8167	10369	14055
562	5482	1514	2761	944								14146	14340	3245
934	2502	3342	4337	1730								9143	9524	17439
787	3252	1804	3226	647								12709	12167	10311
771	3839	2184	3339	1559								11257	15546	6593
594	5188	2804	13791	1600								8303	9156	11845
587	4725	5555	4011	628								10574	15183	9478
623	4000	1700	2252	501								19437	9367	5677
1461	1660	2006	4698	2439								5645	10516	10249
546	2699	3667	4039	1302								12375	15897	6516
528	2620	2711	2293	3283								12593	4200	15628
501	2223	2743	2621	852								5312	10440	6145
649	4504	4079	4352	1394								7662	17837	12082
551	2638	2572	2583	1039								15833	13932	6506
790	1684	3416	2131	1224								5649	10769	5760
597	3411	1940	2058	875								14980	21296	9854
827	2616	2122	2484	850								13835	9178	9344
931	2247	4242	2199	1843								11101	4089	9100
718	6530	4117	2611	584								9087	10733	6970
655	2704	1812	7771	1392								8602	14381	7463
573	2580	980	5002	1081								14651	12356	15102
654	2930	3859	3521	981								11331	13130	1952
885	1683	6161	4228	506								9097	18904	8280
874	2972	2417	5206	1060								16388	10323	5759
854	2418	1408	7302	2245								8905	16340	10243
548	2286	1973	2299	1286								14942	17042	2765
1006	7826	2986	1223	977								10136	14807	5051
674	1284	5793	2745	1966								8099	19854	12329
878	2377	3055	2515	1135								7211	14655	11302
1109	803	2886	1908	1307								10661	10967	14130
533	4352	4635	1815	2543								12631	25018	11643
600	3344	3850	1564	3570								14658	10962	9615
725	4755	4347	4573	1602								12617	14377	8915
636	2459	4976	9073	917								10139	6466	11862
703	2920	1640	1278	981								6260	8332	8348
1699	3606	1825	4698	618								12054	10891	10005
660	4412	4209	3410	1138								21452	12219	15704
630	1941	3501	674	1143								12455	16322	10933
561	3279	4530	3064	1310								4632	10106	13858
1208	5662	2110	1112	813								8084	8273	10534
1054	1207	5678	3002	925								12945	10778	11517
1107	4700	9502	2670	854								10069	13434	7353
773	4213	1151	4429	1415								11063	9927	5007
535	2023	1173	1929	720								11453	9379	7567
906	1825	2989	1600	1001								6837	15161	8826
740	5291	1681	5286	1090								7046	19012	11159
640	4538	1481	2035	545								14315	12955	10066
1110	1922	2726	2226	783								8784	12299	7445
874	3296	2032	6660	1444								7858	10177	11212
588	1488	3124	2350	1877								4369	13511	8830
553	3666	3751	8684	1848								11139	11584	6658
766	4656	2844	5106	1187								3520	21569	11059
561	2016	3344	3216	1088								6058	15390	13417
837	4511	3143	10890	507								7778	11172	12601
859	2952	2633	3078	2117								4528	13876	7226
952	2621	2867	2725	998								11723	20013	11722
588	3514	4982	1374	542								12971	11414	10341
1266	3324	7899	4414	1287								14858	11602	10625
1273	4189	3198	9361	793								20292	11730	12485
526	3778	1654	3703	794								13318	13059	9050
820	3451	2981	3216	1957								21886	13343	15815
661	2977	1297	2248	1447								12392	15720	8086
1119	4106	4764	1706	655								6104	23672	8350
1162	1337	3346	2157	875								9102	5491	8295
697	1890	4394	1614	4470								6515	3147	7840
561	5034	1551	5075	1630								9391	19864	9984
1077	2452	2159	3208	1206								8818	14272	5210
815	3568	1875	975	1182								5885	15315	10170
515	1519	3633	3300	1235								9915	8091	8679
846	4081	2510	950	574								11325	15295	6130
614	5698	1676	4890	743								7629	15575	14186
692	2432	2444	2455	1147								2136	17987	7374
721	3540	4368	3019	617								10005	9706	9022
515	2212	1013	6939	778								14551	10231	14974
630	3194	5529	3141	564								7511	8839	7964
739	1607	2476	4789	1400								15305	18458	10482
660	3259	4649	2962	742								14811	9850	5098
650	4319	1881	5005	502								10312	8462	8281
919	2256	3665	4536	1438								13235	10985	14663
621	1673	3405	3550	624								20443	5938	5375
603	2024	5031	3100	1036								13361	15136	10291
675	3745	4487	3257	645								26285	13496	10772
924	3870	5250	4088	1299								6673	9174	17026
701	1422	1864	3759	2153								10544	15415	17844
1187	908	5422	3003	651								14263	12569	14062
869	2764	6433	1859	548								8212	9322	3834
894	2051	2904	3380	1245								9086	13175	17955
877	5639	3092	5369	913								15101	5927	11574
538	2617	3278	1176	2336								12726	10911	12523
820	4014	2963	1637	1184								11353	21036	9450
767	4736	4558	4020	1149								14111	23464	14714
663	2155	2857	2119	755								6328	13547	8833
503	3405	4583	3633	1830								9155	20474	5360
1029	624	3236	6048	1378								10262	7002	8071
1016	2059	1700	2527	546								9744	11905	9655
1100	2318	4384	4093	1559								12448	13951	6768
610	4614	3680	3164	1723								9119	7879	7316
902	2982	3074	3962	1426								2765	16173	9473
1000	2681	1754	1290	1300								8750	16225	7824
749	3317	2090	8537	645								3476	19051	9401
937	2550	878	3219	850								6321	9576	11929
575	2056	3321	1980	1450								5039	17022	10426
630	6589	3408	1039	624								15045	19060	9948
504	1285	1381	3725	3297								8735	5916	8827
580	3077	2083	2254	3150								9280	5469	6948
764	3698	2104	8296	784								11077	9785	9730
836	2043	2169	4090	1146								13850	15559	11157
668	3954	932	4498	1259								14613	18915	9002
1007	7740	2861	3197	2125								5937	14304	6711
506	2300	2717	4638	1322								9256	5873	14285
1360	2488	1870	2729	509								10530	15110	11270
608	1567	2112	1032	1176								7595	15403	12977
604	1390	2473	3067	608								4331	10006	13896
760	1106	3449	3890	1501								6128	14863	2474
568	3282	3317	3238	1089								8943	10398	8734
530	3589	2990	3581	1332								8619	11827	12980
801	3956	2181	1186	837								8584	13661	15376
757	1938	3540	4233	1188								12128	10122	9785
503	5593	2516	2384	930								10859	16386	9086
518	4871	5873	2013	596								5980	10233	8496
810	2073	3154	1448	2263								9906	13189	9949
632	2804	6525	3818	725								6161	14375	9561
553	2891	4284	3378	1331								8199	14777	9593
766	3295	4918	6922	612								17437	18555	10996
701	4844	2906	3531	561								12818	9212	10519
922	2914	1619	9689	1912								13294	13149	16040
626	1190	5718	2835	745								13855	9371	20492
521	5256	2200	1052	1870								10806	10032	5349
978	1623	3407	5498	1054								5841	12771	4300
804	2623	3903	3522	1320								15340	12510	8249
568	2700	1796	2878	1184								10279	9193	12299
725	2641	5069	5829	733								12757	8459	25232
823	2568	2306	3375	825								9496	13129	2962
737	2381	4279	6360	605								14779	4504	11344
2752	1488	1570	7453	559								11801	17405	13010
1193	2990	5210	1656	875								6339	4390	9534
753	6407	1015	1623	2105								10771	12875	8827
579	2707	1853	1217	627								7162	14202	9919
580	2587	2420	1877	605								10037	13370	9887
1040	5127	6092	5288	808								5551	5391	8616
1002	3169	4069	2771	525								10799	6135	7299
889	5264	2286	1474	847								17721	17598	10308
617	2842	4985	1301	838								8755	11763	10337
631	2356	4864	1979	1275								13771	10850	7616
698	2352	4837	3526	1701								13026	22364	8277
674	3407	2124	4667	540								4597	7368	10359
726	4144	3682	3427	928								15082	11080	7393
956	3521	4094	3711	1261								7095	9506	7159
786	2085	3061	2426	621								14055	13346	7258
510	1367	1849	3646	541								13624	15808	8568
916	1847	3585	1034	917								12284	10706	5932
711	4585	5574	3374	749								7185	10633	8156
706	1277	2284	3275	827								12944	18550	9470
631	2661	3518	3291	963								12534	11675	9853
1535	3091	3017	3339	596								11715	8561	14460
678	6426	5706	1397	1444								12183	13839	12939
1527	2115	3526	2168	1020								8245	13067	7406
1099	1730	2623	1098	1039								12176	9825	15427
1846	2908	3217	1404	756								6665	20947	3582
563	2546	841	1510	521								16407	6342	4170
557	2525	2176	7657	599								7940	8921	5588
1354	1755	3266	3880	614								16663	11877	6883
725	2456	1808	3189	537								23057	9517	8628
830	2057	3126	2568	1080								4992	11629	9533
655	3183	4967	4715	946								9102	12771	7249
573	2465	1048	1281	627								10905	10551	10570
833	1784	4263	2853	612								20425	7116	10451
578	2454	2021	2928	661								9190	16102	8315
537	3579	5009	3119	1590								6294	12344	6334
570	3714	6610	6279	1092								8826	8633	3513
771	1428	2186	2087	665								7167	9095	9923
766	1975	2924	4663	517								13175	7103	2238
931	2124	1928	3261	635								10252	7829	11690
821	1738	5239	2708	1134								3888	17279	7334
925	2932	5217	2848	614								8068	12276	8699
633	2076	2791	2198	1916								2478	12139	6574
690	3705	2424	5064	1046								10926	16640	10852
523	1666	2621	1923	859								9998	7401	10604
795	2138	3122	4330	1218								9694	13123	11655
543	3314	1969	8451	1013								11892	9233	14486
848	2429	3893	5110	1575								4752	10835	7867
967	3419	6712	1159	567								14855	18211	11798
525	2155	977	6093	928								10623	12055	8695
1352	3130	4440	4317	993								7369	11678	11664
708	2580	2284	1668	830								15531	11995	12603
623	6252	3886	2757	724								14029	8147	10733
694	4755	3083	2281	3554								9456	19692	8233
991	2411	4907	5159	2012								6212	11339	16985
1088	2044	2315	1772	764								8551	20815	9029
937	3818	1983	2871	658								13675	6517	11884
510	3247	4956	8937	628								5000	9231	23088
1391	4264	5810	1208	986								16236	20996	8173
1443	1768	1148	1145	1188								8858	9848	11559
790	2695	3148	6592	575								9579	10639	5785
882	1500	2554	1476	1043								4514	7115	7273
754	2615	1669	3203	786								6999	14266	10423
517	1763	2360	1463	1483								5788	6139	10901
964	5133	2309	3479	839								4626	11297	5309
649	1814	1585	2291	585								8076	10913	11240
859	2106	4594	4409	898								12262	12561	17278
574	2045	4962	2240	754								11236	11659	10643
730	3963	2207	2436	555								12149	17640	7671
951	3484	3160	4339	1202								9151	11799	5629
777	3731	3795	1640	1788								15995	7796	8969
593	1847	2201	5294	897								13441	13844	9233
594	4342	4846	2639	636								16444	10598	9062
934	2601	4093	4303	600								15228	9524	9358
594	4214	3921	3443	1083								15404	12104	5971
704	1701	1209	2707	2973								9367	12575	12040
831	1065	3872	2654	693								2987	10888	8936
746	5326	1704	3274	591								12283	3125	10284
1065	2270	3499	2143	503								11747	15153	8134
886	3350	3992	2647	1102								12751	10773	6795
545	2794	3106	5479	718								10472	12065	6897
776	4863	3150	3326	780								15285	8917	7952
680	3359	4322	2406	989								6860	14304	9740
807	3234	3959	4091	612								7137	11089	17838
693	2142	3692	4389	579								13972	12013	3804
548	5529	7466	4814	1016								6684	10627	6802
532	2640	3651	3553	701								13395	11493	5667
726	1831	4113	4526	503								9660	14076	11168
591	3367	1708	4129	880								4290	18863	11763
655	1889	3452	2227	547								8571	22859	13406
578	2098	1461	4284	504								9173	6400	8606
604	697	1447	4017	1284								12677	8659	4250
578	3374	1398	3592	795								8018	12651	10260
662	1719	2433	2939	560								15261	12654	7351
1130	1151	3161	1927	546								10674	12002	11431
758	6277	2249	9212	1038								13403	15429	12415
715	3432	2256	3212	773								10464	14605	9457
1482	2809	2051	3011	535								10621	10804	9263
638	2199	1649	5026	832								13849	11936	12875
542	3426	1368	4861	721								11805	12797	4227
1539	7448	2003	3644	609								11076	15772	11126
740	3135	4384	2516	1066								6150	7556	9105
658	2418	3617	1428	1384								7883	14600	10580
847	2647	1170	4146	559								10141	16052	10505
508	3640	2014	3304	931								6557	10791	4504
865	5858	4680	7193	649								22439	7599	3900
579	894	4707	1769	565								14894	12925	10219
1492	4350	2840	3594	1121								9238	11508	4055
541	5386	3837	2578	672								14953	11452	5925
563	3134	2957	3305	522								15888	9839	8593
786	2413	2814	5185	500								2161	13225	8198
633	2980	2387	2873	562								25348	13765	13029
632	3090	2227	1167	633								7825	19348	11218
510	3353	1884	3117	573								7754	12758	3051
576	2316	1924	3130	686								12164	10869	10642
1030	2394	3704	4761	519								6528	24534	7195
656	2331	2819	4361	557								10464	12390	11121
813	4036	3156	1765	852								15727	14194	14531
625	2600	2587	5308	733								2604	5875	10539
660	2035	2427	1963	747								14705	12928	12034
538	3650	5021	6475	1120								16635	8418	8489
504	1953	634	1900	1617								11972	4231	6864
949	1800	3645	1088	1314								6598	2031	6607
578	2889	4308	2464	562								9489	17797	5366
673	2781	1201	1953	2577								6213	6032	7575
779	2934	2292	2331	1606								9399	12024	13218
763	2702	2820	2234	530								6656	14477	4332
559	2559	3860	2110	519								12604	8045	11795
544	3857	4581	2976	1229								4672	8816	11152
731	3582	3044	7907	1324								9953	12186	7581
760	1493	2778	2030	742								10390	22436	19750
515	2868	4418	3599	1606								7883	5944	12623
530	1174	6855	1372	755								7945	4982	14117
797	3276	3386	3245	2096								7245	4153	4570
1085	1910	2648	1767	636								4715	8679	9306
589	3502	4064	3994	565								14325	10903	7045
806	1066	4118	1804	553								11269	7532	8334
589	1869	1248	3975	1582								12606	12305	7798
707	2318	2840	3810	764								9453	11774	14082
544	1274	2934	4815	624								13600	9169	11283
[truncated: 2,568 more rows]
