# Supplementary material for: Novel integrated multiomics analysis reveals a key role for integrin beta-like 1 in wound scarring
Source: EMBO Rep. 2024 Nov 18;26(1):122–52. doi: 10.1038/s44319-024-00322-3 (PMC11724056; doi:10.1038/s44319-024-00322-3)
Supplement: Supplementary file 15 — Source data Fig. 2 [file 44319_2024_322_MOESM15_ESM.zip]

Archive with 6 entries (5 files):
- SD figure 2/
- SD figure 2/.DS_Store
- SD figure 2/Figure2A.xlsx
- SD figure 2/Figure2B.xlsx
- SD figure 2/Figure2C.xlsx
- SD figure 2/Figure2D.xlsx
