# Supplementary material for: Novel integrated multiomics analysis reveals a key role for integrin beta-like 1 in wound scarring
Source: EMBO Rep. 2024 Nov 18;26(1):122–52. doi: 10.1038/s44319-024-00322-3 (PMC11724056; doi:10.1038/s44319-024-00322-3)
Supplement: Supplementary file 15 — Source data Fig. 2 [file 44319_2024_322_MOESM15_ESM.zip › SD figure 2/Figure2A.xlsx]

## Sheet: Clec3b
Day 3	Day 7	Day 14
0	0	2.78099
0	2.37212	0
0	0	2.54036
0	0.976888	2.26785
0	1.36515	1.0237
0	2.21375	2.88541
0	2.78796	0.839526
0	1.47155	1.73439
0	0	2.18478
0	2.55169	1.78492
0	2.23498	2.16335
0	2.18944	2.93464
0	0	1.63421
0	1.43332	2.64484
0	0	2.5924
0	2.26934	1.81217
0	0	1.77841
0	2.36255	0
0	2.00793	2.01173
0	2.7318	0
0	0.905201	1.68601
0	1.41849	1.73328
0	1.49003	1.20753
0	2.11649	2.0049
0	0	2.21708
0	0	3.62864
0	1.89658	1.86667
0	2.66236	0
0	2.20745	2.32221
0	0	2.5314
0	2.1002	2.29853
1.86956	2.36176	2.66364
0	0.668771	1.69068
0	0.494222	2.29141
0	0.424826	1.29566
0	0	2.40641
0	2.69148	1.17284
0	1.74117	1.1374
0	2.74854	2.72241
0	0	0
1.51035	2.22886	2.37902
0.407139	0	2.71308
1.35603	0	2.64073
1.12581	1.05953	2.45722
0	0	2.30336
0	0	1.71723
0	2.26955	1.9737
0	0	2.83154
0	1.9917	2.01474
0	1.0676	1.49681
2.16996	1.99514	2.5959
2.35063	0	2.61258
0	1.59325	1.60259
0	0.83352	0.556463
0	2.41561	2.22582
0	1.4291	2.24355
0	1.46523	2.11601
0	2.67069	1.82023
0.585908	0	2.20168
2.4694	0	2.17574
1.6432	2.11055	3.33978
0	2.19588	1.69179
0	2.06685	2.62274
0	1.45635	2.17055
0	2.82449	1.87562
0	1.88003	3.00611
1.26889	1.61426	2.4075
0	2.18569	2.45453
0	1.55022	2.27272
0	0	1.12271
0	1.52604	1.73525
0	0	1.86936
0	0	2.02358
0	1.35042	1.68344
0	1.28055	0
0	2.08133	3.02009
0	1.49403	1.27946
0	0	1.88011
0	1.71645	2.21157
0	0.518653	1.06679
0	1.18413	1.83108
0	1.07577	2.95528
0.532878	0	3.01621
0	1.5934	2.73004
0	1.16625	2.02641
0	1.76907	2.32127
0	1.24206	2.09513
0.748812	0	2.33329
0	0.785935	0
0	0	2.67069
1.64298	1.47382	1.85265
0	0	2.45139
1.46674	1.63709	0
0	2.3435	2.75321
0	0	1.09595
0	2.77107	2.22512
0	0.858657	1.80881
0	0	0
0	1.77228	1.64748
0	2.28162	0.810029
0	0	0.602036
0	1.45264	1.78823
0	0	2.98234
0	2.42511	2.03104
0	2.03237	2.8747
0	2.95522	2.44535
0	2.19418	2.37481
0	0.950469	2.44651
0	1.93883	2.37646
0	0	1.36109
0	1.53722	1.59388
0	1.95413	2.50204
1.56928	0	2.26469
0	1.12111	0
0	1.17428	0
0	2.14727	2.23508
0	2.06192	0
0	0	2.72725
0.925301	1.76799	2.03804
0	0	0
0	2.63507	1.4298
1.7496	1.90732	2.15849
0	2.30906	1.91488
0.574876	2.30984	0
0	0	1.67158
0	1.72311	2.59865
0	0.605644	3.08069
0	1.8369	1.20726
0	2.11366	1.86034
0	1.6474	2.41174
0	0	0
0	1.39316	2.26058
0	1.89361	2.21578
0	0	2.47736
0	2.34421	0.556876
0.374622	1.27977	0
0	2.39808	1.69439
0	1.47872	1.91034
0	1.48953	2.58189
0	0.730592	2.23025
0	0	2.72736
0	2.05707	2.59424
0	0	0
0	2.04902	2.02578
0	0	1.39601
0	1.41707	0
0	1.33172	1.9574
0	1.2614	2.33726
0	0	0
0	0	1.76488
0	0.942224	1.68917
1.90724	1.43843	2.21775
0	1.72254	1.7384
0	2.19765	1.81315
0	0	2.47651
0	0	2.62245
0	0	1.75998
0	1.157	2.42604
0	0	0.889663
0	1.90982	0
0	1.90463	0
0	1.94048	1.41884
0	0	2.48803
0	1.8973	2.95742
0	1.13453	2.70225
0	0	0.755287
0	2.63723	0
0	0.524919	2.53738
2.14622	0.717265	2.93858
0.341213	0	0
0	0	2.47179
0	1.34655	1.1984
0	0.913838	2.17352
0	0	1.25753
0	0	1.45541
0	2.31964	0
0	0	1.49573
0	0	0
0	0	1.17849
0	2.00245	2.69823
0	0	1.41282
0	0	0
0	2.32302	2.4857
0	2.38541	0.749267
0	2.04722	0
0	1.68544	0
0.45357	2.02458	2.36405
0	0.457007	0
0	3.10506	2.00587
0	1.70976	2.70148
0	1.61426	1.52967
0	2.41003	1.73071
0	1.9989	2.74656
0	1.83351	2.29483
	1.82905	2.15589
	0.843884	0.926368
	0.969158	1.40825
	2.44418	2.27203
	1.70991	2.84414
	1.82458	2.10115
	0	1.79337
	2.06514	3.06336
	2.49361	2.27435
	0	2.17183
	1.255	0.683198
	0	2.59472
	2.73812	1.5392
	2.47358	3.90524
	1.33571	2.52058
	1.44827	2.364
	2.02389	0
	1.71559	1.46698
	1.79168	2.09055
	2.19368	1.45089
	1.13324	2.25479
	2.23882	1.92846
	0	0
	1.88537	0
	0	0
	0	1.15578
	2.03614	1.82655
	1.84909	3.45627
	1.85033	2.5575
	1.29043	3.16605
	2.47897	3.36994
	2.27081	0
	1.55441	2.16312
	2.02065	3.11242
	0.680781	2.60885
	0.776118	3.06507
	0	0.584886
	1.90879	2.42823
	0	0
	0	2.42515
	0	1.08701
	0	2.81565
	1.50201	2.05943
	1.81643	1.42258
	1.29841	1.27834
	1.11226	2.18196
	2.38505	0
	1.91347	0.869083
	2.53822	2.48601
	2.4119	2.02468
	1.57332	1.75879
	0	2.60576
	0	2.52412
	0	1.73493
	2.01331	1.22689
	1.65432	2.48679
	1.97045	2.34712
	0	1.8437
	0	1.1757
	0	1.48587
	0	2.82971
	2.40934	2.98487
	2.21194	1.65718
	0	1.0898
	0.58882	1.33125
	0	2.69523
	0.727759	1.23709
	2.85352	1.53536
	1.35813	1.25039
	0.84362	2.13009
	1.57271	1.43549
	0	2.41558
	0	2.09919
	1.9587	1.89223
	0	0
	2.28445	2.28053
	0	2.73457
	0.97596	1.8484
	1.18633	1.8049
	1.03903	2.38251
	1.90157	2.61573
	2.0264	1.99318
	0.757477	2.09827
	0	1.89944
	1.87914	2.80618
	0	2.90008
	0	1.75609
	2.2671	2.22153
	0	1.5365
	1.90912	0
	1.93959	1.56265
	0	0
	0.984542	0
	0	2.94988
	1.79753	1.99267
	0	2.06242
	1.33868	2.44849
	0.724728	2.44682
	0	1.94612
	0.836994	2.18359
	0	2.04453
	0	2.32057
	2.46589	1.77937
	2.11217	1.2617
	0.88479	2.57777
	0	2.08563
	0	1.38323
	1.99583	2.17456
	1.08106	1.1575
	2.27755	2.09282
	0	0.937094
	0	2.51278
	0	2.01061
	0	0
	1.87235	0
	1.60345	2.65631
	2.05129	0.593243
	2.59386	1.675
	2.40622	2.29333
	0	1.70446
	2.27413	2.68926
	1.09252	1.37899
	1.47491	0
	0	0
	1.45345	1.5548
	1.81398	1.10607
	0.999721	0
	0	1.98386
	2.54744	2.23109
	2.4948	0.891229
	1.68493	0
	1.31097	2.30117
	0	1.34398
	1.76118	2.21157
	0.40625	2.62099
	2.33686	2.31437
	1.82056	2.78569
	2.01954	2.6597
	0	1.41329
	1.76995	0
	1.49207	2.5648
	1.68944	0.96741
	0	2.47975
	1.31012	1.47999
	2.34176	1.82861
	1.25062	0
	1.21332	1.90975
	1.53966	3.04262
	0	1.91493
	2.26237	2.41841
	0	2.06975
	1.50181	0
	2.16886	2.5514
	0	2.2492
	1.9464	0
	1.04557	2.3751
	0	0
	2.35872	1.95124
	2.15938	2.06084
	1.85813	0
	2.74923	2.4889
	0.988339	2.03039
	1.30441	0
	0	1.63707
	1.66072	0.607769
	1.38446	2.25155
	2.15949	2.28175
	1.41976	2.57857
	2.342	2.56661
	2.26874	0
	1.73263	2.66121
	2.06036	1.99355
	1.3975	1.67141
	0	2.16171
	0	2.60837
	2.136	1.47291
	1.43679	1.95757
	0	2.7439
	2.39581	2.65027
	0	0
	0.990621	0
	1.76673	1.76632
	0	2.30342
	0.364647	2.80569
	1.65512	0
	2.18488	2.02352
	1.4192	2.30413
	1.17867	1.98695
	1.90145	0
	1.6932	2.18352
	2.36564	2.84534
	1.65558	2.08371
	0.472644	2.28231
	2.7588	1.26382
	1.0123	1.79193
	0	3.26154
	1.06792	1.36725
	1.87788	2.04139
	1.66782	0
	1.82006	1.56705
	0.861409	0.945821
	1.88483	2.3904
	0.403723	1.16641
	2.65493	1.85538
	1.76791	1.39243
	0	0
	0	3.10365
	1.49345	2.27176
	0	2.3054
	2.66745	2.01319
	2.49338	2.84344
	0	0
	1.71	0.642712
	0.439249	2.27559
	2.1692	1.92495
	2.08594	2.69523
	0	0
	1.64593	0
	1.38896	1.97946
	2.15942	2.26125
	0	2.69758
	1.21598	2.03101
	0	0.762445
	2.84802	1.13826
	0	1.90931
	1.34097	1.89659
	1.37932	2.55528
	2.44542	1.53436
	0	2.65101
	1.43302	1.20622
	0	0
	1.93896	1.85365
	1.49681	1.26748
	1.78729	0.913659
	2.35364	0
	0	0
	1.55225	1.22529
	0	2.72731
	2.24032	2.26983
	1.11701	0
	2.1256	0
	0	2.18654
	0	2.35681
	2.09417	0
	1.8967	0
	2.6932	2.36657
	0	2.12846
	0	2.36984
	1.9281	1.48958
	0	2.05122
	1.6064	0
	0	2.31693
	1.71285	0
	1.6696	1.4864
	0	1.91101
	1.56597	0
	0.796953	2.81976
	1.80628	1.79426
	0	2.32568
	0	2.58135
	1.60009	0.581318
	2.02088	1.77376
	2.39608	1.8264
	0	2.09675
	1.93553	1.32213
	1.45945	2.49781
	2.54994	1.43601
	1.82255	1.27027
	2.05295	2.51245
	1.74742	1.33008
	0	2.53183
	2.12879	2.28311
	0	0
	1.31856	0
	2.18466	1.6617
	0	2.04394
	2.2383	2.47792
	2.34089	2.41329
	0	1.29301
	0	0.789462
	0	0
	2.6681	1.49546
	1.95453	2.39395
	1.63687	2.33203
	0	0
	2.61052	0
	1.51586	1.98654
	2.2268	1.81694
	2.6852	0
	1.03003	2.37446
	0	2.69838
	1.81333	3.15904
	0.710961	2.5025
	0	1.37877
	0	2.13646
	0.700017	2.4549
	2.96533	1.153
	0	2.6497
	0	1.75284
	0	0
	0	2.7195
	1.66177	1.52599
	1.00891	2.07969
	0	2.4773
	2.49896	2.61346
	1.62868	0
	2.56532	1.35701
	2.07887	1.54755
	1.55215	1.22152
	1.56143	2.0291
	0	2.25389
	0	2.43779
	1.56002	1.84173
	1.95349	2.20549
	2.01035	2.32205
	2.67324	2.41738
	1.99944	0.756996
	2.44752	0
	2.11087	2.31076
	2.03833	3.07279
	1.83638	1.57658
	1.91169	0
	2.48949	1.99738
	0	1.5202
	0.978647	2.83888
	0	2.08873
	1.87787	1.81583
	1.77149	2.2734
	2.19042	1.48905
	1.7135	1.80056
	1.88161	0
	1.98749	1.06823
	0.909121	1.9204
	0	0
	1.27741	2.09143
	2.36405	1.08145
	2.01729	0
	2.31145	2.37106
	3.04643	1.97496
	1.58002	2.37707
	0	2.57837
	1.84979	2.5082
	1.85927	2.45003
	1.90833	2.32818
	0	0.38023
	2.13933	1.90912
	0.626556	0
	0.907943	2.86116
	1.3674	0
	0	2.53877
	2.64539	2.25735
	0	2.50195
	0	1.99686
	0	1.89465
	0.756455	1.52262
	1.30557	0
	0	2.29113
	1.91411	1.87569
	0.51456	2.45275
	2.16535	1.25098
	1.25995	1.2139
	1.88717	2.70607
	0	2.54858
	2.53805	2.48097
	2.25656	0
	0	2.73009
	0	1.54806
	2.32302	2.67483
	0.701449	0
	0	2.09879
	2.55662	1.27344
	0	1.70317
	2.36869	0
	1.94174	1.31631
	0.36767	1.98913
	0	1.24982
	0.950226	1.01532
	0	2.74907
	1.55022	2.4283
	1.75918	0
	1.1997	1.63581
	1.55092	0
	0	2.01666
	0	1.71085
	2.10105	2.97149
	0.601886	2.92628
	1.63222	1.50023
	0	0.688875
	1.87131	2.73026
	1.8539	2.56369
	0	2.25597
	0.72418	2.37081
	2.32484	2.70688
	2.62429	1.97858
	0	0.904544
	0	0
	2.05487	2.78294
	2.2095	2.47001
	1.6281	1.92295
	0	0.684657
	2.08216	0
	0	1.24406
	1.48047	2.60663
	0.506281	1.65963
	1.58871	1.32405
	2.74404	2.90299
	1.64248	2.03785
	2.74377	1.30466
	1.3223	0.615487
	1.93654	2.33827
	2.27814	0
	1.79653	0
	1.54854	0
	1.56191	1.97635
	0.914017	3.46216
	0	0
	0	2.34639
	0	2.67176
	2.27747	2.46938
	0	2.50541
	2.06899	1.35003
	1.9856	1.48945
	0	2.07253
	1.57385	2.09188
	1.53639	2.53841
	2.56211	2.60772
	0	2.81654
	0.559305	1.54958
	0	0
	1.0805	2.27716
	0	0
	0.958773	2.12672
	2.2707	0
	0.973801	1.42142
	0	1.23376
	0	1.88149
	2.44546	0
	0	1.9754
	0	1.89559
	0	3.33286
	0	2.06695
	0	1.89581
	1.9509	0
	0.996404	1.96803
	2.11188	0
	0.573605	2.29605
	1.58658	2.68438
	0	2.9204
	0	2.63867
	2.8899	2.44738
	0	2.42732
	0	0
	2.17193	2.33581
	1.91039	1.42505
	0	2.13857
	1.99104	2.15041
	1.00665	1.86297
	3.04906	1.69101
	0	1.69206
	1.75749	2.6776
	2.88754	1.82143
	0	1.98736
	0	2.50464
	2.04223	2.13512
	2.18429	0
	0	2.32437
	0	0.683246
	1.98722	0
	0.558952	1.96747
	1.91059	2.01629
	0	1.40044
	2.31018	2.80818
	0	2.1995
	0.929605	0.933521
	1.43998	0.697526
	2.12428	1.44338
	0	0
	1.59582	2.30701
	1.9754	1.11501
	0.525427	1.68154
	2.28356	1.65216
	2.91646	2.32111
	2.73751	1.68702
	2.03328	0.460866
	1.37618	1.36569
	2.06043	0
	0.620195	2.38993
	1.232	2.66951
	0	2.2323
	0	0.973698
	0	1.06844
	1.96192	0
	0.885459	0
	0	1.96369
	0	2.09291
	0.524299	2.39699
	0	0
	1.18044	2.5243
	0	0
	1.29311	0
	1.77991	2.31266
	0	2.95958
	1.41644	2.71098
	1.26477	2.87658
	1.87251	1.7136
	1.93339	2.32204
	1.09208	0.856235
	1.07606	2.54002
	1.43041	1.91231
	2.54281	0
	0.808128	1.52712
	0	2.97242
	2.24383	1.95779
	2.01813	1.4673
	0	2.15149
	0.953645	2.07649
	2.16722	0
	0.58052	1.35969
	1.46679	1.51068
	1.33282	2.14961
	2.19175	3.15823
	0	2.08877
	1.61301	2.23749
	2.40211	2.49813
	0	1.42565
	1.01096	2.87958
	0	2.53913
	0.870425	1.90072
	2.90782	2.41118
	0	1.55745
	1.64147	1.96652
	1.81194	2.10389
	0.563218	2.08111
	2.00966	0
	0	0
	0	2.69734
	1.87328	3.39553
	1.7732	0.595316
	2.24741	1.64447
	2.57149	2.10122
	0	0
	2.52813	2.17468
	1.45945	2.60559
	0	2.3303
	2.56698	1.94806
	1.608	1.09741
	1.04972	1.88991
	0	2.5509
	2.63893	2.27428
	0	3.29613
	0	1.72957
	1.89698	3.14214
	0	1.91858
	2.17952	2.18891
	2.32152	2.49168
	2.14512	0
	1.58409	2.71601
	0	2.0056
	0	0
	0	2.7009
	1.45616	2.96676
	0	2.36717
	1.86669	0
	1.87065	1.46034
	0	1.96668
	0.954479	2.65674
	1.61345	2.39769
	1.59707	1.99913
	1.78437	2.09121
	0	2.51186
	1.41039	0.798563
	0.862674	0.597551
	0	2.4784
	0	1.70741
	1.46286	2.0323
	1.34815	2.38065
	0	1.36885
	0	0.479878
	0	2.71762
	0	0.716381
	1.86594	0
	2.14398	2.56287
	2.16692	1.71516
	2.50129	2.38981
	0	2.0402
	3.05275	2.78593
	0	2.14741
	0	1.41778
	1.44401	0
	1.60193	2.63951
	0.601401	1.68562
	1.69116	2.11424
	1.09068	2.22104
	1.21382	1.10129
	0	1.92545
	1.82284	2.50978
	2.33285	2.27896
	0.617133	0.730425
	1.8925	2.56028
	2.27002	2.81805
	0	2.69975
	2.29519	1.94169
	0	2.28555
	2.22046	0.663568
	1.86871	2.27721
	2.07393	2.19811
	1.52421	0
	0	2.19889
	0	1.24916
	0	1.72362
	2.52105	1.34241
	0	2.51904
	2.57771	0
	0	0
	0	2.55252
	0.717991	0.511627
	2.30722	2.97842
	0	0
	0	2.55486
	2.25636	2.30489
	0	1.16413
	0	0
	1.27208	2.80272
	1.37849	2.18042
	1.79972	1.58924
	2.03389	2.35106
	2.60005	2.39624
	0	2.31485
	0	2.85991
	2.34507	2.15715
	0	2.6163
	0.853208	0
	0	0
	1.24461	1.87096
	2.27217	2.70332
	0	2.14596
	1.82502	2.62812
	0	1.55775
	2.04739	2.62953
	0	2.42934
	1.2729	2.51285
	1.40079	2.30389
	2.34209	1.59886
	0.482688	0
	1.17849	1.87951
	2.0612	1.94223
	0	1.23718
	0	2.44056
	1.76593	2.67451
	0.619343	2.36425
	1.48993	2.61493
	1.0817	1.93234
	1.79293	1.68423
	1.59802	1.19962
	0.646238	0
	1.37932	1.69969
	1.96615	0
	0	0.996297
	1.95609	0.694801
	0	2.12231
	0	2.5245
	0	0
	1.0895	2.85787
	2.9218	1.49627
	1.39605	2.21423
	1.4111	1.01493
	2.04387	1.93495
	1.22542	0.64976
	0	2.52951
	2.63212	3.02412
	0	2.02652
	0	1.35556
	2.06302	2.69183
	0	1.82799
	0	2.45712
	0	1.14787
	0	2.01629
	1.57279	2.46842
	2.67029	1.98489
	0	0
	0	1.41294
	0	1.3947
	0	2.11064
	0.567816	1.52524
	0	2.90206
	0	2.3836
	2.31401	2.62754
	1.55245	0.742797
	0	0
	0.489361	1.4056
	1.88684	1.95236
	0	2.48229
	1.71211	1.59493
	0.909475	2.53176
	1.61136	1.26013
	0	2.69127
	1.56809	2.61385
	2.91435	4.05174
	1.8412	2.4523
	0	2.33004
	2.68935	1.82578
	2.36722	3.0408
	2.57088	2.90169
	0	1.98181
	0	3.05989
	1.75654	1.64763
	0	2.15416
	1.77712	0
	0	2.49989
	2.17134	2.81795
	1.67323	1.53908
	0	2.85687
	0	1.15915
	2.5644	2.04788
	2.20497	0
	0	1.74049
	0	2.14693
	0	2.44383
	1.73924	2.01496
	2.29607	1.21348
	2.12805	2.02
	2.02778	0
	0	1.86132
	1.10111	1.27276
	0.856235	1.09212
	1.37877	0
	1.69008	2.29025
	0	2.56816
	0.50051	2.33841
	0	0
	1.84709	2.5855
	0	2.77523
	0	2.27611
	2.28584	2.64396
	0	1.43655
	2.46618	1.93226
	2.27805	2.21404
	0	2.3832
	1.51976	1.73426
	2.20193	2.49209
	1.91419	3.05671
	1.47859	2.48735
	1.92195	3.20667
	2.34507	2.46737
	1.60912	2.63469
	1.27974	2.03143
	1.79692	0
	1.77033	2.41681
	0	0
	1.74519	2.97736
	0.842451	1.97917
	1.6899	0
	0	1.24255
	2.45459	1.93654
	0	2.37365
	1.7141	2.01134
	0.990408	0
	0	1.76705
	0	2.31904
	1.76794	2.08153
	0	1.49105
	0.47169	2.6537
	0.651866	2.18698
	2.0417	2.56249
	1.80331	2.23608
	0	1.83395
	1.10512	2.06542
	2.49395	1.48244
	0.905596	2.69159
	2.74976	2.19355
	2.26253	2.69502
	2.09764	0
	0	2.84917
	1.42007	2.30162
	1.47097	1.72085
	2.59646	1.68941
	1.02691	2.03908
	1.1373	1.15571
	1.41502	2.55931
	1.69988	1.1575
	1.62915	0.600248
	0	2.02858
	0.905947	2.16962
	0	1.71897
	0	1.66861
	1.36262	1.94728
	0.975445	2.88329
	1.72278	1.69297
	0.62111	3.13533
	0.504377	2.13753
	2.68933	0
	1.92645	2.77072
	1.84763	1.92181
	1.88435	0.996512
	1.69641	2.14073
	0	1.36973
	1.42309	2.07734
	1.62062	2.53819
	0.579724	2.3545
	0.704435	2.00287
	1.6088	2.76519
	1.2819	0
	1.21967	2.23942
	1.76571	0
	1.81491	3.03051
	0	2.53505
	1.57302	2.16091
	1.81527	2.72027
	1.80615	1.48248
	1.60243	0
	0	2.0413
	2.02181	1.43423
	2.55052	2.44916
	2.12114	2.8167
	1.80573	1.88144
	0	2.06562
	1.42721	0
	1.74257	2.0161
	1.79617	1.11979
	1.28398	1.50176
	0	0
	0	2.25415
	0	0
	0	2.86734
	0	0
	1.66373	1.53353
	2.32758	2.45451
	0.761927	0
	0.756275	2.56217
	0.858657	1.22363
	0	2.78843
	1.2711	2.62709
	0	2.8217
	0	2.51655
	1.07264	2.44784
	0	1.59194
	0	2.17875
	1.02772	2.26314
	1.90368	0
	1.69745	2.11225
	2.26812	1.98438
	1.84036	1.71186
	2.20668	0
	1.23578	1.41194
	0	2.28378
	0	0
	1.10939	0.4857
	2.21343	2.17994
	1.92566	2.3249
	0	1.45586
	0.527042	2.89448
	1.40995	0
	1.14853	2.29461
	0	2.67846
	0.776879	2.28346
	0	2.76035
	0	1.57819
	1.21894	2.51427
	1.40965	0.960562
	2.53137	1.70006
	0	3.20691
	1.83962	1.43281
	1.58358	2.55212
	0	0
	2.33598	0
	2.79302	2.26755
	0.699456	2.52546
	0	0.808438
	3.11994	3.57577
	2.44168	0
	1.2989	1.26331
	2.2654	0.909741
	1.49609	0
	0	2.25577
	2.00416	0
	0.831318	2.57199
	0	2.25846
	2.46156	0
	1.55362	2.75305
	0	1.68048
	0.583447	1.97921
	1.79804	2.43172
	1.78919	2.42761
	1.96945	2.38044
	0	1.62285
	2.11047	1.17857
	2.20576	2.55508
	0	0
	1.2171	1.73237
	1.8543	1.89674
	1.82808	2.5402
	1.93053	2.71929
	2.63702	0
	0	2.89558
	2.29645	2.27428
	2.19912	3.13723
	0	2.5062
	0	2.17203
	1.08022	1.61048
	1.56131	2.31601
	0	1.45423
	0	1.42701
	0	1.2121
	2.20007	2.52959
	1.18232	2.56902
	0	0
	1.47525	0
	0	2.27716
	2.64783	0.774034
	2.15914	2.14777
	0	1.61265
	0.687446	2.6096
	0	2.9585
	2.28314	1.35824
	1.68864	2.32832
	2.44039	2.04827
	1.43417	2.45349
	1.68551	1.61749
	0	2.50585
	0	2.27573
	1.81783	0.994683
	1.42218	1.56131
	0.633323	0
	1.49296	2.73452
	2.39864	0
	2.07057	1.98804
	2.71251	2.31609
	0	2.63005
	0	0
	0	1.99005
	0	1.51303
	0.417482	0.84806
	0	0.894294
	0.944043	1.4746
	2.32709	1.25336
	1.8031	2.87905
	0	0
	1.90577	0
	0.889916	1.11235
	0	2.73522
	0	1.68675
	0	0
	0.643697	2.3025
	0.911251	0
	2.25266	2.7008
	1.94522	2.42063
	1.60614	0
	0.85295	3.03317
	0	2.21818
	1.35745	2.45018
	1.16667	2.25802
	0	2.02757
	1.15249	2.48354
	1.20295	1.88931
	2.69089	2.2661
	0	1.40476
	0	0
	1.67141	2.30692
	1.60811	1.24938
	0	1.98489
	2.45268	1.25785
	0	2.21191
	0	1.50181
	1.54733	2.41637
	0	3.28492
	1.79804	2.28376
	0.62986	1.43643
	1.14945	1.31721
	0.984385	2.12367
	0	2.29044
	0	2.09498
	1.33248	2.64509
	2.15547	2.45054
	1.60944	0
	0	1.06848
	0	2.02804
	2.57882	0.522869
	0	1.95714
	2.37894	2.20933
	2.88506	0.804116
	0	2.24899
	0.676712	3.20173
	2.66418	2.42639
	0.602185	2.615
	0.722922	2.68406
	0	2.61603
	0	1.59841
	1.48402	0
	0.985383	2.1958
	2.22218	1.53137
	0	2.35525
	1.56482	2.46681
	1.51927	2.64182
	2.90323	3.0757
	0	1.45
	0	1.61232
	0	2.77958
	2.15591	2.7628
	1.0863	2.49936
	2.54994	1.9713
	0	1.21828
	1.74741	2.49325
	1.16732	2.07343
	1.67246	2.88143
	2.26456	1.7083
	0	1.85192
	0	1.93667
	2.2379	2.8673
	0	2.74896
	0	1.89867
	0	1.03466
	1.06212	2.40918
	2.22257	1.89003
	2.12011	2.47067
	0.367944	2.03424
	1.67881	1.88533
	2.13247	2.75999
	1.58002	0.932429
	0	0.405315
	1.86991	0
	1.85543	2.75049
	1.42421	1.71597
	1.86802	2.15589
	1.77683	0
	1.57045	2.83451
	1.17397	1.02801
	2.74497	1.88295
	0	2.51476
	1.37589	1.45064
	2.84734	2.35364
	1.28401	2.02852
	0	1.09351
	0.65791	1.48044
	2.74976	1.27295
	0	2.48843
	0	0
	0.779937	2.91864
	0.850204	1.94178
	0	1.96325
	2.37212	0
	1.99966	2.85971
	0.598915	2.02316
	1.98343	1.63729
	1.53479	1.95147
	2.77054	0
	1.74774	0
	0	0
	1.52255	2.21803
	0	1.85418
	2.07065	2.46753
	1.27765	1.91736
	2.35295	1.25545
	2.70314	1.90588
	2.25572	2.24923
	1.88598	1.74313
	1.79126	2.57957
	2.60995	0
	1.7832	0
	1.61476	2.04516
	1.73474	0
	1.59316	1.7797
	1.45001	1.91436
	1.47103	1.0817
	1.78073	2.14108
	0.926921	2.2702
	0	2.11176
	2.57167	2.46163
	0	1.12728
	0.869136	2.63366
	1.89592	2.71056
	0	2.66819
	1.49045	1.95916
	0	2.47001
	2.14453	2.75649
	1.67115	2.166
	1.93266	2.65211
	0	3.04756
	0	2.1604
	1.47642	2.35931
	2.01554	1.66675
	0	2.11091
	1.99368	2.31997
	0	1.63696
	0.809613	1.89765
	2.58882	2.49078
	0.825219	2.2944
	0	2.58599
	0	1.82905
	0	0
	1.83212	0.943659
	1.28134	2.24441
	2.17318	2.68371
	1.9237	2.80246
	1.74878	2.25089
	0.478474	2.78059
	1.76229	2.59242
	0	0
	1.32116	0
	1.64517	0
	2.29253	2.76883
	0	2.18713
	0	1.82426
	0	0
	2.00472	2.35124
	2.19177	0.669143
	0.90665	1.54614
	0	1.83149
	0	0
	1.93985	0
	0	2.21958
	0.757056	2.33827
	2.02843	1.18547
	0	2.04153
	0	2.32947
	1.98494	1.60904
	2.65663	2.29597
	0	1.00997
	0.828257	1.0348
	2.33429	3.05602
	0	0
	0.689567	1.84459
	0	2.28378
	1.74836	0
	0	2.43835
	2.33734	0
	0.738264	2.59897
	1.92645	2.46834
	1.6104	1.7488
	2.22862	2.53662
	0.490708	2.80839
	1.40643	2.1466
	1.73834	2.49765
	0.669887	2.10382
	0	2.05437
	0	0
	1.84031	2.02645
	0.608227	2.33157
	0	1.38474
	0	2.48765
	0	2.67326
	2.32755	2.15028
	0	1.88842
	2.35204	1.04815
	1.2987	0
	1.94955	1.14567
	1.46269	2.1492
	1.30165	2.72825
	1.55148	2.11702
	0.797153	2.57311
	0	2.50614
	2.13703	2.21454
	1.94317	1.29426
	1.35382	2.485
	0	2.49227
	1.73133	2.40675
	0	0
	0	0.63171
	0	1.13975
	0.744128	0.947897
	0	2.12824
	0	0
	1.85502	0.582747
	1.88542	2.38238
	0	1.5888
	2.34896	0.706198
	1.85612	2.20329
	1.27156	2.26779
	0	1.40954
	2.04516	2.28613
	1.06529	3.03202
	0.851896	2.47232
	0	1.45945
	0	1.70889
	2.37636	1.72085
	0.888201	1.48808
	1.04551	2.81091
	3.00356	2.74608
	1.92003	0
	2.13479	3.12136
	0.67886	0
	1.28688	1.85806
	0	0
	0	0.948575
	0.748445	2.88937
	1.84673	0
	1.84305	2.39083
	0	2.29602
	0.73582	2.19456
	1.79879	1.59566
	2.38656	3.25435
	1.93891	2.00725
	0	0
	1.97609	1.85584
	0.911117	1.98073
	1.46378	2.61606
	1.93279	1.31881
	1.19502	2.31832
	0.805963	1.33375
	0	1.85441
	0	1.41153
	0	2.30535
	0	0.994147
	2.35459	1.80074
	1.60492	0
	0.864817	0
	1.63449	2.77603
	0	2.0909
	2.26769	2.44175
	1.88047	2.5487
	1.99906	0.562275
	2.26381	3.15623
	1.53308	2.90614
	2.20341	1.74891
	2.05998	2.23583
	1.35141	2.77511
	2.47737	1.16443
	2.81828	2.96698
	1.91218	2.5293
	0	1.7742
	2.2999	2.49995
	0	3.03129
	0.912542	2.07816
	0	1.2452
	0	1.55205
	0.570511	1.54406
	2.8521	2.66569
	0	2.68436
	0	2.04621
	1.27248	2.08296
	2.42135	0.823924
	2.25853	1.79964
	2.44532	1.56153
	2.40612	1.44603
	0	2.8406
	1.49546	3.48772
	2.48991	2.4463
	1.09287	2.87519
	0	1.49087
	0	2.89941
	1.9835	2.30524
	2.68176	2.77999
	0	3.31185
	1.23376	2.40842
	2.88106	2.39699
	2.29181	2.47034
	2.0128	2.82125
	0	2.01195
	2.15037	1.5291
	1.26077	0.997699
	0	2.24861
	1.38174	0
	2.45682	1.92237
	0	2.17915
	1.78864	2.49635
	0.850972	0.679003
	1.86736	2.24332
	0	1.36219
	0	1.84487
	0	2.56286
	1.58053	1.3101
	1.98254	1.46469
	0	3.11684
	2.54614	2.43632
	1.3022	1.93611
	1.86632	1.74617
	1.61976	1.92568
	2.69428	0.6567
	1.36924	2.3597
	2.61066	1.43888
	0	2.49898
	0	0
	0	2.63563
	0.597551	3.05439
	0	2.10485
	0	2.12919
	1.90149	0
	0.591185	2.12948
	2.57985	1.70737
	1.86487	0.521558
	0	3.05974
	2.36169	0
	1.92036	1.49978
	0	2.71961
	0	2.33168
	2.00964	2.19675
	0	1.10391
	0.899929	0
	1.38817	1.90375
	0.814313	2.27356
	1.3022	0
	1.61458	1.95394
	1.2227	1.12535
	1.93417	0
	0	1.28115
	1.8666	1.63098
	2.1771	2.3236
	1.82023	1.83646
	0	1.3271
	0	2.52233
	0	0.536331
	0	2.7867
	1.41541	2.91256
	2.25651	1.22584
	0.958079	2.19238
	1.17784	2.674
	1.9335	2.64946
	1.00357	0
	2.30796	1.65409
	2.16544	1.88274
	2.34321	1.63181
	0.484572	1.9009
	2.41674	2.48574
	1.90716	2.40816
	1.77406	1.44839
	0	2.23545
	0	1.71684
	1.40767	1.79371
	1.92295	0.648886
	0	2.97617
	1.1427	0.934177
	1.34683	2.35839
	0.970505	2.07455
	1.7562	0
	0	0.963258
	0.979477	2.46357
	1.76438	2.52613
	0	1.11329
	2.31068	1.25891
	1.01074	2.25508
	0	1.90015
	0	0
	2.2838	1.46463
	0.920466	1.67902
	0	1.63004
	0	2.95454
	1.7572	0
	0.664804	2.39648
	1.95483	0.81662
	0	2.01799
	0	0
	0.868065	0
	2.04856	0.812531
	1.84556	2.13143
	1.47278	3.39188
	0	2.67469
	1.38465	1.54631
	1.05777	2.4576
	2.4705	0
	1.1749	2.31375
	1.04087	0
	2.6185	2.36921
	2.184	2.53029
	0	2.61309
	0	1.70495
	1.99042	1.86956
	2.51695	2.68897
	0	1.98749
	1.27307	0
	0.531486	1.13927
	1.88646	0
	2.23695	1.66408
	0.518818	2.5179
	1.52712	1.49731
	0.79595	3.22904
	2.03659	2.30365
	2.18643	2.26853
	2.17721	1.47512
	1.9703	2.48984
	0.670353	2.56643
	2.15752	0
	1.16961	3.1629
	1.91255	2.48379
	1.92096	0.71382
	0	2.31945
	2.34203	1.60837
	2.32042	1.77401
	2.19616	1.7424
	1.52831	2.28368
	2.29998	2.47497
	0	1.49312
	1.51268	1.68893
	1.78073	2.28725
	0	1.05248
	1.78008	2.25837
	1.0528	2.5403
	1.79301	2.58361
	1.42469	0
	2.02167	0
	2.04241	2.40642
	0	0
	1.90785	1.19921
	2.2372	1.60707
	0.748269	2.3545
	1.64864	3.02368
	0.677093	2.41566
	1.57819	2.49834
	2.18198	0
	1.94593	3.12467
	2.37018	1.35471
	0.816244	2.6163
	1.12855	2.68528
	1.1674	0
	0	2.86688
	0	2.43329
	2.13238	2.42375
	1.98587	0
	0	0
	0	0.967385
	2.24038	0.879726
	2.14294	2.49629
	1.3546	1.33716
	2.25814	1.85056
	0	2.1326
	2.68636	0
	2.63461	0
	1.67616	0
	1.07909	1.41659
	2.63188	0.649847
	2.06799	2.44463
	2.2391	2.39808
	0	2.52316
	0	2.43988
	1.88659	2.59868
	1.4902	0
	1.61108	2.61047
	0	0
	0	1.63438
	0	2.75037
	2.24886	2.24167
	0	2.30918
	0	1.5948
	2.4934	1.98478
	1.05469	0.744941
	1.63242	2.612
	2.63572	1.85401
	2.23441	1.27643
	2.80672	2.06
	2.0283	2.56754
	1.92966	2.65176
	2.34545	2.47286
	1.49842	1.65718
	0	0
	2.30378	0
	2.22967	0
	1.53236	2.67562
	1.77244	1.66333
	1.61867	0
	2.60084	2.31511
	0	0
	0	1.67352
	1.46839	1.92539
	2.33377	2.51847
	2.17686	2.35307
	1.69794	2.63033
	0	1.56664
	0	3.09154
	1.1079	0.867932
	0	0
	1.36032	2.78519
	0	1.81137
	1.24787	2.00231
	0.674484	2.70805
	0	2.03862
	2.76388	1.65907
	0	2.56549
	1.77604	1.80948
	1.58854	1.77957
	2.3109	1.89381
	2.26423	2.3212
	1.62537	0.714884
	2.46777	3.54424
	0.904719	2.6597
	2.05846	0.708912
	0.84885	0
	0.916261	2.26662
	1.68564	2.52013
	1.18436	2.16798
	1.99094	1.49412
	0	2.46882
	2.34478	2.06679
	0	2.20673
	1.12195	1.92574
	0	0
	0	0.750977
	0.50939	1.97286
	2.76303	2.01813
	0.506333	2.53131
	2.40865	1.24974
	1.57567	0
	1.47142	2.76718
	2.1741	0.794351
	0.88479	2.81176
	1.56534	2.02243
	0	0.929605
	2.69002	1.05626
	2.01151	2.09469
	2.1958	1.61372
	2.26452	0
	2.0914	1.38027
	0	1.3964
	0	0
	0	0
	2.70289	2.94466
	2.66135	2.02378
	0	1.2274
	1.93502	2.54044
	0	2.50438
	0	1.84655
	0	2.04066
	2.13739	2.61031
	1.44442	2.8472
	0	1.97795
	0	2.51752
	1.75387	0
	2.02668	3.00846
	1.43679	2.10678
	1.60511	2.2152
	1.43863	2.87522
	2.55439	0
	2.11012	0.525936
	1.67129	2.03804
	1.45591	2.29881
	2.47355	1.30596
	1.96433	0
	0	2.53377
	2.0177	2.55004
	0	1.88622
	1.5966	2.60385
	2.02338	0
	1.27307	2.61456
	0	2.67156
	0	2.60427
	0.892461	1.65945
	0	1.33502
	2.38905	2.50842
	0	2.27467
	2.26149	1.87023
	1.82386	0
	0.45968	0
	0	1.55834
	1.92482	2.97001
	0	2.64719
	2.83378	0.960495
	1.38285	2.35606
	0	1.30729
	2.23173	1.0503
	0	0
	2.38696	2.41796
	1.58114	3.07198
	1.91683	2.46605
	1.56649	2.7723
	1.25062	2.01691
	0.706094	0.973766
	2.34838	0
	1.14934	2.12651
	2.31109	3.02295
	1.46115	1.53245
	1.71238	0.503339
	0	1.9046
	0.683392	1.36493
	0	1.64932
	1.87242	2.1604
	1.52052	1.90594
	1.86134	1.86923
	0	2.43998
	1.80982	2.61711
	1.88674	1.58648
	0	2.04368
	0	2.52089
	2.2172	2.02755
	1.2988	3.04877
	0	1.6309
	2.65986	1.66721
	1.51676	1.88497
	0.990302	2.59286
	0	2.12675
	1.62498	0.877176
	1.95888	1.39361
	2.31105	1.23857
	1.91977	1.97563
	1.29696	0
	2.61122	2.38429
	1.77051	2.10642
	2.17843	2.70712
	1.90667	2.50428
	0	1.50412
	0	2.35063
	0.640455	2.77353
	2.00959	0
	1.60868	0
	1.66352	1.65307
	0.614979	0
	0	1.00106
	0	1.55179
	1.35924	1.45172
	0.652747	2.89752
	0	2.91605
	1.75925	0.885542
	0	1.50421
	1.88078	2.77182
	2.31709	2.50346
	0	0
	0	0
	1.6627	0.503961
	0	2.14145
	1.15259	2.4782
	0	2.71042
	0	1.70152
	0	2.02261
	0	2.13547
	2.08286	2.04805
	2.33718	2.44341
	0	2.44994
	2.22944	1.56113
	0	2.34421
	1.88409	0
	1.48081	2.02693
	1.64627	2.68917
	2.02452	0
	1.80225	1.47896
	1.6391	2.30543
	0.665952	0
	2.32194	2.21157
	1.4625	1.56979
	2.03034	2.72558
	2.79924	2.47208
	1.58995	1.7568
	2.1833	2.4575
	0	2.03924
	1.95857	2.09678
	1.9148	0
	1.88485	2.62153
	0	2.01422
	0	1.29982
	1.69242	1.99131
	2.04555	1.9486
	0	0.793089
	1.42015	1.06064
	1.12926	0
	0	2.67203
	1.35551	2.11981
	1.07314	1.72766
	0.657416	2.45545
	1.77908	2.52586
	1.3101	2.1492
	0	2.5283
	2.30065	2.16767
	2.45893	2.30688
	0	2.32152
	1.62991	2.44341
	2.00162	1.06731
	1.6774	1.9509
	1.83049	2.7949
	0	1.27909
	0.80415	1.2397
	0.726323	0.858696
	0.595681	2.8467
	2.18656	0.787564
	0.810306	1.76638
	2.57703	0.85468
	2.17563	2.60485
	2.22398	1.95479
	0.961509	1.42589
	0	1.80522
	0	3.50227
	0	2.31273
	0.638214	1.31015
	1.61963	2.13388
	0	2.56154
	2.42375	1.70606
	1.3366	1.21793
	2.66928	0
	1.98262	2.07297
	0	2.57864
	1.54675	3.10924
	2.73969	2.69031
	0	2.29236
	0	2.0775
	1.4031	1.79569
	0.630434	1.93344
	1.76662	0
	0	0.678716
	0.71783	0
	0	2.47353
	2.24722	2.16329
	0	0
	0	2.78641
	2.28568	2.51186
	0	2.27043
	2.28452	0.897726
	2.30706	2.22803
	0	1.892
	0	0
	1.52882	0
	2.5462	2.46319
	1.89963	2.46556
	0	2.61924
	0	0
	0	2.31006
	1.9615	2.40193
	0	1.93438
	2.26786	2.28749
	0	1.42695
	0.52861	1.51503
	1.51468	1.60269
	0	1.83885
	1.38908	2.05974
	2.25373	0
	0	0
	2.25041	1.91255
	2.33714	1.16499
	2.39457	2.33396
	0.685779	3.00817
	1.93053	1.20614
	2.06342	2.37135
	0.628346	2.49247
	1.97896	2.26022
	2.11531	0
	2.28162	1.91762
	0.47367	2.01587
	0	2.32325
	0	0
	1.09881	2.41206
	0	1.3614
	0	0
	1.1503	0.888903
	2.06872	1.81548
	1.04845	2.27324
	2.32512	1.84759
	0.823924	1.863
	2.01332	2.2465
	1.71806	2.6617
	1.36039	2.82713
	1.72919	0
	0.672506	1.9605
	1.76566	2.30048
	0	2.09517
	2.45382	1.38868
	1.77315	0
	1.16951	1.50602
	1.72848	2.40955
	2.36863	3.0175
	2.21176	1.88267
	0.888439	0
	1.44016	2.13921
	1.89997	0
	2.07507	2.10818
	0	0
	0	2.84361
	1.72217	0
	0	1.8049
	0	0
	1.54816	2.78831
	0	1.14338
	2.12078	1.38949
	0	2.32947
	0	1.5511
	2.82042	1.26258
	1.18526	3.10678
	1.8969	1.46942
	0.656924	1.74711
	2.04964	2.77056
	1.28829	0.721234
	1.08502	2.22202
	0.453424	3.35492
	1.91222	0
	1.96694	0.906299
	0.466491	1.17515
	0.915003	1.79896
	0	2.60038
	0	2.6853
	2.05027	2.60431
	0	2.29341
	1.52811	1.6899
	1.9705	2.33922
	1.30641	1.21989
	0	2.10204
	0	2.7561
	0	0.624052
	1.28115	1.28318
	2.11561	1.9451
	0	2.3192
	2.67233	2.49828
	0.752161	1.06299
	0.649716	0
	0	2.71828
	0	1.65546
	2.77463	2.62412
	2.41473	1.86321
	1.2171	1.10321
	1.49876	1.24221
	0	1.86425
	2.27854	1.11096
	0	2.07268
	0.39062	2.33652
	0	0
	1.87416	0
	1.92515	1.99778
	1.75388	0
	1.40705	0
	2.50688	2.56366
	1.78529	2.57831
	2.38927	2.44539
	0.750327	2.10558
	1.01729	0
[truncated: 5,959 more rows]

## Sheet: Ccl7
Day 3	Day 7	Day 14
0	0	1.92946
0	3.5833	0
0	1.64139	0
0	3.42788	3.62787
0	0	0
3.44763	0	4.44916
0	0	1.59854
3.2533	2.40405	3.64607
0	1.89457	3.39068
0	2.7959	1.63561
3.46014	2.35504	2.16335
0	1.89679	1.93705
2.59491	3.95164	2.22471
3.88246	2.19517	3.74771
0	0	3.54534
0	0	1.92507
1.7325	0	2.85656
0	0	0
3.03317	1.52217	3.63534
3.70194	1.26249	0
2.77072	0.905201	3.17259
2.12405	3.16542	3.7811
3.20462	2.76598	0
2.06542	2.66632	3.00944
3.16304	2.47131	4.11072
0.551052	1.99331	2.01085
0	2.65421	2.0584
0	3.40399	0
1.28249	1.91403	3.43379
0	2.23867	2.799
0	2.1002	3.34905
0	0	3.73938
0	3.75842	1.3734
0	1.57595	4.41616
0	0.72205	1.09529
0	1.37877	4.67519
2.96088	3.74385	0
0	2.95199	3.57247
1.0522	0	1.21476
0.898243	0	1.81937
3.66628	2.11059	0
1.61345	2.84393	1.73904
2.90605	2.96889	3.37012
2.89472	1.05953	0
0.948226	0	4.44078
0	1.82628	2.47246
2.44367	3.35349	0
3.32315	0	0
2.86854	3.45745	0
0	2.78915	0.624253
3.1894	2.61787	1.63632
2.45777	0	3.89203
0.383105	0.578827	2.07195
0	0.83352	4.12791
0.334258	3.45284	2.86346
0.750681	3.58141	2.72951
0	1.46523	1.03833
2.44849	0	0
3.96614	0.617055	2.94919
4.12729	0	3.27254
3.39244	2.9722	0
3.84642	3.7121	0.440606
0	3.37723	5.17408
0	3.27713	3.41408
0	0	0.744302
0	0	3.85229
3.17855	0	3.4442
0	2.27975	3.46899
3.49771	3.42426	0
0.493973	0.543772	3.40202
0	2.4159	1.58759
2.07005	0	0.796919
3.52806	0.953057	1.73863
0.812113	3.04516	3.70022
0	2.95441	2.42375
0	1.50575	3.02009
1.89725	2.43055	0
0	2.24079	4.22602
1.07264	2.64206	1.85943
0	1.31347	3.53676
0	0	0
0	3.4631	0.728035
4.18589	0.6654	1.07888
2.4052	2.50155	3.72838
3.06168	3.94794	3.28648
0	3.557	0
2.70246	0	3.03747
3.71653	0	3.71457
0.633468	0	2.87011
3.00538	0.562178	2.29924
3.55552	2.47982	1.74128
1.4736	2.14449	1.74276
2.89877	0.867131	0
0	2.54726	1.37082
3.65006	2.14146	0
1.33482	0	0.650855
2.2471	2.47485	2.6981
2.67573	2.23912	0
0.592989	2.05898	2.02688
0	0	3.58194
0	1.41873	2.38968
3.76708	0.969717	0
1.98967	0.955019	3.918
0	3.15616	4.09205
3.5043	1.29551	1.88303
0	1.46098	4.50584
0.709174	0.760316	4.88128
3.44213	0	5.06425
3.64055	3.16177	0.734859
0	0	1.80431
2.4582	0.648625	0
0	0.852783	3.91012
3.71857	1.18358	2.90451
0	2.42845	1.93923
0	1.17428	0
0	1.56459	0
1.32114	3.38736	0
0	0	0
3.26864	1.92146	3.32151
3.1211	1.46647	0
3.42628	0	0
3.46229	1.75427	0.872284
3.39652	2.01156	0
3.97859	1.53236	0
0	0	3.44183
0	3.17846	4.54692
0	0	1.43411
0	1.01487	2.98338
2.68563	3.60511	0
2.81588	0	2.65319
1.78885	0	3.81302
3.55905	0	2.52184
0	0	2.01954
0	2.89531	1.23092
0	0	0
2.35549	3.08038	0
0	2.48509	0
2.92859	1.34098	0
0	3.00747	0.332364
0.880717	2.90257	3.42266
2.77494	3.43304	0.784378
0	2.89356	0.975136
0	2.06929	0
0	0	2.24735
0	0	1.71534
1.58094	1.41707	1.37214
2.23401	2.45037	2.57731
0	2.40888	0
2.62213	0	3.54392
2.3623	2.92886	2.52549
0	1.41861	2.03111
3.72856	2.70321	0
2.34592	2.64118	1.2072
1.72579	2.19765	1.36896
0	0.862674	0
0	0	3.15044
0	2.4025	0.95709
0	3.02643	3.70222
0	2.51391	0
0	2.4182	0.975205
1.03038	3.8445	0
1.4746	2.8505	0
0	2.13687	2.29938
0.877012	2.99036	1.71597
3.354	1.3384	2.30994
0	1.38862	3.39349
0	0.732944	0
2.00509	1.63743	2.11373
0	3.36016	2.93858
3.11585	1.01797	1.70226
2.72692	2.34319	0.734464
0	3.51772	0
0.791877	1.7014	4.59526
0	3.14456	4.46674
2.69159	2.09808	2.02452
1.84943	0.981194	0
0	2.69279	0
2.88275	0.565737	2.06235
3.39165	3.28068	3.89921
0	0.956201	2.45586
1.32557	2.38616	0
0	0	0
1.7076	2.96593	0
1.96395	3.72029	1.69778
0	0	1.40233
1.66282	1.01448	0.97596
1.61292	2.96548	0
2.29251	3.6243	1.91798
0	1.60859	3.88364
0	0.919966	2.32902
0	1.10263	2.10818
0	2.28925	2.33111
0	0.724399	0.844262
0.449855	1.68265	3.19964
	2.34279	1.93712
	2.90307	0.566824
	4.03627	3.04819
	3.33695	1.60022
	1.18303	4.09073
	1.82458	3.55774
	2.28059	1.90588
	3.53945	3.4982
	1.04761	4.56654
	1.99616	1.87994
	0	0
	0	0.709384
	1.76118	0.901925
	2.91147	4.90394
	1.33571	2.70652
	3.46353	3.52243
	3.0918	0.761227
	2.19499	2.87247
	3.49641	0
	3.30498	1.45089
	3.57639	4.66908
	1.33344	1.25833
	1.60228	2.86357
	3.21696	0
	0.53111	0
	2.55626	0.73633
	2.51921	0
	0	0
	0	0.71054
	0	2.23732
	0	1.73686
	2.27081	1.47512
	2.84335	2.16312
	3.4159	3.24636
	1.08209	2.60885
	0.461537	1.18499
	3.29228	2.67493
	0	1.03833
	1.62711	1.12531
	1.44072	2.80069
	1.188	1.08701
	0	4.2598
	1.28593	4.73852
	3.16376	3.73579
	0.846613	2.17157
	0	0
	0	0
	2.13144	3.324
	3.53158	3.50019
	3.772	0
	1.75411	1.55551
	1.81785	3.41804
	0.50074	4.44484
	3.22736	2.33574
	3.73247	0.589749
	3.46625	3.56368
	1.68824	1.98836
	0	2.56261
	2.98228	1.1757
	0	2.68616
	2.72892	0.634237
	3.10305	3.97776
	2.84878	1.65718
	1.01972	3.28309
	2.78719	3.59144
	0.714884	3.83434
	0	1.23709
	1.31501	2.31327
	1.91366	4.33835
	3.69089	0
	3.03183	1.43549
	1.13153	3.27679
	0	2.88607
	2.68804	4.63451
	1.71447	1.50521
	0.743144	2.4012
	0.770213	0.613694
	1.46034	3.73414
	1.71382	3.05953
	1.03903	3.46994
	2.94647	2.90619
	2.0264	3.23671
	0	4.69131
	0	1.34575
	2.94604	3.70311
	1.22893	2.35537
	0	0
	1.07245	4.70609
	0.754123	4.78897
	0	0
	1.60354	0
	0.747448	0
	3.9698	0
	0.629204	3.6165
	3.00231	0
	1.23122	4.44378
	2.83003	0
	0	2.93097
	0.869619	3.76144
	2.31904	2.32152
	2.35339	4.21086
	2.84606	1.0425
	3.72333	1.77937
	2.47647	0
	2.62483	1.88947
	0.511039	0
	0	1.38323
	0	0
	1.08106	0.737637
	3.45425	4.26117
	1.70797	3.72247
	0	2.30969
	0.537898	0.541538
	0	0
	0	2.59692
	3.3321	3.73372
	2.78812	2.79649
	0	3.93827
	2.29964	1.979
	0	2.04739
	0	4.26059
	3.35846	1.93756
	1.30739	0
	0	0
	2.32022	0
	2.42211	3.26883
	2.47466	0.787433
	1.6969	3.65389
	0	1.83868
	3.56345	0.891229
	3.68378	0
	3.51206	0
	1.41793	3.3546
	1.5801	1.7309
	1.10018	3.46457
	3.4708	2.0909
	2.53722	2.68169
	2.58422	3.27625
	2.60908	0.937945
	0.528153	3.21158
	2.06592	2.44984
	2.16663	2.89739
	0.651206	2.47975
	2.94675	3.85798
	0	3.70651
	1.25062	0
	0	2.90439
	3.28245	3.21696
	0	2.79915
	2.84813	3.29104
	0	0
	3.47841	1.22797
	3.05144	3.59663
	1.65261	3.20096
	2.68935	0
	0.653631	0.965216
	0	0
	3.39223	0.513318
	0	3.75656
	2.21021	0
	1.23501	2.18509
	2.67374	0
	0.639311	0.979893
	0	0.603234
	2.31601	0.983074
	3.38203	2.948
	4.31898	3.86912
	3.3386	0.440547
	1.34041	1.09981
	0	0
	2.70581	0.553681
	4.12517	3.93375
	1.8042	4.25013
	0.548696	1.84388
	0	3.0055
	2.136	0
	0.825435	3.47891
	0	3.18949
	1.38457	1.05769
	1.70552	0
	2.61716	4.35259
	2.65105	4.64872
	0.807233	0
	2.79729	3.06312
	2.30225	0
	0.839377	0
	2.71484	2.20981
	3.43401	3.63687
	4.19719	1.26167
	2.51842	3.74095
	1.34508	3.576
	3.53172	0.630886
	2.36722	0
	0.851741	2.55321
	3.53476	3.09123
	3.34557	2.5609
	3.00038	1.36725
	3.01499	3.38373
	0.730035	2.91517
	3.43395	3.19922
	1.62914	3.29533
	2.35847	3.16418
	2.13545	1.16641
	2.18991	0
	3.4687	3.95926
	0	1.13396
	0	0
	1.49345	0
	2.5228	2.75833
	2.74866	4.48387
	3.11191	5.41499
	2.58147	0
	1.58555	0
	2.89579	3.71428
	2.1692	3.00376
	2.52251	0
	1.8076	3.03977
	2.34355	3.92369
	3.12797	2.09558
	2.79314	1.41718
	0.675667	3.64748
	1.51741	4.24025
	1.57453	0.762445
	4.30597	1.13826
	0	0.765323
	3.62954	2.05358
	1.37932	2.74173
	3.13673	0.646887
	2.79703	3.4432
	2.35839	0
	2.17019	0.886338
	2.43494	0
	2.07126	0
	1.55391	0
	3.23233	0
	2.22981	2.9268
	2.3911	0
	0	2.04453
	2.65283	4.64485
	0.706979	0
	0.906474	1.82284
	0	2.06893
	0	0.492954
	1.02233	1.36776
	1.44374	0
	0	3.28699
	2.10175	0
	0	4.55098
	2.32575	0.763178
	2.4108	0
	2.39445	0
	3.76598	3.62642
	4.25825	1.40152
	3.62794	0.760984
	0	1.78121
	0	0
	2.37492	2.36452
	2.93424	0
	2.89489	2.9034
	0	3.5726
	3.20764	0
	4.10482	0.798966
	1.4648	0
	0.431906	1.02422
	4.24508	3.48558
	1.60228	4.2544
	3.25012	3.87986
	0	1.91162
	0.678095	4.19907
	3.12689	0.747888
	2.08163	3.04432
	1.54806	3.13627
	2.79787	0.395471
	1.63062	3.04262
	3.22041	0.388148
	2.07074	0
	1.81731	3.65614
	2.84607	1.47938
	0	2.90056
	3.06123	3.89362
	3.54643	4.95496
	3.71935	0
	2.78201	3.36311
	2.10941	2.13287
	0	0
	2.78051	0
	1.51586	0.944907
	0	0.827785
	0	4.62331
	2.30316	3.49711
	2.55815	3.26546
	2.79682	0.812113
	3.12478	4.46161
	2.83472	0
	2.61453	3.01653
	1.39658	3.82946
	0	3.71605
	0	4.07515
	2.22177	0
	1.68855	0
	0	3.49878
	3.49696	2.10406
	3.04643	2.78322
	0.556304	3.48171
	1.10885	3.22837
	2.21859	0
	3.61131	3.61245
	0	1.04731
	3.45054	2.35796
	1.70815	0
	0	3.20146
	3.14937	0
	2.65016	2.575
	3.40305	4.42198
	2.63418	1.64485
	0.7117	0.656879
	3.96386	1.18287
	1.60138	0.67054
	0.711225	0
	4.11251	2.60934
	0	0
	1.67211	0
	2.38202	1.99738
	2.60112	1.21849
	3.71016	0
	1.00139	3.82442
	3.90697	1.63255
	2.37577	1.00886
	3.66003	0
	0	2.80458
	3.49631	0.73912
	0	3.61884
	2.5539	0.546942
	1.02508	2.10306
	2.42916	1.95766
	2.04688	0
	2.5327	0.563381
	3.22833	0
	3.79369	4.30305
	0.674862	0
	1.14275	2.24383
	2.54856	3.73269
	2.79448	1.34121
	3.46592	0.842752
	0.565179	2.01179
	2.96104	2.66792
	1.67818	0
	3.63707	0.915631
	1.77074	0
	1.81269	0
	0	0
	2.98394	0.588036
	0	2.61971
	1.27319	0
	0	0
	3.27915	0.816385
	1.77309	1.42878
	3.18319	0.58184
	2.2055	3.16364
	1.13296	3.20643
	0.816526	3.49496
	0	2.76643
	0	4.10968
	3.38405	0.862516
	2.37691	0
	1.5925	2.90974
	0	1.04773
	1.54385	0
	3.274	1.2227
	0	4.89329
	0	0.619343
	0	2.59161
	0.677188	0
	0	0
	2.45657	3.96528
	2.55262	0.808645
	2.18958	0
	0	4.24333
	3.20923	0.434498
	2.19865	4.02437
	0	1.46021
	2.21646	0
	1.92927	0.568861
	1.05593	0
	2.87588	3.73792
	2.1318	3.42745
	3.14511	1.50023
	0	1.60259
	2.42537	0
	3.20103	3.76804
	2.98936	4.33076
	2.13313	2.74464
	0	2.29233
	3.40933	0
	0.797421	0
	0.780129	1.46391
	3.0642	4.21362
	2.15225	0
	2.72978	2.21676
	3.13358	0
	1.79435	0
	0.595937	2.90622
	2.24998	4.89207
	2.44632	0.72481
	3.49526	4.02843
	3.49679	2.58823
	2.8112	4.16517
	3.71357	2.20379
	2.22529	3.06402
	0.991633	1.64122
	1.1599	2.21593
	4.4483	0.72015
	0	1.10102
	0.663705	3.6454
	2.67062	3.17451
	0.487827	3.64919
	3.31473	3.31874
	0	0.673871
	1.50425	1.93139
	2.89081	2.36478
	3.66465	0
	2.90577	0
	0	0.816561
	2.73075	1.1081
	2.64844	2.88153
	3.57496	0
	0	2.32693
	2.44169	2.61097
	2.0001	0
	1.92256	4.26256
	0	0
	0	3.069
	3.02257	0
	0.973801	0.716702
	0	0
	1.54016	2.83289
	0.918336	2.60617
	2.09312	1.9754
	1.946	1.56255
	0.583342	0
	2.00908	2.1201
	1.52882	2.11318
	2.80449	1.61781
	0	0.63101
	3.63877	2.84565
	4.11778	4.32638
	0.831026	4.46486
	0	1.04635
	0.452047	1.67363
	2.94397	2.94966
	0	3.52786
	1.31196	1.4611
	3.46888	3.60151
	1.19462	0.581945
	1.31641	2.56338
	3.48479	2.78358
	3.4464	0
	0.813578	3.1723
	0	0
	1.6483	3.42785
	1.34152	3.29225
	1.86448	0.945484
	1.75431	4.35415
	2.34093	3.72323
	2.81952	0
	0	3.99536
	1.62498	0.683246
	0.814944	0.891017
	0	1.96747
	2.95651	1.80231
	0	0.477101
	2.84115	4.23241
	3.05126	4.31467
	0.569144	3.88869
	1.22831	1.10445
	3.18441	1.07875
	0	0
	1.28691	0
	3.77459	1.11501
	3.3056	0.899323
	0	0.877996
	2.17099	4.12121
	2.00439	1.68702
	1.16722	0.460866
	0	0.899842
	2.19621	3.67635
	2.34681	0
	3.36463	3.82376
	2.42553	1.16908
	2.45071	0
	1.74189	3.32329
	2.87979	3.28537
	3.49778	4.56402
	0	0
	0.990834	1.99042
	0	3.24223
	0	1.64582
	3.55068	1.06942
	2.45176	0
	0	2.3725
	1.77991	3.30197
	1.04243	3.49673
	0	3.02827
	0	4.03514
	3.3345	4.03149
	2.1074	2.61338
	3.35782	3.02709
	2.16705	0
	0	3.25058
	2.37609	1.46582
	1.67765	0
	0	3.67159
	4.11758	4.57283
	3.17115	3.04571
	0	0.699635
	3.78576	4.03974
	0.744244	0.97901
	2.18264	3.34999
	3.75399	3.17571
	3.4566	0
	0	3.15823
	0.90149	1.61797
	2.2012	0.49703
	2.50978	0
	0	2.95351
	3.50684	1.88741
	0	0
	0	0
	0.702425	0.545108
	0	1.94516
	1.12538	0.630188
	1.27008	1.59457
	3.97379	3.66541
	0	3.54915
	0	2.0788
	1.53336	4.3026
	3.35159	3.39553
	0.476985	3.48831
	3.73542	0
	3.58787	0
	2.08563	0
	2.84153	3.33213
	0	2.45602
	1.78719	0.538788
	0	2.86456
	1.608	2.19563
	2.87422	3.76447
	2.01091	0.907179
	0	3.30185
	0	4.18995
	1.23174	1.72957
	2.94135	3.00566
	0	3.08742
	3.52028	4.7529
	2.32152	3.50064
	2.01029	1.46072
	2.60957	4.15505
	0	1.09146
	0	2.59595
	0.991847	0
	1.45616	3.66127
	2.25546	4.209
	3.9376	0
	0.649935	0
	3.10158	3.15864
	3.80502	1.29471
	3.37214	3.35939
	3.79153	0
	0.60211	3.75791
	0	4.6095
	3.55744	3.37122
	4.15883	0
	1.26751	3.64929
	0	0
	1.46286	1.26713
	3.47672	0.969006
	2.12906	0
	0.869377	2.05087
	1.25509	2.79257
	1.99432	0
	3.59739	0
	1.14816	2.84776
	3.78589	3.97193
	1.88693	3.26228
	0	2.0402
	3.44235	1.06535
	2.48042	1.8566
	0	3.81932
	2.71003	0
	0.583622	3.26131
	2.3097	2.48403
	2.49026	4.13522
	1.09068	4.60119
	1.21382	2.20079
	2.89155	2.97303
	2.17295	2.50978
	0.845701	0
	0.99592	0
	2.42768	2.26139
	3.25632	4.13941
	0.879437	3.50788
	0	2.19285
	0	3.10819
	0	0.663568
	2.40212	3.63092
	2.79137	1.94677
	0.787172	0
	3.32824	4.25509
	0	1.05276
	1.3353	0
	0	1.34241
	1.19381	2.13365
	0.796016	0
	1.8129	0
	0.658179	1.14823
	2.24097	1.09995
	3.39949	5.23414
	1.46289	1.22194
	3.11953	0
	0.88571	4.45793
	0	2.02938
	2.83368	0
	3.2177	0
	3.17843	0
	2.46954	2.89139
	3.0928	1.56834
	0	0
	3.29863	2.75607
	3.22899	2.38656
	1.42182	4.47926
	1.20474	4.4737
	2.67219	0
	2.90849	0
	1.24461	1.11856
	3.1713	2.84785
	2.52787	3.41821
	2.01539	4.1343
	0.492558	0
	0.753587	2.9564
	1.54225	4.42856
	1.70467	4.04428
	0.702836	3.48265
	2.65071	0.505549
	1.05127	3.62309
	3.80365	4.22995
	4.08212	0
	0	0
	2.18341	2.64612
	0.793786	0
	2.79964	2.49474
	3.86371	4.17801
	1.77058	0.611757
	2.48619	3.51075
	2.38491	2.21002
	0	1.64391
	0.910717	2.93858
	2.91265	2.3832
	2.10228	0.996297
	1.23217	1.38877
	2.38221	1.97266
	0.894679	2.80094
	3.42432	0
	0	0.971703
	1.30936	0
	1.95705	2.76944
	0	4.00103
	3.32797	2.24732
	1.75978	0.64976
	0	1.5788
	1.66791	0
	0	0
	0	0
	2.87878	3.93244
	0	3.6531
	2.43994	3.02353
	0.582538	1.66826
	0	2.01629
	3.42118	4.42015
	3.56166	1.56171
	1.25276	0
	2.56643	0
	0.560206	0
	1.89438	0
	1.96224	2.02725
	3.05081	2.90206
	0	0
	1.71514	0
	3.2981	1.87319
	0.450742	0
	1.89934	2.02032
	2.29833	1.77695
	3.53774	3.96021
	1.39304	2.25241
	0	4.30215
	2.19936	3.05434
	0	1.66714
	3.75589	2.94038
	2.91435	0
	1.8412	3.45056
	1.46423	0
	1.48852	0
	1.76367	1.63908
	2.77861	4.45086
	1.87189	2.76365
	2.86208	3.27361
	4.47803	0
	0	0
	3.14016	2.92866
	1.60117	0
	3.97141	3.53323
	2.63821	1.53908
	2.1056	3.81844
	1.34445	1.68166
	2.39735	3.75265
	2.67069	0
	2.47001	0
	1.02142	1.74469
	0	3.48282
	1.98201	1.55065
	3.64714	2.34763
	2.46482	1.36249
	0	0
	0	2.93645
	3.04808	2.97744
	1.31064	3.3228
	1.9373	3.54118
	3.42863	4.13252
	2.13896	4.52159
	0.50051	3.19507
	0	0.721832
	0	0.749267
	0	3.0346
	0.456498	2.74499
	3.8425	1.7496
	0	0
	0.853208	1.72149
	2.39869	4.00382
	0.809475	1.84027
	3.87779	2.62669
	1.61368	0
	2.36422	3.57591
	2.05073	2.96436
	0	0
	2.34507	4.12957
	1.88673	3.53432
	2.88324	3.1705
	1.4711	1.07632
	2.46131	0
	1.80028	2.50232
	1.21298	2.49992
	3.63805	0
	0.84401	0
	3.12883	4.01128
	3.39224	0
	0.941555	4.02504
	2.95526	0
	2.93223	2.26083
	2.35666	2.88968
	0	0
	2.2516	1.50593
	0.701654	0
	2.47221	0.841849
	1.04318	3.48533
	0.671755	4.07492
	0.818646	2.49668
	0	0
	1.10512	3.42916
	4.05128	1.89804
	1.9306	2.69159
	2.69636	1.91606
	2.42735	0
	1.14552	1.25205
	2.76771	1.10994
	0	1.02893
	2.72472	0
	3.34341	3.84236
	1.7013	0
	2.80545	2.64317
	2.5199	2.90294
	0	2.15605
	3.68017	0.600248
	0	2.78424
	1.69062	0.829639
	1.9443	0
	2.98375	3.22314
	1.0776	4.80561
	1.63527	2.42579
	3.55322	4.32143
	1.74667	2.36305
	3.22963	0
	3.7416	0.690012
	1.92645	0
	3.10812	3.81036
	2.76541	0
	2.88628	1.79238
	0.523822	0
	0.71783	2.63683
	3.28427	3.9371
	2.90592	3.08979
	1.40318	3.15427
	0	2.85067
	1.82567	0
	2.55958	0
	2.90303	0.658448
	1.81491	0.769778
	1.54923	3.72954
	2.79022	4.17917
	2.42351	0
	0	3.43876
	0.842301	2.58437
	1.28606	3.54105
	3.24142	1.60854
	1.21276	4.50547
	3.59371	1.13018
	3.41738	0
	2.30173	2.24298
	2.61508	0
	0.778405	2.15105
	3.15017	1.63479
	0	0
	2.31533	0
	0	1.77031
	0	0
	0	4.68396
	2.31123	1.23692
	0	0
	0	2.0593
	2.79865	0
	3.58463	3.13928
	2.28645	2.94425
	1.84502	0
	0	0.443386
	0	4.80877
	0.547833	0.965669
	3.51727	0
	0	3.16535
	1.79494	0
	0.640455	0
	3.65135	0
	1.80782	0.961209
	0	1.53904
	3.47209	2.68224
	2.67248	0
	3.62742	3.28118
	0	2.44897
	2.66095	0
	1.10939	1.05638
	2.67954	4.26341
	3.38308	3.67964
	0	0.505392
	2.54918	0
	3.1871	0
	3.16177	3.08259
	0	3.60254
	2.22167	0
	1.10109	3.74345
	1.09015	2.16244
	1.75219	3.25759
	0	0.960562
	3.22309	0
	1.82067	4.00082
	3.42685	0.724399
	4.06579	0
	1.42767	0
	1.60997	0.339529
	0.778979	4.74946
	2.49644	2.13286
	4.34722	2.39381
	1.152	0
	1.61652	2.87011
	0.635738	4.34527
	3.52932	0
	4.16683	1.99404
	1.80215	0.996404
	0.886506	0
	0.499667	0
	0	0
	2.79231	2.42468
	1.55362	3.99848
	0.629532	3.38076
	1.60161	2.43318
	2.28403	3.71154
	3.80735	0.764525
	1.54757	1.08584
	0.722213	1.1098
	3.29982	0
	3.1002	2.70588
	0	0
	0	3.28081
	0	2.45275
	2.27246	0
	2.42596	2.97778
	1.94403	3.53757
	1.40557	0
	3.27864	3.27473
	0.848519	0.799505
	1.71494	2.6088
	3.14582	3.53295
	3.15151	0.693798
	1.56131	0.566033
	1.3598	3.67073
	1.80352	0.720475
	1.95766	0.580451
	1.51885	3.06487
	1.86076	3.45954
	1.09068	0.715685
	2.9728	0
	3.41837	3.33654
	3.00471	1.20507
	1.45499	4.00562
	3.42142	2.75529
	3.54424	2.37908
	0	0
	2.71416	0
	0	1.89602
	2.13817	3.39137
	2.73325	1.51358
	0	0.592266
	2.6515	0
	2.82192	0.584499
	3.22179	2.25333
	2.48586	1.05867
	3.31476	2.97406
	3.9436	1.52618
	0	0
	3.48667	0
	1.15188	4.52569
	0.70017	0
	0	1.05086
	2.77353	1.69031
	0	0
	1.1225	0
	2.05571	0.543953
	0.944043	0
	1.72705	4.1649
	0.77456	2.97877
	0.702939	0
	3.54182	0
	1.35322	3.23861
	3.04262	3.63584
	2.3286	0
	0.863823	0
	2.30608	2.83312
	1.69787	0
	1.65947	3.99971
	0	2.4796
	1.60614	1.08261
	1.42117	2.4391
	0.717937	3.8589
	1.57864	0
	3.90497	2.51921
	1.11805	0.741587
	2.78269	2.8608
	0	2.30096
	2.77224	1.21099
	1.79041	0.931092
	1.37766	2.35661
	0.891951	4.04778
	2.74998	1.24938
	0	0
	0	1.25785
	1.94821	5.2695
	0.715952	1.67938
	3.58739	4.31049
	0	0
	0	3.98678
	2.44479	0
	3.55432	2.35759
	1.7965	3.24892
	1.55795	4.5918
	0	2.09498
	3.02204	0.969107
	2.15547	1.84012
	0.587787	1.86023
	3.49341	1.35233
	1.41659	0
	1.46378	4.11812
	0	1.61992
	2.19865	0.37193
	1.0572	2.38672
	1.13082	3.55285
	2.74155	3.40526
	0	3.15751
	1.24655	4.25802
	2.7289	0.520115
	1.05518	0.583657
	3.47509	2.98262
	3.66866	0
	3.44103	0
	3.5237	0.792163
	0.758984	1.26531
	0.665492	3.42964
	2.00472	4.7139
	1.2418	2.14178
	2.9776	0.382645
	0.642243	0.589391
	0.540519	3.88147
	4.31072	2.3884
	1.0863	4.51956
	0	0
	1.1166	2.80208
	3.23823	1.60231
	0	3.25149
	0	1.33674
	3.23643	2.21214
	1.71953	0.851433
	2.64634	3.29466
	2.97594	2.36128
	0	0
	0.711489	2.25292
	2.20198	2.43636
	3.12517	1.65225
	2.29424	0.532065
	2.62692	0
	3.36798	3.67965
	1.88778	1.77325
	2.70416	0.760074
	0	4.28906
	1.9549	2.86178
	0	1.08532
	1.95569	3.9087
	2.34791	3.86142
	2.31508	1.57231
	0	1.3495
	0	1.71878
	2.81203	0
	3.05239	2.74016
	3.20553	2.72159
	0.68622	0.7365
	0	3.92244
	1.64437	2.02852
	0.59506	1.09351
	0	2.47348
	2.84871	2.16494
	0	3.46319
	0	3.00174
	3.25069	3.53701
	1.6135	3.31214
	0	0
	1.07977	2.29461
	1.26824	3.2243
	3.02933	0.598989
	0	2.67131
	2.02189	3.42071
	0	1.41329
	1.56721	0
	3.53423	0
	3.29522	2.58654
	0.931745	2.96083
	2.69867	1.85578
	2.50271	4.12603
	3.88327	0
	2.48446	0.539801
	3.63801	4.44305
	0	0.881517
	2.60213	0
	1.42301	0
	2.02795	2.56976
	4.18094	2.84217
	0	0
	0	3.54127
	0	3.55686
	3.85257	0
	2.02537	3.84594
	0.926921	3.07089
	2.71861	2.36872
	0	3.02822
	0	0
	2.59999	2.4119
	1.70963	2.84805
	3.1815	0
	4.12784	3.07108
	1.2364	0
	1.70889	0
	2.59637	0.300891
	2.47073	4.5929
	0	0.648146
	1.39157	0.930162
	3.44665	2.13463
	2.01554	2.60468
	2.34361	3.12533
	0	2.69213
	1.03656	0.710435
	0.809613	0
	0.666412	2.82229
	1.2711	4.3877
	1.34277	2.2792
	2.57391	3.56966
	1.71494	3.78261
	3.09052	0
	2.80993	3.19582
	2.43199	2.00397
	0	4.77553
	0.948769	0.992969
	1.87526	2.08691
	2.3657	3.72854
	3.73387	0
	0	2.68182
	1.82896	4.74177
	1.51732	3.62101
	0.937898	3.06054
	0.954331	1.58896
	2.83886	0
	1.66443	3.18089
	1.43041	0.669143
	1.37423	0.553116
	2.04904	3.62971
	1.17084	0
	2.29622	3.1229
	0.547556	0
	1.48069	0
	0	1.18547
	0	0
	0	4.30072
	2.94121	0.692897
	1.73621	1.32148
	0	1.00997
	2.48151	0
	1.60848	2.10774
	1.20912	1.66686
	1.6037	1.29822
	0.564229	4.38606
	2.25563	0
	0.988462	3.69394
	2.42383	2.89236
	2.47847	0
	2.65299	3.56767
	2.94558	2.28413
	3.40135	0.677904
	3.48657	0
	0	3.6961
	2.81098	4.0741
	1.9057	4.03185
	0	2.30949
	2.10567	1.95479
	2.08749	1.36803
	0.983703	0.398216
	0	1.17722
	0	3.43577
	2.92982	0.915721
	0	3.87992
	2.76662	0.531284
	0	3.06227
	3.04376	4.57864
	1.94955	2.25949
	0	4.10195
	0	0
	1.13938	3.99967
	1.23501	0.74222
	0	1.94016
	3.35204	2.89348
	3.63071	0
	3.59522	3.3772
	0.61195	3.22659
	3.53999	4.45047
	0.557705	0
	0	0.63171
	1.03166	2.17422
	1.68981	1.42565
	0	0
	0	1.36667
	2.67273	0
	1.69951	4.16439
	2.02566	0.680299
	0	4.27406
	1.30818	2.71442
	2.7157	0
	0	2.66776
	0	3.73697
	1.74993	2.16059
	0.851896	0
	1.06343	2.65426
	0	0
	0	0
	3.11179	2.89828
	4.1252	3.74226
	3.17757	3.8435
	1.68006	0
	1.78678	0
	1.36479	2.73335
	2.51444	0
	1.06324	1.07062
	2.00838	0
	1.88229	0
	0.847908	2.05477
	3.39132	1.09344
	2.42579	2.36829
	2.96951	0
	1.10424	0
	3.91959	0
	3.12768	3.38895
	4.02373	0
	1.97609	3.59639
	4.33203	0
	3.2549	0.989877
	0.780129	1.8684
	1.49412	0
	0	2.378
	2.43857	4.02458
	2.21432	0.936528
	0	0
	3.17737	3.24591
	0.694927	0.543499
	0.844073	1.36754
	0	0
	2.93826	3.13106
	0	1.39612
	2.01394	4.44201
	0	0
	1.99906	1.18295
	0	4.87821
	2.81783	0
	0	2.94674
	2.79747	0
	2.78924	1.05781
	0	0
	0	1.29014
	0	2.96895
	0	3.23781
	1.57808	2.74319
	1.13388	1.73005
	2.04225	2.07816
	0.740208	3.27943
	1.88362	0.806649
	0.570511	3.63326
	2.16125	3.43722
	1.68854	0.922881
	3.38746	2.04621
	2.30198	4.44663
	0	0
	2.25853	1.617
	1.70741	1.56153
	0	1.44603
	0	3.38295
	1.00456	4.69638
	3.68162	0.532413
	3.03631	0.827169
	2.51734	2.767
	1.76478	0.576699
	0.942749	4.70113
	2.37229	3.29279
	1.2923	3.39582
	2.3153	0
	0	0
	0	3.32162
	3.24416	0
	0	0.65514
	2.15037	1.5291
	1.56699	0
	1.80598	1.08373
	1.60458	2.15701
	3.75611	3.71082
	0	2.86
	0	1.39567
	4.11719	0
	2.4801	0
	2.12379	0
	0	0.846651
	3.10132	0
	3.3772	3.28512
	2.60434	1.54666
	0	1.30749
	1.74101	4.81837
	0.512431	4.47088
	2.35734	0.946834
	1.80251	3.93329
	0	3.51139
	3.43109	2.89286
	0	4.08468
	1.71186	3.26319
	2.13304	1.70704
	0	1.94275
	0.597551	1.95479
	2.91959	3.94044
	2.48624	0.655451
	2.65958	1.76048
	2.7415	2.38698
	1.73879	1.18087
	3.51841	0
	2.0819	0.941269
	2.36169	2.99013
	2.4408	1.49978
	0	0.580798
	1.56171	1.93372
	0	1.2989
	3.02567	3.87897
	0	0
	0	1.71718
	0.487851	4.56567
	2.20079	4.74177
	2.77861	3.415
	0	0.526957
	1.59849	1.3637
	0.850972	1.28115
	3.26365	1.4065
	3.69146	3.5922
	1.27722	1.38975
	0	0
	0	2.45438
	2.15028	0.883539
	1.73647	0
	2.43308	2.74105
	0.937851	3.26857
	0	1.94124
	0	4.08582
	2.81958	3.60912
	1.49426	0
	0	3.2173
	2.88929	2.56024
	2.34321	3.35911
	2.77031	0
	0.703557	2.48574
	1.90716	2.0467
	2.81321	1.44839
	2.53181	0
	1.19948	0.925172
	3.85643	3.26034
	2.66383	0.648886
	1.69823	3.0184
	0	0.572424
	2.30357	3.04194
	2.0753	3.05884
	1.22237	0
	0	0.963258
	0	2.61122
	0.960362	1.14968
	2.53591	0
	2.78102	1.06167
	3.5576	3.81524
	1.46878	4.08587
	2.75914	2.99811
	1.98728	4.17902
	3.02704	1.05386
	2.89831	3.17734
	3.02195	2.1135
	0	0.556717
	0	0
	3.44405	0.351323
	1.77528	4.08947
	1.29522	0
	2.27773	0
	3.01679	0
	0	0
	2.5018	2.73183
	2.90104	4.00791
	2.30061	3.14263
	3.49526	0.971754
	0.733731	2.39172
	1.38222	3.77332
	1.87103	0
	0.682132	1.58424
	3.20459	3.98455
	0.697728	3.03805
	0.53137	3.79573
	2.66911	3.95504
	2.59721	2.85239
	2.34592	4.21583
	0	1.86736
	0.531486	3.42566
	1.33447	2.38863
	1.12855	1.66408
	0	1.64884
	2.81068	2.81021
	2.11617	3.69083
	4.16375	1.03038
	2.30582	4.34364
	0.681939	2.18233
	2.51097	3.03249
	0.670353	0
	1.90765	0
	1.16961	0
	1.67293	0
	2.91683	4.2147
	1.25743	1.87212
	2.91568	0
	1.40118	0
	3.57305	0
	2.01472	3.07098
	0	0
	2.88018	1.27765
	3.3157	2.123
	1.78073	4.28724
	1.44578	2.80575
	3.24461	4.19137
	3.54334	2.25098
	3.58498	0
	0	0
	0.738036	2.16426
	0	4.48281
	2.89409	4.00486
	0.764402	2.97246
	1.88373	0
	0.748269	1.42974
	1.13139	2.01787
	1.58363	0
	0	1.33252
	0	1.94292
	0	0.625989
	3.73139	3.96578
	0.816244	3.60932
	3.82017	3.73735
	0	1.06573
	1.66686	0
	0.603872	3.02009
	3.49238	0
	2.6965	4.6643
	2.72301	3.49702
	0.801736	1.44976
	3.48088	0.533635
	3.16012	2.70282
	1.07049	0
	3.10965	2.46187
	0.99797	2.76466
	3.9509	0
	3.42935	4.49738
	0.735367	0
	2.76561	0
	0	2.40403
	3.64567	2.44463
	3.51129	2.30277
	2.90996	3.77835
	0	0
	3.71303	1.37708
	1.71991	0
	3.55734	2.74372
	2.25089	0
	2.73937	1.11944
	0	2.37636
	3.72003	1.64953
	0	2.95138
	0	2.75541
	0	0.529154
	1.73655	0
	4.38242	0
	0	4.46006
	1.9226	0.829384
	0	4.63192
	3.54787	2.7272
	3.20066	4.79986
	1.13054	2.3513
	1.19889	3.55409
	0	0
	3.0672	0
	1.93532	0.749267
	0	4.96491
	0	3.82662
	2.5756	2.92538
	1.25134	0
	1.5033	0
	0	2.63853
	1.79399	3.92131
	2.97724	4.06127
	2.5438	1.13625
	3.47317	0.959269
	3.07227	0
	1.86595	1.78234
	1.80335	0
	0.657999	0.617133
	1.36032	4.26503
	0	0
	0.80713	0
	3.42925	0
	2.06154	1.17145
	3.03568	1.65907
	2.2335	4.06499
	1.33597	1.26797
	1.28031	3.14299
	1.86409	2.94774
	1.49278	2.88828
	2.01869	1.64399
	3.60207	0
	1.68893	2.28862
	2.54281	3.2882
	1.61161	0
	0	3.1187
	1.53972	0
	0	4.44602
	0.719663	2.99597
	0	2.90655
	3.73451	3.86945
	3.01349	1.49636
	3.7952	3.04559
	3.02719	0.741587
	1.15474	0
	2.33213	0
	3.42412	0.967385
	0	1.69561
	3.57158	2.13633
	0	0
	0	3.6992
	1.46796	0.794351
	0	2.22258
	3.16572	0.738492
	0	2.69473
	1.65349	1.79202
	1.15	3.05313
	0.846385	3.04962
	1.35467	0
	2.0914	2.85462
	1.64706	1.3964
	1.12157	5.37672
	1.39157	0
	3.18654	3.82887
	0	3.44066
	1.2227	1.61355
	2.29115	4.46236
	2.50513	3.84941
	0.666182	0.726378
	1.99988	0
	3.61728	2.70829
	1.44442	4.72347
	2.24577	3.43726
	1.58117	3.16951
	2.44315	4.59336
	3.5787	3.64568
	2.83532	4.53065
	0.366064	3.94727
	0.958376	2.07576
	2.22063	2.13963
	2.65186	1.97801
	0	0
	3.65885	3.52229
	0.936906	0
	1.68244	1.32486
	1.296	0
	3.95801	2.14171
	2.98732	1.55384
	2.69306	5.24034
	0	0
	1.94603	3.83094
	3.95205	4.05253
	1.03218	2.75988
	2.52805	2.41729
	0	3.06963
	0.742105	2.85735
	2.41451	0
	1.77712	3.09896
	1.005	1.55431
	3.40712	1.27239
	0.591725	0
	2.41987	1.34676
	0	2.97737
	1.94642	2.9591
	3.60645	0.670353
	1.64268	0
	0	0
	3.39665	1.12611
	3.03306	1.69975
	3.42091	0
	1.58232	1.85441
	0.816808	1.89059
	3.15413	3.45942
	1.63007	0.74127
	0	3.7726
	3.53863	0
	1.71248	4.56175
	0	1.53245
	2.61871	3.96432
	2.0212	2.89868
	1.37163	2.53859
	0	3.15352
	3.63641	2.79418
	2.46163	3.26002
	1.86134	4.60999
	0	2.85975
	4.02858	3.59368
	2.04348	1.58648
	0	2.97877
	0.495221	0
	2.65992	0
	3.99448	4.49739
	2.51119	0
	3.64347	2.63132
	2.99439	2.78269
	0.990302	1.17826
	0	1.54624
	0	2.84183
	2.57891	0.698033
	2.01347	2.12251
	0	2.10977
	1.69199	1.63621
	0.876193	4.39082
	2.37469	1.40946
	2.8133	3.09009
	2.9396	3.68285
	1.15825	3.55062
	0	2.72381
	3.11513	0
	1.24839	0
	1.38558	3.48549
	3.10858	2.88435
	3.50512	2.78508
	2.99739	0.620891
	3.59861	1.0508
	0.675194	0
	2.3673	0.761714
	2.11585	3.95847
	3.25199	2.09451
	0	0.77328
	0	2.95194
	3.08129	0.809682
	2.30143	1.66304
	0	3.20803
	0.726764	3.14755
	1.38704	4.01566
	0.7339	1.60358
	1.37228	4.71803
	0	0
	2.78772	4.14047
	1.47877	0
	1.29069	0
	1.30074	3.04779
	0	1.83957
	2.86729	0
	1.01729	2.34421
	0.953351	0.6726
	2.52957	1.74181
	2.60733	4.40516
	0	0.836104
	2.78439	0.9911
	0	3.03797
	4.5304	3.78513
	0	0.965468
	1.4625	0.819142
	2.65559	0
	2.79924	1.78011
	3.76486	0
	3.64829	3.58566
	2.57722	3.71622
	1.39738	1.11185
	0.60241	0.867691
	1.17376	5.06329
	1.40647	3.40874
	0.698998	1.61002
	1.69242	3.3467
	1.47401	3.73276
	2.20355	2.70253
	0.487075	4.18706
	2.87621	0
	0	2.7364
	3.05169	3.85906
	2.6034	0
	2.33195	2.18495
	1.77908	1.26861
	2.62872	1.20348
	3.34218	3.03348
	1.52438	1.27517
	2.66482	3.77847
	2.24209	1.4021
	1.24186	2.52316
	3.47212	1.26509
	0.896307	1.10249
	1.59488	3.85191
	1.63083	2.43128
	1.78157	1.2397
	2.54491	3.1831
	3.09878	2.6964
	1.9911	0
	2.50449	3.22876
	2.15162	3.96602
	4.03463	2.23568
	3.24774	0
	1.4425	0
	2.71867	0
	0	3.63809
	1.89505	3.62188
	2.46105	0.516817
	0.59346	3.19486
	0.705782	3.46216
	0	1.70606
	3.92345	3.21092
	3.12777	2.60437
	3.69783	0
	1.28829	2.75932
	0	0
	2.10914	3.1926
	1.3619	3.22954
	0	3.36515
	3.19948	3.00021
	0.630434	1.54666
	1.10568	1.89842
	3.61388	4.26179
	1.64864	0
	0	1.59951
	0.879726	4.53685
	1.98208	0
	2.8623	0.819142
	0.632992	0
	0	0
	1.08526	0
	3.27054	2.59692
	0	0.87886
	0	0
	1.97314	0
	1.59321	3.02195
	1.34592	0
	2.52996	0
	1.3561	0
	3.19484	2.37705
	0	2.40193
	0	1.24317
	2.18285	0.552457
	2.83075	1.26208
	2.30811	3.69001
	0	0
	0.76674	0
	0	0
	2.97533	1.94368
	0.420618	0.596706
	0	0
	2.33714	3.19987
	4.02176	1.82084
	1.08878	4.32726
	4.28296	0.774854
	3.72689	3.81205
	2.81787	0
	3.74129	0
	1.61963	1.20753
	0	4.75847
	0	0
	0.405548	3.49276
	1.76779	0
	0	1.89352
	3.00609	2.05033
	0	0
	2.71034	1.90655
	2.49018	1.81548
	3.22255	3.86746
	1.11536	3.79878
	2.00109	0.434575
	2.59424	2.47403
	0.649585	2.99721
	0	1.25563
	0.656075	2.5656
	0	1.82954
	2.74318	3.88953
	2.56865	1.51807
	3.13657	3.87951
	2.71184	0
	3.63777	1.50602
	2.11372	3.44639
	2.13396	2.17203
	1.10953	0
	2.93872	0
	3.47842	1.33757
	1.1861	4.99382
	2.5673	2.56921
	0	0
	2.6776	0.9045
	4.37126	0
	0	0
	1.20518	3.2585
	0	1.85373
	2.61044	0
	2.12078	2.0186
	0	3.6062
	0	0
	1.01297	4.08251
	0.563707	1.07868
	0	0
	0	0
	3.2722	2.46894
	2.96455	0
	3.49667	0
	1.6126	2.22926
	2.16227	0
	0.705471	0.906299
	2.29413	2.29803
	0.915003	3.00394
	0.635696	3.61522
	0	2.75453
	3.97273	1.55953
	0.851973	3.77876
	1.03131	1.1661
	4.08859	3.79213
	0	1.60504
	2.85378	5.19613
	0	0.652924
	0	0
	0	2.23494
	1.31788	0.915721
	3.60964	1.04152
	0.610909	0.55624
	0.752161	0
	1.71829	0
	0	2.94896
	0	1.65546
	1.66678	2.31623
	0	0.859128
	1.42787	1.47164
	2.17717	4.29395
	1.18305	4.44842
	2.32999	1.40018
	2.0968	1.72823
	1.83368	0.511333
	0	0
	3.32817	1.23675
	3.41052	4.33333
	2.91077	0
	1.11708	0
	1.8921	2.70674
	3.60336	1.87702
	2.81443	0
	2.23887	3.23948
	2.3713	0
[truncated: 5,959 more rows]

## Sheet: Itgbl1
Day 3	Day 7	Day 14
0	0	1.92946
0	0	1.30818
0	0	0.774003
0	0	0.846765
0	0.679099	0
0	0	0
0	0	2.55237
0	0.60922	1.88685
0	0	1.66826
0	0	1.2469
0	0	1.81376
0	1.71047	0
0	0	1.63421
0	0	0.73721
0	0	1.63327
0	0	0
0	0	1.24133
0	0.864578	1.47321
0	1.79426	1.92113
0	0.989346	2.39699
0	0.551707	1.29164
0	0	1.33382
0	0	2.54365
0	0	2.46035
0	0	1.62733
0	0	0
0	0	2.21921
0	0.793819	0
0	0	1.33485
0	0	1.27295
0	0	1.64502
0	1.22448	1.40619
0	0	1.81813
0	0	1.29928
0	0	1.09529
0	0	0.426094
0	0	0
0	0.514019	0.534277
0	0	0.582119
0	0	0
0	0	0
0	0.768225	1.41778
0	0.73548	1.34778
0.348221	1.05953	0.63624
0	0	1.64044
0	0	1.71723
0.670867	1.2137	0.935821
0	0	0
0	0	0
0	1.0676	1.82473
0	0	1.32375
0.333258	0.792494	0.816879
0	0.943084	1.37988
0	1.28171	1.93959
0	0.898804	0.709331
0	0	1.80106
2.63753	2.03563	1.31821
0	0	1.82023
0	0	2.04124
0	1.67952	0.681118
0.380845	0	0
0	0	1.78889
0	0	0
0	0	1.58546
0	0.892461	2.28643
0	2.17193	1.9114
0	1.39081	0
0	1.01336	2.45453
0	1.55022	1.07657
0	0	2.33499
0	0	0.93875
0	0	2.18847
0	0.953057	1.73863
0	0	0
0	0	0
0	2.08133	0
0	0	1.27946
0	0	2.18993
0	0.502049	1.31104
0	1.75065	2.15456
0	2.05457	1.96207
0	0.827749	2.36453
0.532878	0	1.07888
0	1.47256	0.952665
0	0.551957	1.52449
0	0	0
0	0	0.411471
0.442917	0	0.658134
0	0	0
0	0.919876	0
0	0.610563	1.10402
0	0	0
0.389634	0	0
0	0	1.92821
0	0	2.39427
0	0	1.54088
0	0	2.50959
0.406033	1.69965	0
0	0	2.17346
0	0	1.55686
0	0	1.78423
0	0.969717	1.97735
0	0	0.686122
0	1.33764	0
0	0	1.33149
0	1.46098	1.68444
0	0	2.01481
0	1.21799	1.67055
0	0.783957	1.44823
0	0	0.545291
0	1.0388	1.87056
0	0.852783	1.1111
0	0	0
0	0.710066	2.05462
0	0	0
0	0	0
0	0	0.819426
0	0	0
0	0	2.03804
0	0.606212	1.30045
0	1.21	0.951249
0	0	2.15849
0	0	1.91488
0	0	0.662838
0	0	0
0	0.652527	0
0	0	1.60841
0	0.63101	1.5907
0	1.0366	1.86034
0	0.87456	1.39773
0	0	2.28822
0	0	0
0	0	1.45101
0	0	0.473807
0	0	1.94042
0	0	0
0	0	0
0	0	2.06768
0	0.522953	1.42409
0	0	0.782086
0	0	0
0	0.995382	2.46257
0	0	0.80415
0	1.17971	0.662838
0	0	1.39601
0	0	2.28557
0	0	0
0	0	0
0	0	0
0	0	1.39266
0	0	0
0	0	0
0	0	1.50767
0	0.955807	0
0	0	0.608914
0	0	0
0	0	1.75998
0	0.897554	2.19967
0	0	1.66826
0	0	0.74248
0	0.762384	1.31382
0	0.785004	0
0	1.67881	0.524637
0.877012	0.665079	1.82677
0	0.878161	0.473076
0	0	1.3404
0	1.15133	1.18154
0	0.867371	0
0.431433	0	0
0	0	0
0	0	0
0	0	1.1984
0	0	1.82338
0	0	1.50927
0	0.784702	0
0	0	0
0	0	1.49573
0	0.92485	1.39893
0	0.704953	0.753646
0	2.73542	0
0	0	0
0	0	0
0	0	1.68711
0	0	0
0	1.07416	0
0	0.630722	1.46034
0	0	1.76078
0	1.00724	1.91798
0	0	1.07492
0	1.95116	0
0	1.61426	0.416512
0	0	1.20067
0	0	1.84135
0	1.0123	0
	0	1.48014
	0	2.15485
	0	2.32888
	0	0.94843
	0	1.26858
	0	0.640243
	0.586899	1.14645
	0.684998	0
	0	1.157
	0.646411	1.16976
	1.255	1.08532
	0	1.1202
	0	1.5392
	1.15467	0
	0	1.26449
	0	1.18377
	1.28843	0.761227
	0	0
	1.60936	1.10708
	0.878024	0.968296
	0	0.725937
	0	1.47233
	0	0
	0.586899	1.45743
	2.08047	0
	0	2.27275
	1.06579	1.28266
	0	0
	1.30317	1.41227
	0	1.2211
	0.794949	0
	0	0
	0	0
	0.503391	0.729367
	0	0.814628
	0	0
	0	1.60421
	1.06986	1.23333
	1.11336	0
	0	0
	0	0
	0	1.00974
	1.00991	1.71578
	0	1.54168
	0	1.27834
	0	0
	1.00794	0
	0.974725	1.94598
	0	0.865693
	0.653986	1.36651
	0.670726	2.2558
	0	1.16727
	0.50074	0.671241
	0	0.773405
	0	1.43845
	0	0
	0	1.25887
	0	1.60741
	0	0
	0	0
	2.09902	0
	0.699456	1.37773
	0	0
	1.01972	1.59886
	0	0.65679
	0	0.92993
	0	2.25754
	1.31501	1.03727
	0	1.78899
	1.46138	0
	0	0.726212
	0	1.80798
	1.13855	1.92539
	0	1.17978
	1.18689	2.08071
	1.16473	1.79479
	0	1.47909
	0	1.68213
	0	1.99459
	0	0
	0	0
	0	1.53087
	0.757477	0.539533
	0.649235	0.759135
	0	1.89511
	0	1.0676
	1.78636	0
	0	1.57623
	0	0
	0	0
	0	0
	0	1.9101
	1.4709	0
	0	1.70945
	0.696615	0.720692
	0	1.48896
	0	0.92033
	0	0.891526
	0	1.55834
	0	0
	1.62541	0
	0	2.22606
	0	0
	0	2.04776
	0.537217	1.05499
	0	1.01611
	0	0
	0	1.58906
	0	2.02101
	0.547771	1.84543
	0	1.73301
	0	1.482
	0.537898	1.14929
	0	0
	0.650899	0
	0	0.743665
	0.991207	0
	0	1.8256
	0	1.84763
	0	2.04739
	0	0
	0	0
	1.10604	1.46378
	0	0
	0	1.5548
	0	1.95549
	1.1909	1.22245
	0	1.41958
	0	1.95213
	1.04845	1.52504
	0.901795	1.52705
	1.85935	0.825796
	1.12679	2.25159
	0.67491	1.20083
	0	1.31694
	0	0.699711
	0	0.955955
	0	1.16793
	0	0
	0	2.40487
	0	0.880262
	1.46148	0.596394
	0	1.53603
	1.31012	0
	0.715098	1.82861
	0.809267	0
	0	1.63083
	1.23605	0
	0	1.35924
	0	2.36334
	0	2.06975
	1.00974	0
	0.935963	1.5977
	0	1.05935
	0	0
	0	0.965216
	0	0
	0.787172	1.73973
	0	1.48756
	0	1.09423
	0	0
	0.611603	0.602746
	1.30441	0
	1.15666	1.78643
	0.796618	0.983074
	0	1.99835
	1.81012	1.36896
	0	0.440547
	0	1.09981
	0.674484	0
	0	1.16905
	1.18874	2.15291
	0	0
	0.548696	0.464505
	1.87674	1.46087
	0	0
	0.495572	1.39651
	0	2.11309
	0	1.56012
	0	0
	0	1.7919
	0	0.592338
	0	0.560013
	0.841574	0
	0.721941	0
	0	1.62984
	0	0.64267
	1.17867	1.4223
	0	1.80215
	0	2.07972
	0	2.32839
	0.880469	0.630886
	0	1.43502
	0	2.48508
	1.0123	0.693247
	1.24956	1.52262
	0	0.680492
	0.65403	1.25647
	0	0.851203
	0	2.15001
	0.520725	0
	1.22192	0.882458
	0.403723	0
	1.2933	1.19749
	0	1.39243
	0.922242	0
	0.547587	1.51436
	1.00292	2.07407
	0.435594	2.22002
	0	0
	0.90837	0.853517
	0	2.25917
	1.07875	2.10573
	0	1.15795
	0	1.14072
	1.50986	1.7233
	0	0
	0.716113	0.779617
	1.38896	1.84808
	0.616152	0
	1.76245	0.526021
	0.782441	0.743665
	0	1.90472
	0	2.24975
	0	1.19373
	0	0
	0.910717	0
	0	1.71343
	0.593496	0.840199
	0.953841	1.50657
	0	1.14401
	0	1.85365
	0	1.26748
	0	1.70116
	0	0
	0	0
	0.806786	2.03001
	1.5871	0.3509
	0.788217	0
	0	1.23623
	0	0
	2.03601	0
	0	2.22817
	1.30006	1.36776
	0	1.54942
	0	1.4399
	2.10175	0
	1.11055	0.961625
	0	1.90589
	0.989717	0
	0	1.08558
	1.33861	0
	0.922242	1.40152
	1.79648	1.4864
	0	1.91101
	0	2.47348
	0	2.18453
	0	1.25491
	0	1.04617
	0	1.96115
	0	2.09131
	1.1574	0.798966
	0	0.625181
	0	0.637877
	0	1.87224
	0	0.482285
	0	2.36196
	2.06899	0.494971
	0	1.85149
	0	0.747888
	0.493451	1.42485
	0	1.68706
	0.645245	1.98871
	1.1163	0
	0.318891	1.74789
	0	1.17567
	0	1.49816
	0	1.18177
	0.477705	0.842376
	1.65079	0.789462
	0.540459	1.71721
	0	0
	0	1.24966
	1.12153	1.64567
	1.38975	2.11909
	0	0
	0.635696	0.944907
	1.32355	2.48074
	0	0
	1.03003	0.872203
	0	1.79814
	1.81333	0.812113
	0	1.2665
	0	1.37877
	1.26191	1.9424
	1.10776	0.598214
	0	1.31092
	0	0
	0	0
	0	3.01824
	0	0
	0.884957	0
	0	0
	0	0
	0	1.13388
	0.460779	0
	0	0
	0	1.72721
	1.55215	0
	0.5614	0.975239
	0	1.50634
	0	0
	0.486423	2.14968
	0	2.6828
	2.32601	1.92459
	0	2.49693
	0.770525	0.756996
	0	0.67054
	0.711225	1.92256
	0	0
	1.01448	1.91067
	0	1.43857
	0	1.18629
	0.404899	1.21849
	0.604549	1.22803
	1.00139	1.21141
	1.16808	0
	0	0.626597
	0.476661	2.06252
	0	0.733712
	0	2.02347
	0	1.57287
	0	1.1581
	0.638509	0
	1.27741	2.09143
	0	1.08145
	0	0
	1.39369	0
	0.748269	1.97496
	0.674862	2.5438
	0	1.33757
	1.84979	1.49775
	1.03189	1.65546
	0	0
	0	1.44417
	1.25217	1.57514
	0	0
	0	1.38547
	0	1.11405
	1.27073	0
	1.67952	1.83518
	1.82659	1.22417
	1.01487	1.75344
	0	2.50964
	0	1.0268
	1.10438	2.14872
	0.681987	1.80464
	0.67472	0.58184
	0.51456	1.51294
	1.13296	1.25098
	0.816526	0
	0	1.33344
	0	0.684316
	0	1.86817
	0	0
	0.398441	0.562145
	0	2.12879
	0	0
	0	0
	0	1.69977
	0.84215	1.48859
	0	0
	0	0
	0	2.05721
	0	0.816174
	0	0.808645
	0	0
	0	0
	0	0.434498
	0	0
	0	1.63581
	0	0
	1.54283	1.07009
	0	0.499361
	0	0
	0	0.743665
	0	1.36155
	0	1.37988
	0	0
	0.852783	2.24697
	0	0
	0.72418	2.78824
	1.725	0
	0	1.73596
	0	0
	0.780129	0
	0	0.841061
	0.410085	1.30985
	0	1.20491
	1.04016	0
	0.694701	0
	1.23669	1.5103
	0	1.25581
	0.506281	1.84399
	0.939604	1.87445
	0	0.971091
	1.12622	0
	0.646627	0.43002
	1.3223	2.15814
	0	1.12517
	0	0.773405
	0.696009	0
	0.804184	0
	0	0
	0	0.691302
	0	1.50032
	0	1.27443
	0	0
	0	0.684705
	0	0
	1.82255	2.09727
	0	0.999649
	0.970989	1.42474
	0.671054	1.1081
	0.547864	0
	0.786781	2.23844
	0	1.32812
	1.38575	2.29281
	0	0
	1.0805	0
	0	2.23583
	0.958773	1.77916
	0	0
	0	1.42142
	0	2.48103
	0	0.527925
	0	0.507041
	0	1.69293
	0	2.45826
	0	0.951395
	0.430508	0.621968
	0	1.44294
	1.00221	0
	0.617487	0
	0	2.63692
	0	1.06974
	1.27853	1.76084
	0	0
	0	0.893568
	0	0.919603
	0	1.12027
	1.62338	0
	1.16984	1.93763
	0	1.87589
	0	1.99663
	0	0.923338
	0.624979	2.24195
	0.813578	1.16704
	0.831026	1.69206
	1.02934	2.10739
	0	2.30918
	0	1.74435
	0.520447	1.05542
	0	1.24876
	0.839004	1.28096
	0.886296	0.505967
	0.858422	0.683246
	0	0
	0.558952	1.31761
	1.35546	1.15378
	2.0567	1.8722
	0.697374	0.748034
	0	0.95709
	0.569144	2.32832
	0.959467	1.39286
	0	1.82067
	0.687643	1.25707
	0	1.95012
	0	1.11501
	0	2.34914
	0	1.65216
	1.58586	2.12221
	0	0.742336
	0.906386	0.775138
	1.78052	0
	0	2.44239
	0	1.60243
	0.794816	1.38256
	0	1.79056
	1.0543	1.78224
	0	0.82149
	0	0
	2.00262	0.605984
	0	0.92877
	0	1.99042
	0	2.16155
	0	2.07637
	2.04994	1.90822
	0.342192	2.3472
	0.842451	0
	0	0.75971
	0.477496	0
	0.713342	1.13353
	1.26477	1.29343
	0.377556	2.14961
	1.08889	0
	0	2.21109
	0	0.679723
	1.43041	0
	0.681215	0
	0.483569	0
	1.71953	1.54923
	0.877504	1.95779
	1.44976	2.32024
	0	0.924071
	1.75535	1.33252
	0	0
	1.21221	0.895064
	0	0
	1.05123	2.14961
	1.15323	0.878819
	0	2.08877
	1.19269	0.827531
	0.813508	1.0508
	0	1.59953
	0	1.05341
	1.74839	0
	0	2.39414
	0	1.15511
	0	2.22384
	0	2.51879
	1.57727	1.71929
	1.83963	1.09988
	0	0
	2.19085	1.28732
	0	1.04569
	0	0
	0.476985	2.11895
	0	2.60527
	0.741299	0
	0	0
	1.49493	1.38623
	0	1.68431
	0	2.18078
	0	1.7068
	0	1.608
	0	0
	0	0
	0	0
	1.08734	3.68917
	0	2.32985
	0.664895	0
	1.43539	0
	1.14382	1.78397
	0	0.745814
	0	0
	1.58409	1.98451
	1.21855	1.2451
	0	2.26083
	0.991847	1.4079
	0	1.65102
	0	1.49348
	0	0
	0	1.46034
	0	1.96668
	0.587041	0.633033
	0	1.16992
	0	0.953841
	0	1.78613
	0.814488	0
	0	0
	0.862674	0.969006
	0	0.940127
	0.902491	2.30552
	1.0956	1.51971
	0.451114	1.45177
	0	1.92595
	0	1.40595
	0	0
	0.950421	0
	0.647277	2.12781
	0	0.997105
	0	0
	0	1.60233
	0	1.06886
	0	2.03556
	0	1.44483
	0	2.177
	0.73199	1.13575
	0.94974	1.73079
	0.601401	1.60064
	0	0.592917
	0	0
	0	0
	0	2.46301
	0	2.14416
	0	1.0128
	0	1.66843
	0.879203	2.03941
	0	0
	0	0
	0.822061	0.844489
	1.72481	1.44775
	0	1.05898
	0	1.01156
	0	1.61024
	0	0
	1.17581	1.61093
	0.953204	0.808128
	0	1.72362
	0	1.8956
	0	1.93968
	0.796016	0
	0	2.61153
	0	0.730592
	0	1.84751
	0	0
	0	1.75571
	1.67281	1.69581
	0.537868	0.970989
	0.807611	1.16413
	1.54631	0
	0.618473	0
	0	1.08604
	0.542985	1.24756
	0	2.15145
	1.02268	1.03492
	0	1.13315
	1.23122	0.740667
	2.34507	0
	0	0
	1.3068	1.4079
	0	2.2152
	0	0.522841
	0	0.770463
	0	0.864061
	0.500996	1.47054
	0	0
	0	1.43908
	0	1.77006
	0	1.42311
	0	0
	0.662838	0.505549
	0	2.74607
	0.753646	0.441496
	0.863347	2.29872
	0	2.25765
	0	1.28643
	0.47367	0
	0.998944	1.54888
	1.08649	1.03299
	1.36725	1.65218
	0	2.5868
	0	0.76984
	0	0
	0	1.47114
	1.40403	1.84027
	0	1.48534
	0	0
	0	1.97266
	0.894679	1.29481
	0	0
	0	1.90933
	0.855223	2.07065
	1.39605	1.31322
	0	2.28196
	0	0.990462
	0	2.40387
	0	0
	1.66791	0
	0	0
	0	0
	0.926875	1.05646
	0	0.715044
	0	1.21531
	1.74806	1.66826
	1.51732	2.01629
	0	0.732551
	0.798495	2.21503
	0.606136	0.514154
	0	2.80578
	1.55923	0.564426
	1.18154	1.2783
	0	1.85542
	0	0
	1.01319	1.3383
	0	0.727537
	0	1.45987
	0.760316	0
	0	1.57846
	0	1.06096
	2.87325	0.988604
	0.921695	2.31898
	0.909475	0.859441
	0	2.61223
	0	1.00019
	0.817938	1.13417
	0	0
	0	1.29575
	0.604888	0.708493
	0	0
	0	0.978388
	1.1029	1.29388
	2.485	0.941555
	0	1.80522
	1.43387	1.64763
	1.13971	1.47864
	0.478777	1.7779
	0.687987	0
	0	0
	0	0.64976
	0	0
	0.882956	1.15915
	0	2.30278
	1.30562	0
	1.67316	1.34027
	1.02142	1.56429
	0.816738	1.96501
	0	2.07503
	0	1.21348
	0	1.15671
	0	0
	0	1.412
	0.512323	1.07433
	0	2.55595
	0	0
	1.46208	1.22997
	0	1.30181
	0.50051	0.940317
	0	1.83912
	0	1.69778
	0	1.21643
	0	0
	0	0
	0	2.00314
	0	1.08801
	0	1.44951
	0	1.18499
	0.638045	1.92146
	0	0
	0	1.35942
	0.755616	0.651866
	0	2.18593
	0	1.30775
	0.587609	0.379879
	0	1.54341
	0	1.58263
	0	2.1154
	0	3.82522
	1.5972	1.55333
	1.83868	2.60072
	0.633282	3.11273
	0	1.54685
	0	1.93654
	0.577727	1.48985
	1.7141	0.830587
	0.613112	2.26083
	0	1.76705
	0	1.54038
	0	1.50593
	0	0
	0.790909	0
	0	0
	0	1.84358
	0	1.33118
	0	0
	0	1.72141
	0	1.48244
	0	0
	0	1.36023
	0	1.72311
	2.00583	1.25205
	0	1.10994
	0.715792	1.52522
	0.608876	0
	0	2.2079
	0	2.36593
	0.534219	1.67757
	0	1.29484
	0	2.56502
	1.62915	0.600248
	0	1.6018
	0	1.58463
	0	0
	0	1.66861
	0	2.08084
	0	1.55805
	0.765477	1.69297
	0	0.864896
	0	1.25071
	0	1.78653
	0	1.05475
	0	1.79176
	0.806683	0.996512
	0.637036	1.2533
	0	2.20489
	0.71783	1.09701
	0	0.54728
	0.944331	1.06698
	0	0
	0	1.78518
	0	0
	1.21967	2.04255
	0	0
	0	0.769778
	0	0.457966
	0	2.52721
	0	0
	0	0.396265
	0.842301	2.27763
	0.503572	1.30298
	0	2.35984
	0	0
	1.61024	0.716917
	0	0.747917
	0.559209	0.568479
	0	0
	1.21075	0.734689
	0.443726	2.10714
	0	2.07684
	1.18847	2.47443
	0	1.23441
	0	0
	0	0
	0	0
	0.798664	2.0205
	0	0.565343
	1.48777	0
	0.756275	1.87515
	0	0
	0	1.0671
	1.57839	0.983546
	0	1.7687
	0.899756	0.595133
	0.673729	0
	0	1.20835
	0	1.94157
	0	1.49185
	0	0
	0.492954	1.44213
	0.805278	2.23709
	0	1.18468
	0	0
	0.902041	0
	0	1.50972
	0	0
	0	2.27772
	0	1.47304
	0	1.49506
	0.785415	2.32306
	0	1.85502
	0.5732	2.43846
	0	1.37966
	0.891356	1.14469
	0.462058	2.28346
	0	0.721506
	0	1.57819
	0	0.563707
	0	1.44133
	0.675099	1.17469
	0	0
	0.843092	2.45401
	0.93568	1.59833
	0	0
	0	0.794284
	0	0.846575
	1.80225	0.855495
	0	1.78802
	0	0
	0	0
	0.635738	0.819142
	1.3554	0.909741
	0.767667	2.2471
	0	0.996404
	1.90308	1.91947
	0	0
	0	0.538848
	0.928955	2.42468
	1.55362	0.717507
	1.28929	1.89891
	0	0
	0	1.22231
	0.978906	0.764525
	0	1.92946
	0	1.1098
	1.53171	0
	0	1.12983
	0	2.14
	0	1.58481
	0	1.89674
	0.626111	0
	0	1.17474
	1.09715	1.19462
	0	2.89558
	0	1.53336
	0	0.799505
	0	1.60413
	0	1.89541
	0.679387	2.08058
	0.813159	1.189
	0	2.56734
	0	0
	1.71597	2.34585
	0	2.29085
	0	1.61297
	0.687201	0.715685
	2.15028	1.94904
	2.21302	0.62855
	0.697881	0.774034
	0	1.89826
	0	2.75529
	0.687446	1.64825
	0.523766	0
	0	1.35824
	0	1.40779
	0	1.47642
	0.954774	1.51358
	0	1.76618
	0	0
	1.66989	1.75173
	0	0.994683
	0	0
	0	0
	0	1.75799
	0	0
	0	2.61025
	1.44603	1.59238
	0	1.20622
	0	1.55186
	1.79259	1.56644
	0.461515	1.01893
	1.1225	2.03804
	1.13015	1.67463
	1.7424	1.4746
	0.654829	1.92252
	0	0
	0	1.94078
	0.597624	2.29368
	0	0.859088
	0	0.642285
	0	0
	0	2.17992
	1.03212	1.38622
	0.911251	1.48104
	0.883289	0.68927
	0	0.520891
	1.29628	0
	1.17689	1.50131
	0	1.62832
	0.674012	1.83979
	0.744622	0.886799
	0	0
	0.893654	0.47636
	0	1.47451
	0.810722	1.21099
	0	2.16176
	0.687397	2.1706
	0	1.95004
	0	1.24938
	0	0.813438
	0	2.23994
	0	2.14095
	0	1.00974
	1.04713	0
	0	0
	0	0
	0	1.75932
	0.731514	1.86655
	0.984385	1.61254
	0	2.18523
	0	1.58648
	0	0.969107
	1.15705	1.29436
	0	2.05175
	0	1.06848
	0	1.16307
	0.745464	1.48937
	0.709384	0
	0.636743	1.30919
	0	1.24399
	0	2.0362
	1.07664	1.641
	0	2.24517
	0	0.583167
	1.43063	2.53352
	0	1.21721
	0.750416	1.37596
	0	0
	0.350452	0.954528
	0	1.53137
	0	2.07901
	0	1.24956
	1.14465	0
	0	1.05732
	0	1.3342
	0.642243	1.89013
	0.540519	1.15022
	0.67012	0.805141
	0.683926	0.874153
	0	1.729
	0	1.75142
	1.21487	0.583832
	1.69134	1.94002
	0	1.33674
	0	0.643912
	0	1.61522
	0	1.69593
	0	2.36128
	0.820065	1.92432
	0	1.6597
	0	0.858918
	0.665906	0.988604
	0	1.50679
	0	1.52825
	1.69518	1.63978
	0.484118	2.16151
	0	0.760074
	0.674862	2.16371
	0	1.38596
	0	0
	0	1.53956
	0	1.53679
	0.648451	1.57231
	0	1.7508
	0	0
	0	0.640667
	0.751568	1.17222
	0	0
	0	1.15601
	1.25241	0.66905
	0.715124	0.974827
	0	1.09351
	0	1.48044
	1.44765	0.826662
	0	0
	0	0
	1.21274	0
	0	1.94178
	1.46238	0
	0	0
	0.822992	0.740552
	0	0.970989
	0.942702	1.12188
	1.53479	0
	1.05463	1.41329
	0	0
	0.526559	0
	0.639734	1.11425
	0	0.961625
	0	2.20772
	0	1.15566
	0	0
	0.902578	1.90588
	0.885291	0.932912
	0.587218	1.34264
	0	1.39819
	1.98777	0
	0	0
	0.454409	2.04516
	1.41382	2.79779
	0	1.49282
	0	1.07416
	0	1.92412
	0	1.55905
	0.926921	1.63163
	0	1.61639
	1.00314	0
	0	0
	0	0.653986
	0	1.37506
	0	0.850741
	0.620454	1.7174
	0	0.934552
	0.919331	0.970123
	0	1.71628
	0.685437	1.16231
	0	1.03815
	0.696666	2.1604
	0	0.725057
	0	0.888566
	0.852513	1.5321
	0	0
	0	1.73288
	0.809613	1.89765
	0.666412	1.42625
	0	1.62015
	1.34277	0
	0	1.41991
	0.760377	2.09865
	0	0
	0.624414	2.02293
	0	1.22581
	0.900796	1.72066
	0.948769	0
	1.23966	1.79888
	0	1.51117
	0	0
	1.04093	1.71149
	0	0
	0	0.832528
	1.7341	1.18169
	0.586935	2.0146
	0	0.722159
	0	1.6235
	0	1.83083
	0	0.907179
	0	1.28691
	0	0
	0	0
	0	0
	0	0
	0	0
	0	1.25659
	0	0.886464
	1.02743	1.94548
	0.576221	1.4898
	0.912319	1.50208
	0	1.8631
	0.846613	0
	0	0
	1.09384	0
	0	0
	0	1.91699
	0.446202	0.835845
	0	0
	0	0.525709
	0	0.515917
	2.08049	0
	0.603609	0.677904
	1.42728	0
	0	1.56399
	0.941031	0.516407
	0	0.440606
	0	0
	0	0
	0	1.53891
	0	2.50559
	0.9563	0.915048
	0	1.39713
	0	0
	0	0.667012
	0	2.5587
	0	1.32934
	0.846841	1.72091
	0.790777	2.00601
	1.78781	1.20348
	0.428579	2.93825
	0	1.53755
	0.797153	1.68684
	0	1.46118
	1.33574	1.17084
	0	2.55857
	0	1.74305
	1.26188	1.10397
	1.73133	1.4127
	1.55462	0
	0	1.29266
	0	2.32363
	0	1.42565
	0.723304	0.803503
	0.645202	0
	1.30722	1.74845
	0	1.15833
	0.740437	1.92378
	1.42509	1.63024
	0	1.10317
	0	1.44615
	0	0
	0	1.43826
	0	1.86919
	0	2.10818
	1.56706	0
	0	0.756455
	0	1.19229
	0.389957	1.90424
	1.32635	0
	1.07011	1.36515
	0.546758	0
	0	1.31094
	0	2.26495
	0	0
	1.9002	1.90977
	0	1.42649
	0	1.01405
	0	0
	0	1.60323
	1.23144	0.556494
	0	1.46403
	0	2.54904
	1.16148	1.73506
	1.38018	1.35157
	0.836104	2.54777
	0	2.16448
	0	0
	0	1.47746
	0	0
	1.49412	2.4251
	0	2.378
	0	0.731207
	1.36419	1.9747
	0.518323	1.31058
	1.64458	0.615839
	0	1.35792
	1.46199	1.58942
	0	0
	0.523429	1.86788
	0	1.10735
	0	2.44175
	0.655496	0.987439
	0	0
	1.24206	0
	0	1.67176
	0	0
	0.997483	0
	0	0
	0	0
	0	1.29014
	0	0
	0	1.45014
	1.81279	2.17785
	0	0.770213
	0.55694	1.92056
	0.740208	2.38825
	0	0.806649
	0.931512	2.32326
	0	0.982917
	0	0
	0	0
	0	0
	0.760862	1.26944
	0	1.39339
	0.561012	1.05885
	0	0.964362
	0	0.667104
	0	1.77133
	0.582224	0
	0	1.58114
	0	2.65256
	0	1.20611
	0	1.38851
	1.0799	0
	0	0
	0.796183	0
	0	1.79093
	0	0.543348
	0	0
	0	2.2331
	0	1.03212
	0.817161	0.997699
	0	1.82699
	0.690111	2.15701
	1.02171	2.37291
	0	0
	0.808853	0
	1.30396	0
	0.861962	0.719339
	0	2.27359
	1.26522	0
	1.07492	0.846005
	0	1.47777
	0	2.3617
	1.34236	0
	0	1.61181
	0.512431	2.3342
	0.861252	1.74617
	0.699609	1.43419
	0.81274	0.6567
	0	1.66036
	0	1.93093
	0	1.6465
	0	0
	0	2.07621
	0	1.61773
	0	0
	0	1.88039
	1.06423	0
	0.960213	1.70994
	0.661701	0.44744
	0	0.521558
	0	0.941269
	0	2.34604
	0.772276	0
	0	0.945821
	0	0.989558
	1.14853	0
	0	1.79837
	0.899929	2.11092
	0	1.48763
	0	1.53273
	0.84959	0
	0	0
	0.587112	1.12535
	0	0
	1.85124	0
	0	0.414498
	1.28284	1.85221
	0	1.70852
	0.945869	1.3271
	0.734802	1.23988
	0	1.51482
	0	1.67722
	0	0
	0	1.0315
	0	0.508648
	1.70379	1.27285
	0	0.629368
	0	0
	0	1.89278
	0.933614	1.75363
	0	1.40728
	0	2.81258
	1.11247	0.903407
	0	0.75317
	1.59246	1.44839
	1.39782	0
	0	0
	1.40767	0
	0.606742	0.648886
	0	1.80437
	0.537513	0
	0.667012	1.43302
	1.24096	1.36108
	0.787368	0.926276
	0	0
	0	1.33592
	0	0.891229
	0	0
	0	1.42359
	1.01074	1.26999
	0.982813	1.23467
	0	0
	0	2.28942
	0	0.80906
	0	1.90891
	0	0.794284
	0	0.556717
	1.34347	1.41588
	0.623851	1.26007
	0	0
	0	0
	0	2.86333
	0	0
	0	2.46834
	1.17585	2.35839
	0.821347	1.64021
	0	1.77927
	0.812391	0.599544
	1.15237	1.92315
	0	0.56495
	0	0
	0	0
	0	1.70881
	0	1.99068
	0.53137	1.38648
	0.582119	0.797053
	0.71075	0.502693
	0	0
	0	0
	1.5057	0
	0	1.24549
	0	2.25776
	0	1.9461
	0.7892	1.58992
	0.79595	1.307
	0.747039	1.64961
	0.755676	1.29916
	0	2.88244
	1.63222	0.947752
	1.35191	1.09968
	0.671007	0
	0	0
	0.893057	1.45768
	0	1.12608
	1.25743	1.32203
	1.10353	1.29831
	0	1.33416
	0	1.42087
	0	0
	0	2.15373
	0.956152	1.67029
	0.63378	0
	0	1.59582
	0	1.05248
	1.24276	0.99824
	0.658988	1.1392
	1.09961	1.96325
	0.718907	0
	1.86549	0
	0	0
	0	1.20655
	0	0
	0	1.43283
	0	1.42974
	0	0.834847
	0	1.18358
	1.75918	2.37648
	0	0
	0	1.00803
	0	0.891102
	0.816244	0
	1.3319	0.923475
	0	0
	0	1.58958
	0	1.28068
	0	1.81548
	0	2.10993
	0	2.45722
	0	1.77379
	1.13115	1.34038
	2.77564	0
	1.07049	1.33716
	1.14465	0.850511
	0	0
	0	0
	0.690756	0
	0	2.07096
	0	1.41659
	0	2.00239
	0	0
	0.716917	1.09875
	0	1.4177
	0	1.9195
	1.22338	1.37708
	0	1.12104
	1.38783	0
	0	0
	0	1.81772
	0.872122	0.433427
	0.534394	2.40612
	0	2.95138
	0	1.93022
	0.950129	1.98478
	0.660387	0
	1.24408	1.98967
	0	1.74261
	0.606553	1.58427
	0	1.36965
	0.902971	1.83494
	1.21042	1.05873
	0.717185	0.857405
	1.19889	0.881628
	1.58784	0
	0	2.2633
	0.781733	2.04027
	0	1.58171
	0	1.14372
	0	0.365361
	0	1.44006
	1.13073	0
	0	0
	0	0.501304
	1.41235	0.711594
	0	1.13625
	0	1.76291
	1.21665	1.80072
	1.68077	1.2447
	0	1.87609
	0	2.34081
	0	0.774475
	0	1.16121
	0	2.25565
	1.07365	0
	0	2.03862
	0.975033	1.65907
	0	1.54638
	0	0
	0	1.87843
	0	2.18633
	0	1.3421
	0.596669	0.714884
	0.384851	0
	0	0
	0	1.40985
	1.61161	2.53306
	0	0
	0.902317	2.62893
	0	1.27542
	0	1.00346
	1.67514	0
	1.59525	0
	0	0.767853
	1.12195	2.1193
	0	2.02757
	0.735537	0.750977
	0	1.78389
	0	0.596376
	0	0.636575
	0	0
	1.35467	1.98262
	0	1.1412
	0	0
	1.34676	0.600545
	1.062	1.45356
	1.42757	0
	0.720909	2.69153
	0	1.84723
	0	0
	0	0
	0	1.82583
	0	2.37304
	0	0
	0	1.07517
	0	0
	0	1.72219
	0.787629	1.2274
	1.37677	1.71277
	0	1.11281
	0	2.25556
	0	1.46968
	0	0.530735
	0	0.88051
	0	1.41439
	0	0.595608
	0	2.68013
	1.05867	0
	1.75971	0
	0	1.03463
	0.958376	0.873014
	0	1.38592
	0	0
	0	1.88144
	0	0.691054
	0	1.4734
	0	1.32486
	0	0
	0	1.1464
	0	0.658763
	0	1.57918
	1.4544	0
	1.27307	1.87783
	0	0
	0	1.18681
	0.892461	2.05544
	1.2987	1.05317
	1.16337	0
	1.04791	0
	0.801194	1.41997
	1.496	2.68671
	0.45968	0
	0	1.55834
	0.901577	0
	0	1.49316
	0	0.730119
	1.09556	2.0392
	0	0
	1.32761	2.20315
	0	2.30548
	0	1.07049
	0	0
	0.676284	0
	0	0
	0	1.21465
	0	1.95193
	0	0
	0	0
	0	0
	0	0.545749
	0	2.81551
	1.15765	1.35024
	0	0
	0	0
	0.580139	1.22328
	1.02508	2.0989
	0	2.26349
	0	1.38435
	1.11309	0.645461
	1.17531	2.09498
	0.666597	1.94196
	1.07247	1.01521
	0	1.29148
	0.846917	0.49959
	0.467356	0
	1.84336	0
	1.2154	0.586687
	0	0
	0	0.654119
	0	1.77738
	1.10871	1.39361
	0	0
	0	1.41235
	1.01961	0
	0	0.639523
	0	1.40946
	0	0
	0	1.33728
	0	1.73464
	1.52066	0
	1.52374	1.09928
	1.09453	1.25833
	0.405149	2.30653
	0.428355	2.24559
	0.614979	0
	0.668678	0.620891
	0	1.33234
	0	3.07791
	0.378714	1.18903
	0	0
	0	1.51749
	0	1.20409
	0	0.946882
	0.605115	2.27525
	0.868293	1.66304
	0	1.42649
	0	1.28677
	0	0.48611
	0	1.38081
	0	1.46829
	0	1.70152
	0	0.661066
	0	0.557386
	0.630434	1.26195
	0	1.75411
	0	1.83957
	0.977922	1.56113
	1.01729	2.34421
	0.586226	0
	0	2.02693
	0	1.8008
	0	0
	0	2.05114
	0	1.52853
	1.34522	0
	0	0.965468
	0	0
	0.551115	0
	0	2.28999
	0	0
	0	1.96014
	0	1.61161
	0.925172	0.703093
	0	0
	0	1.95199
	0	1.67334
	0	2.12091
	0	1.42613
	0.98707	1.10071
	0	2.18227
	0.813194	2.21728
	0	0
	0	0
	0	0
	0	0
	0	1.32483
	0	0
	0	1.73402
	1.22587	2.6518
	0	0
	0.63712	1.6313
	1.72078	1.4021
	0	1.0686
	1.22389	1.43013
	0	0
	0.83692	2.16108
	0	1.27909
	0.480819	2.12391
	0	1.62536
	0	1.03084
	0.582468	0
	1.25196	0
	0	1.78377
	1.28165	1.46813
	0.559305	1.95479
	0.592122	1.83566
	0	1.39842
	0	0.95917
	0	0
	0	1.47783
	0	1.43314
	0	0
	0	1.3875
	0	1.42878
	0.985331	0.760074
	0	1.26036
	0	0.625908
	0	0
	0	0
	0	1.76705
	0	0.627572
	0.704384	0.695505
	1.50712	0
	0.79424	0
	0	0
	0	1.62782
	0	0.686955
	0	1.75998
	1.41801	0.503624
	0	1.26331
	1.01757	1.2577
	0	1.00676
	0	1.1572
	1.8605	1.32456
	0.698083	1.892
	0	1.15915
	0	2.39027
	0	1.08286
	0	2.2058
	0	1.13812
	1.75815	0
	1.04657	1.88474
	0.70227	1.22129
	0.657013	0.908237
	0	1.69104
	0.545444	0
	0.52861	1.29806
	1.02029	0.950323
	0	2.24738
	0	0
	0.935963	1.09688
	0.943404	0.96784
	0	2.26753
	1.41518	2.42428
	0.978543	0
	0	0
	1.16625	1.20614
	0.864817	1.44392
	0.628346	1.97945
	0.809613	2.06282
	0	0
	0	1.74909
	0	0
	0.405548	1.51333
	0	0.938513
	0	0
	2.39987	1.47824
	0	0
	0.732158	1.14699
	0	0
	0.655763	0
	0	1.41528
	0	2.27304
	1.01866	1.39116
	0	0
	0	2.1436
	0	0
	1.22314	2.07628
	1.91906	0.914891
	0	0
	1.18736	1.18086
	0	0
	0.553964	0
	0.843054	0.652747
	0	0
	0	0.585485
	0	0
	0	1.33757
	0.759468	1.90327
	0	1.22703
	0	0
	0	0.9045
	0.929094	0
	0	0.81971
	0.939319	2.87207
	1.54816	1.85373
	0	1.51782
	0	0
	0	0.988021
	0	2.03992
	0	2.15218
	0	1.58548
	0	1.69787
	1.55083	1.3462
	0.447094	1.64048
	1.08854	2.35259
	1.59311	1.63178
	0.453424	0
	0	0
	1.11501	2.12534
	0.783343	0
	0	1.39278
	0	0.809544
	0	0.718314
	0	0
	0	1.3009
	1.52811	1.6899
	0.571987	2.21937
	0.852899	1.7533
	0	0
	0	1.87593
	1.4438	0.624052
	0	1.73952
	0	0.915721
	0	0
	0.610909	1.1732
	0	2.14944
	0	0
	0	1.51261
	1.91132	0
	0	1.8691
	0	1.62596
	1.42787	2.20335
	0	1.45497
	0.56234	0.859834
	0	0
	0	0
	0	1.09946
	0	1.89003
	1.63637	1.23675
	0	1.80798
	0.62516	0
	0	0
	0	1.09768
	0	1.1674
	1.24599	0.746192
	0.443946	1.67281
	0	0
[truncated: 5,959 more rows]

## Sheet: C4b
Day 3	Day 7	Day 14
0	0	0.986437
0	1.07977	0
0	0	1.20503
0	0.976888	1.46562
0	1.36515	0
0	0	0
0	0	0
0	0	0.659123
0	0	0.889663
0	1.21365	0
0.792394	1.52104	1.27165
0	0.757477	1.93705
0	0	0.601625
0	0.586757	1.15694
0	0	1.8709
0	0	0.549252
0	0	0.970836
0	2.93715	0
0	0.889072	0.499336
0	0.612337	0
0	0.905201	1.01493
0.422694	1.592	1.0521
0.455356	0	1.41754
0	3.01905	0
0.350167	0	1.48355
0	0	0
0	2.02905	0
0	2.36974	0
0.281941	0.768287	1.33485
0	0.984385	0.826662
0	1.85252	1.38291
0	1.22448	2.73276
0	0.668771	0.55227
0	0.494222	1.02165
0	0	2.11588
0	0	1.65825
0	1.55834	0
0	1.47247	0.534277
0	2.21071	0
0	0	0
1.13687	1.63796	0
0	1.4969	0.941555
0.892149	0.73548	0.797936
0.980647	0	1.02199
0	0	0
0	0	0.761866
0.670867	0.581458	0
1.27309	0	1.02051
0	1.52952	0.964965
0	0.66998	1.82473
0	0	0
0.782312	0	2.28686
0	1.41968	0.688875
0	1.28171	1.38077
0.334258	2.41561	0
0	0	2.40803
0	1.69342	1.53665
0	2.97009	0
0.335265	0	0.850165
0.746338	0	1.77163
0.655986	0.960014	0.888819
1.43693	0.635278	0
0	1.12167	2.83126
0	0	1.32775
0	0.892461	0
0	1.88003	0
0	2.20258	0
0	2.08186	0.598029
0	1.69653	0.676665
0	0	1.12271
0	0.788446	0
0	0	0
0	0	0.66161
0	0.669375	0
0	0.939683	2.42375
0	1.83439	0
0	1.19494	1.58761
0	1.42317	0.584148
0	1.28327	0
0	0.518653	0
0	1.18413	1.50269
0	0	0
0	0	0
0	0	0.952665
0.715044	0	1.7562
0	0	2.38834
0.428691	0.802618	1.62379
1.40237	0	1.05165
0	0	0
0	0	1.17608
0.825597	0.610563	0
0.445212	0	1.21091
1.21853	0.867131	0
0	1.21028	1.92821
0.534804	0.98182	0
0	1.05499	2.40595
0	0	0
0.406033	0.9847	0
0	1.92587	0
0	1.36885	0
0	0	0
0	1.77692	0.808576
0	0	2.1847
0	2.57846	1.54306
0	1.60529	0.87269
0	1.78595	0
0	2.42042	0
0.335095	1.42884	1.83642
0	2.09688	2.15133
0	0	0
0	1.31874	2.34322
0	1.10501	1.1111
2.0873	0	0
0	1.41157	0
0	1.82727	1.84381
0	3.31291	0
0	0.762445	0
0	0	0
0.648974	1.07965	0.981663
0	0	0
0	1.21	0.58471
0.583359	1.06873	0
0	1.82132	0.947027
0	1.0348	1.05799
0	0.608265	1.15067
0	0	2.59865
0	2.53798	0
0	2.87417	0
0	1.0366	0.857171
0	0.529987	1.62163
0	0	0
0	1.71223	2.0989
0	1.74095	1.45101
0	0	1.03613
0	0	0.556876
0	0	0
0	1.94608	2.1289
0	1.18118	1.72354
0	0.522953	0.780599
1.65592	0	2.29205
0	0	1.75166
0	2.05707	1.45933
0	0	0
0	2.22598	1.34048
0	0	0
0	1.41707	0
0	0	0
0	0	0
0	0	0
0	0.85952	1.39266
0	2.17797	0
0.670773	0.728202	0
0	1.19373	0
0	1.43545	2.02753
0	0	1.47103
0	0	2.10203
0	0	0
0	1.67911	1.00026
0	0	1.3529
0	1.5758	0
0	1.90463	0
0.317991	1.33033	0
0	0	0.524637
0	1.34389	0
0.43276	0	1.53246
0	0	1.59914
0	1.44541	1.18154
0	0	0.898459
0.73185	0	0
0	0	0
0	0	0.734464
0	0.884623	0
0	1.9424	0
0	0.600248	0
0	1.75215	0
0	1.25318	0
0	0	1.82357
0	0	0
0	0	0.753646
0	2.62571	0
0	0	0
0	0	0
0.372645	1.04426	0
0	2.30674	0
0	0	0
0	0	0
0	2.02458	1.76078
0	0	0
0	1.84493	0
0	0.919966	0
0	0	0
0	0.818362	1.20067
0	0	0
0	1.68265	2.57775
	0	1.93712
	0.843884	0.566824
	1.45195	0
	0.745493	0.582677
	0	0
	0	1.70196
	0	1.79337
	1.9319	0
	1.87984	0.897554
	0	1.16976
	0	0
	0	3.02636
	1.76118	1.16206
	1.67634	0
	1.88788	0
	0	1.48161
	1.59749	0
	1.48613	0
	1.60936	0
	2.08327	0.968296
	0	0.725937
	1.64695	0.60968
	1.93824	0
	0	0
	0	0
	0	1.67766
	1.75056	0
	2.56853	0
	1.85033	0.937126
	0	0.78639
	0.794949	1.73686
	1.76237	0
	0	0
	1.08619	2.90034
	0	2.40394
	0	0
	0	0
	1.06986	1.23333
	0	0
	0	0
	0	0
	0	2.07689
	0	1.56879
	1.1184	1.74426
	2.33429	1.82154
	1.6258	0
	1.72985	0
	0.6017	1.04602
	2.20501	0.651162
	1.04605	1.68314
	1.90716	0.427834
	0	0
	0	0.671241
	0	0.45968
	0.655897	0
	0.879561	1.23822
	1.01667	1.25887
	0	0
	0	0
	0	0
	2.09902	0
	1.9567	0.687446
	2.21194	0
	1.37474	0
	1.88904	0
	0	0.569377
	0	0
	0	0
	2.26869	0
	0	0
	1.26595	0
	0	0
	0	0
	1.3975	0
	0	0
	2.28445	0
	0	0
	0	0
	0	0
	1.03903	1.24069
	0	1.49457
	1.5998	1.53087
	0	0.539533
	0	0
	0	2.17171
	0	0
	0	1.35425
	1.35681	0
	0	0
	2.32194	1.54457
	1.60354	0
	0	0
	1.25701	0
	0	1.70945
	0	1.13517
	0	0.76275
	0.661656	0.92033
	0	0.391783
	0	1.17883
	0	1.28814
	1.86264	1.64932
	0.669934	0
	0.64071	0
	2.74292	1.2617
	0.537217	1.88947
	0	1.01611
	0	0
	1.99583	0.832785
	0	1.6797
	1.53622	1.21469
	0	0
	1.94728	0
	0	0.89089
	0	0
	1.54096	0
	0.584464	1.68908
	1.80557	1.23243
	0	0.624737
	0.752042	0.636994
	0	0
	2.39472	0.809751
	1.60212	0
	0	0
	0	0
	1.45345	1.5548
	2.16357	0.698744
	0	0
	0.91054	1.98386
	1.92966	0
	1.32968	0.891229
	0	0
	0.643569	0.825796
	0	0
	0.67491	2.21157
	0.694324	1.53529
	2.06124	0
	1.2775	1.43563
	1.62616	0.745581
	0	1.73416
	1.4994	0
	1.19317	0
	0.743897	1.1115
	0	0.474793
	1.03119	0.756575
	1.12777	1.64484
	0	0
	0	0.972009
	1.53966	1.09728
	0	1.0746
	0	0
	3.55299	1.49546
	0	0
	0.935963	1.93333
	0	0
	0.99889	0
	0.653631	1.62204
	0	0
	1.75591	0.850856
	2.29691	0.52192
	3.19667	0
	1.23501	0.947124
	0.611603	1.24743
	1.98324	0
	0	0
	0	0
	1.70275	0
	0	2.54357
	2.23676	0.745319
	1.34041	0
	3.09948	0
	1.73263	0.553681
	0.565869	0
	1.10858	2.90573
	0	0.464505
	0	1.60376
	2.136	0.986173
	0	0.699966
	0	1.15755
	1.78985	1.34013
	0	0
	0	0
	0.526559	0
	0	1.1793
	0.364647	1.76743
	1.65512	0
	1.83413	0.599174
	0.578552	1.85775
	1.17867	0
	0	0
	0.818752	0
	1.18503	1.40784
	0.53416	1.29139
	0.792295	0
	1.85237	0
	0	1.38644
	2.39381	0
	0	0
	1.04611	2.40261
	2.00834	0
	0	0
	0	0.945821
	0.586616	0
	0.403723	0
	1.2933	0
	1.92137	0
	0	0.719771
	0	0
	1.00292	0.625746
	0	1.45465
	2.3747	2.37312
	2.21283	1.61813
	1.19107	0
	1.27759	0
	0	0.54685
	1.27641	0
	1.68781	0
	0	0
	1.82975	0
	0	1.02336
	1.94054	1.41718
	0	2.06963
	0	0
	0	0
	0	0
	0	0
	1.05842	0
	0.910717	0
	1.3541	0.646887
	0	2.32413
	1.99913	1.20622
	0	0
	0	0
	0	0
	1.97638	0.913659
	0	0
	0	2.9268
	0	2.69662
	0	0.3509
	1.94553	2.01601
	1.11701	0
	1.16732	0
	0	0
	0	0.821668
	1.51718	0
	1.8967	0.804799
	1.49172	0.7292
	0	2.12846
	0	1.14886
	0.609488	0
	1.47727	1.47903
	0	0
	1.89122	0.701142
	2.05632	0
	1.52425	0
	0	0
	0	0
	0	1.01252
	1.26522	0
	0	1.04617
	0	1.96115
	0.447745	0
	1.80674	0
	1.79009	0.625181
	0.431906	0.637877
	1.74783	0
	0.842188	0
	2.08987	0
	1.49479	0.494971
	0.678095	0
	2.34943	1.58798
	0.493451	0.719015
	1.04773	0.742365
	0	0
	0	0
	0.75462	1.21528
	1.93739	1.17567
	1.58237	0.402931
	2.62504	0
	0	1.60254
	0.531718	0
	0	0
	0	2.06975
	1.95453	0.913689
	1.82032	2.0762
	0	0
	1.64905	0
	2.59799	1.74357
	0.866411	0
	0	0
	1.03003	0
	0	1.56419
	0	0.812113
	0	1.11144
	0	0
	0.923979	0.913838
	1.39658	1.62813
	1.62711	0
	0	0.629491
	0	1.75284
	0	0
	0	1.55386
	1.51671	0
	0	0
	0	0
	2.21085	1.13388
	0.460779	0
	0	1.35701
	1.01119	1.72721
	1.1734	0
	0	0
	0	0
	0	0
	0.812252	0.922835
	1.95349	0.921877
	1.04641	0
	2.33574	2.01508
	1.91758	0
	1.60138	0
	1.63821	0.831794
	3.6304	1.9055
	0	0
	1.35642	0
	2.38202	0.860752
	0.404899	0
	0.978647	0.959219
	0	1.74334
	2.57923	0
	1.23542	2.07567
	1.39956	1.48905
	2.21779	2.01447
	0	0
	0	0
	1.93565	0.546942
	0	0
	1.44318	0
	1.35845	1.08145
	2.27116	0
	1.39369	0
	0	0.936717
	0	0
	0	0.66093
	0.728368	0
	1.99092	0.880386
	2.32111	0
	0	0
	0.605757	1.90912
	1.50065	0
	0	2.1391
	1.3674	0
	0	1.58679
	1.15735	0
	0	0.588036
	0	1.43101
	0	0
	0	0
	1.47299	0
	0	1.57035
	0	0
	0.852628	1.13913
	0.531573	1.55617
	3.26776	0.780834
	0	1.05177
	0	0.684316
	0	1.11634
	1.53995	0
	0	1.83753
	0	0
	0	0
	0	1.2227
	0	0.638973
	0	1.48859
	0	1.17732
	2.16867	0
	0.785805	0.8607
	0	1.06221
	0	0.808645
	1.42854	1.20807
	0	1.47607
	1.17171	2.32739
	1.4363	0
	0.572694	0
	1.17232	1.59331
	0	1.72232
	0	1.27834
	1.60663	1.60317
	0	0
	1.4568	1.73052
	0	0
	0.523009	0
	0.852783	1.50953
	1.10595	3.12834
	0.72418	0.526673
	1.725	1.5714
	1.86925	0.939272
	0	1.37159
	0	0
	0	1.09133
	1.88349	1.30985
	0.704849	1.7357
	0	0
	1.61192	0
	0	0.880138
	1.80706	1.25581
	1.93615	0.426685
	2.7101	0
	0.898114	1.24163
	0.713926	2.39891
	1.86478	0
	1.04193	0
	1.47962	1.41612
	1.68255	0
	2.57023	0
	1.78162	0
	1.3418	1.12236
	1.38345	1.94275
	0	0
	0	0
	0	1.35724
	2.44255	1.3736
	0	0.958178
	1.49479	0
	0.944235	1.48945
	0.598989	0
	2.26246	0
	0.547864	0
	1.52365	0
	0	0
	0	0.909785
	0	0
	0	1.68166
	0	0
	0	0.971397
	1.15422	0
	0	0.716702
	0	0
	0	0.527925
	0	0
	0	0
	0	1.05969
	0	0
	0	0.830247
	0	0.961858
	0	1.61781
	0	0.63101
	2.01987	1.44516
	0	1.06974
	0	0.589391
	0	1.04635
	0	0
	1.94548	0
	0	1.63537
	0.644212	0
	1.88003	1.65718
	0.766	0
	0	1.05495
	0	0
	0.624979	0.687938
	0.813578	0
	0	0
	0	0.643611
	0	0
	0	0
	0	1.55738
	1.61436	0.483354
	0	0
	0.886296	1.0905
	0	2.06205
	1.06076	0
	0	0
	2.04337	0
	0	0.477101
	1.79879	1.69587
	1.75712	0
	1.194	0.933521
	0	0
	1.13296	0
	0.687643	0
	0	0.919241
	2.45487	2.21903
	0	0
	1.68747	0
	0	0.651645
	1.43765	0
	1.3739	0.460866
	1.93434	0.899842
	0	0
	0	2.07178
	0	1.1752
	1.11895	1.16908
	0	1.78224
	0	0.49283
	1.5729	0
	0.53769	0
	0	0
	0	0
	0	0.57011
	0	0
	0	0
	0	0
	0.842451	0
	0	1.18641
	0	1.3983
	0.713342	0.53192
	0	0.632206
	1.94065	0
	1.28867	0.765262
	0.50691	0
	0	0
	0.585062	0.45544
	1.77179	0
	0	0
	0.763361	0
	1.65148	0.565573
	2.21433	0.981611
	0	0.409795
	1.88449	0.873502
	0.744244	0
	1.4226	0.895064
	1.92231	1.51068
	2.33271	2.14961
	1.67463	0
	0	1.10573
	1.49154	1.07551
	1.79562	0
	0	0.582293
	0	0
	0.582712	0
	0	0
	2.09562	0.895921
	0	0
	1.98019	2.0824
	3.37323	0.836697
	1.18447	0
	1.27657	0
	2.19085	0
	0	1.54559
	0	1.97101
	1.7732	0
	1.50991	0
	1.68541	0.786651
	0	0
	0.766864	0.469974
	0.975239	1.0581
	0	0.887009
	1.9478	0
	1.09741	0
	0	0
	0	0
	2.26856	2.27428
	0	0
	0	0
	2.34592	0.907002
	0	0
	0.538194	2.18891
	0.928955	0
	1.85441	1.46072
	0	0.943467
	0	0.909859
	0	0
	0.614161	0
	0	1.13338
	0.885124	1.8755
	0.738777	0
	0	0.97596
	0	1.1148
	0.587041	0
	1.61345	1.16992
	2.18348	1.99913
	1.45952	0.883331
	0	0
	1.41039	0
	0.862674	0.969006
	0	2.4784
	0.549779	0
	1.0956	0.412193
	0.997016	1.62695
	0	0
	0	1.04649
	0	1.51206
	0.584113	0.716381
	1.7141	0
	1.44187	2.62671
	1.46174	0
	0	2.38981
	0	2.2622
	2.40575	1.56939
	0	0
	0	1.20775
	1.44401	0
	0	0.657013
	0	0.630825
	1.16717	0
	0	0
	0	0
	2.6222	1.08273
	1.67232	1.985
	1.84347	1.28922
	0	0.730425
	1.65383	0.390404
	2.15114	0.793487
	0	0
	1.80841	1.09533
	0	1.73129
	1.7795	0
	1.03909	1.62591
	2.49565	2.30349
	0	0
	0	2.9807
	0	0
	0	0
	0	0.534775
	0	2.07308
	2.11627	0
	0	0
	0	0.730592
	0	0
	0.644298	0
	0	2.73194
	0	0.909741
	1.51771	1.45421
	0	0
	0	0
	0.997754	2.33153
	0	0.683732
	0	2.09075
	2.80349	0
	0	1.03492
	1.10055	0
	2.11339	0
	2.34507	1.7206
	1.20474	1.99368
	0	0
	0	0
	0	0
	0	0
	0	1.11814
	0.500996	1.88494
	0	0
	1.47564	0
	0	1.95855
	1.07445	0.48858
	0.702836	1.17966
	0	1.28967
	0	0
	0	0.441496
	1.86939	1.09575
	0	0.798832
	1.64881	0
	0.793786	1.23997
	0.619343	1.37749
	1.68986	0.644341
	1.0817	0.611757
	0	1.01353
	0	0
	0	0
	1.93794	0
	1.62834	0
	0	1.48534
	1.23217	0
	0	0
	0	1.29481
	0	0
	1.0895	0.599507
	0	0
	2.49681	1.86195
	1.97421	0.631051
	0.985857	0
	0	0
	0	0
	1.66791	1.77393
	0.608074	0
	0	0
	0	1.68227
	0	0
	0	0.781926
	0	0
	0	0
	0.6704	1.44483
	0.798495	0
	0	0
	1.61072	0
	0.917117	1.3947
	0	0.417465
	0.567816	0.469614
	1.64756	0
	0	0
	0.647885	0
	0	2.02957
	0	0
	0.816491	0.325519
	1.47226	0
	0	1.4759
	1.95362	0.503598
	0.909475	0.859441
	0	0
	0	0
	1.26176	1.13417
	0	0
	0	0.508887
	0	1.11902
	0.99889	0
	1.53156	0.978388
	0.696363	0
	1.87189	1.41778
	0	0
	1.75654	0
	0	0
	0.801194	2.18243
	0	0
	1.9763	1.50371
	1.28027	1.04033
	0	0.775612
	0	0
	2.70749	0
	1.85316	0
	1.152	0.662702
	0	0.665171
	0	0
	0.57783	0.656812
	1.62164	1.21348
	1.30572	0
	0.841324	2.37018
	0	1.86132
	0	1.43826
	0	0
	1.9373	0
	0	0.96091
	0	1.61222
	0	2.65793
	0	0
	1.43622	1.17276
	0	1.21643
	0	1.36428
	0.905157	1.21673
	1.12869	0.726929
	2.67219	1.08801
	1.25339	1.44951
	1.25089	0.563544
	2.09706	0
	2.20193	0
	2.16431	0
	0	1.32371
	2.53913	0
	1.42182	1.30775
	0.587609	1.64074
	1.08072	1.3723
	0	0
	2.27943	0
	0	0
	0.581006	0
	1.60265	0
	1.60483	0
	0	0.802992
	1.6595	0.782505
	0.577727	0.452818
	1.48472	0.830587
	0.613112	0
	0	0
	0	0
	1.5356	1.50593
	0	1.00095
	1.03251	1.29234
	0	2.18698
	2.0417	1.84358
	2.93087	0
	0	2.08086
	1.61724	0
	2.23343	1.48244
	0	1.13661
	2.69636	0
	1.49131	1.19422
	1.66547	1.25205
	0	0
	0.715792	0
	0	0
	2.13413	0
	1.7013	0
	0.880552	0
	0.712387	2.19179
	1.69988	0
	1.62915	0
	0	0.841849
	0.905947	1.58463
	0	0
	0	1.00133
	1.58416	0
	1.24661	2.24458
	1.00248	0
	0.358021	0.864896
	0	0.809336
	2.12688	0
	0	1.55657
	1.51801	1.25276
	1.41127	0
	1.69641	0
	0.523822	1.36973
	2.44233	0
	0.516435	0.898977
	0.579724	0.669515
	0.704435	0
	1.6088	0
	1.82567	1.27147
	1.21967	0
	1.56212	0
	0.99824	0.769778
	0	1.50077
	1.57302	2.16091
	1.81527	1.74539
	2.09455	1.08013
	2.44873	0
	0	0.850204
	1.90702	0
	1.59695	0.966022
	0.511226	1.42174
	2.84898	0.747917
	0	0
	2.35149	0
	0.778405	1.15363
	1.8848	0.709069
	0	0
	0	0
	0	0
	2.03804	0
	0	0
	0	0
	1.04164	0.546329
	2.02938	2.38699
	0.998276	0
	0.756275	0.652482
	0.518791	0
	0	1.5715
	2.62639	1.33233
	0	2.74661
	0	1.90105
	0	0
	0	1.59194
	0	1.17515
	1.02772	0
	1.23761	0
	0.821668	0.961209
	2.13107	0
	1.21046	0
	0.641007	0
	0.681287	0
	0	1.01622
	0	0
	1.10939	0
	2.85036	1.17608
	0.608188	1.61665
	0	0
	0	1.30722
	2.25269	0
	1.14853	1.37966
	0	1.34945
	0	0
	0.695002	0
	0.686808	0
	1.75219	2.73348
	1.58272	0
	1.7615	2.29743
	1.82067	1.25134
	1.72853	0
	0.573504	1.08937
	0	0
	0.847679	0
	1.51243	1.29836
	0.699456	0.516571
	3.66693	0
	2.01404	2.53164
	1.44183	0
	0.635738	0.819142
	2.73382	0
	0	1.13625
	0	2.05849
	1.66391	0
	0	0
	0	1.14489
	0.928955	0
	0	0.717507
	0	0
	0.583447	0
	1.98749	2.10231
	0.604738	0
	1.2432	0
	0	0
	1.15551	0
	1.3935	0.529671
	0	0
	0	1.20208
	1.8543	0
	1.00819	0
	1.37285	0.557194
	1.60768	0.766
	0	0
	2.52515	1.15695
	1.84763	1.23805
	0	1.29445
	0	0.534687
	0.679387	0
	2.50921	0.566033
	0	0.738949
	0	0
	0.924529	0
	0	0
	0.857457	0
	0	0
	1.47525	0
	1.11049	0
	0	0
	0	1.89826
	0	1.3022
	0	1.50368
	0	1.18895
	1.83808	0
	0	0.933521
	0	0
	0.954774	0
	1.2912	0.592266
	0	1.76184
	0.890848	0
	0.453089	0.994683
	1.21182	0
	1.29516	0
	0	1.22389
	2.31237	0
	1.37869	0
	1.15188	1.28379
	0	1.50657
	0	0
	0	0
	0	0
	0	0
	0.71689	0.543953
	1.7424	0.611025
	1.5474	0.606515
	1.66557	1.05305
	0	0
	1.23936	0
	0	0
	0	2.38959
	1.72842	0
	0	0
	0	1.94582
	0	0
	1.65947	0
	0	0
	0	0
	0.370772	0.771274
	0	0
	0	1.01707
	0.977749	1.34929
	0	0
	0.893654	0.79769
	0	1.47451
	0.810722	0
	0	0.931092
	0	0
	0	1.61329
	0	1.24938
	0	0
	2.3456	0
	0	0
	0	0.627247
	2.63521	0.703351
	0	0
	0	2.65467
	0.62986	0
	1.14945	0.861409
	1.47071	0
	0	0
	0	1.07952
	0	0
	0	0
	0.955511	0
	0	0
	0	0
	1.69188	0
	0	0
	1.5176	0.855094
	0	0
	0	1.39325
	2.2728	0
	2.15549	0
	0	1.21643
	0.722922	1.31611
	0	0
	0.750416	0.686269
	1.62782	0
	0.985383	0
	2.00136	1.22857
	0	0.492286
	2.34703	2.59853
	0.538699	1.63266
	1.2418	0
	0	1.05244
	0	1.43783
	1.35263	2.01179
	2.03879	0.805141
	1.0863	1.33334
	1.59645	0
	0	0.46709
	1.74741	0.583832
	0	0
	1.1514	0
	2.26456	1.03241
	0	1.85192
	0	0
	0.65773	0
	0	2.65068
	0	0
	0	0
	0	0.988604
	1.32007	1.77785
	1.54031	0
	0.367944	0
	0	0
	0	0
	2.26943	0
	0.623891	0.405315
	0	0.683198
	0.5154	0.797891
	0.946737	1.03844
	1.99986	0
	1.59511	1.06598
	1.57045	0
	1.38122	1.02801
	1.47269	1.46873
	0	0
	1.08937	0.7365
	2.60223	0
	0	0.974827
	0.59506	0
	0.65791	0.857796
	0	0.826662
	0	1.68953
	0	3.00174
	0.779937	0.981403
	0	0
	0	0
	1.07977	0
	0.822992	1.16133
	0	0.970989
	2.17867	0
	1.80771	1.22835
	3.30295	0
	0	0
	0	0
	0	0
	0	1.44265
	0	0
	0	1.15566
	3.08815	0
	0.902578	1.90588
	1.1428	0.932912
	0.587218	0.664254
	0	1.39819
	2.81828	1.48985
	1.45844	0
	0.454409	1.10496
	1.86336	0
	0	0
	0.967587	0
	0.984647	0
	1.45616	1.38716
	0	1.03945
	0	0.591653
	1.49372	1.52052
	0	0
	0.869136	0
	2.30796	1.81999
	1.2711	0.850741
	1.00046	0
	1.2364	0.934552
	1.39009	0
	1.93696	0.877237
	1.77888	0
	0.949837	2.11577
	0	0
	0	1.43379
	2.01554	0.729349
	0	0.711251
	1.65409	2.31997
	0	0
	0	1.48209
	0.666412	1.42625
	0	1.76893
	0	1.01297
	0	0.715685
	0.760377	0
	1.13103	0
	1.49708	0
	0	0
	0.900796	0
	0	2.6806
	0.478474	0.697424
	1.76229	0
	0.470379	0
	2.11955	1.71149
	0	0
	1.02245	1.08136
	0	0.447868
	0	0
	0	0
	1.66443	1.11035
	1.88186	0
	0	0
	0.855301	0
	0	0
	1.38099	0
	0	0
	0	1.73724
	1.68666	0
	0	0
	0	0.886464
	1.70196	1.38592
	2.08115	0
	0	0
	0	1.0348
	0	0
	0	0
	0	2.03561
	0	1.01622
	1.74836	0
	0	1.08524
	2.13806	0
	0.738264	1.49477
	0	0.515917
	1.3872	0.517747
	0	0.677904
	0	0
	0	2.1466
	0	1.39673
	0	0.978682
	0	0
	0	0
	2.08749	0.901708
	0	0
	0	1.38474
	0	1.48705
	0	1.38558
	2.07187	2.15028
	0	0
	1.86137	0
	0	0
	1.94955	0
	0.603985	0
	0.72762	0
	0.953057	0.796484
	0	0
	0	1.60407
	1.73543	1.6955
	1.27067	0
	1.35382	0
	1.26188	0
	2.33178	0
	0	0
	0	1.01583
	0	0
	2.92712	0.947897
	0	1.7806
	0	0
	1.98656	1.60035
	0.750386	0
	0	0
	2.7561	1.63024
	0	0
	0.825579	1.152
	0	0.708702
	1.30621	0.589642
	0	0
	0	0
	0	0.975239
	0	1.18216
	1.53947	1.72085
	0.669794	0
	0.653587	0.883955
	1.90912	0
	0.898243	0
	1.78678	0.856469
	0	1.35503
	1.50303	0
	0	0
	0	0
	0.748445	0.460952
	2.33634	0
	1.43257	0
	0.474082	1.69878
	0.73582	0
	1.39263	0
	1.45675	0.938608
	0	0
	0	0
	2.09214	0
	1.37982	0
	2.39487	0
	2.22703	0
	0	0.763055
	0	0
	0	0
	0	1.73224
	0.518323	0
	0	1.65938
	1.70766	0
	1.46199	0.680684
	2.5931	2.90206
	0	0
	0	0.699711
	0	0
	1.7282	1.47447
	1.6072	0
	1.77927	1.70409
	0	2.37243
	1.85169	1.90181
	0	0
	0	0
	2.275	0
	0	1.59938
	1.67258	0
	0	1.7742
	2.62603	0.750563
	0.719717	1.2001
	0	1.20295
	0	0
	0	0
	0	0.652791
	2.16125	2.54205
	0	1.71372
	0	0
	0	1.92525
	0	1.57656
	0	1.39339
	2.56795	0.663477
	0	0.964362
	0	0
	2.06975	0.797354
	1.99063	1.89074
	0.842376	1.27359
	0	1.00081
	0	0
	0	1.38851
	0	1.15052
	0.841812	1.52712
	0.796183	2.78344
	2.50324	1.79093
	2.9331	0
	0	3.26867
	0	0
	0.734294	0
	0	0
	0	0
	0.690111	0
	1.8459	1.58748
	0	0.943037
	0	0
	2.20293	0
	2.05911	1.83504
	0	1.76494
	0	1.29846
	0	0
	0	0
	0	0
	0	1.85532
	2.54614	0.589105
	0.512431	0.613772
	0	1.42433
	1.39597	0
	2.69428	1.33111
	0.776086	1.66036
	2.30316	0
	0	0
	0	0
	0	1.09615
	0	0.698337
	0	1.85699
	0	1.54842
	0	0
	1.76418	1.35631
	1.55864	0.990621
	2.17396	0
	0	0.941269
	1.07219	0
	1.92036	1.49978
	0	0
	0.813438	0
	0	0
	0	0.697121
	0	0
	2.14228	0
	0	0.545901
	2.56865	0
	2.40373	0
	0.587112	1.64144
	1.0895	0
	0	0
	0.73872	1.81419
	1.82677	2.16067
	1.82023	0.561594
	0	0
	0	0.969564
	0	0.883539
	0	1.15541
	1.41541	1.91711
	1.58642	1.0315
	0	1.46215
	0	1.91469
	1.37544	0
	2.06839	0
	2.67971	0
	1.4079	0
	1.81405	0
	0.484572	0.537365
	2.50391	0.903407
	1.35247	2.0467
	1.59246	0
	0.796852	2.37421
	0	0
	1.40767	0
	1.79287	0.648886
	0	0
	0.537513	0.572424
	1.66162	0
	0.343462	0
	0	0
	0.760074	0
	0	0.659845
	0.960362	2.63499
	0	0
	1.95362	0
	2.27606	1.26999
	0.982813	0.965015
	0	3.27324
	1.56389	2.17026
	0	0.484213
	0	0
	0	1.53441
	1.7572	0
	0	0
	1.00511	0.987228
	0.799977	1.15511
	0	0
	0	0
	0.98924	0
	0	0
	0	0
	0	0.712493
	1.60768	0
	0	0.599544
	1.44657	0
	0	1.39561
	1.53973	0
	1.77333	0.677474
	1.93316	0.919271
	0	0
	0	0.916441
	2.2709	2.11793
	1.12202	0
	0	1.25815
	0	0
	0.876684	0
	2.07881	0
	0	0
	0.518818	1.38646
	0	0.360264
	0	0.853363
	1.88003	0
	1.18114	0.693064
	1.36943	0
	1.40767	2.09304
	0.670353	0
	3.25275	0
	0	0
	1.1518	0.741299
	1.07926	1.41714
	0	0
	1.85203	2.56372
	0	0
	2.19616	0
	1.15254	1.48776
	0.6917	1.15571
	0	0
	2.37322	0
	1.78073	0
	0	0
	0	1.81491
	1.55421	1.43184
	1.09961	0
	1.83433	0
	1.45289	0
	2.29712	1.47356
	0	0
	0	0
	1.64548	0.586474
	1.17145	0.9512
	1.13139	0.834847
	1.07715	2.18954
	0	1.88421
	1.35056	0
	0	1.28379
	3.01547	0.891102
	2.28584	0
	1.5008	0.923475
	0	0
	2.26083	0.680781
	0	1.28068
	0.723742	0
	1.89564	0
	0	0
	0	0
	2.163	1.13634
	2.14294	1.64413
	1.90961	0
	1.66443	1.61393
	0	0.806237
	2.13545	0
	1.60561	0
	1.67616	0
	0	0
	0.828547	0
	0	0
	1.13018	1.79193
	0	1.12657
	0	1.86093
	2.28188	0
	2.19967	0
	0.917523	0
	0	0
	0	0
	0	0.433427
	1.13759	1.92954
	0	2.30918
	0	0.684024
	1.75061	0
	2.24282	0
	1.24408	0
	0.655051	0
	0	0.829384
	1.6946	1.59168
	1.36962	0.560818
	2.22377	0.663385
	0	0.857405
	0.76928	0
	0.575846	0
	1.9073	0
	1.51639	0
	0	1.07556
	1.77244	0.538135
	1.02905	0
	2.1383	1.44006
	1.13073	0
	0	0
	0	1.2819
	2.59692	1.12313
	1.59113	0.721506
	1.84928	0
	0	0
	0	1.54923
	0	0.867932
	0	0
	1.36032	1.20564
	0	2.70096
	0	1.66218
	1.35817	2.56495
	0	1.17145
	0.975033	0
	0	0
	1.13229	0
	0	0
	1.03556	1.47859
	1.00237	1.13793
	0.596669	1.41873
	2.08454	0
	0.904719	2.28862
	2.17591	0
	0.368561	0
	0	0
	1.68564	0.887387
	1.18436	0
	1.83557	1.49412
	0	0
	0	2.36642
	0	1.72643
	0	0
	0	2.48429
	0	0
	0	2.26879
	0	0.967385
	0	2.09433
	1.65177	0
	1.57567	1.98262
	0	1.02081
	1.46796	0
	1.66154	0
	0	0.738492
	2.61552	2.15958
	2.53523	1.25299
	2.37135	1.37823
	0	1.30317
	1.90969	2.86776
	1.6597	0
	0	0.475069
	0	0
	0	0
	1.91709	0.826807
	1.69351	0.838705
	0	0
	0	1.92317
	0	0.703815
	0	0.726378
	0	0
	2.06713	0
	2.20811	0.88051
	0	0
	0	2.69734
	1.35226	0
	0.66334	0.790053
	0.956892	2.42628
	1.16635	1.03463
	2.73872	0.873014
	1.86802	0
	1.93603	1.12367
	1.91083	0
	1.45591	0
	2.33335	0.514506
	0	0
	0	0
	0	0
	0	0.658763
	1.08793	1.07346
	1.86715	0
	2.42367	0
	0	2.04528
	0	0.760013
	0	0.615878
	1.6088	0
	2.65354	1.81316
	0	1.67941
	2.12456	1.59356
	1.005	0
	0.773405	1.27239
	0	0
	1.92482	2.25495
	0	0
	1.09901	0.730119
	1.09556	0
	0	0
	2.49221	0
	0	0
	2.57078	0.494048
	1.07509	0
	1.36089	2.8428
	1.56649	0
	1.25062	1.21465
	1.11584	0.74127
	2.09204	0
	1.67001	0
	1.95401	2.30497
	0	1.53245
	0.646281	0.836586
	0	0
	0	1.36493
	0	0.875947
	1.42194	1.57636
	2.09792	1.1465
	0.644685	0
	0	1.38435
	0.704022	0
	0	0
	0	1.70097
	0.824931	1.83734
	1.96518	0
	2.56433	1.82203
	0	1.6309
	1.84336	2.26122
	2.0937	0.953988
	0	0
	0	2.01011
	0	1.13338
	1.62155	0.698033
	0	0
	2.21344	0
	1.01961	0
	1.33592	1.98362
	1.67378	0
	1.08455	0
	0.54019	1.97117
	0	1.20401
	0	1.74852
	0	0.693648
	0	0
	2.01408	0
	1.92891	0
	0	0
	0.668678	0
	0	1.88401
	1.91493	0
	0	1.18903
	0	0
	1.22496	1.66258
	0.620732	0.77328
	0	1.21387
	1.91989	1.55637
	0.525568	0
	0	0
	1.6627	0
	0	0
	1.15259	0.689492
	0	0.848748
	2.0001	0
	0	0
	0	0.913167
	0.630434	1.65259
	1.84751	0
	0	0
	1.46276	0.561238
	0	0
	0.586226	0
	0	0.663477
	1.64627	0.543529
	1.24262	0
	0	0.9911
	1.32628	0
	0.665952	2.10091
	2.00644	0
	0	2.78641
	0.904369	0
	0	0.686171
	0.577007	0
	0.504584	0
	0	1.02339
	0	1.11185
	1.2469	0
	0	0.851356
	0	1.67334
	0	0.511119
	1.69242	0
	0.98707	1.10071
	0	0.793089
	0.813194	0.488215
	0	2.31082
	0	0.674012
	1.15027	2.11981
	0	3.18376
	0	1.21404
	1.13477	0
	2.13334	0
	0	0
	1.70299	1.27517
	0	1.6313
	0	1.72198
	0.971295	0
	1.43521	0.492162
	2.11054	0
	2.44008	0
	0.599729	0
	1.40781	0
	0	0
	1.23628	0.789495
	1.21531	0
	0.485076	1.76638
	0.924162	1.02992
	1.82538	0.98229
	1.17815	0
	1.61723	0.719717
	0	0.701244
	0	0.95917
	0	1.95557
	0	2.04986
	0.59346	0
	0.705782	0
	0	0.917252
	2.33734	0.584113
	2.04314	0
	0	0
	0	1.28366
	0	2.25776
	0	1.87096
	0	1.76705
	0.516026	0
	0.704384	0.695505
	1.50712	0
	0.79424	0
	0	0
	0	0
	0	0
	1.34038	2.26822
	0	0
	0	1.26331
	1.84046	0
	0	0
	1.08526	0
	0.644212	1.32456
	0	0.87886
	0	0
	1.81824	2.08978
	0.835734	0
	1.34592	0
	0	1.99642
	0	0
	0.479925	0.529498
	2.31895	1.57412
	0	0.400999
	1.21238	0
	0	0
	0	0
	0	1.75087
	0	0
	0	1.92662
	0	0
	0	0.596706
	1.65743	0
	1.41518	1.16499
	1.25015	1.12195
	0	0.757236
	1.16625	0.774854
	0	1.44392
	0	0.526616
	1.25107	0.99954
	0	0
	1.36885	0
	0	0
	0	1.51333
	0	1.414
	0	0
	1.25431	0
	0	0
	0	0
	0.868333	0
	0.655763	1.15616
	0	0
	0.823924	0.434575
	0	0.791998
	1.32022	2.51912
	0.675952	1.25563
	1.04887	0
	0.391752	0
	0	1.28616
	0	0
	2.63268	0
	1.77315	0
	0	0
	0.843054	1.32507
	2.21845	0
	2.41275	0
	2.007	0
	0	0.66093
	2.31225	0
	0.818186	1.22703
	0.623731	0
	0	1.5426
	1.19341	2.92346
	0	0.81971
	0	0
	0	0
	0.609948	0
	1.23718	0
	0	0.611371
	0	0
	1.50575	0
	0	1.07868
	1.34354	0
	1.05002	1.06305
	0.990019	0
	0.838668	0
	0	0.863308
	0	1.32557
	0	0
	2.21903	0
	1.93786	0
	0.915003	1.10438
	0	0
	1.12686	0
	1.8588	0.811904
	0	1.69641
	2.10644	2.80131
	1.58082	0
	0	0
	0	2.82152
	0	0.652924
	0	0
	1.28115	0
	1.86732	3.01952
	0	0
	2.04599	0
	0	0
	0	0
	0	2.03914
	0	0
	2.4628	0.649061
	2.67981	0
	0	0
	1.6762	1.77944
	0.920103	1.31521
	1.63384	0
	0	0
	0	1.09946
	0	0
	1.12111	0
	1.20671	0.821776
	0.360658	0
	1.81479	2.13304
	1.33937	0
	1.60323	0.745173
	2.22512	0.441139
	1.47088	1.67281
	0.632785	0
[truncated: 5,959 more rows]

## Sheet: Ccl11
Day 3	Day 7	Day 14
0	0	0
0	2.17203	0
0	0	1.20503
1.63189	0	0.510453
0	0	1.0237
0	0	0
0	0	0
0	0	0.659123
0	0	1.52296
0	0	0
0.472712	1.21925	0
0	0	1.93705
0	2.62141	1.24567
0	0	1.15694
0	0	0.864379
0	0	0.901751
0	0	0
0	0	0
0	0.540249	1.58632
0	0.612337	0
0	0	1.01493
0	0.578139	1.4496
0	0	1.20753
0	0	0
0	0	0.860109
0	0	2.01085
0	0	1.86667
0	1.76598	0.804526
0	0	0.955388
0	0	0.826662
0	0.639734	1.22059
0	0	1.96862
0	0	2.42663
0	0	1.29928
0	1.75162	0.844451
0	0	0.723933
0	2.27749	0
0	0	0
0	0	1.59921
0	0	0
0	0	0
0	0	0
1.35603	0	1.11018
0.348221	1.74266	1.51676
0	0	0.526446
0	0	0
1.35268	0	2.75483
1.40763	0	1.02051
0	1.31157	2.01474
0	0.66998	0.624253
0	0	0
1.60041	0	1.56659
0	0	0.688875
0	0.83352	1.55233
0	0.898804	0
0	1.13675	2.61301
0	0	0.648277
0	0	0.621768
0	0	1.10196
1.32791	0	0.681118
1.72903	1.22894	0.888819
0	0	0
0	0.524722	1.75614
0	0	0.746222
0	0	0
0	1.69432	0
1.14127	1.61426	0.816808
0	0	0
0	0	1.36147
0	0	0
0	0.469996	1.97784
0	0	0
0	0	0
0	0	0
0	1.12457	2.42375
0	1.01297	2.37459
0	0	0
0	0	0
0	1.44939	0
0	0	0
0	0	1.01046
0	0	0
0	0	2.53752
0	0	0.952665
0	0.905552	0
0	0	1.34215
0.727786	0.802618	1.26559
1.69707	0	0
0	0	0
0	0	1.47304
0	1.25971	0
0	0	0.778532
0	0	0
0	0.57931	1.92821
0	0	0
0	0	0
0	0	0
0.406033	0.750475	2.96088
0	0.681504	0.469457
0	1.6857	0
0	0	0.975187
0	1.77692	1.78823
0	0	1.24271
0	2.33861	1.81653
0	0	1.64481
0	0.976475	0
0	0	0
0	1.21799	2.85079
0	0.466912	1.86034
0	0	1.5316
0	1.31874	0
0	0.514668	0
2.32595	0	2.26469
0	0.710066	0.615448
0	0	0
0	0	0
0	0.762445	0
0	1.31554	0
0.796651	1.36493	0.606742
0	0	0
0	1.21	0.58471
0	0	0
0	1.58617	0
0	0	2.50826
0	0	0
0	1.72311	1.41376
0	2.13911	0
0	1.68594	0
0	1.23144	0
0	0.529987	0
0	0	0
0	0	3.11225
0	0.662975	0.968397
0	0	1.23092
0	0	1.55309
0	0	0
0	1.79193	1.24373
0	1.18118	0
0	0	0.332364
0	0	2.83388
0	0	0
0	0.61674	1.63488
0	0	0
0	0.56027	2.14269
0	1.05098	1.39601
0	0	0
0.419419	0	1.39635
0	0	0
1.18768	0	2.04387
0	0	1.03508
0	0.942224	1.68917
0	1.14508	0
0	1.57532	0
0	0	2.20398
0	0.862674	0
0	0.537128	0.954037
0	0	0
0	0	0
0	0	0
0	0	0.74248
0	0.762384	0
0	1.33033	1.41884
0	0	2.48803
0.877012	0.665079	1.08355
0	0	1.39243
0	0	0.990408
0	0.732944	0
0	0.524919	1.36395
0	0	3.6049
0.341213	0	0.914465
0	0	0.734464
0	0	0
0	0	1.27993
0	0	0
0	0	0
0	0.606401	0
0	0	0
0	0	0
0	0	0.753646
2.00176	0	2.25394
0	0	0
0	0	0
0	1.32493	0
0	3.03144	0
0	0	0
0	0	0
0	1.83391	0
0	0.457007	0
0	1.60859	1.07492
0	0	0
2.58437	1.10263	0
0	0	0
0	0.724399	1.84135
0	0	2.20955
	0	1.26559
	0	0
	0	0
	0	0.94843
	0	3.10451
	1.82458	1.70196
	0	1.14645
	0.684998	2.2765
	0	1.67911
	0	0
	0	0
	0	1.41055
	0	0
	1.15467	0
	1.88788	0
	0	0.448951
	0.83878	0
	0	0
	0	0
	0.878024	0.968296
	0	2.00148
	1.33344	1.92846
	1.45945	2.44367
	0	2.38736
	0	0
	0	1.67766
	1.06579	2.43579
	2.04025	0
	0	0.937126
	0	2.35742
	0.794949	1.73686
	0.67562	1.47512
	0.8083	1.5788
	1.28572	2.00722
	0	2.28323
	0	1.71223
	0	0.951493
	0	0.475092
	0	0
	0	2.42515
	1.71578	0
	0	1.50181
	1.00991	1.39641
	1.81643	3.20309
	1.29841	0
	1.11226	0
	1.00794	0
	0	0.379514
	0.640116	0.865693
	1.32696	0
	1.35247	0
	0	2.35996
	0.50074	1.0693
	0	0
	0	0
	0	2.37935
	0	2.95909
	1.01041	1.29744
	0.742855	0.751509
	0	0
	2.46277	0.634237
	0	2.06944
	0	0
	0.464241	0
	0.58882	0.65679
	0	1.7233
	0	0
	0	1.86632
	2.10685	0
	1.09432	1.54923
	1.90651	0
	0	0
	0.72325	0
	1.3975	0
	0	0
	1.16473	1.79479
	0	0.613694
	0.602597	0
	0	0
	0	1.77766
	1.06429	2.06874
	0	3.33813
	0	0
	0	0
	0	1.51145
	0	1.0676
	0	0
	1.75894	1.16077
	0	4.04201
	1.90912	0
	0	1.05978
	0	0
	0.608838	0
	0	1.70945
	1.39149	1.13517
	0	0.999251
	0	0
	0	0.891526
	0	0.916441
	0	1.59718
	0	0.986331
	0	0.65136
	0	0
	1.03551	0
	0	1.33709
	0	0
	0	2.2989
	1.43011	0
	0	0
	0.899669	0.465187
	0	1.9755
	0	1.18413
	0	0.541538
	0	2.38437
	1.04187	0
	1.21849	0.743665
	0.991207	0.593243
	0	0
	0	0.636994
	0	0
	1.55539	1.97917
	0	1.37899
	0	0
	0	1.54117
	0.504143	1.05329
	1.81398	0
	0	0
	0	1.05822
	0.77815	0.920648
	1.04845	0
	0	0
	1.03195	0
	0	0.882582
	0.67491	0.770775
	0.40625	1.03721
	1.25076	0
	0.830222	0.588107
	0.59711	0
	0	0
	0.528153	0
	0	0
	0	0
	0	0.795416
	0	0
	1.12777	0.715418
	0	0
	0	0
	0	1.3848
	0	2.27003
	0	0
	0	1.49546
	0	0
	1.41082	3.07702
	0	0.663842
	0	0
	0	0
	0	0
	1.52421	0
	0	0
	2.30454	0
	1.23501	1.98967
	0	1.63621
	0	0
	0	0
	0	0
	1.38446	0
	0	2.11964
	1.64509	0
	0	0
	1.57941	0
	1.73263	1.16905
	2.1529	0
	0.70063	2.63612
	0	2.16171
	0	1.83984
	0.659168	0
	0	0.699966
	1.86264	1.53404
	1.09708	1.05769
	0	0
	0.613267	0
	0	0.961808
	0	0.560013
	1.16316	2.37132
	0.950745	0
	1.28919	0
	0	1.70616
	0	0
	0	0
	0.490929	1.0118
	1.6042	2.59141
	0	1.29139
	1.03414	0
	0	0
	0	2.99592
	1.24956	1.75423
	0	2.17461
	1.54609	2.14464
	1.1475	2.66894
	0.710224	0
	0	0.580798
	0.586616	0
	0	2.03226
	0	0
	1.07958	0.473076
	0	0.719771
	0	1.51436
	1.00292	0
	0	0
	1.23458	0
	1.16951	1.30719
	0.56732	1.66536
	1.44338	0
	0	2.53725
	1.27641	0
	1.01633	2.06743
	0	0
	2.11929	2.01404
	0	0
	1.48323	1.7384
	0	2.49113
	0	1.68908
	0	0.762445
	0	0
	0	0
	0	1.48113
	1.37932	0
	2.04178	0.646887
	0	1.59949
	0.953841	0
	0	1.66368
	0	0.468829
	1.49681	1.65883
	0	1.383
	0.721832	0
	0	0
	0	0
	0	1.37179
	1.94553	1.85998
	0.706979	0
	0.906474	0
	0	1.09061
	0	0.821668
	0.636491	0
	0.592844	0
	0	0.7292
	0	2.12846
	0	0.430904
	0.609488	0.763178
	0.612608	2.05122
	0.691253	0.683392
	0	1.39826
	1.39373	0
	0.890636	0.760984
	0	0.97293
	0	0
	0	1.01252
	0.99174	0
	0	0
	0	1.62367
	0	0
	1.1574	0
	1.4648	0
	0	2.53385
	0	1.32213
	0	0.806271
	0.779617	0
	0	0
	0	0
	0	0.981629
	0	0.719015
	1.72774	0
	0	0
	0	0
	0.560302	0.667058
	0	0
	0	1.24733
	0.617173	0
	0	0.842376
	0	0
	0	0
	0	1.49546
	1.95453	1.60597
	0	0
	0	1.1797
	1.25881	1.35226
	1.02125	1.2116
	0	0
	0	0
	0	2.2357
	0	1.25824
	1.81333	0
	0	1.51903
	0	1.37877
	0	1.38323
	1.95766	1.90688
	0	0
	0	3.39885
	0	0
	0	0
	0	1.38222
	0.537335	0
	0	0
	0	1.53393
	0.700835	0.719717
	0	0
	0	0
	1.83204	0
	1.3806	1.22152
	0	0
	0	0
	0	0
	1.41887	0.564295
	2.1119	1.10482
	0	1.25509
	1.12327	0
	0.45771	0
	1.29196	0
	1.63821	0.831794
	0	1.19062
	1.5076	0
	1.35642	0
	1.77722	0
	0	0
	0	0.959219
	0	1.93087
	1.16808	0
	0.595133	1.00886
	0	0
	1.53443	0.893526
	0	0
	0	0
	1.37732	0
	0	0
	0.498853	1.10776
	0.674673	0
	1.36017	0
	1.79997	2.37106
	1.69623	1.7325
	0	0
	0	1.73747
	1.43867	0
	1.52882	1.13711
	1.4918	0.842752
	0	0
	0	1.07011
	0.626556	2.4543
	0	0
	1.08183	0
	0	2.17203
	2.2748	0
	0	0.588036
	0	0.585414
	0.619184	0
	0	0
	0	0
	0	0
	0	1.87569
	0	0.535332
	1.13296	0
	1.56609	0.780834
	0	1.88527
	0	1.777
	1.27815	1.11634
	1.23631	3.21009
	0	1.18274
	0	0
	0	1.85691
	0	0
	0	0
	0	0
	0	1.47442
	0	0
	0	0
	0	1.56559
	0	1.5549
	0.950226	1.63066
	0	1.47607
	1.17171	0
	0.956497	0
	0.572694	0.975857
	0.555701	0
	0	0.76518
	0.485436	0
	0.953351	1.83923
	0	1.16542
	0	0.45771
	0	0
	0.523009	0
	1.10501	0
	0.515238	2.1512
	0.72418	0
	0	2.52093
	0	0
	0	1.6887
	0	0
	0	1.09133
	1.39666	0
	0	1.01245
	0	1.37353
	0.694701	2.26934
	0	0.533927
	0.992327	2.8757
	1.09103	0.954168
	0.576323	1.32405
	0.898114	2.30504
	0	2.66362
	0.646627	0.729757
	0.650942	0
	0.614005	1.12517
	0	0
	0.696009	2.12623
	0	0
	0	0
	0	1.60648
	1.25707	0
	0	0.619977
	0	1.75942
	0.628714	1.08734
	0	0.958178
	0	0.887387
	1.74266	0.999649
	0	0
	0	0.700273
	0	0
	0.786781	0
	0	0
	0	0
	2.0001	3.25211
	0.499998	0
	0	0.872284
	0	0.599285
	0.735141	0
	0	0
	0	0
	0	0
	0	0
	0	0.635028
	0	0
	0	0
	0	1.14946
	0.543802	0.592374
	0.621728	1.61781
	0.996404	0.63101
	1.53296	3.50932
	0	1.26774
	1.27853	1.43783
	0	1.04635
	0	0.893568
	1.38592	0
	0	1.63537
	0.644212	0
	1.46608	1.65718
	0.766	0
	0	1.17748
	1.42589	0.923338
	0.624979	0
	0	1.46296
	0	0
	0	1.032
	0	1.27825
	0	0
	0	1.05542
	0.850818	0
	1.28871	0
	0	2.86018
	0	2.81449
	1.42254	0
	0	0.520947
	1.07125	1.15378
	0	1.40044
	0.697374	0.748034
	1.07099	0
	0.569144	0
	1.22831	0
	0.719015	0
	0	0
	0	0.919241
	1.9754	0
	0	0
	0	2.08323
	1.079	2.00564
	0.957584	0.742336
	0.552551	3.01159
	0	0
	0.761531	0
	0	0.688776
	0.794816	0.557481
	0	0.441317
	0	1.45755
	0	0
	1.1916	0
	0.53769	0
	0	1.96369
	0	0.947655
	0	0
	0	0
	1.18044	0
	0	0
	1.60265	1.29529
	0	0
	0	1.3983
	1.41644	2.24351
	0	0.632206
	0.86548	3.03071
	0.505001	0.765262
	0	1.47835
	0	0.679723
	0.951737	1.19618
	0	0
	0.483569	0
	0.763361	0
	1.33757	0.565573
	1.77379	0.606705
	0	0.699635
	0	3.08782
	0.744244	0
	0	0.895064
	0.606401	0.777768
	1.05123	0
	1.67463	1.89194
	0	0
	1.61301	0.827531
	0	0
	0	0.947897
	0	2.33574
	0	2.53913
	0.52707	0
	1.11096	1.15511
	0	0.559241
	1.64147	0
	0	1.08623
	0.563218	1.09988
	2.00966	0
	0	0.628265
	1.53336	1.54559
	0	1.11819
	1.04156	0
	0	0
	0.741299	1.75512
	0	0
	1.19574	1.02957
	0	1.89351
	0	1.14479
	0	0
	0.692248	0
	0	1.33747
	0	1.93287
	0	2.27428
	0	0
	0	0
	1.74422	1.93261
	0	1.20132
	0	0
	0	0
	0.731207	0
	1.07753	1.42015
	0	0
	0	1.57241
	0	1.4079
	0	0.947639
	0	0.525032
	0.738777	0
	0	0.602597
	0	0
	0.954479	2.92672
	1.10196	1.88012
	1.83281	1.99913
	0.60211	1.89848
	0	0
	0.709279	0.798563
	0.862674	0
	0	0.576699
	0	1.38874
	0.844716	0.928369
	0.760862	0.969006
	0	0
	0	0
	0	1.51206
	0	1.42095
	0	0
	0	0
	1.46174	1.92567
	0	0.842225
	0	0
	1.61635	1.3488
	0	0
	0	0.941555
	2.63552	0
	0	0
	0.601401	0
	0	0
	0	0
	0	2.40154
	1.65924	1.08273
	0.623209	1.25608
	0.845701	0
	0	0
	0.879203	0
	1.44806	2.47653
	0	0.768411
	0.822061	1.29571
	1.19566	0.381713
	0.971652	0
	1.03909	1.01156
	1.33036	1.09928
	0	0
	0.444809	2.19889
	0	0
	0	0
	0	0.534775
	0	0.689517
	2.48075	1.10048
	0	1.25959
	0	1.85341
	0	0
	1.3121	0
	0	0
	0	0
	0	1.77862
	0	0
	0	0
	0	2.33153
	0	0
	0	0
	0.745406	0
	0	0
	0	1.77709
	1.23122	1.68442
	1.98641	0
	0	1.99368
	0	0
	0	0
	0	0
	0	1.73043
	0	0
	0	1.33315
	0	0
	1.17841	0
	1.54225	2.18782
	0	0
	0	2.75023
	0	0.505549
	0	0
	0	0.441496
	1.31967	0
	0	0
	0.42206	0
	0	1.23997
	0	1.37749
	0.399424	1.03299
	0.680492	0
	1.61056	0
	0	0
	0	0
	0	0.750504
	0.705005	0
	0	0
	1.53536	2.48794
	0	0.935092
	0	1.51154
	0	0
	0	1.45509
	0	0
	2.31428	0
	0.709751	0
	0.985857	0
	0	0
	0	0
	2.26199	1.77393
	0	0
	0	2.40481
	0	2.39846
	0	0.715044
	0	1.84618
	0	0
	0	0
	0	2.26624
	0	0
	0	0
	0	1.9763
	0.560206	2.78308
	0	0.937787
	0	0
	0	0
	0	0
	0	0
	0	2.48641
	0	0
	0	2.02032
	0	0
	0	1.65225
	0	1.93036
	0	0.519342
	0	0
	0	1.00019
	0	0.719933
	0	0
	0.633406	2.11599
	0	1.63388
	0	1.282
	1.22874	1.63908
	1.79711	2.90169
	0	0.941555
	0	1.80522
	0.587076	0
	0	0
	1.04461	1.59613
	0	1.62253
	1.86237	1.83218
	1.00494	1.04033
	0	2.08337
	0	0
	1.60896	0
	1.85316	0
	0	0
	0	1.89746
	0	1.50534
	0	1.33128
	0	0
	0.514371	0.897296
	0	0
	0	0
	0	0
	0	0
	1.37877	1.30308
	1.16625	0.96091
	0	0.849284
	0	0.576836
	0	0
	0.726709	1.17276
	0	2.35142
	0	0
	0.905157	1.51825
	0	1.66295
	0	1.08801
	0	0.967183
	1.55608	0
	0	0
	0.590143	0
	1.07403	0.89485
	1.47859	0
	0	0
	0	0.641475
	0	0
	1.58792	1.54341
	0	0
	2.27943	0.899582
	0	0
	1.21298	2.13468
	0	0
	0.84401	0
	0.56153	0.480019
	1.1405	0
	0	0
	1.18657	1.58596
	0	0
	0	2.69137
	0	0
	1.03746	1.20564
	0	0
	0	0.841849
	0.651866	0
	0.671755	1.09684
	0.818646	0
	0	2.44383
	0	1.19277
	0	2.95246
	0	1.83903
	2.01573	0.544804
	1.00117	1.72311
	0	0
	0	0
	1.12869	1.30755
	0	0
	0	0
	0	0
	0	2.01874
	0	0
	0	0
	0.460995	0
	0	1.459
	0	0
	0	1.71897
	0	0
	0.677427	1.61072
	0	1.89074
	0.454262	0
	1.94975	0
	0	0.809336
	0.720529	1.78653
	0	1.05475
	0	0
	0	0
	0.637036	0
	0	0
	1.13139	0
	0.855301	0.54728
	0	1.06698
	0	0
	0	0.535714
	1.2819	1.27147
	0	1.7972
	0.430753	0
	0	0.769778
	0	2.00005
	1.06835	0.672882
	2.00531	0
	0	0.396265
	0.842301	1.01186
	0	2.0413
	0.970022	0
	0	0.595389
	0.511226	0
	2.31766	0
	0	1.19293
	0	0
	0.778405	2.26992
	0.443726	0
	0	0
	0	0
	0	0
	0	0
	0	1.57453
	0	0
	0.477032	0
	1.29301	1.3963
	1.18931	0
	0	0
	0.518791	0
	0	1.90521
	0.825219	0
	0	0
	0	0
	0	0
	0	0
	0	0
	0.640455	1.00161
	0.967587	0
	0	1.44213
	1.78327	0
	1.21046	0
	0.641007	0
	0.397574	0
	0	0
	0	0
	0	0.4857
	0.644599	0.986278
	0	2.3249
	0	1.72338
	0	0
	0	0
	0	1.37966
	0	1.34945
	0	0
	0	0
	0	0
	0	3.25759
	0.573031	0.960562
	1.5804	0
	0	1.25134
	1.46067	0
	0	1.59833
	0	0
	0.847679	0
	1.21149	3.16286
	0	1.6209
	0	0
	0	0
	0.96096	0
	0	0
	0	1.69581
	0	1.13625
	0	0
	0.886506	0
	0	0
	0	1.34966
	0	0
	0	1.42262
	0	1.28672
	0	0
	0	1.88531
	0	1.49154
	1.54757	0
	0	0
	0.896264	0
	1.71261	1.12983
	0	0
	0	0
	1.3066	1.3434
	1.49991	0
	0	0.557194
	1.38465	0
	0	0
	1.26806	1.36276
	0	0
	0	0.843506
	0	0
	0.679387	0
	0.813159	0
	0	0
	0	0
	0	0
	0	2.19667
	0	1.30249
	0.687201	0
	0.988074	0
	0	1.01152
	0	0
	0	0
	0	0.84959
	0	0
	0	1.18895
	1.01577	0
	0	0
	0	0
	0.954774	0
	1.68551	0
	0	0
	0	0.584499
	1.49043	0
	0.580278	0
	0	0
	0.765508	1.22389
	0.647017	0
	0	1.98804
	0.964362	1.59238
	0	0
	0	0
	0	0
	0	0
	0	0
	1.13015	0.543953
	0	0
	0.654829	1.92252
	0	2.64366
	0	0
	1.23936	2.13134
	0	0
	0	2.20908
	1.19873	1.45895
	0	0
	1.03212	1.09855
	0	0
	1.51449	1.78529
	0	0
	0	0
	0.640646	0
	0	1.11437
	0	2.08695
	0.440074	2.09639
	0	0.741587
	0	2.04281
	0	1.1774
	1.79145	0
	0.810029	0
	0	0
	0	0
	0	0
	0	1.56171
	0	0
	0	0.485893
	0	0.627247
	0	1.11219
	0	0
	0	1.1642
	0	0
	0	0.861409
	0	2.04025
	0	0
	0	0
	0	0.969107
	0	1.29436
	0.587787	0.857093
	0	0
	0	1.16307
	2.16928	0
	0	0
	1.02268	0
	1.55953	1.54845
	0	0
	0.676712	0
	0	2.02366
	0	0.583167
	0	0.520115
	0	0
	0	0.686269
	0.52006	0
	0.60945	0
	0.649279	0
	0	0
	2.14752	1.46289
	1.66443	0.522506
	0	0
	0	0.382645
	0	0
	0.889452	1.15022
	0.67012	1.972
	0	1.33334
	0	0
	0	0.46709
	0	1.60231
	1.16732	1.38114
	0	0
	0	1.52945
	0	0.851433
	0	0.555005
	0	1.28631
	0	1.36743
	0	0.883455
	0.512968	0.373999
	1.06212	1.4759
	1.32007	0
	1.04134	0
	0	0
	0.484118	0
	0	0.760074
	1.7611	1.89449
	0	2.13967
	0.863704	0
	0	1.23597
	1.98913	0
	0.648451	2.15589
	0	1.06598
	0	0
	0	1.02801
	1.17577	1.17222
	0	2.72159
	1.37589	0.7365
	1.25241	0
	0	2.22501
	0.965569	0
	0	0
	0.965669	0
	0	1.1658
	0	0
	0	0
	0	0
	0	0
	0	0
	1.26824	1.68424
	0	0
	0	1.63729
	0	1.39116
	1.889	0
	0.666966	0
	0	0
	0.639734	0
	0	0
	0	1.30788
	0	0.896393
	1.06585	0
	0	0
	0.537572	1.85578
	1.60841	0
	0	0
	1.64856	0
	0	1.95038
	0	1.10496
	0.938371	2.79779
	0.683004	0.907619
	0	2.16448
	0	0
	1.45616	0
	0	2.06098
	0	0
	0.622407	2.09792
	0	0
	0	0.653986
	0.756936	0.907311
	0	0.850741
	1.49045	0.566264
	0	1.40907
	0.919331	1.77746
	0.962925	1.01353
	0.685437	1.45768
	0	0.648146
	0	0
	0	1.66002
	0	0
	0	1.27853
	0	0.764034
	0	0
	0	1.7113
	0.666412	0
	0	1.23323
	0	0
	0	0.715685
	0	0
	0	0.943659
	0.624414	1.05585
	0	1.43728
	0	1.98908
	0	2.4155
	0	0
	0.728701	0
	0	0
	0.650197	0
	1.41983	0
	1.51732	0.832528
	0	0
	0.586935	0
	0	0
	1.66443	0
	0.951737	0.887415
	0	0
	0.855301	0
	0	0
	0	0
	0	0
	0	1.73724
	0	0
	0	0
	0	1.51871
	1.30585	0.692897
	0.576221	0
	0	1.00997
	0	1.53236
	0	1.67481
	0	1.66686
	0	1.84459
	0	2.28378
	0	0
	0	2.43835
	1.88892	0
	0	2.30174
	0	0.854563
	0	0.517747
	1.24879	1.07824
	0	1.1713
	0	0
	0	0.700119
	0	0
	0	0
	0	0
	1.84031	0
	0	0.398216
	0	1.38474
	0	1.18866
	0	1.70397
	2.07187	2.25504
	0	0
	0	0
	0	0.568114
	1.22678	0
	0.97787	0.459272
	0.72762	0
	1.43204	0
	0	0
	0	1.29441
	1.05381	0
	0.617566	0
	0	0
	0	0
	0	0.937472
	0.557705	0
	0	1.01583
	0	0.535714
	1.16603	0
	0	0.803503
	0	0
	1.52487	0.582747
	1.17423	0
	0	0
	1.42509	1.11598
	0	1.10317
	0	0
	0	0.708702
	1.30621	0.589642
	0	2.16059
	0	2.94881
	0	0
	0	0
	1.23588	1.19229
	1.46751	0
	0	3.27971
	1.57514	0
	0	0
	1.24849	0
	0	0
	2.27606	1.30985
	0	0
	0	1.42649
	1.46813	0
	1.84673	0.758079
	0	0
	0.794384	1.38083
	0.73582	0.845587
	0.697374	1.59566
	0	0.938608
	0	0.888608
	1.28501	0
	0	0
	0.911117	1.41683
	0	1.2631
	1.21298	1.8684
	1.91088	1.48941
	0	0
	0	0
	0	0.936528
	0	2.21101
	0	0
	1.38896	0
	1.60492	0
	1.63388	0
	0	0.521363
	0	2.0909
	0	0
	1.32927	1.47447
	0	0
	1.54631	0
	0	1.67176
	0	2.35106
	0	0
	0	0
	1.45231	0
	0	0.840125
	0	0
	0	0
	0	0.750563
	0	0
	0	0.772401
	0	0
	0	2.49844
	0	0
	1.35603	0
	0	0
	3.12954	2.04621
	0	2.21916
	0	0.823924
	0	1.39339
	1.83532	0.663477
	0	0
	0	0
	0	1.77133
	1.21493	0.877996
	0	0
	0	1.3526
	0	0
	0.578586	0.918064
	0	0.732326
	0	0.7892
	0	0
	0	1.25205
	0	0
	0	1.42541
	0	0
	0.734294	0
	0	0.997699
	0	1.59155
	0	0.821633
	1.69467	0
	0.694249	0.578793
	0	2.84496
	2.34118	0
	0	2.12484
	0.512431	0
	0	1.09786
	0	0
	0	0
	0	0
	0	0
	0	2.19986
	0.512431	0.991313
	0	1.98926
	0	0.725332
	1.79447	1.33111
	0.461515	1.43411
	0	0.429176
	0	1.33303
	0	0
	0	0
	0	1.10553
	0	2.73513
	0	1.04803
	1.26172	3.73599
	0	0.973339
	1.33875	0.990621
	0.576221	0
	0	1.73866
	1.07219	0
	1.20278	0
	0	1.42307
	0	0.612492
	0	0
	0	0.697121
	0	0
	0	1.18919
	0	1.53273
	1.3022	0
	0	1.00445
	0.954577	0
	0	0
	0	0
	0	3.13919
	0	0
	0	1.18185
	0	0
	0	0.969564
	0	0.883539
	0	2.01836
	1.64047	0.896221
	1.41317	0
	0	1.84124
	0	2.30244
	0.685926	1.01264
	0	0
	0	1.65409
	0.933614	0
	0	0.707187
	0	0
	1.62604	1.54116
	0.889325	0
	0	0
	0.475783	1.64391
	0	0
	0	0.98229
	0	0
	0	2.05004
	0	1.85753
	0	0
	0.343462	0.457476
	0	0
	0	0
	0	1.20484
	0	1.79732
	1.15695	1.62703
	0	1.06167
	0.627979	0.617133
	0	0.594659
	0	2.61728
	0	1.69278
	0	0.80906
	0	0
	0	1.53441
	1.43448	0
	0	0.484908
	1.49614	0
	0	0
	0	0
	0	0
	0.61226	0.812531
	0	0
	0.751627	0
	0	1.41518
	0	0
	0	0.599544
	0	0
	0	1.84301
	0	0
	1.0839	0
	0	0.695631
	0	0
	0	0
	1.21476	0
	1.12202	1.59311
	0	0
	0	0
	0	1.65804
	0	0
	0	0
	0.518818	1.02976
	0	0
	0	2.0461
	1.46608	0
	0.755676	0.693064
	0	1.17795
	1.40767	0.947752
	0.670353	1.09968
	1.3529	0
	0	1.76665
	0	0
	1.07926	1.98109
	0	1.0417
	0.85151	0
	0	0
	1.84482	0.579517
	0	1.08464
	1.09668	0
	0	0
	2.37322	0.904719
	0	0
	0	0
	0.803162	2.89785
	1.73416	1.1392
	0	0
	1.42469	0
	1.68032	0
	2.40367	3.66698
	0	0
	0	1.19921
	1.33211	0.953694
	0	1.42974
	0	1.28341
	0	0
	0.673729	0
	1.90497	0
	0	1.28379
	1.58509	0
	0.816244	0
	0.528896	0.564753
	0	0
	1.66686	0
	0	0.832711
	1.43184	0
	0.487681	0
	0	0
	0	0
	0.530476	1.78101
	0	2.07454
	1.3546	0
	0	2.87698
	0.618631	0
	1.24903	0
	0	0
	1.44897	0
	0	0
	0	0
	0	0
	0	1.6096
	0	1.12657
	0	0
	1.60899	0.781765
	1.1915	1.12104
	0	1.58486
	0	0
	0	1.40969
	0	1.44814
	1.34173	0
	0.853247	3.61805
	0	0
	0	0
	0	0
	1.78162	0
	1.04749	0
	0	0
	0	0
	0.902971	1.70704
	0	2.14369
	0.717185	0
	0	0.881628
	0.575846	0
	0.598435	0
	1.51639	1.17276
	1.53236	1.58171
	0	1.51821
	0	0.365361
	0	0
	0	0
	0	1.67352
	0	0
	2.10977	0.711594
	0	1.13625
	1.51955	0
	1.21665	0
	0	1.54923
	0	0
	0	0
	0	1.50593
	0	2.20209
	0	0
	0.674484	0
	0	0
	0	0
	0	0
	0	1.57494
	0	1.04653
	0	0
	1.82038	0.534599
	0.596669	0
	1.55923	0
	0	2.03418
	0.681215	1.97278
	0	1.58186
	0.916261	2.01291
	1.53972	1.35003
	1.18436	0
	0.719663	1.49412
	0	1.67211
	0	0.867051
	0.653277	2.07075
	0	0.39767
	0	1.16269
	0	0
	0	0.805688
	0	0.967385
	0	1.69561
	1.26122	0
	0	0
	0	1.1412
	1.17153	1.95516
	0.537217	0.600545
	0	0.738492
	1.42757	1.40291
	0.720909	0
	1.67079	0
	0.846385	0
	0.672177	0
	0	0
	0	0.475069
	1.32431	0
	0	0
	0	2.00553
	0	0.504819
	0	0
	0	1.08097
	0	1.80948
	0	0
	0	0
	0	0
	0	0.53419
	1.13524	0
	0	1.23617
	1.06842	0
	0	0.790053
	0.956892	2.22499
	0.366064	0.645547
	0.958376	0
	1.03856	0.915991
	1.83612	0.525936
	1.35567	0.442309
	1.45591	0.691054
	0	0
	0	0
	0	0
	0	0
	0	0.658763
	0	0.674342
	0.739063	2.04758
	1.66512	2.09457
	0	2.46556
	0	0.760013
	0	0.9942
	0	0
	0	1.11577
	0	1.67941
	1.24023	0.578999
	0	0
	0	2.16426
	0	0
	0.901577	1.9006
	0	0
	1.60992	2.59273
	1.38285	0
	0	0
	1.64055	0
	0	1.12611
	0.740896	0
	0.827169	2.86035
	0	0
	0	3.7433
	1.78926	0.465165
	0	0.973766
	0.780962	0
	0	0
	0.921968	0
	0	0
	0.646281	0.503339
	0	0.887555
	0	0.899237
	0	2.08016
	1.2116	0.6726
	0.638509	0
	1.31269	0.942606
	0	0.914734
	0	0.645461
	0	1.27843
	0.666597	2.136
	0	0
	1.40318	0
	1.2988	1.71133
	0	0
	0	1.90655
	0.78199	2.49916
	0	2.04719
	0	0
	0	0.531833
	1.95888	0.698033
	0	1.23857
	1.73263	0
	0.634487	0
	1.33592	0.639523
	0	0
	0.682616	0
	0.54019	1.70363
	0	1.50412
	0	2.09422
	0	0
	0	0
	1.25208	1.18169
	1.30119	0
	0	0
	0	0
	0	0.657506
	1.58056	1.67908
	0	0.761714
	0	1.63123
	1.61078	2.00274
	1.00084	0
	0	1.87515
	0.979425	1.78989
	0	0
	0	0
	0.726764	1.28677
	0	0
	0	1.24754
	0.683829	0.511841
	0	1.70152
	0	3.07319
	0	0
	1.01409	2.61458
	0.848442	1.0686
	0	1.83957
	0	0
	0	0
	0	0
	0.85807	0
	0	0.543529
	0.971958	0
	0	0
	0	0.643354
	0	0
	0	0.965468
	2.39336	0.819142
	0.904369	0
	2.79924	0.686171
	0	0
	0	0
	0	1.41575
	1.39738	0.703093
	1.46002	0.867691
	0	0
	0	2.01422
	0	0
	0	0.719879
	0	0
	0.454577	0
	0	1.06064
	0	0
	0	1.57864
	0	0
	0	2.32776
	0	0.332542
	1.13477	0
	1.3101	0.459272
	0	0
	1.52438	2.42633
	0.63712	1.91024
	0	0.928955
	0.599211	0
	0	2.57117
	0.896307	0
	1.59488	0
	0	3.22703
	0	0
	2.25546	0
	0	0.789495
	1.59984	0
	0	0
	0.924162	0
	1.49741	0.98229
	0	1.39407
	0.961509	0
	0	0.701244
	0	0
	0	0
	0	0
	0	0
	0	0.691302
	0	2.56643
	1.05457	0
	1.79776	0
	1.30389	2.46287
	0	1.67704
	0	1.14435
	0	1.63333
	0	0
	0	0.627572
	0	0.695505
	1.50712	3.29102
	0.339505	0
	0	1.36457
	0	0
	0	0.686955
	0	0.674201
	0	0
	0.415862	0
	1.68939	1.98695
	0	0
	2.28452	0
	1.31196	1.32456
	1.10519	0
	0	0
	2.16809	1.34372
	1.28454	0
	0	1.85396
	0	1.65666
	0.673117	0
	0	0
	1.39995	0.390899
	0	1.37622
	0.580624	0.552457
	0	1.69237
	0	0
	0	2.18972
	0	0.721669
	0	0
	0.573707	0
	0	1.2379
	0	0
	1.41518	1.92896
	0.604474	1.82084
	0	2.18904
	1.69008	0
	0.523121	0
	1.01124	0.86978
	1.78978	0
	0	0
	1.36885	0.720475
	0	0
	0	0.882416
	0	0
	0	0
	0	0.394475
	0	0
	0	0
	0	0
	0.655763	1.15616
	1.6295	0.368369
	0	1.77474
	0.463628	0
	0	1.56984
	0	0.983336
	0	0
	0	0.626922
	0.67757	0.558616
	0	0.702168
	1.18736	1.56066
	1.04152	0
	0	1.01319
	1.83957	0
	0	0
	1.10953	1.43114
	0.888439	0
	0	0.66093
	2.05705	1.0656
	0.490536	1.52967
	0	0
	0	2.28485
	0	0
	0	0
	0	0
	0	0
	0.609948	0.537927
	1.23718	2.2551
	0	0.351698
	0	0
	1.50575	0
	0	0.678238
	0.664849	0
	0	0.666597
	0	0
	0.504793	0.721234
	0	0
	0	2.06824
	0	0
	0.705471	2.4271
	0	0
	0	0
	0	1.25098
	0	2.53057
	0	0.811904
	0	2.09519
	0	2.57657
	1.19856	0.775485
	0	0
	0	2.26379
	0	0
	0.592881	0
	0	0
	1.03803	0.915721
	0	2.22471
	1.80049	0
	0	2.349
	0	0
	0	0.944955
	0	0
	1.14662	1.03939
	0.992434	0
	0	1.3043
	1.00725	0
	0	0
	0.708467	0
	0	2.53185
	0	2.33652
	0	0.877504
	0.524384	0
	0	0
	0	0
	1.11708	0
	1.33937	0
	0.68927	1.46335
	0.60183	0
	1.47088	1.35706
	0	0
[truncated: 5,959 more rows]

## Sheet: Saa3
Day 3	Day 7	Day 14
0	0	0
6.45626	0	0
0	0	0
2.22214	0	0
0	0	0
4.40838	0	0
0	0	0
5.01233	0.985068	0
5.01311	0	0
0	0	0
6.93984	0	0
0	2.05378	0
1.78476	0	0
3.88246	0.586757	0
3.73985	0	0
3.5724	0	0
2.85023	0	0
0	0	0
0	0	0
0	0	0
6.04064	0	0
0	0	0
2.57348	0	0
0	0	0
2.96782	0	0
0	4.42386	0
0	0	0
0	0	0
3.91563	0	0
0	0	0
0	0	0
5.78272	0	0
0	0	0
0	0.494222	0
4.0407	2.24804	0
2.34677	0	0
0	0	0
0	0.514019	0
1.55347	0.964864	0
3.21936	0	0
4.4256	0	0
3.18286	0	0
5.6329	0	0
5.47058	0	0
0.274768	0	0
0	0	0
5.51579	0	0
0.933396	0	0
0	0	0
4.60701	2.44202	0
5.57886	0	0
3.27004	0	0
0	0	0
3.89811	5.44954	0
2.8021	3.89325	0
3.82292	0	0
2.63753	0	0
5.35855	0	0
4.39027	0	0
5.49003	0	0
3.65183	0	0
2.96166	1.02069	0
2.84993	4.09998	0
0	0	0
6.26142	0	0
5.31228	1.46608	0
0	0	0
3.03694	0	0
1.36423	0	0
1.07036	0.543772	0
0	0	0
0	0	0
0	1.43204	0
1.41868	0	0
3.54588	1.97916	0
3.5169	0	0
0	3.31377	0
0	2.44242	0
2.3623	1.28327	0
2.63487	0.518653	0
0	0	0
0	0	0
0	0	0
6.05065	0	0
3.67979	0	0
5.58386	0	0
5.91147	0	0
5.84866	2.6517	0
3.37732	0	0
3.67345	0	0
2.33249	0	0
4.79592	0	0
3.96901	0	0
0	0	0
1.58701	1.46756	0
0	0	0
4.63009	0	0
4.69303	0	0
2.6355	0	0
0	0	1.2516
0	0	0
4.26861	0	0
0	0	0
0	0	0
0	0	0
2.81532	0	0
3.52736	0	0
3.53917	0	0
2.13091	0	0
0	0	0
0	0	0
0	0	0
4.89462	0	0
0	0	0
4.64121	1.82727	0
0	0	0
0.97404	0	0
0	0	0
5.24439	0	0
0.821883	0	0
0	0	2.42729
1.8786	0	0
4.9788	0	0
4.17585	1.0348	0
3.54261	0	0
5.21644	0	0
0	4.54576	0
0	0	0
0	0	0
1.59472	0.529987	0
0	0	0
5.78454	2.3832	0
2.84229	0	0
0	0	0
0	0	0
0	3.32588	0
2.52845	0	0
0.325561	0	0
4.93847	0	0
5.60922	0	0
0	2.20176	0
0	0	0
5.74838	0	0
0	0	0
6.07042	0	0
0	0	0
5.63956	0.443086	0
5.87839	4.34265	0
2.40059	0	0
0	0	0
2.68712	0	0
5.51752	0	0
0.488288	0	0
0	0	0.549748
5.13074	0	0
2.622	0	0
0	0	0
0	2.64492	0
0	0	0
6.03157	0	0
1.03038	2.76405	0
0	5.36433	0
5.01233	0	0
0	0	0
2.87845	0	0
0	0	0
0	0	0
0	0	0
3.22985	0	0
5.94338	0	0
0	0	0
5.19591	1.34655	0
3.28694	0.913838	0
0	0.600248	0
5.39854	0.784702	0
0	0	0
0	0	0
3.94333	0.565737	0
4.18371	0	0
4.63892	0	0
1.32557	2.38616	0
3.88294	0	0
2.97115	0.652659	0
0	3.6154	0
0	0	0
5.85439	0.630722	0
0	0	0
0	4.0363	0
4.53165	0	0
0	0	0
0	0	0
4.14033	0	0
0	0	0
3.27955	0	0
	0	0
	0	0
	3.27161	0
	0.440665	0
	0	0
	0	0
	0	0
	0.684998	0
	0	0
	0	0
	0	0
	3.22829	0
	0	0
	0	0
	0	0
	0	0
	0	0
	0	0
	0.693097	0
	0.661361	0
	0	0
	0	0
	4.53088	0
	3.21696	0
	0	0
	0.841925	0
	0	0
	0	0
	0	0
	0	0
	0	0
	0	0
	0	0
	0.83666	0
	0	0
	0	0
	0	0
	0	0
	0	0
	0	0
	1.71578	0
	0	0
	0	0
	0	0
	0	0
	0	0
	0	0
	0	0
	0	0
	0	0
	0.670726	0
	0	0
	0	0
	0	0
	0	0
	0.879561	0
	0	0
	0	0
	0.742855	0
	0	0
	0	0
	0	0
	0	0
	1.01972	0
	2.28447	0
	0.714884	0
	0	0
	0	0
	0	0
	0.84362	0
	0.492632	0
	0	0
	0	0
	0	0
	0	0
	0	0
	0	0
	1.2472	0
	0	0
	0	0
	0.66752	0
	0	0
	0	0
	0.649235	1.34575
	0	0
	0.896307	0
	3.92547	0
	2.67122	0
	0	0
	0	0
	0	0
	0	0
	1.4709	0
	0	0
	0	0
	0	0
	0	0
	0	0
	0	0
	0	0
	0	0
	0	0
	0	0
	1.03551	0
	0	0
	0	0
	0	0
	0	0
	0	0
	0	0
	0	0
	3.22041	0
	0	0
	0	0
	0.650899	0
	4.22672	0
	0.613694	0
	0	0
	0	0
	0	0
	0	0
	3.54645	0
	0	0
	3.33862	0
	0	0
	0	0
	0	0
	3.01129	0
	0	0
	0	0
	0	0
	0.643569	0
	2.23462	0
	0	0
	0	0
	3.71083	0
	0	0
	0	0
	0	0
	4.42009	0
	0.764893	0
	0	0
	0	0
	0	0
	2.34176	0
	0	0
	3.87728	0
	0	0
	0	0
	0	0
	0	0
	0	0
	0	0
	0	0
	0	0
	0	0
	0	0
	0	0
	0	0
	0	0
	0	0
	0	0
	0	0
	0	0
	0.475621	0
	0	0
	1.26852	0
	0	0
	0	0.694048
	0	0
	0	0
	0.925034	0
	0	0
	0.900969	0
	0	0
	0	0
	0	0
	0	0
	0.691999	0
	0	0
	0	0
	0	0
	0	0
	1.01524	0
	0	0
	0	0
	0	0
	0	0
	2.62576	0
	0	0
	0	0
	0	0
	1.22874	0
	0	0
	0	0
	1.24956	0
	0	0
	0	0
	0	0
	0	0
	0	0
	0	0
	0	0
	0	0
	0	0
	0	0
	0	0
	0	0
	0	0
	0	0
	0	0
	4.93041	0
	1.58555	0
	0	0
	0	0
	0	0
	0	0
	0.716113	0
	0	0
	0.616152	0
	0	0
	0	0
	0	0
	0	0
	0	0
	0.663157	0
	0	0
	2.95478	0
	0	0
	0	0
	0	0
	0	0
	4.03386	0
	0	0
	0.721832	0
	0	0
	0	0
	0	0
	0	0
	0	0
	0	0
	0	0
	0	0
	0	0
	0	0
	0	0
	0	0
	0	0
	0	0
	0	0
	0	0
	0	0
	1.71285	0
	1.90906	0
	0	0
	0	0
	0.796953	0
	0	0
	0	0
	0	0
	0	0
	4.08054	0
	0	0
	1.9376	0
	0	0
	2.82478	0
	0	0
	0	0
	0	0
	0.666781	0
	0	0
	0	0
	0	0
	0	0
	0	0
	0	0
	1.27471	0
	0.617173	0
	0	0
	0	0
	0	0
	0	0
	0	0
	0	0
	0	0
	0	0
	0	0
	0	0
	0	0
	3.33282	0
	0	0
	0	0
	0	0
	0	0
	0	0
	0	0
	1.11336	0
	0	0
	0	0
	0.43919	0
	0	0
	0	0
	0	0
	0	0
	0	0
	1.9247	0
	0	0
	0	0
	1.3806	0
	0	0
	0	0.6946
	0	0
	1.0576	0
	0	0
	0.654252	0
	0	0
	0	0
	0	0
	0	0
	0	0
	0	0
	0	0
	0	0
	3.23705	0
	0	0
	0	0
	0	0
	0	0
	0	0
	0	0
	0	0
	0	0
	1.93565	0
	1.98177	0.469547
	0	0
	0	0
	0	0
	1.10519	0
	0	0
	0.674862	0
	2.45761	0
	0	0
	0	0
	0	0
	1.56837	0
	0	0
	3.23445	0
	0	0
	0	0
	0	0
	1.15735	0
	0	0
	0	0
	0	0
	0	0
	1.95332	0
	0	0
	0	0
	0	0
	0	0
	0.816526	0
	0	0
	0	0
	0	0
	0	0
	0	0
	0	0
	0	0
	4.92907	0
	0.869136	0
	0	0
	2.36632	0
	2.27367	0
	0	0
	0	0
	0	0
	1.75074	0
	0	0
	0	0
	0	0
	0.572694	0
	0	0
	0.904675	0
	0	0
	0.586226	0
	0.601886	0
	2.59119	0
	0	0
	0	0
	0	0
	3.40065	0
	0	0
	1.725	0
	0	0
	0	0
	0	0
	0	0
	0	0
	0	0
	0.649629	0
	0	0
	0	0
	0.992327	0
	1.45758	0.426685
	0	0
	0	0
	0	0
	0	0
	0	0
	0	0
	0	0
	0	0
	0	0
	0.663705	0
	1.38345	0
	0	0
	0	0
	0	0
	0	0
	0.503288	0
	0	0
	0.944235	0
	0.970989	0
	0.671054	0
	2.91827	0
	0	0
	2.40888	0
	0	0
	0	0
	0	0
	0	0
	0	0
	0	0
	0.973801	0
	0	0
	0	0.527925
	0	0
	0.700988	0
	0	0
	0	0
	2.26266	0
	0	0
	0	0
	0	0
	1.80576	0
	0	0
	0.831026	0
	0	0
	0	0
	0	0
	0	0
	2.43375	0
	0	0
	0	0
	0	0
	0.948091	0
	0	0
	0	0
	0	0
	0	0
	0	0
	0	0
	0	0
	0	0
	0	0
	1.66362	0
	0	0
	0	0
	0	0
	1.35546	0
	0	0
	0	0
	0	0
	0	0
	0	0
	0	0
	0	0
	0.837588	0
	0.635028	0
	0	0
	0	0
	1.079	0
	0	0
	0	0
	0	0
	1.71671	0
	0	0
	0	0.557481
	0	0
	3.41102	0
	0	0
	0	0
	0	0
	0	0
	0	0
	0	0
	0	0
	0	0
	0	0
	0	0
	0	0
	0	0
	0	0
	0	0
	0	0
	0.505001	0
	4.50845	0
	0	0
	0.585062	0
	0	0
	0	0
	0	0
	0	0
	0	0
	0	0
	0.586439	0
	3.09069	0
	4.05459	0
	0.606401	0
	4.62008	0
	0	0
	0	0
	1.49154	0
	0	0
	2.08749	0
	0.628142	0
	0	0
	0	0
	0	0
	3.04452	0
	4.49378	0
	0	0
	0.92133	0
	0	0
	0	0
	2.47664	0
	1.87328	0
	2.12041	0
	3.1894	0
	0	0
	0	0
	0	0
	0	0
	0	0
	0	0
	0.692248	0
	0	0
	0	0
	0	0
	0	0
	0	1.72957
	0.664895	0
	0	0
	1.66345	0
	0	0
	0	0
	0	0
	0	0
	0	0
	0	0
	0	0
	0	0
	0	2.76512
	0	0
	1.59576	0
	0	0
	0	0
	0	0
	1.45952	0
	0.814488	0
	0	0
	0	0
	0	0
	0	0
	4.08433	0
	0.451114	0
	0	0
	0	0
	0	0
	0.584113	0
	0	0
	0	0
	0	0
	0	0
	0	0
	0	0
	0.795816	0
	0	0
	1.44401	0
	0	0
	0.601401	0
	0	0
	0	0
	0	0
	0	0.681263
	0	0
	0	0
	0	0
	0.385031	0
	3.57567	0
	0	0
	0	0
	0	0
	0.971652	0
	0	3.96865
	0	0
	0	0
	1.17581	0
	0	0
	0	0
	0	0
	0	0
	1.23355	0
	0	0
	0	0
	0	0
	0	0
	0	0
	0	0
	0	0
	0	0
	0	0
	0.618473	0
	0	0
	0	0
	0	0
	0	0
	0	0
	0	0
	0	0
	1.20474	0
	0	0
	0	0
	0	0
	0	0
	0	0
	0	0
	0	0
	0	0
	4.77579	0
	0	0
	4.55168	0
	0	0
	0	0
	0	0
	3.54361	0
	0	0
	3.84339	0
	1.95427	0
	0	0
	0.905391	0
	0	0
	0.693848	0
	3.03091	0
	0	0
	0	0
	0	0
	0.83566	0
	0.794949	0
	2.58671	0
	0	0
	0	0
	3.35407	0
	0	0
	0	0
	0	0
	0	0
	1.22542	0
	0	0
	0	0
	0	0
	0	0
	0	0
	0	0
	0	0
	0	0
	0	0
	0	0
	1.23675	0
	0	0
	0	0
	2.4436	0
	0	0
	0	0
	0	0
	0	0
	0	0
	0.65791	0
	0	0
	0	0
	4.37423	0
	0	0
	0	0
	0	0
	0	0
	1.5151	0
	0	0
	0	0
	0	0
	0	0
	0	0
	0	0
	0	0
	0	0
	0	0
	0	0
	0	0
	4.17233	0
	0	0
	0.574927	0
	0	0
	0	1.50757
	0	0
	0	0
	1.85316	0
	0	0
	0	0
	0	0
	0	0
	0	3.8273
	0	0
	0.841324	0
	0	0
	0.512323	0
	0	0
	0	0
	0	0
	0	0
	0	0
	0	0
	0	0
	0	0
	0	0
	0	0
	6.07777	0
	0.853208	0
	0	0
	5.63574	0
	0	0
	0	0
	1.07403	0
	0	0
	0	0
	0	0
	0	0
	0.500126	0
	0	0
	0	0
	5.27113	0
	0	0
	0	0
	3.69705	0
	0	0
	2.13407	0.782505
	0	0
	0	0
	0	0
	2.77359	0
	0	0
	0	0
	0	0
	0.47169	0
	0	0
	0.671755	0
	0	0
	0	0
	0	0
	0.655318	0
	0	0
	0	0
	0	0
	0	0
	0	0
	0	0
	0	0
	1.24796	0
	0	0
	0	0
	0	0
	0	0
	0	0
	0	0
	0	0
	0	0
	0	0
	0	3.69044
	4.12934	0
	2.52574	0
	3.7755	0
	0	0
	0.720529	0
	0	0
	0	0
	0	0
	0	0
	4.49772	0
	0	0
	0	0
	0	0
	0	0
	0	0
	0	0
	0	0
	4.86508	0
	0	0
	0	0
	0	0
	0	0
	0	1.68201
	0	0
	0	0
	0	0
	0	0
	0	0
	0	0
	0	0
	0.949157	0
	0	0
	0.98414	0
	0	0
	0	0
	0.666182	0
	0	0
	0	0
	0	0
	0.798664	0
	0	0
	3.04414	0
	0	0
	0	0
	4.55152	0
	0	0
	0	0
	0	0
	1.75918	0
	0	0
	3.79076	0
	0	0
	0	0
	0.492954	0
	0	0
	2.677	0
	0	0
	0	0
	0	0
	0.473122	0
	0	0
	0	0
	0	0
	0	0
	2.07181	0
	0	0
	0	0
	0	0
	0.776879	0
	1.94909	0
	3.16587	0
	2.91667	0
	0.573031	0
	0.675099	0
	0	0
	1.29393	0
	0	0
	0	0
	0	0
	0	0
	0	0
	0	0
	0	0
	0	0
	0	0
	0	0
	0	0
	0	0
	1.90308	0
	0	0
	0	0
	0	0
	1.55362	0
	2.44415	0
	3.64372	0
	0	0
	0	0
	0	0
	0	0
	0	0
	0	0
	3.49496	0
	1.87904	0
	0	0
	0.626111	0
	0	0
	0	0
	0	0
	0	0
	0	0
	0	0
	0	0
	0	0
	4.02929	0
	0.544561	0
	0	0
	0.924529	0
	0	0
	0.373208	0
	0	0
	0	0
	0	0
	1.79964	0
	0	0
	0	0
	0.687446	0
	0.865733	0
	1.01577	0
	0	0
	0	0
	0.954774	0
	0	0
	0	0
	0	0
	0	0
	0	0
	3.75048	0
	0	0
	0	0
	0	0
	1.15188	0
	0	0
	0	0
	0	0
	0	0
	0.711119	0
	3.30327	0
	0	0
	0	0
	0	0
	1.96264	0
	0	0
	0	0
	3.04262	0
	1.19873	0
	0.522422	0
	0.643697	0
	0	0
	0	0
	0	0
	0	0
	2.1553	0
	0	0
	0	0
	3.59404	0
	0	0
	0	0
	0	0
	0	0
	0	0
	1.60022	0
	0	0
	0	0
	0	0
	0	0
	0	0
	0	0
	0	0
	0	0
	0	0
	0	0
	0	0
	0	0
	0	0
	0	0
	0.657596	0.969107
	0.737296	0
	0	0
	0	0
	0	0
	1.46378	0.522869
	0	0
	0	0.642413
	0	0
	0	0
	0	0
	0	0
	0	0
	2.65715	0
	1.88971	0
	1.17426	0
	0	0
	0	0
	0	0
	0.758984	0
	0	0
	0	0
	0	0
	1.90741	0
	0.642243	0
	0	0
	0.67012	0
	0	0
	0	0
	0	0
	1.99056	0
	1.69134	0
	0	0
	0.891102	0
	0	0
	0.898459	0
	0	0
	0	0
	0	0
	0	0
	0	2.40918
	3.37152	0
	0	0
	0	0
	0	0
	1.05044	0
	0	0
	1.67352	0
	0	0
	0	0
	0	0
	0	0
	0	0
	1.06623	0
	0	0
	0	0
	0	0
	0	0
	0	0
	0	0
	0	0
	0	0
	0	0
	0	0
	0	0
	0	0
	0	0
	0	0
	2.68158	0
	3.22957	0
	0	0
	0	0
	0	0
	0	0
	0	0
	0	0
	0	0
	0	0
	0	0
	0	0
	0	0
	0.549841	0
	1.1428	0
	0	0
	0.405265	0
	0	0
	0	0
	0	0
	0.575437	0
	2.37938	0
	0.967587	0
	0	0
	0.972572	0
	0	0
	0	0
	0	0
	0	0
	0.869136	0.653986
	0	0
	1.2711	0
	0	0
	0	0
	0	0
	0	0
	0	0
	1.75022	0
	0	0
	0	0
	0	0
	0	0
	0	0
	0	0
	0	0
	0	0
	0	0
	0	0
	0	0
	2.42052	0.888313
	0	0
	0	0
	0	0
	0	0
	0	0
	0	0
	0	0
	0	0
	0	0
	1.82896	0
	0	0
	0	0
	0	0
	0	0
	0	0
	0	0
	0	0
	0	0
	0	0
	0	0
	0	0
	0	0
	0	0
	0	0
	0	0
	0	0.692897
	0	0
	0	0
	0	0
	0	0
	0	0
	0	0
	0	0
	0	0
	1.47572	0
	0.660297	0
	0.738264	0
	0	0
	0	0.517747
	0	0.677904
	0	0
	0	0
	0.57735	0.291174
	0	0
	0	0
	0	0
	0	0
	0	0
	0	0
	0	0
	0	0
	0	0
	0	0
	0	0
	0	0
	0	0
	0	0
	2.66562	0
	0	3.48618
	0	0
	0	0
	0	0
	0	0
	1.90871	0
	0	0
	0	0
	3.38008	0
	0	0
	0	0
	0	0
	0	0
	0	0
	0	0
	0.750386	0
	0	0
	0	0
	0	0
	0	0
	0	0
	0	0
	0	0
	0	0
	0	0
	0	0
	0	0
	1.06735	0
	0	0
	1.07011	0
	0	0
	0	0
	0	0
	3.27112	0
	0	0
	0	0
	0	0
	1.61029	0
	0	0
	0	0
	1.67687	0
	0	0
	0	0
	0	0
	0	0
	3.52188	0
	0	0
	0.978751	0
	0	0
	0	0
	0	0
	0	0
	0	0
	0	0
	0	0
	0	0
	4.54124	0
	0	0
	0	0
	0	0
	0	0
	0	0
	0.586545	0
	1.24206	0
	0	0
	1.30435	3.12862
	0	0
	0	0
	0	0
	0	0
	0	0
	0.577315	0
	0	0
	0.719717	0
	0	0
	0	0
	0	0
	0	0
	0	0
	0	0
	0	0
	0	0
	0	0
	0	0
	0	0
	0	0
	0	0
	0	0
	0	0
	0	0
	0.513022	0
	0	0
	0.578586	0
	1.0799	0
	0	0
	0	0
	0	0
	0	0
	0	0
	0	0
	2.01544	0
	0	0
	0.701706	0
	0.690111	0
	0	0
	0	0
	0	0
	0	0
	0	0
	1.10129	0
	0	0
	0	0
	0	0
	0	0
	0.534745	0
	0	2.36354
	0	0
	0	0
	0	0.427036
	0	0
	0.461515	0
	0	0
	0	0
	0	0
	0	0
	0	0
	0	0
	0	0
	3.85439	0
	0.591185	0
	0	0
	2.60038	0
	0	0
	0	0
	0	0
	0	0
	0	0
	0	0
	0	0
	0	0
	3.89427	0
	0	0
	0	0
	0	0
	0	0
	0	0
	0	0
	2.8564	0
	0	0
	0	0
	0	0
	0	0
	0	0
	0	0
	0	0
	3.56101	0
	0	0
	0	0
	0	0
	0	0
	0	0
	0	0
	0	0
	0	0
	0	0
	2.73013	0
	0	0
	0.475783	0
	0	0
	0	0
	0	0
	0	0
	0	0
	5.13192	0
	0.598638	0
	0	0
	0	0
	0	0
	0	0
	2.02031	0
	0	0
	0	0
	0	0
	0	0
	0	0
	0	0
	0	0
	0	0
	0	0
	0	0
	0	0
	0	0
	0	0
	0	0
	0	0
	0	0
	0	0
	1.43124	0
	3.68674	0
	0	0
	0	0
	0	0
	0	0
	0	0
	0	0
	0	0
	0	0
	1.21476	0
	3.98549	0
	0	0
	0	0
	0	0
	2.37889	0
	0	0
	1.1119	0
	0	0
	0	0
	0.747039	0
	0	0
	2.46426	0
	0	0
	0.670353	0
	0	0
	0	0
	0	0
	0	0
	0	0
	0	0
	0	0
	0	0
	0	0
	0	0
	0	0
	0	0
	0	0
	0	0
	0.803162	0
	0.658988	0
	0	0
	0	0
	0	0
	0	0
	0	0
	0	0
	0	0
	0	0
	0	0
	3.86012	0
	0	0
	0	0
	0	0
	2.17013	0
	1.25959	0
	0	0
	0	0
	0	0
	0	0
	0	0
	0	0
	0.636114	0
	0	0
	3.02494	0
	0	0
	0	0
	0	0
	0	0
	0	0
	0	0
	0	0
	0.499158	0
	0	0
	0.867851	0
	1.13018	0
	1.3591	0
	0	0
	0	0
	0	0
	0	0
	0	0
	0.814874	0
	0	0
	0	0
	1.10555	0
	0	0
	0	0
	1.05469	0
	1.78162	0
	0	0
	0	0
	0	0
	0	0
	2.54744	0
	0	0
	0	0
	0	0
	2.58694	0
	0	0
	0	0
	0	0
	0.371288	0
	0	0
	0	0
	0	0
	0.982499	0
	0	0
	0	0
	4.98691	0
	0	0
	0	0
	0	0
	0	0
	0.675905	0
	0	0
	0	0
	0	0
	0	0
	0	0
	0	0
	0	0
	0	0
	0	0
	0	0
	0	3.82624
	4.06502	0
	0.904719	0
	0	0
	0.368561	0
	0.916261	0
	0	0
	0	0
	0	1.00346
	0	0
	0	0
	0	0
	0	0
	0	0
	0	0
	1.09622	0
	0	0
	0	0
	0.611526	0
	1.07055	0
	0	0
	0	0
	3.30746	0
	0	0
	0	0
	0.720909	0
	0	0
	0	0
	0	0
	0.883455	0
	0	0
	1.63693	0
	0	0
	0.770213	0
	0	0
	0	0
	0	0
	0	0
	1.06249	0
	0	0
	4.13587	0.530735
	0	0
	0	0
	0	0
	0	0
	0	0
	0	0
	3.72974	0
	0	0
	0	0
	3.25974	0
	0	0
	3.17883	0
	0	0
	0	0
	0	0
	0	0
	0	0
	0	0.674342
	0	0
	0	0
	0	0
	0	0
	0	0
	0	0
	4.23732	0
	0.655362	0
	0	0
	0	0
	0	0
	0	0
	0	0
	1.1899	1.97575
	0	0
	0	0
	0	0
	0.869619	0
	0	0
	1.45709	0
	0	0
	0.676284	0
	0	0
	0	0
	0	0
	0	0
	0	0
	0	0
	0	0
	0	0
	0	0
	3.93202	0
	0	0
	0	0
	0	0
	0	0
	0	0
	0	0
	0	0
	0	0
	0	0
	0	0
	1.2988	0
	0	0
	0	0
	0	0
	0	0
	0	0
	1.62498	0
	0	0
	0	0
	0	0
	0	0
	0	0
	0.733844	0
	0	0
	0	0
	0	0
	0	0
	0	0
	0	0
	2.63818	0
	2.83568	0
	0	0
	0	0
	0	0
	0	0
	0.378714	0
	0	0
	2.19872	0
	0	0
	0	0
	3.28748	0
	0	0
	0	0
	0	0
	0	0
	0	0
	0	0
	0	0
	0	0
	0	0
	0	0
	0	0
	0	0
	0	0.561238
	0	0
	0	0
	0	0
	0	0
	0	0
	0	0
	0	0
	0	0
	0	0
	0	0
	3.22927	0
	0	0
	0	0
	0.504584	0
	0	0
	0	0
	2.53141	0
	0	0
	0.414481	0
	0	0
	0	0
	0	0
	0	0
	0	0
	0.71622	0
	0	0
	0	3.02265
	0	0
	1.05068	0
	0.532675	0
	4.71822	0
	0	0
	0	0
	0.63712	0
	0	0
	0	0
	1.60957	0
	0	0
	0	0
	0	0
	0	0
	0	0
	0	0
	0.582468	0
	0	0
	0	0
	0	0
	1.17815	0
	5.44341	0
	0.463737	0
	0	0
	1.89505	0
	0	0
	0	0
	0	0
	0	0
	2.50343	0
	0.985331	0
	0	0
	1.4547	0
	0	0
	3.79429	0
	2.36825	0
	0	0
	0.704384	0
	0	0
	1.53434	0
	0	0
	0	0
	0	0
	4.68378	0
	0	0
	0	0
	1.01757	0
	0	0
	0	0
	0	0
	0.698083	0
	0	0
	5.22448	0
	0	0
	0	0
	0	0
	0	0
	0.479925	0
	0	0
	0	0.68644
	0	0
	4.91206	0
	0	0
	0	0
	0	0
	0	0
	0	0
	0	0
	0	0
	0	0
	0	0
	0	0
	0.551957	0
	0	2.01151
	0	0
	0	0
	0	0
	0	0
	0	0
	0.916441	0
	0	0
	0	0
	0	0
	0	0
	0	0
	0	0
	0	0
	0.70573	0
	0	0
	0	0
	0	0
	0.675952	0
	1.88149	0
	0.391752	0
	0	0
	0	0
	0	0
	3.37122	0
	0	0
	0.507857	0
	0	0
	0	0
	2.81808	0
	0	0
	0	0
	2.40974	0
	0	0
	0.6135	0
	0	0
	0	0
	0	0
	0	0
	2.04416	0
	0	0
	0	0
	0	0
	0	0
	0	0
	0	0
	0	0
	0	0
	0	0
	0	0
	3.289	0
	0	0
	0	0
	0.466491	0
	0.915003	0
	0	0
	1.12686	0
	0	0
	0	0
	1.03131	0
	0	0
	0	0
	3.51769	4.16215
	0	0
	0	0
	0	0
	0	0
	0	0
	0	0
	0	0
	0	0
	4.26755	0
	0	0
	0	0
	0	0
	0	0
	0	0
	1.18305	0
	0	0
	0	0
	0	0
	0	0
	0	0
	2.33891	0
	1.2825	0
	4.10465	0
	0	0
	0	0
	0.345523	0
	1.79668	0
	4.36552	0
[truncated: 5,959 more rows]

## Sheet: Lrrc17
Day 3	Day 7	Day 14
0	1.84898	0.610217
0	0	0.854292
0	2.33846	1.20503
0	1.7865	1.46562
0	2.05473	1.51885
2.41072	0.966981	0
0	1.26449	0
0	1.47155	1.55443
0	3.37583	1.66826
0	1.51482	0
0	2.0985	0
0	1.1835	0
1.55152	0	1.63421
0	2.49931	1.45168
1.36994	0	1.11851
0	2.90941	0.549252
1.86106	0	1.77841
0	0	0
0	0	1.58632
0	2.15207	0
0	1.6896	0.631051
1.28932	1.41849	0.874533
2.20544	1.71972	0
1.06936	2.11649	1.6646
1.64732	1.31089	0
0	1.65375	1.14948
0	2.25072	0.861488
0	1.23071	0.804526
1.82636	1.72709	1.33485
1.78843	0	0
0	0.639734	0.786
0	0	0.706458
0	2.20724	0.905991
0	2.23108	1.02165
0	0.950875	0.508834
0	1.09192	0.723933
2.96088	2.14029	0
0	0.851857	0.534277
0	1.77042	1.21476
1.92003	0	0
1.78165	0.711067	0
1.25635	1.19751	0
0.892149	1.67634	1.23602
1.36502	0	0
0.817532	0	1.3275
0	1.72842	1.18923
1.35268	1.59802	1.73129
1.89584	2.91517	1.51496
0	1.31157	0.964965
2.48661	0.66998	1.28109
0	0	1.63632
1.42649	1.53184	1.2604
1.81403	0.943084	1.37988
0	1.5901	0.556463
0.784227	0.898804	0.709331
0.750681	1.4291	1.26074
2.01347	0.746455	1.53665
1.83823	0.986278	0
2.10042	1.81169	1.4702
0.979789	1.67952	0
1.44566	1.22894	0
2.52223	1.69336	0.978682
0	0.867091	0
0	1.63176	1.46489
1.58978	0	0.744302
0.997051	1.46608	0.673164
1.57595	1.39081	1.80056
0	1.68401	1.23999
2.11405	1.37877	1.76414
1.43367	1.15293	0.711278
0	1.38628	0.575709
1.1413	1.63888	0.475829
0	1.43204	1.73863
0	1.90481	1.68344
0	0.712679	0
2.85301	0	2.37459
1.56409	2.06813	0
0	1.13146	1.21799
0	0.502049	0
0	1.31347	0.669375
0	1.71121	1.28656
0	2.00698	1.14486
1.99258	1.06144	1.07888
0	1.7012	1.60574
1.90858	1.37285	1.52449
0	1.44541	2.1719
1.55745	0	1.11059
0	1.36825	0.658134
1.40964	1.22051	2.87011
0	1.56286	0.751805
1.07325	1.65007	0
1.33608	2.14449	0
0.887611	0.867131	0
0	1.74202	0
2.17228	2.32054	0
2.05391	1.88947	0.650855
0	1.86252	1.36509
1.5054	1.17434	0
0	1.08306	0.469457
0	1.36885	0
0	0	0.975187
0	0	0.808576
0	0.955019	1.49313
0	1.55745	1.54306
0	1.60529	1.88303
0	0	0
0	2.05844	0.594659
2.19293	0.950469	1.35499
1.72972	1.02431	1.15385
0	0.731514	0.896178
0	1.31874	0
2.37106	1.61711	1.40033
0.433933	1.71056	0
0	1.41157	0.615448
2.58929	1.55315	0
0	0	0
1.57832	0.762445	1.26367
0	1.31554	1.5201
1.03927	1.07965	1.25372
1.0689	1.7919	0
0	0	0
2.09537	1.35261	0.872284
0	2.17134	0.422657
1.50321	1.53236	1.56049
0	2.54328	0
0	1.72311	0
0	0	0.954724
0	1.01487	1.73846
0	1.23144	0
1.59472	1.13035	1.39773
0	0	0
0	1.71223	1.35141
0	1.34069	1.77515
0	2.25597	0.473807
0	0	0.912453
0.374622	1.8232	0
0	1.94608	0.40126
0.325561	1.18118	0.454598
0	1.63355	0.332364
0	1.44195	0.465628
0	1.6838	0
0	1.48422	1.45933
0	1.49506	0.80415
0	1.706	1.34048
0	1.55201	0
0	1.12601	2.28557
1.12633	0.983022	0
0	1.2614	1.55627
1.433	1.86379	2.04387
0	1.31481	1.86345
1.48666	0.942224	0
1.06867	2.00527	0
1.98722	1.57532	0
0	1.75826	0.549748
0	0.862674	0.984647
0	0.884665	1.75587
0	1.33287	0.95709
0	1.36282	0
0	1.65964	0.889663
2.10449	1.90982	0
1.03038	1.48843	0
1.99663	1.33033	0
2.22914	1.05369	1.49273
0	1.56414	1.44894
1.15248	2.24483	1.53246
0	0	0.755287
0	0.732944	0
2.62854	0	1.36395
1.85546	1.98691	0
1.96007	1.01797	0.914465
2.72692	1.05879	0.734464
0	1.34655	0
0	1.9424	1.27993
0	0.600248	1.71021
0	1.94	1.45541
1.84943	1.46679	0
0	0	0
0	1.84454	0.926414
2.10154	0	0
0	0	1.43435
0	0	0
1.5388	0	0
1.18107	0.652659	1.16375
0	0.599914	0.749267
0	0.674862	1.96422
0.937756	1.29113	0
0.45357	1.83391	1.76078
0.284893	1.49874	0
0	0.846689	1.58094
0	0	0
0	2.20258	1.81915
0	1.26231	1.73071
0	2.13351	0.844262
0.994826	1.50493	0.964061
	1.41991	1.6567
	1.60466	0.566824
	1.23941	0
	1.78903	1.74832
	0.757116	1.26858
	1.82458	0.640243
	0	1.52133
	0	0
	0	1.157
	1.71261	2.0365
	2.14283	0
	0	0
	1.76118	1.16206
	0	0
	1.88788	0
	1.44827	0.757687
	1.59749	0
	2.05923	0.98135
	0.693097	1.10708
	0.878024	0.597036
	1.83486	0.725937
	0.874234	0.60968
	1.60228	0
	0.586899	0
	1.6496	0
	1.29244	0.73633
	1.06579	0
	2.04025	0
	0	1.12174
	2.32437	0
	0.794949	0
	1.07517	0
	1.78781	0
	1.59451	0.729367
	1.77106	0
	2.00843	1.18499
	1.63796	1.60421
	2.1587	1.03833
	1.11336	0
	2.20379	0
	0	1.08701
	0	0
	2.43992	0.924392
	1.40852	0.71748
	0	0
	2.21538	0
	1.00794	0
	1.91347	1.54599
	1.52318	1.32264
	1.32696	0.548357
	0.670726	0
	1.66749	0
	1.44685	1.0693
	0	0.773405
	0.655897	1.22689
	1.89302	0.79964
	1.51027	1.56489
	0.627735	0
	1.68783	1.88722
	0	0
	0	1.69155
	1.61951	0
	0	1.13855
	1.01972	1.0898
	0.58882	0
	0.714884	1.85162
	2.54747	0.477101
	0	0
	1.91366	0.604625
	1.60428	0
	1.26595	1.14246
	1.64881	1.80798
	2.13154	0.833667
	1.9587	1.17978
	1.71447	0
	0.743144	1.25536
	1.49978	1.80557
	1.91516	0.899756
	1.18633	0
	1.53751	1.45333
	1.3476	1.19542
	0	0.644771
	1.89679	0.88806
	1.53822	1.48371
	2.23235	0
	1.4781	0
	1.78636	0
	1.07245	1.31921
	0	0
	1.19357	0
	1.93959	1.05978
	0.747448	1.35503
	0.608838	0
	0.629204	0
	1.95185	1.13517
	1.53431	1.19038
	1.73871	1.39134
	1.84385	1.35524
	0	0
	2.4402	1.28814
	0	1.25905
	1.06754	1.63543
	1.98579	0
	1.03551	0
	1.51649	1.05499
	1.29967	0
	1.95783	0
	1.43011	0
	1.76977	0
	0	0.465187
	1.70797	1.41223
	0	0
	1.90199	0.541538
	0	0
	2.00429	0
	1.42938	0.743665
	1.26461	1.23243
	0	1.28184
	2.04485	1.30084
	1.38144	0
	0	1.55647
	1.93807	1.93756
	2.67294	0
	0	0
	1.83171	1.05329
	0.825796	1.39468
	1.98754	1.22245
	2.43358	0.812775
	0	1.56387
	1.32968	0
	2.35291	0.642456
	1.52889	0
	1.64315	1.13966
	1.07422	0.770775
	1.79372	0
	1.55593	1.39612
	2.01078	1.61001
	1.45101	1.69206
	1.4223	0
	1.12733	2.00318
	1.90863	0.534014
	2.39216	1.23741
	2.00485	0.795416
	2.30478	1.18232
	1.12777	1.41952
	1.97842	0
	0	1.24268
	1.53966	1.3848
	0	0.675194
	1.3529	1.5282
	0	0
	1.00974	1.22797
	1.9739	0.685828
	0.878325	1.05935
	1.81577	0
	2.00923	1.44709
	1.98641	1.13054
	2.10206	0.513318
	1.26843	1.48756
	0.642883	1.09423
	2.37525	1.42469
	1.47557	1.46059
	1.98324	0.979893
	1.53302	1.46142
	1.9587	0.983074
	0.914823	0
	0	0.902448
	0	0.745319
	1.05793	0.694048
	1.07365	2.25127
	1.2023	1.69339
	0.925034	1.4281
	1.9587	0
	1.92395	0.780449
	1.16717	1.09388
	0.659168	1.79888
	1.07306	1.10769
	2.30934	0.898028
	1.6076	0.66261
	1.33898	0
	1.80479	0
	1.49638	1.23099
	1.88519	0.916846
	0.364647	1.92088
	1.54852	0
	0	0.971244
	1.86936	1.70616
	1.55816	0.945196
	1.66235	1.99175
	1.26281	1.0118
	0.758652	0.933567
	1.78206	1.83668
	1.86223	2.28231
	0	0.613189
	2.0804	1.09875
	0	0
	1.35169	0.680492
	1.72569	1.47032
	2.26189	0
	1.4118	0
	1.11506	1.42307
	2.35847	1.9982
	1.24903	1.16641
	0.842602	1.40668
	1.76791	1.22955
	2.23346	0
	1.68166	1.51436
	1.00292	1.0077
	0.738007	0
	0.796819	0
	1.54771	0
	1.19107	0
	0.830295	1.85783
	2.03058	0.898373
	1.66889	1.43354
	2.18983	0
	0	0
	0.716113	1.51335
	0.561141	0.637246
	1.26846	1.2072
	2.16593	1.12381
	1.74871	1.68908
	2.15836	1.71812
	2.57947	0
	1.30995	0
	2.34268	1.18334
	1.69714	2.02778
	1.07005	1.31608
	0.963409	0.840199
	1.43302	0
	1.82023	1.66368
	2.29528	0.786749
	0	0.993718
	0.807956	0
	1.83912	1.19357
	1.24974	0
	1.24743	0.470808
	0.831392	1.13196
	1.52571	0
	1.40697	0
	1.37401	0
	2.03601	0
	0	1.06865
	1.02233	0.90149
	2.0113	0
	0	1.1464
	0	0
	1.80666	0.430904
	0	0
	0.989717	0
	2.07612	1.08558
	1.89122	1.10926
	1.39373	0
	0.890636	0
	0	1.24373
	2.45139	0
	1.77072	1.01252
	1.93669	0
	1.77163	1.40557
	0	1.62367
	1.70806	0.946544
	1.80674	0
	0.979581	1.67577
	2.14741	0.637877
	1.93553	0
	1.93824	0.806271
	0.779617	0.495171
	0	0
	1.76654	1.38202
	1.0633	1.33008
	2.41657	1.83451
	1.32886	1.78407
	1.31355	1.07852
	1.31856	0
	1.70606	0.388148
	1.78347	0
	2.09045	1.69852
	0.617173	1.70843
	1.87354	1.29301
	0.877012	0.789462
	1.79468	0.566165
	1.07024	0
	1.39384	1.5007
	1.63687	0
	1.38975	1.47707
	1.47285	0
	1.29883	1.42194
	1.32355	1.07581
	0	0
	1.98843	0.872203
	2.55815	0
	0	2.27918
	1.12229	1.2665
	0	0
	1.95688	0
	1.39658	0.598214
	1.62711	2.0153
	1.91848	0.629491
	2.85919	0
	1.58107	0
	0.762262	1.1749
	0.884957	0
	1.50079	1.20417
	0.556304	0.793952
	1.95905	0
	1.50671	0
	2.56532	0.892929
	2.27668	0.654918
	1.55215	1.22152
	2.37868	0.975239
	2.05439	1.25484
	2.49821	0.913301
	1.56002	0.564295
	0	1.61688
	0.654252	0.982865
	1.82249	1.04996
	0.770525	1.18287
	1.29196	0.67054
	0.711225	1.58767
	1.46762	1.19062
	2.0834	1.35553
	0.892461	0
	1.24031	1.18629
	2.19571	0.784378
	1.46365	1.61426
	1.27623	0.778915
	0	1.11791
	1.44765	0
	1.77249	0
	1.31614	1.15234
	2.07381	1.45448
	0	0.670446
	0	1.53467
	1.98177	1.02884
	0.830149	0
	1.35845	0
	0.895449	0.563381
	0	0
	0.748269	0
	1.07416	0
	0	1.05542
	1.43867	0.624817
	0.643526	0
	0.764709	0.842752
	2.05897	1.04749
	1.64156	1.90912
	1.67818	0
	1.93396	0
	1.58927	0
	0	0
	1.67952	1.2901
	1.12657	1.43551
	1.50808	0.585414
	0.998727	0
	0	0
	0.514289	0
	0	1.69434
	1.76086	0.58184
	2.40636	0.535332
	1.77686	0
	0.816526	1.5151
	1.88717	1.73286
	2.39699	1.08682
	0	1.48677
	1.77254	0
	1.5925	1.39072
	0.998565	1.32886
	0	1.30887
	1.10967	0
	1.63988	0.638973
	1.60222	0.619343
	1.76285	0.752754
	1.36226	0.926552
	0	0
	1.02154	1.2595
	2.00936	0.808645
	0.950226	0.77634
	0	0.753884
	1.37877	0.434498
	0.956497	0
	1.72957	1.46021
	0.910806	0
	1.54283	1.07009
	0.810826	1.92118
	0.586226	0
	0.601886	1.46115
	1.63222	0.770525
	1.26889	1.93857
	1.48964	0
	1.30626	1.13615
	0.853595	1.56811
	0.72418	1.12489
	1.725	1.5714
	0	0.939272
	1.77143	0
	1.74519	0
	0.921239	1.09133
	1.10783	1.85806
	1.11418	2.00488
	1.04016	1.08728
	1.61192	0
	1.44902	1.3409
	0.992327	0.608074
	1.09103	1.84399
	0.576323	0
	0.898114	0.971091
	0.713926	0.7478
	1.31568	1.66739
	1.7204	0.993664
	1.47962	1.12517
	1.1599	1.36554
	1.10243	1.42653
	1.24408	1.10102
	1.3418	0
	1.70165	0.691302
	1.25707	0
	2.52947	0.619977
	2.02809	1.57841
	0.628714	1.93139
	1.71902	0
	0	0
	1.4211	0
	1.77862	0.816561
	1.06904	1.95809
	1.1596	0.830953
	1.75531	0
	0	1.7269
	2.30193	0.554973
	0	0
	1.0805	2.27716
	1.97801	1.64425
	0	1.45472
	1.44864	0
	0	1.1299
	0	0.796183
	2.11995	0.527925
	1.94883	0
	1.62195	0
	1.60952	0.487657
	0.949351	0
	2.31715	1.39105
	1.35845	1.23105
	1.00221	0
	0.617487	0.63101
	1.80576	0
	0.935821	0.822598
	0	0.957732
	1.43859	1.04635
	1.35005	0.893568
	1.09828	1.70926
	0	1.12027
	0.857275	0
	1.16984	1.65718
	1.49368	0.947414
	0	1.05495
	1.42589	2.05791
	1.00665	1.24531
	1.25617	0.906233
	0.831026	0
	1.02934	1.31104
	0	0
	0	0.945484
	0	0.66093
	0	1.24876
	1.28871	0
	1.90278	1.45697
	0.858422	0
	1.06076	0
	1.17758	0.861725
	1.35546	0
	0	0
	1.61619	1.46753
	1.75712	0
	2.15958	0.933521
	1.22831	0
	1.13296	0
	2.18742	0
	2.73558	0.919241
	1.2978	1.11501
	1.49423	1.53576
	1.45962	0
	0	1.54218
	2.20022	0
	0.906386	0.460866
	1.08963	1.36569
	2.06043	1.01163
	1.49002	1.78446
	1.76749	0.913301
	1.6338	1.16908
	1.0543	1.78224
	1.74189	0
	1.84827	1.2054
	0.885459	0
	1.83248	1.40187
	0	0.947655
	2.14967	1.40459
	0	0.873421
	1.70686	0.671334
	1.54165	1.74539
	0.842451	1.01814
	1.45541	1.71391
	0.799337	1.71784
	1.82519	0.877299
	0	1.29343
	1.5411	0.92279
	1.28867	1.72245
	1.45879	1.10903
	1.91683	1.08067
	1.60453	1.35695
	1.36834	0
	1.88656	0
	1.19118	1.97126
	0.877504	0.924621
	0	0.606705
	1.52184	1.10725
	1.75535	0.873502
	1.87553	0
	1.74428	0
	1.25318	1.01701
	1.33282	0
	0.894294	1.65329
	1.8118	1.3943
	1.81903	1.07551
	1.25608	1.33234
	1.51123	0.947897
	1.96275	1.55495
	2.09408	0
	1.32863	1.66166
	0	0.895921
	0	0
	1.64147	0
	0	1.92997
	1.39259	1.94754
	1.58442	0
	0	1.83196
	0	1.04569
	0	0
	0.476985	1.44796
	0.533722	1.33118
	0.741299	0
	2.54549	0
	0.766864	1.52599
	0	0.486713
	2.47988	1.14479
	1.9478	1.56012
	0	0
	1.73026	0
	1.54697	0
	0	0
	1.77765	0
	1.23174	0
	0	0
	1.22406	0
	0.88617	1.60196
	1.4021	0
	1.85441	0
	0.677379	0.943467
	1.21855	0
	1.12559	1.35162
	1.80642	0.933614
	2.38586	1.13338
	1.34718	1.63765
	2.0229	0
	0.649935	0
	2.08911	0.705315
	0.954479	0
	0	1.16992
	1.59707	0
	1.63507	0.536184
	1.5632	0.814769
	1.63512	1.23683
	1.8684	0
	0	1.58939
	1.16272	1.9487
	1.296	1.51971
	1.34815	0.597551
	1.90176	0
	0.869377	1.40595
	0.81274	1.51206
	1.88004	0
	1.7141	0
	1.14816	1.27134
	1.16595	1.71516
	2.50129	0.507278
	0	0
	1.10438	1.56939
	1.23329	1.15081
	2.35796	0.577727
	2.0116	1.13575
	2.61596	1.05014
	1.78306	1.16249
	2.03322	1.23191
	1.93569	0
	0	1.10129
	0	1.36841
	1.27946	0.813508
	1.84347	0
	0.617133	0.730425
	0.385031	1.06826
	1.44806	0.793487
	0.533431	1.91423
	0	1.09533
	1.19566	0
	0	2.14402
	0.648843	1.36519
	1.33036	1.38704
	1.52421	0
	1.70139	0.848366
	1.43223	1.88656
	2.24107	1.4036
	0	0.534775
	1.90941	1.38084
	1.95776	0
	1.8129	1.25959
	2.01742	1.44195
	1.6489	0
	1.70897	0
	2.22958	0
	0	0
	1.66281	0
	0.807611	0.742682
	2.12683	0
	2.49561	0
	2.03862	0.683732
	0.542985	0.535963
	0.745406	0.667659
	2.09464	0
	2.08198	1.50608
	0	0.740667
	1.42182	1.40083
	0	0
	0.853208	1.97057
	1.44673	0
	1.24461	0.864419
	2.01827	0.770463
	1.83089	0.52259
	1.28134	1.33315
	1.99673	1.55775
	1.17841	0
	0	1.03911
	1.43841	0.48858
	1.80786	0.75454
	1.74072	1.72371
	0.806855	0
	1.70455	1.16942
	1.11731	1.38308
	1.45214	0
	2.12243	1.28643
	2.1127	0.800991
	1.81584	1.82272
	1.99912	0.644341
	1.36725	0.611757
	1.38735	1.01353
	1.0891	0
	1.31508	0
	0.910717	1.47114
	0	1.56537
	2.01912	1.48534
	0.794949	0.694801
	1.90709	0.573081
	2.10812	0.365834
	1.51825	1.15467
	1.0895	1.24233
	0	0
	1.10729	1.31322
	2.42788	1.01493
	1.47252	2.33298
	1.75978	1.32049
	0	0
	0	0.967486
	1.25581	0
	0	0
	2.06302	0.811278
	1.41551	1.1277
	0.716488	0.465518
	1.59997	0
	0	0
	2.03929	0.732551
	1.54043	1.059
	0.980829	0.514154
	2.56643	0
	1.94709	1.71391
	0.755976	0.937787
	0	0.469614
	1.47142	0
	1.6838	1.3383
	1.71514	0.727537
	2.49889	1.16428
	1.48543	0
	1.6899	1.07286
	0	1.06096
	0	0.611796
	0	0.503598
	1.69544	2.1389
	1.61136	1.26013
	0	1.00019
	1.56809	0.719933
	0	0
	1.69011	1.60556
	1.46423	0.708493
	1.48852	1.282
	1.76367	0.978388
	1.39111	0
	0	0.577727
	0.916216	0.819923
	1.75654	0.985015
	1.34403	0.613422
	1.87593	1.08754
	1.78315	1.10953
	1.58617	1.0113
	1.28027	1.32049
	1.63338	1.20712
	1.65901	0
	1.09821	1.1788
	1.30562	0
	0	0
	1.51607	1.34403
	1.26022	0.629368
	1.59144	1.20044
	1.23455	0
	0.852358	1.36249
	1.60106	0
	2.26908	1.58518
	0.849437	0.826518
	1.62193	0.688283
	1.9373	0
	1.69008	0.591689
	0	0.849284
	1.28045	1.20633
	1.87235	0
	1.43622	1.69778
	0	0.583167
	1.72781	0
	0	1.51825
	0	0
	1.85452	1.08801
	1.79249	0
	2.13775	1.71223
	0.638045	1.01134
	1.89156	0
	0	0
	2.05073	0.651866
	0	0
	0	1.85562
	1.22349	0.379879
	2.09657	1.68947
	0	0
	2.27943	0
	1.80028	0
	1.21298	1.55333
	1.83868	0.809751
	1.60483	0
	1.83633	1.04673
	0	0
	1.41778	1.61127
	0.759831	0.830587
	2.15356	0
	1.96612	1.8965
	0	1.54038
	1.23238	1.20564
	0	0
	2.24472	0
	0.651866	0
	1.57499	1.60731
	1.26267	2.23608
	1.64695	0
	2.08798	1.19277
	1.72789	0
	2.42603	0.721778
	0.965669	1.15462
	0	1.19422
	1.52027	0
	2.00083	1.10994
	1.64543	1.02893
	1.79678	1.72085
	0	0.551613
	2.2988	1.37888
	1.51085	2.47497
	1.64005	1.29484
	0.750622	0
	1.62915	0.600248
	0	2.11186
	0	0
	0.787433	0
	0	1.49151
	1.0776	0
	1.45971	0.661338
	1.00248	0.746163
	1.38966	1.63399
	0.838072	0
	0	0
	2.28214	1.05475
	2.45869	0.606136
	1.67553	0
	0.637036	0
	1.12018	1.5407
	1.13139	2.07734
	1.4771	1.5353
	2.08814	0.669515
	2.58569	1.4363
	2.19651	0.882665
	1.2819	0
	0	0.98491
	2.00969	0
	1.81491	1.49914
	1.04869	1.50077
	2.3564	0.672882
	0	0
	1.96071	0.679315
	0.842301	1.50439
	1.83049	0.850204
	0.598287	0.587289
	1.98797	0.966022
	1.73543	0.716917
	0	2.17341
	1.70397	0.568479
	0.949157	0
	0.778405	0
	1.69892	0.935367
	1.82808	0
	2.06003	0
	1.06249	0
	3.04579	0
	0	0
	2.45111	0
	0	0
	2.18956	1.71565
	0.45184	0
	0.756275	1.32466
	1.9629	0
	0.725442	0
	0	0.443386
	0	1.23303
	2.0236	0
	1.75918	0
	1.96427	0
	2.21442	0
	1.52374	1.81937
	1.62511	1.23831
	1.26655	2.11225
	1.78327	0
	1.37214	0
	0	0
	1.59039	1.41194
	3.91723	0
	2.18211	0
	1.62236	0.4857
	0	0.986278
	1.46981	0.766957
	1.38211	0
	1.76771	1.02864
	0.5732	0
	2.26324	1.93832
	2.10318	1.51932
	2.28341	0
	0	1.42854
	1.78117	0
	1.21894	0.563707
	0.935022	0.960562
	1.3591	0
	0	1.55657
	1.0937	0
	1.20099	1.59833
	2.28982	0
	2.19782	2.2067
	0	0.510319
	1.61951	0.855495
	0	0.808438
	1.67316	0
	2.1119	0
	2.29093	0.819142
	1.79792	0.909741
	1.19679	0
	0	0
	0	0
	1.82219	0
	0	0.887093
	1.4021	0
	0	1.42262
	0.629532	0.627877
	2.18853	1.12461
	1.25815	1.4335
	1.63975	1.72132
	1.96945	0
	1.99523	0
	1.3612	0
	2.25988	1.50227
	1.14101	0
	1.99329	0.936623
	1.3066	0.535332
	1.00819	1.36623
	1.54399	0.557194
	1.60768	1.19462
	1.19647	0
	0.822848	0.546238
	1.61115	0
	0.760377	0.508173
	2.76164	1.13807
	1.58733	0.693798
	0.813159	0
	1.80286	0.738949
	1.80352	0.720475
	2.45486	1.87302
	2.45967	0.635696
	1.18232	1.30249
	1.59991	0
	1.65157	1.52891
	0	1.50398
	1.79964	0
	0	0.66563
	0.879684	0
	1.78224	0.875171
	1.32269	0.925218
	0	0
	0	0.933521
	1.70299	0
	1.88605	0
	1.83646	0
	0	0
	2.26417	0.584499
	1.72014	0
	0.945099	1.89425
	1.68997	0
	1.19397	1.52618
	0.647017	0
	1.09186	0
	0.964362	0
	1.62065	1.73724
	2.99856	0
	1.79259	1.26027
	1.63029	1.01893
	2.43034	1.61051
	1.64716	1.5291
	1.87122	0.611025
	2.32709	0.98135
	1.97935	0
	1.11165	0
	2.02054	0.910362
	0.889916	1.96354
	0	1.0302
	1.72842	0
	1.6325	0.943563
	1.31117	1.38622
	2.13265	0
	0	1.38047
	1.6088	1.31751
	0	0
	1.30647	1.50131
	1.64881	0
	1.91288	1.97098
	1.16667	1.34929
	2.27729	1.16269
	1.52825	1.04049
	1.73339	1.1774
	1.2525	0.944379
	1.79041	0
	0.687397	1.52239
	2.40507	1.61329
	1.60811	0
	1.58506	0.813438
	1.93148	0.985278
	2.10649	1.41782
	1.12891	1.00974
	0	1.11219
	0	0
	2.40474	1.8731
	2.08179	0.956596
	1.56314	0.861409
	0.984385	1.46932
	0.810791	0.686416
	0	0.499412
	2.23765	0
	0.737296	2.03099
	1.43508	0
	0	0.670633
	0.940602	0
	1.16778	0.522869
	1.41055	1.10735
	1.30045	0
	1.0572	0.804116
	1.98713	0.79352
	0	0.869941
	1.06748	0
	1.45964	0
	1.13812	0.520115
	1.88971	0
	2.35156	0.686269
	1.31601	0
	0.350452	1.75654
	0.649279	0
	1.18547	0.820706
	1.74523	1.24956
	0	1.63266
	1.54602	1.05732
	1.90741	1.45
	2.46885	0
	1.14762	2.01179
	1.35155	0.805141
	0.683926	1.33334
	0	0.57239
	0	1.64237
	0.947752	1.99377
	1.69134	1.09403
	1.67246	1.33674
	1.35471	0
	2.06342	0
	1.53462	0
	1.55215	0
	1.06677	0
	1.63863	0.883455
	1.10218	0.858918
	1.89875	0
	2.06168	0.532065
	0.650504	0
	1.41423	0.347414
	1.67881	0
	1.33193	0.760074
	0.674862	1.6309
	0	1.25244
	0	0
	1.10623	2.25612
	0	0.648364
	0.648451	1.26559
	1.37287	1.57015
	1.57045	0
	1.38122	1.3065
	1.17577	1.88295
	2.55212	0
	1.93401	1.45064
	1.79134	1.75127
	1.41908	0
	1.44752	1.38055
	1.73232	0
	0.965669	1.81527
	1.16126	1.68953
	0	0
	1.21274	0.981403
	2.0413	1.48435
	2.22899	0
	0	0
	1.57524	1.68424
	1.45409	0
	0.942702	0.710645
	2.11392	1.53113
	1.05463	1.12264
	1.34676	0
	2.15456	0
	0	1.81127
	0	0
	2.07065	2.20772
	1.00264	1.80461
	0	0
	1.686	0
	1.66223	1.40703
	0	0.386296
	1.70426	1.39819
	0.717776	0
	0	0
	2.20314	0.852744
	0	0
	1.37104	0.685926
	0	1.07416
	1.92702	1.0817
	1.78073	1.17945
	1.71922	0.37632
	1.34335	0
	0.622407	0
	1.5634	0
	1.327	1.72561
	1.18279	1.54631
	2.30025	0
	2.56778	2.06116
	1.2364	1.40907
	1.70889	0.970123
	1.30804	0.300891
	2.18348	0.741299
	2.35249	1.31801
	1.39157	0
	1.47642	0
	1.15318	0.305947
	0.852513	0.937977
	1.99368	1.49083
	1.5345	0.417023
	1.25107	0.758019
	0	1.42625
	2.16267	0.59375
	1.89602	1.01297
	1.82342	1.41991
	0	0.888313
	1.9874	0
	1.82502	1.33805
	1.82306	1.61175
	1.68356	1.35264
	2.18747	0.992969
	2.26078	0
	1.30317	0.632867
	0.789003	0
	1.32116	0
	0.715632	0
	2.29253	2.01432
	1.7341	1.89457
	1.75627	0
	2.55415	1.4295
	1.66443	0
	1.60453	1.06648
	1.37423	0
	1.30946	0.837588
	1.6955	0
	0.912052	0
	1.92164	0
	1.48069	0
	1.16337	0
	3.01455	0.60857
	1.36239	1.66385
	1.30585	0.692897
	1.41518	1.63382
	1.38133	1.50208
	1.91721	0
	2.19616	0.894422
	0.578586	1.66686
	1.38092	0.846461
	1.1861	1.01622
	2.35046	0
	2.24448	1.28468
	0	0
	1.68068	1.76501
	2.12003	1.30852
	0.693748	1.11012
	0.977353	1.07824
	2.07546	2.03843
	1.8141	0.562795
	1.86705	0.855262
	1.9057	1.8774
	0	0
	2.3204	0
	0	0
	1.46987	0.903203
	2.62586	0.558728
	0	0.76143
	1.65895	0
	2.07187	1.06361
	1.43362	0.531284
	0.857874	0
	0	0.568114
	1.22678	0
	1.46269	1.50353
	1.30165	1.52094
	1.55148	1.23415
	1.95954	0
	1.57585	1.09414
	1.64947	2.03785
	0	0
	2.04145	0.579862
	2.40949	1.10397
	0.657327	1.20306
	1.55462	0
	1.43017	1.01583
	1.03166	1.13975
	0	0.947897
	1.4312	0.803503
	1.31349	1.36667
	1.02864	0.582747
	1.17423	1.15833
	0.740437	0.680299
	0.719177	0
	0	1.6149
	1.81365	2.01404
	0	1.63421
	0	0.589642
	1.06529	0.740322
	0	0
	1.74758	0.975239
	4.18707	0
	0	0
	2.35502	0
	2.12578	0.883955
	1.07011	1.58687
	1.1578	0
	0	1.62225
	2.61236	1.35503
	1.83145	1.03096
	0	0
	1.76447	0
	0	0.460952
	1.30006	1.18428
	0.724235	1.93925
	1.76684	0.556494
	1.8619	1.46403
	1.79879	0
	1.16148	1.41411
	1.93891	1.35157
	0.836104	0.905157
	1.02086	0.932959
	0.555923	0
	0.978751	1.93415
	0.780129	0
	0	0.763055
	1.24637	0
	0.770962	0.731207
	1.50298	0
	2.58217	0.643312
	1.41928	0.615839
	1.94896	0.893654
	0.508569	1.58942
	0.864817	0
	1.32208	0.862318
	0	2.20886
	1.15192	0
	1.32927	1.47447
	0.586545	0.562275
	0.802618	0
	1.23011	1.44483
	1.30435	0.667659
	2.68728	0
	2.35545	0
	1.45231	0
	3.48112	1.29014
	2.10533	0
	1.73827	0.967688
	0.825003	0
	1.42589	1.2001
	1.82733	0
	1.86901	1.45819
	0.953008	0.806649
	1.96758	0.652791
	0.67307	1.46891
	1.59359	0
	0	0
	1.57992	0.775359
	1.71569	1.26944
	0	1.10492
	0	1.56153
	0.986489	0
	1.16801	1.56744
	2.26732	0.797354
	0	0
	2.02938	0
	1.95061	1.00081
	1.95308	1.20611
	1.20912	0.560883
	1.92179	0
	2.1118	1.52712
	1.86822	0
	1.70272	2.13918
	0	0.893441
	2.0128	0
	0	0
	0.734294	0
	1.80109	0.997699
	0.701706	0.834552
	0.690111	0.821633
	1.02171	0
	0	0.578793
	1.55519	0.699405
	1.85124	1.365
	0.861962	0
	0.84959	0
	0	0.510373
	1.3596	0
	1.07458	0.855807
	2.09871	1.04658
	1.13817	1.30749
	1.20943	1.61181
	1.10129	1.65574
	1.86632	0
	2.09072	1.66045
	1.25509	0.6567
	1.63029	1.84475
	1.52656	1.76197
	1.95336	0.873908
	0	1.70704
	0	1.09615
	0	1.61773
	1.92345	0
	2.55439	0.655451
	1.56804	0.790185
	1.22917	1.2442
	1.05646	0.990621
	0.939462	0
	0.917974	0
	2.16184	0
	0.772276	1.00808
	0	0.580798
	1.56171	0
	0.730816	1.2989
	3.69426	1.39225
	1.68237	0
	0.917793	1.71718
	2.21643	0.897038
	0	0
	1.79711	1.00445
	1.88578	0
	1.93417	0
	1.30396	0
	1.68139	1.1166
	1.28284	1.19486
	1.27722	0.91906
	0	0
	1.15378	0.597956
	1.26104	0.536331
	0	0
	0.712652	1.91711
	1.58642	1.22584
	2.20093	1.09498
	0	1.70462
	2.18435	1.28903
	0	0
	0	0.879396
	0.933614	1.60535
	1.2719	0.707187
	2.06157	0.884999
	1.40187	1.54116
	2.10015	1.47503
	0.682568	0
	2.42989	1.64391
	1.97163	0
	0	1.79371
	1.46736	0
	0.911517	1.80437
	1.9012	1.19926
	1.56729	0.953841
	1.24096	0.770182
	1.22237	0
	1.18689	0
	1.78996	1.45178
	0.960362	0.541779
	2.34638	1.40279
	0.921695	1.25891
	0.627979	0
	1.46878	0.594659
	2.08836	0
	2.51221	0.746047
	1.95187	0
	1.43851	0.599285
	0	0.794284
	0	0.91223
	2.0293	1.05503
	1.00511	0.81662
	1.96395	0
	1.29522	0
	0.653123	0
	0	0
	2.36056	0.515917
	0	0
	1.99712	0.712493
	0.692049	1.24206
	2.14239	0.599544
	1.44657	0.46011
	1.7003	1.56795
	1.87103	0
	1.77333	1.58424
	1.93316	1.50794
	2.49329	1.03171
	0.87652	0
	0.582119	1.03974
	1.63746	0.502693
	0	1.56409
	2.16509	0.861962
	0	0
	1.33447	1.24549
	1.12855	2.25776
	1.1119	0.470086
	2.65451	0.624555
	1.23346	1.307
	1.46608	1.38718
	1.18114	0.980725
	2.17721	0
	1.81548	1.21487
	1.57271	1.09968
	0.671007	1.12348
	0	0.962058
	2.18989	2.16224
	1.07926	0.71382
	1.7972	1.0417
	0.85151	0
	1.40118	0
	0	0
	1.52831	0.398505
	0.6917	0
	2.43456	0
	0	0.904719
	1.78073	0.684657
	0.964161	1.05248
	0.803162	0.451819
	0	0
	1.38742	0
	1.13281	0
	1.15803	0
	0	1.70226
	1.83281	1.20655
	1.72113	1.19921
	0	1.22169
	1.46788	0.9512
	1.64864	0
	1.76486	0.757537
	0	0.873502
	1.35056	0
	1.55816	0.625989
	0	0.891102
	1.25959	1.13596
	1.12855	0.923475
	2.16878	0
	0	0
	1.91756	1.28068
	1.65795	2.42375
	1.2568	0
	0.636114	0
	2.12542	0
	0.530476	0.533635
	0	0.872203
	0.67213	0.877176
	2.00472	0
	2.25799	1.24672
	1.97649	0
	0.690756	0
	1.86117	0
	2.17111	1.98046
	1.27536	0
	1.6381	0
	1.13018	1.09875
	1.91477	1.6429
	0	0
	2.4331	1.02173
	2.19967	0
	1.79347	1.36327
	0.502926	0
	2.73937	0
	1.33077	0.734802
	0.8808	0.610255
	0	0
	0	0
	0	0
	1.33674	1.16709
	2.0263	0
	2.12846	0.85286
	2.53982	0.49832
	2.03688	0.682084
	0.55012	0
	0	1.56138
	1.64763	0.857405
	1.49842	2.51111
	0.575846	0
	1.9073	1.00172
	0.781733	0.749267
	1.31422	0.827568
	0	0
	1.17804	0.842903
	0	0.429719
	2.31163	0
	1.43011	0
	1.46839	1.2819
	0.710592	1.63879
	1.59113	1.13625
	1.69794	1.43973
	1.21665	0.489654
	1.86595	1.78234
	2.20959	0
	1.05147	0.99592
	1.07556	0.774475
	1.97644	0.901186
	2.27112	0.726433
	1.57941	0
	0.682955	0
	1.4592	0
	2.11516	1.04635
	0	0.822777
	1.28031	1.04653
	1.86409	1.47859
	1.00237	1.89523
	2.45176	1.12749
	1.20806	0
	2.28518	1.16793
	0	1.40985
	1.77532	0
	1.38626	1.15111
	0	1.66512
	0	1.27542
	1.65153	1.00346
	1.28197	1.67211
	1.87202	1.32436
	1.54486	1.19703
	1.97581	0.681432
	1.15755	0
	1.15474	0
	0	0
	2.76303	1.77379
	1.2911	0.636575
	0.988233	0
	0.672177	1.98262
	1.79727	1.02081
	0.748327	0
	1.9006	1.24396
	1.56534	0
	0	0.929605
	1.42765	1.05626
	1.15	1.51764
	2.03549	0.850357
	1.07055	0
	2.0914	1.38027
	1.64706	0.795816
	0.867011	0
	0.696666	0
	2.0746	1.27313
	1.16915	0.838705
	1.52487	1.76211
	1.37677	1.44596
	0	1.62645
	1.7464	0
	1.26843	1.46968
	1.61467	1.77517
	1.76799	1.13725
	0	1.12362
	2.27072	0.966325
	1.75387	1.86172
	0	0
	1.43679	1.11951
	1.84127	1.31402
	0	1.64526
	1.31848	0.915991
	0.840724	0
	1.67129	1.88144
	1.45591	0
	1.412	0.852551
	1.28846	0
	2.4526	0
	1.90299	0.7292
	0	0.658763
	0	1.57918
	1.15938	1.17857
	1.27307	1.60073
	0	0.852821
	0	0.760013
	1.35642	1.94003
	0.846841	0
	1.45886	1.96791
	1.88023	0
	1.24023	0.943324
	0	2.13578
	1.36554	0
	2.00913	1.05622
	1.92482	1.66154
	2.31718	1.32466
	1.09901	0.730119
	1.09556	1.0681
	0	0
	1.32761	2.05598
	1.83226	0.527412
	0.740896	0
	1.58114	2.59157
	2.45377	0
	1.56649	1.5579
	1.78926	1.37659
	0.706094	1.87072
	2.2284	0
	1.44318	0
	1.71248	0.917884
	1.87459	0.896823
	1.03562	0
	1.45248	1.66536
	0.683392	0
	1.78774	0.875947
	2.08897	0.891583
	0.638509	0.888481
	2.21359	0.578483
	1.86402	0
	1.80982	0
	2.04348	1.71096
	1.56661	0.913525
	0.824931	0
	2.2172	1.60085
	2.0363	0.831209
	2.55842	0
	0	0.888903
	2.0937	1.88497
	0	0.753468
	0	1.32716
	0	0.531833
	2.21067	0.698033
	1.27974	0
	1.91977	0.710592
	0	0
	0.876193	1.5222
	1.56669	0
	1.59253	0
	1.35205	0.987757
	1.45314	0.773217
	1.52066	1.93624
	2.29993	1.61024
	1.49931	0
	1.70397	0
	1.84803	0
	2.05373	0.774412
	1.34936	1.81865
	1.83518	1.0508
	1.35924	0
	1.72349	0
	1.5365	1.40674
	2.00293	0.537749
	1.00084	0
	1.88078	1.21387
	1.25116	0.809682
	1.63871	0
	0.982185	0
	1.6627	1.28677
	0.470379	0
	2.01479	1.69876
	2.8727	0.511841
	2.0001	0
	1.15616	0
	1.47877	1.17505
	1.50712	2.24506
	0	0
	0	0
	0.977922	1.56113
	1.68903	0
	1.43241	0
	1.31297	1.34145
	0	0.543529
	1.45541	0
	1.80225	0.613616
	0.868574	1.03166
	2.51415	0
	0.652086	0.965468
	0	0
	1.54243	0
	0	1.37581
	1.2066	1.7568
	1.28791	0
	1.10749	1.02339
	1.71684	0
	1.2469	1.32517
	1.69896	0.851356
	1.63094	0
	2.40851	0.511119
	1.69242	1.42613
	1.80007	1.30157
	1.72349	0
	1.56136	0.488215
	1.12926	0
	0	0.674012
	1.79804	0
	2.16312	1.72766
	2.23732	0.780941
	1.33866	0.823278
	1.95865	1.01115
	0.957337	0
	1.30677	0.828402
	0.63712	0.599989
	1.401	1.4021
	0.971295	1.35247
	0.95561	0.492162
	0	1.61409
	1.59488	0
	1.77998	1.0039
	2.87185	0
	1.43565	1.75099
	1.90209	0.789495
	1.87689	0.787564
	1.8899	0
	0	0.642072
	1.28165	0
	1.55757	0.922516
	1.76591	0.719717
	1.93153	1.10939
	0	1.43961
	3.16174	0
	1.02468	0.516817
	1.7684	1.84367
	0.705782	0.691302
	2.42375	0
	1.55635	0.584113
	1.47187	1.48508
	2.20285	0.816843
	1.59734	1.00792
	1.04665	0
	0	0.864419
	1.07696	0.962358
	0.854718	1.50235
	1.9651	1.61321
	1.01409	0.553398
	1.10568	0
	0	0.678716
	2.68442	1.31601
	0.78386	0
	1.65455	0.674201
	0.714405	0
	1.63421	0.819142
	1.51137	0.814769
	0	0
	0	0.546391
	0.644212	1.63721
	1.10519	0.87886
	0.909475	1.15915
	0	0
	1.28454	0
	1.34592	1.30631
	2.42806	1.13812
	1.07182	0
	2.05098	1.50194
	1.39995	0.889916
	0	0.68644
	1.42277	0.552457
	0	1.06456
	1.12808	0.635195
	1.97533	1.42866
	1.19558	1.13646
	2.08269	0
	1.9739	0
	1.28496	0.596706
	0	0
	0	0.551177
	1.25015	1.41251
	0.685779	1.18318
	0.905552	0.774854
	2.29603	0.731934
	1.83211	1.97945
	1.55627	0.99954
	1.23277	1.20753
	0.902361	1.42701
	1.53369	0.96577
	1.25294	0.882416
	1.03734	0
	0.693297	1.47833
	2.03877	0.394475
	1.07836	0
	2.14674	2.68159
	0.868333	1.81548
	1.54893	0.736614
	0.70573	1.17151
	1.57656	1.45064
	1.01866	0.472439
	1.71806	0
	1.07562	0.60796
	1.04887	1.38682
	1.75712	1.67881
	1.07779	1.63225
	0	0.702168
	0.565015	0.56098
	1.66359	0
	2.03617	1.83468
	2.39113	0
	1.82677	0
	0.701347	0.952323
	1.66657	0
	1.61477	1.55738
	0.759468	0
	1.56844	1.22703
	1.67323	0
	1.9356	1.37153
	1.40227	0
	0	0
	1.58834	1.64256
	0.803911	0.640413
	0.986068	0.537927
	0	1.10145
	1.04721	0.988021
	1.47788	0
	1.50575	0
	0.922014	1.36385
	1.0607	1.17284
	2.01516	1.06305
	0.447094	1.64048
	1.59734	0.721234
	2.31692	0
	1.49114	0
	0	0
	0.705471	0.906299
	0.783343	1.70061
	2.13817	0
	1.51586	1.25098
	1.12686	1.64941
	1.3105	0.811904
	2.20449	1.3009
	0	0
	0.933567	0
	2.20592	0.952127
	2.85378	0.890593
	2.86854	1.04461
	0.962558	0
	1.8248	0.419776
	1.53629	0
	2.42234	0.650635
	0.610909	0.911562
	2.04504	1.06299
	2.0621	0
	0	1.21166
	0	1.65546
	1.66678	1.53794
	0.992434	0
	1.75002	0.513587
	1.49876	0
	0.56234	1.48318
	0.934646	0
	0.832124	0
	2.15714	0.848022
	1.73679	0
	1.49225	2.12024
	0.775296	1.80798
	2.07297	0
	0.707031	0
	1.33937	1.94471
	1.78529	1.69143
	1.24599	0.746192
	1.79668	0.892972
	2.08726	0
[truncated: 5,959 more rows]

## Sheet: Pi16
Day 3	Day 7	Day 14
0	0	2.14797
2.9945	1.07977	0
0	0	0.460089
0	2.03139	0
0	0	0
0	0	0
0	2.15454	0.839526
0	2.32522	2.13591
0	0	0
0	1.51482	0
3.07026	2.55903	0
0	0.757477	0
0.482285	0	0.601625
0	0	2.27427
0	0	1.32097
0	0	1.92507
0	0	2.85656
0	0	0
0	1.52217	1.7108
0	1.93343	0
2.77072	0	1.9681
0	1.41849	2.18836
0	0	1.73879
0	2.89247	2.25833
0	0	0.519811
0	0	3.62864
0	0.664666	0
0	2.11275	0
1.08323	2.20745	0.587698
0	0	2.00531
0	1.98401	1.02672
3.34735	0	2.22077
0	0	1.54457
0	0	2.37749
0	0	0
0	0	0.426094
0	0	0
0	1.61581	0
0	2.74854	2.72241
0.310291	0	0
1.51035	2.11059	1.77447
0	0	0
3.53013	0	0.595517
2.82309	0	1.29967
0	0	1.12451
0	0	0.998204
1.06879	0	0
0	0	2.93099
0	2.84908	1.77055
0	0	0
2.16996	0	1.32375
3.44853	0	1.80067
0	1.20951	0
0	1.28171	0.556463
1.75143	3.30395	1.12013
1.17461	2.94398	1.26074
2.63753	0	1.31821
2.82472	0.986278	0
1.52275	0	1.85005
3.06905	0	0
2.6038	0	2.26109
1.32163	1.02069	1.46369
0	0.867091	1.75614
0	0	0.441159
1.28143	1.35642	1.69008
0	0.747039	1.07188
0	0	1.99011
0	0.629901	2.30297
0	0.910273	0.676665
0.493973	0	0
0	1.85628	1.58759
0	0.604248	2.18847
0	0	0.66161
0	0.669375	0
0	0	0
0	1.83439	0
0	0.766247	0
0	0	1.42884
1.57819	1.28327	1.85943
1.3975	0	0
0	0	1.50269
0	0	2.46045
0	0	2.37088
0	0.444729	1.99748
1.82799	0.551957	1.9442
3.41625	0	0
1.14454	0	1.39976
1.08192	0	2.33329
0.633468	0	0
0	0	3.84916
2.97589	0	0
0.986735	1.25635	2.08811
3.60368	0	0
0	2.1802	0
0	0	0
0	2.50403	1.32217
0	0	0
0.693998	0	0
0	2.28153	1.22275
0	2.11951	0
0	0	0.602036
0	1.77692	1.97735
0	0	2.47199
0	2.93369	2.03104
0	2.82833	1.33149
0	3.03788	1.0137
0	1.90133	0
0	0	1.67055
1.04929	1.64199	1.15385
0	0	0.545291
0	1.86833	0
0	2.27728	1.6244
3.8008	0	0
0	1.12111	0
0	0	0
0	0	0
0	0.762445	0
0	0	0
2.82348	0	0
0	0	0
0	3.09926	0
1.09196	1.06873	1.98316
0	2.17134	0
2.02864	2.47547	0.662838
0	0	0
0.787499	0	1.97724
0	2.46993	1.22287
0	0	0.941126
0	1.76684	0
1.08636	1.33385	2.09277
0	0	0
0	0	2.0989
0	0	3.46701
0	0	0
0	1.74266	0
0	0	0
0	2.77278	0
0	2.41252	0.454598
1.75403	0.522953	1.32437
2.71643	0	0.465628
0	0	0.784378
0	1.94164	1.24625
0	0	0
0	0	0
3.00538	0	1.71534
0	0	0
1.41742	0	0
0	1.2614	0
0	0	0
2.3623	0	1.65551
0	1.98275	0.743723
2.69856	2.14	0
0	1.19373	0
0	1.43545	0.549748
0	0	0
0	0	2.19509
0	0	0
0	1.80625	0
0	0	0
2.10449	0	0
0	2.83364	0
0.558888	1.75261	0
2.22914	0	0
0	1.06101	1.59134
0.43276	0	1.53246
0	0	1.18064
0	0	1.18154
2.00509	0	1.36395
2.63527	0	0
1.53899	0.633282	0
0	0	2.84871
0	0.884623	0
1.10279	0	1.58813
0	0.600248	0.407694
3.35027	1.52066	0
0	1.79225	0
0	0.651382	0
0	0	0
0	0	0
0	1.43594	2.76751
0	0	0
1.5388	0	0
1.42575	1.54385	1.45928
0	1.63116	0
0	1.07416	0
1.07936	0	0.97596
0.45357	1.289	0
0.284893	0	0
0	2.75054	0.496677
0	2.67985	3.1851
0	1.10263	0.936088
1.81677	1.56869	0
0	0.724399	1.84135
0.449855	0	0.593968
	0	0
	0	0
	2.64517	0
	0.745493	1.21565
	1.18303	0
	1.82458	0
	0	0
	0.684998	2.7454
	2.12862	2.02038
	0.646411	0
	0	0
	0	0.709384
	1.76118	0.549376
	2.64175	0
	2.24157	1.99514
	1.44827	0
	1.59749	0
	0.760802	0
	0.693097	2.09055
	1.89078	0
	0	0.725937
	3.20881	0
	1.72723	0
	0.954282	0
	0	0
	0	0
	2.72612	0
	3.32396	3.45627
	0	1.531
	0	0
	2.37161	0
	1.91567	0
	1.97692	2.363
	2.59765	0.729367
	0	0.814628
	0	2.51392
	0	0.951493
	3.00319	0
	0	0
	0	1.81677
	0	0
	0	1.00974
	0	0
	2.3292	0.421753
	0	0
	2.96378	1.28681
	1.4996	0
	1.24578	1.80456
	2.46474	0
	1.04605	0
	1.57332	0
	0	1.37395
	0	0
	0	1.20425
	2.7619	0
	0	0
	0	1.25887
	0	1.60741
	0	0
	0	3.21614
	1.5215	3.06191
	2.09046	0.687446
	2.84878	0
	0	1.0898
	0	0
	0	1.57605
	0	0
	2.9994	1.86632
	2.10685	0.604625
	0	0
	1.80713	0
	0	1.26669
	0	0.501304
	2.31601	0.446871
	1.18689	0
	2.03015	0.812949
	0	1.93596
	0	0
	0	1.99459
	0	0
	0.66752	1.49457
	2.89732	0.644771
	0	0
	0	0.449937
	0	1.51145
	0	1.57211
	0	0
	1.75894	2.27927
	0	0
	2.90369	0
	1.0937	0
	0	0
	0	0
	0	2.6795
	0.696615	1.99267
	0	0
	0	0.562502
	0	1.67082
	0	0.559723
	0	2.18359
	0	0.61014
	0	1.63543
	1.52417	0
	0	0
	0	0
	0	1.50958
	0	2.2989
	2.61861	0.832785
	0	0
	1.53622	1.21469
	0	1.41223
	0	2.6815
	0	0
	0	0
	1.32223	0
	0.584464	1.87459
	0.991207	0
	0	1.8256
	0	0
	0	1.17841
	2.39472	2.7706
	0	0
	0	0
	0	1.04205
	0.837737	0
	2.42211	0.698744
	0	0
	0	0.486785
	2.63561	0.56273
	2.70131	0
	0	0
	1.70771	1.5792
	0	1.8974
	1.35881	1.20083
	0.40625	0.647451
	1.78942	1.10735
	0.830222	2.0021
	0.59711	2.57903
	0	2.47512
	0.87196	0.650285
	0	0
	0	0.342014
	0	0.795416
	0	3.113
	1.12777	2.23648
	0	0
	1.74558	2.75933
	0	2.39608
	0	0
	0	0.471033
	0	0
	0.627247	0
	1.73148	1.77953
	0	2.34396
	0	0
	0	0
	0	0
	0.787172	0
	0.823135	0
	0	0
	3.02079	0
	0	1.24743
	2.60509	0
	0	0.603234
	0	0.607769
	0	1.65847
	2.62307	0
	0	1.87726
	0.662793	0
	0	0
	2.85037	2.60815
	1.18874	1.26317
	0	0
	0	0
	0.744999	3.09929
	2.64366	0
	0.825435	0.699966
	0	1.53404
	2.99355	2.24693
	0	0
	0	0
	0	1.23099
	0.48295	1.55888
	0.631277	0
	0.950745	0
	2.18488	0
	0	2.30413
	2.30261	0
	2.09426	0.817867
	0	1.83284
	1.6042	2.97158
	1.89433	0.630886
	0	0
	0.851741	0
	0	0
	0	2.35688
	0	0
	2.00995	0
	2.55153	0
	2.59625	1.71397
	0	0
	1.75568	0.535567
	0	0
	2.32794	0.932632
	3.40624	0.473076
	0.56387	0.719771
	0	0
	0	0
	0	0
	2.25437	2.01319
	1.54771	2.04633
	0	0
	1.07875	0.642712
	0	1.15795
	2.4279	0.42674
	0	1.19438
	0	0
	0	0
	0	0
	2.62299	2.17631
	0	1.87755
	0	2.73093
	0	0
	0	0
	0	0
	0.663157	0.757356
	1.37932	2.74173
	1.07005	1.03644
	0	3.15214
	0	0
	0	0
	0	0
	0	0
	3.50635	0
	0	0
	0	0
	0	0
	0.831392	0.986331
	1.75749	0.734633
	0.706979	1.23623
	2.65887	0
	0	1.37729
	0	1.43168
	2.59955	0
	0.592844	0
	2.06552	2.95742
	0	0
	0	0
	2.47766	0
	0	1.47903
	0	1.08558
	0	0.701142
	0.56387	0
	0.541358	0
	0	1.91101
	0	0
	0	1.8338
	1.80628	0
	0	0.802516
	0	0
	0.991154	0
	1.67958	0
	2.66073	0
	0	1.3022
	1.51658	1.32213
	0	0
	1.21232	0
	2.43144	0
	0	2.80404
	3.20676	0
	0	2.34868
	2.12879	1.68706
	0	0
	0	0
	1.77203	0.388148
	3.54568	0
	2.1671	2.47792
	0	0.756155
	0	0
	0	0
	0	0
	1.57529	2.06975
	1.95453	2.48093
	0.710382	0
	0	0
	2.78051	0
	0	1.42194
	2.48714	0
	2.6852	1.37766
	0	0
	0	1.79814
	1.81333	0
	0	1.2665
	0	0
	0	0
	0	2.02167
	2.72864	0
	0	2.51742
	0	0
	0	0
	0	1.1749
	2.09364	3.26568
	1.28479	0
	0	3.12756
	3.10567	0
	0	0
	0	0
	1.50357	0
	0	1.22152
	0	0.975239
	0	0.6946
	0	2.13567
	1.68369	0
	1.53298	2.14827
	1.87828	1.92459
	2.67324	1.55076
	2.74157	0
	2.02812	0
	0.711225	2.173
	0	2.42489
	1.83638	1.07131
	1.91169	1.227
	3.19207	1.31638
	0	0
	0	2.50696
	0	1.21141
	2.28882	0
	1.62262	0
	0	1.48905
	1.86532	1.03128
	0	0
	0	0.670446
	0	0.898502
	0	0.469547
	0.498853	1.80318
	2.26908	0
	0	0
	0	0
	3.81845	1.41176
	1.35874	1.92628
	0	2.64705
	0	1.00643
	1.99092	2.24823
	2.06562	0
	0	0
	0	0
	1.0088	0
	0	2.67313
	2.27986	0
	0	1.58679
	2.02082	2.10914
	0.714192	0.955856
	0	0
	0	0
	0.756455	0
	1.61635	0.816385
	0	0
	0	0.947269
	0	2.17341
	1.77686	1.55617
	0	0
	0	0
	0	0
	3.01676	1.63068
	2.48433	0
	0	1.70957
	0	0
	1.04426	1.30887
	0	0
	0	1.91905
	1.60222	0
	0	0
	0.677188	0
	0	0
	0	0.489141
	0	0
	0	0.461689
	0	0
	1.55022	0.736387
	1.4363	3.6278
	0	0
	0.555701	0
	0	0
	0	0
	1.88409	1.83923
	0	0.743665
	1.24391	0
	0	0
	1.97184	0
	0.514668	0.879561
	0.853595	0
	0	1.97957
	0	2.41315
	1.53808	2.33686
	0	0
	0	0
	0	0
	2.72093	0
	0	0
	0	0
	2.7755	0
	0	0.302183
	2.97922	0
	0	0.426685
	2.54099	1.87445
	3.24783	2.30504
	1.12622	0
	1.31568	0
	0	0
	1.93654	0.713129
	1.45499	0
	1.95081	1.42653
	3.03293	0
	0.663705	2.22877
	1.38345	1.94275
	0	0
	0	1.27443
	0	0.673871
	2.76496	0
	0	2.20107
	3.5719	0
	0	0
	0	1.26
	2.44402	0.700273
	0.547864	1.82164
	3.2628	2.32401
	0	0
	0	0
	0	0
	1.44541	0
	0	0
	0	2.12672
	1.67581	0
	0	2.12031
	0	1.03872
	1.04122	0
	0.918336	0
	0	0
	0	2.21599
	0	2.91683
	0	0.358579
	0	0.961858
	0	0
	0.996404	0.63101
	2.64438	0
	0	1.06974
	2.80627	1.61232
	0.728312	2.69829
	0	0.893568
	3.09057	0.919603
	0	3.07532
	0	0
	1.16984	1.26601
	1.49368	1.21448
	0	0.915272
	0	0
	0	0.401995
	0.813578	1.04512
	0	0
	0	1.52896
	0	0.830806
	0	0
	0	1.55738
	2.7573	0.807818
	0.839004	0
	0	0
	0	0
	2.06999	0
	0	0.861725
	0	0
	0	1.8722
	1.95314	0
	0.672506	1.43704
	0	0
	0	0
	2.44444	0
	0	2.14538
	0	0
	2.66069	0
	0	0.547525
	2.28356	0
	0	0.651645
	2.73751	0.742336
	2.3599	0
	1.08963	0
	0	1.01163
	0	2.76438
	0	1.1752
	0	0.441317
	0	0.973698
	0	0
	1.1916	1.2054
	0.885459	0.980621
	0	0
	0	1.74728
	0	1.40459
	0	0
	0	1.06942
	0	3.2044
	2.3277	0
	1.77991	0.75971
	0	2.31698
	0	1.13353
	0	2.19007
	1.6348	0.92279
	0	3.02249
	0.50691	0
	0	0
	0	0
	3.02167	0
	0	0
	0	2.59222
	0	0.565573
	1.77379	0.606705
	0	0.409795
	0	0
	1.46199	0
	1.74428	1.35969
	1.79225	1.20992
	1.33282	0
	1.80165	2.88461
	0	0.69849
	0	2.08966
	2.77694	2.41856
	0	0
	0	1.55495
	0	3.19201
	0	0
	2.7253	1.15511
	0	0
	1.64147	0
	0	2.43972
	0	0
	3.54374	0
	0	0
	0	2.4909
	0	1.97101
	1.9618	0
	2.38635	1.33118
	3.18104	1.52346
	0	1.17593
	0.766864	2.36078
	0.975239	0.486713
	0	1.51944
	0	0.560689
	2.39626	1.09741
	0	0
	0.654562	0.907179
	3.12077	0
	0	0
	0	0
	0	2.42818
	0	0
	0	0.68848
	0.928955	0.745814
	1.85441	0
	1.36255	1.42015
	0	0.401897
	0	0
	0	0.933614
	0	1.91573
	0	0.867531
	1.45398	0
	1.04057	0
	0	0.705315
	0.954479	0
	1.95021	2.17203
	2.02344	1.99913
	2.13224	1.51455
	0	1.2577
	2.92063	0.798563
	0	0
	0	0.576699
	0	1.38874
	0.509019	1.51971
	0.451114	0.969006
	0	0
	0	0.802788
	0	2.34464
	0	0
	0.647277	0
	3.01414	0
	2.57637	0.501432
	3.36714	0
	0	0
	2.84134	2.5186
	0	1.15081
	0	0
	0.73199	0
	0	2.01532
	0	0.630825
	1.69116	0
	0	2.22104
	0	0
	2.25241	3.19593
	0	1.79562
	1.84347	1.0128
	0.617133	0
	2.29491	1.06826
	2.0162	2.88789
	0	0
	0	1.73055
	0	0.657304
	3.24394	0
	1.53758	0
	0.871799	1.79259
	0	0
	0	2.03851
	0	0.483569
	0	0
	0	1.13821
	0	0.403046
	2.95753	1.10048
	0	0
	0	0
	0	0
	2.47282	0
	1.46289	0
	0	0
	0	0
	0	0
	0	0
	0	0
	1.17145	1.08604
	0	0
	0	2.0344
	1.5176	0
	0	0
	0	1.68442
	1.98641	2.32
	0	1.42822
	1.6177	0
	0	0
	0	0
	0.73599	0
	0	0
	1.08218	2.11164
	0	1.55775
	0.753587	2.70401
	0	0.475552
	0	0
	0	0
	1.74072	0
	0.482688	0
	0	1.16942
	2.48229	0.691004
	0	0.798832
	0	2.44056
	0.793786	2.12423
	0	2.1297
	0.905391	1.9924
	0.680492	0
	0	1.96621
	0	0
	0	0
	2.29421	1.17438
	2.85542	0.563544
	0	0.996297
	1.76769	0.694801
	0	0.935092
	0	0.365834
	0	0
	0	2.64897
	2.04892	2.69867
	0	1.31322
	1.12069	0.631051
	2.04387	0.990462
	0	1.32049
	0	2.16312
	3.87768	0
	0	0
	0	0
	0	0.811278
	0	2.52469
	0	0.465518
	0	0
	0	0
	0	2.37243
	2.58188	0
	0.606136	0
	0	0
	0	1.3947
	0	0.711093
	0	0
	0	0
	0	1.3383
	0	1.66391
	0	0
	0	0
	0	0
	0	0.757758
	0	2.40918
	0	0
	1.37777	0
	2.56717	0
	0	1.00019
	1.26176	2.82224
	0	4.88905
	1.51206	1.09538
	0	2.51286
	1.81577	1.282
	1.53156	0.978388
	3.09717	0
	0	0
	0	1.26431
	0.954528	2.40398
	0	1.47864
	1.54428	0
	0	0.701347
	1.20327	3.67584
	2.17394	2.48332
	0	2.98319
	0	0
	3.2183	1.47607
	0.852281	0
	1.152	0
	0	0
	0	0
	1.20791	0.872528
	0	0
	1.61652	1.15671
	0	0
	0	0.574384
	0	1.07433
	0	0
	0	0
	0	0
	0	0.849284
	0	0
	0	0
	1.66261	1.17276
	0	1.99247
	0	0
	1.68953	1.93735
	2.23713	2.00314
	2.67219	0.50448
	0	0
	2.13775	1.71223
	1.51976	0
	0.958773	1.87843
	3.00922	2.27025
	0	1.54254
	0	2.18593
	2.34507	1.85562
	0.587609	0
	0	0.551645
	1.79692	0
	3.02	0.899582
	0	0
	0	1.55333
	0	0
	1.76829	0
	0	1.04673
	1.4333	0
	0	0
	2.60395	0
	0	0
	0	0
	0	0
	1.95635	2.08153
	0	0
	0	0
	0	2.82236
	2.52509	2.2663
	3.36327	1.33118
	0	0
	1.79989	1.72141
	1.04785	0.75826
	0	3.04945
	3.09762	2.53277
	2.06507	0
	0	0
	0	1.62301
	0	0
	0	0
	1.78616	2.03136
	0.639861	0.910362
	2.08706	1.67757
	0.712387	1.60455
	2.7433	1.86485
	0	0
	0	0.841849
	0	1.81969
	0	0
	0	0.62109
	0	1.79309
	0	1.73817
	0.765477	0.746163
	1.58401	1.32163
	0	0
	1.9924	0
	1.36929	0
	0	1.46634
	0	0
	0.637036	2.14073
	0	0
	3.6584	0
	0	0
	0	0
	0	0
	0	2.25171
	2.6403	0
	0	1.47136
	0.961359	0
	2.42312	0
	0	1.7311
	2.66543	1.0715
	2.7175	0
	1.11014	0
	2.32746	0
	0	0
	2.80705	0
	1.74493	1.23582
	1.73543	0
	0	0.747917
	0	0
	1.99254	0
	0.778405	0
	1.79617	0.416108
	0	1.91927
	0	0
	0	2.37448
	0	0
	0	3.17684
	0	0
	1.04164	0
	2.55699	1.3963
	0	0
	0	2.69493
	0	0.788348
	0	0
	1.2711	0
	0	0.795616
	0	0
	0	2.44784
	0	0
	0	0
	0.640455	0
	2.12132	0
	0	0
	3.14724	1.42003
	1.21046	0
	0.641007	2.30728
	2.05859	0
	0	1.01622
	0	1.67752
	0	0
	2.21343	2.11449
	1.46981	0
	0	1.28938
	0	0.641135
	2.70343	0
	0	3.68024
	0	0.538729
	0	0
	0	0.721506
	0	1.57819
	0	0.563707
	0	1.44133
	1.07447	0
	0	0.809821
	1.60354	0
	0	2.18488
	0	3.00356
	2.19782	0
	0.778979	0.510319
	0	0.516571
	0	0
	3.11994	0
	2.20509	0
	0	0.819142
	1.91053	1.69581
	0	1.99404
	0	0
	2.00416	0
	0	0
	0	1.14489
	2.15864	0
	2.50026	2.87859
	0	1.15816
	0	1.97921
	0.81512	2.28052
	0	3.02118
	2.12824	0
	0	0
	0.896264	1.17857
	1.79976	2.60791
	0	0.728202
	0	0
	1.8543	0
	0.626111	1.36623
	1.69008	2.21958
	1.78993	0
	0	0
	3.32563	1.36276
	2.66457	0
	0	0
	0	1.13807
	0.679387	1.61048
	0	0
	0	1.68175
	0	0
	0	1.2121
	0	0
	0.644363	2.04072
	0	0
	0	2.36416
	0.702065	1.68166
	1.39339	0.774034
	2.56825	0
	0	2.20079
	0	0.875171
	0	1.18895
	1.01577	0
	2.48742	0
	3.21681	0
	0.954774	1.84284
	2.28141	0
	0	0
	0	1.42944
	0.763759	0
	0	2.77635
	0	0
	2.42929	0.470064
	2.68427	0
	2.82366	0
	1.93895	1.82786
	0	1.20622
	0	0
	0	0.489556
	0	0
	0.417482	0
	0.71689	0
	0	0.987545
	1.5474	0.606515
	1.31618	3.06945
	0	0
	0.597624	0
	0	0
	0	0.642285
	0	0.742163
	0	0
	0	2.3025
	0	0
	1.14048	1.09344
	0	0.861646
	0	0
	0	1.50131
	0.717937	0.860818
	0	1.01707
	0	2.25802
	0.415231	1.16269
	0.893654	1.23571
	0	0
	0.810722	0
	0	0
	0	0
	0	2.08365
	0	0
	0	0
	2.3456	0
	0	2.50644
	0	0
	1.87922	3.19752
	0	0
	0	0
	0	0
	2.74445	0.861409
	0	0
	0	1.93434
	0	0.830953
	0	1.7761
	1.67917	0
	0	0.857093
	0	0
	0	0
	1.46378	0
	0	2.20886
	1.02268	0.642413
	1.55953	2.12922
	0	1.53331
	1.58301	2.69919
	2.78897	1.33868
	0	2.72462
	0	0.520115
	0	1.21721
	0	2.06737
	1.62782	0
	0	0.954528
	2.22218	0
	0	2.15555
	2.25224	2.22958
	0.538699	0.863942
	2.38392	0
	0	1.55377
	0	0
	0	0
	1.35155	0.805141
	0	1.64684
	3.30455	0.57239
	0	0
	2.186	0.583832
	0	0.689715
	0	2.24282
	0	0
	0	0
	0	0
	3.22647	2.4404
	0	0
	0	0
	0	1.62567
	0	0.611796
	0.863664	0
	2.31896	0
	0	0.809244
	0.484118	0.874275
	1.73117	1.18689
	0	0.414463
	0	1.38596
	1.63233	0
	0.5154	3.1862
	2.34791	0
	0	0
	0	0
	0	0
	0.91223	0.640667
	1.47269	0
	0	1.34571
	1.37589	0
	3.20835	0.66905
	0	0
	0	0
	0	0
	0	0
	0	0
	0	0
	0	2.66344
	0	1.81126
	0	0
	2.80651	0
	1.57524	2.02585
	0	0
	2.48227	0.710645
	0.898589	0.472439
	3.15491	0
	1.34676	0
	0	0
	1.02674	0
	0	0
	0.688135	1.85578
	0	0
	1.06585	0
	0	1.14645
	1.78891	2.24923
	0	0
	0	0
	2.44223	0
	0.974416	0
	0	1.74244
	1.5871	0
	0	0
	0	1.07416
	0	1.0817
	2.02537	1.70569
	0	1.31948
	0	1.22991
	2.69561	1.02508
	0	0.714724
	0	1.32696
	0	0.907311
	0	2.04212
	0	1.7174
	0	1.72957
	1.95025	0
	1.56412	0.300891
	2.28866	1.68541
	0	2.11577
	0	0
	0	0
	0	0
	0	0.937977
	2.88554	2.42677
	0	0
	0	1.18421
	2.14919	0.948381
	0	2.44582
	0	2.2792
	0	0
	0	0
	0.717561	0
	1.49708	2.88311
	0	1.88952
	0	2.13486
	0.948769	0
	0	1.61627
	0	1.97144
	0.789003	0
	0.650197	0
	0.715632	0
	3.49772	0
	0	0
	0	0
	0	0
	2.25814	0.517884
	2.55928	0
	0	0
	0	2.02207
	0	0
	0.912052	0
	0	2.21958
	0	0
	3.22715	0
	0	0.60857
	0	0
	2.46498	0.692897
	1.58852	0
	0	0
	0	0
	0	2.40888
	0	0
	0	0
	0	2.28378
	1.56781	0
	0	0.502822
	0	0
	0	0.868493
	0	1.47611
	1.6104	0
	0	0
	0	1.1713
	0	0
	0	1.39673
	0	2.49097
	0	1.71103
	0	0
	2.28552	0
	0	2.50559
	0	1.70305
	0	1.06548
	0	0.915721
	3.75274	1.06361
	0	2.31397
	2.67975	0
	0	2.15748
	2.3647	0
	0.603985	0.459272
	1.66404	0
	1.55148	1.23415
	0	1.68684
	0	0
	0.383313	0
	0.617566	0
	0	0.944523
	0	1.79846
	1.88369	1.86211
	0	2.63242
	0	0
	0	0
	0	0
	0	1.2432
	0	0
	0.641135	0
	1.17423	1.68068
	0	0.680299
	0.719177	1.11598
	0	2.9509
	0	0
	3.17813	2.10651
	0	1.22672
	0	2.38596
	0	0
	0.666873	0
	0	0.756455
	0	0
	0.389957	0
	0.653587	2.89289
	3.17757	0.679099
	0.546758	0
	3.25235	2.84827
	0	0
	1.50303	0
	1.06324	0
	0	0
	0.748445	0
	0.847908	0
	0.724235	1.09344
	0	0
	0	0
	0.697374	1.08715
	0	3.12632
	0.689072	2.09909
	0	0
	1.29838	0
	0	1.41683
	2.53591	0.612724
	2.79501	0
	1.19502	0
	0	0
	0	0
	0	0
	0	1.0316
	0	0.615839
	2.08255	0
	0.844073	0
	0	0
	0	0
	0	1.95714
	2.84677	0
	0	0
	1.43295	0
	4.03268	0
	0	3.54072
	3.22556	0
	0	0
	0.670027	0
	1.6797	0
	0	1.29014
	3.05341	0
	0	0
	2.62603	1.47123
	0	0
	0	0
	0	0
	0	0.806649
	0	0
	3.29312	0
	0	0
	0	2.67257
	0	2.44602
	0	0
	0	2.57367
	0	0
	2.97041	2.20998
	0	0
	1.82328	1.77133
	3.06993	0
	0	2.16574
	0	0
	0	1.20611
	0.578586	0
	0	3.29279
	0	0
	0	0
	1.70272	1.25205
	1.17038	0.543348
	0	0
	0	0
	2.5591	2.30608
	0	0
	0	0.50192
	0	0
	1.02171	0.679483
	0	0.578793
	0	2.78429
	1.61458	0
	0.861962	0
	0	0
	0	2.19622
	0	0
	0	0
	0	0.553398
	0	3.11684
	0	0.589105
	0	0
	0	0
	1.10722	1.84484
	2.40086	0
	0	1.14123
	1.03003	0
	1.39282	0
	2.13304	0
	0	0
	0	3.00557
	0	0
	0	0.655451
	2.22217	0
	1.4409	1.2442
	2.02374	0
	1.97885	0
	0	2.60312
	2.67087	0
	0	0
	0	1.42307
	0	0
	1.66904	1.2989
	0	1.10391
	0	0
	0.917793	2.06092
	0.487851	1.6784
	2.20079	0
	1.95142	1.49533
	0	0
	1.59849	0
	0	0
	1.68139	0.932492
	1.28284	1.19486
	2.42892	2.22874
	0	0
	0	2.58596
	0	0.536331
	0	0
	0	2.74105
	2.65417	0.471101
	0	0.508648
	0	1.70462
	1.7797	1.96501
	2.90581	0
	2.67971	0.879396
	0	0.952372
	2.74405	0.707187
	0	1.14246
	0	0.55043
	0	0
	0.682568	0
	0	0.872041
	0	0
	2.32818	2.03891
	1.25372	0
	0	2.5529
	0	0
	0	0
	0	0.770182
	0	0
	0	0
	0	1.33592
	0	2.0111
	0	1.11329
	2.148	0
	0	0
	0	0
	0	0
	2.2838	0.746047
	0	0.484213
	0	0.599285
	0	1.23131
	1.43448	0.556717
	0	2.60124
	2.50629	0.351323
	0	1.15511
	0	0
	0	0
	0.98924	0
	0	0
	0	2.73183
	0	2.67469
	0.692049	1.24206
	0	0
	0.733731	0
	0	1.84301
	1.32109	0
	0.682132	1.91889
	2.184	1.10192
	0	0
	0	0.916441
	1.59921	0.797053
	2.33405	1.59311
	0	1.25815
	0	0
	0	2.25108
	1.88646	0
	1.98424	1.66408
	0	2.4683
	0	0
	0.79595	3.17421
	0.747039	1.03038
	1.47868	1.46621
	0	0
	0.707448	2.48984
	0	0
	1.75458	0
	1.16961	3.64265
	1.35717	1.16231
	2.17134	0
	0	0.650767
	0.85151	0
	0	0
	2.75041	0
	0.893696	0
	2.07691	2.5626
	0.588249	1.00264
	1.29587	0
	2.38586	2.97954
	0	0
	2.58971	1.98552
	0.658988	2.69515
	1.79301	2.58361
	1.13281	0
	1.15803	0
	1.17446	2.29984
	0	0
	2.06512	0
	2.95118	1.99892
	0	0
	3.09102	0
	0	0
	2.04521	0
	1.90497	0
	0	3.39159
	0	0
	0	3.1441
	1.5008	0
	0	0
	0	1.36769
	0	2.17444
	2.13238	0
	2.56049	0
	0	0
	0	0
	1.98756	0.533635
	0	2.37446
	0	0.877176
	0	1.61393
	0	0
	1.7874	0
	2.39354	2.20509
	1.67616	0
	0	1.41659
	2.72063	0
	0.867851	0
	1.13018	0
	0	1.6429
	0	0
	2.62415	0.781765
	2.90087	1.12104
	1.38783	2.67931
	0	0
	0	1.40969
	0	2.08604
	2.32076	1.92954
	0	0
	0	0
	1.99391	0
	3.11429	0
	0.60062	0
	0	0.85286
	0	0
	2.80672	2.06
	1.92683	1.56036
	0	1.34131
	0.717185	0
	0	1.89602
	0.575846	0
	0.970225	0
	2.34966	0
	0	2.16636
	0	0
	1.98711	0
	1.25134	0
	0.530217	0
	0	0
	0	0
	1.82067	2.92494
	0	1.13625
	2.09683	2.36638
	0	0
	0	2.26712
	0	0.867932
	0	0
	2.04907	2.2177
	0	0.54885
	0	0
	1.76046	0
	0	0
	2.76388	1.65907
	0	1.04635
	2.08059	0
	0.832418	0
	1.53329	0
	1.00237	0.534599
	0	0
	2.58054	0
	0	0
	2.281	0.708912
	0	0
	0	0
	1.3688	2.09727
	0	0
	0	1.49412
	0	1.15111
	1.21127	2.22778
	0	3.18232
	0	0
	0	0.741587
	0	0
	0	0.805688
	0	1.77379
	0	1.02245
	0	0
	0	0
	0	1.59045
	1.8821	0
	2.09339	0.600545
	1.062	1.86623
	0	0
	3.51884	0
	2.37135	0.782602
	2.03549	0
	1.75656	0
	1.89867	0
	0	1.5366
	0	3.60781
	0	0
	2.62195	3.28542
	1.16915	1.72219
	0	0
	0	1.28002
	0	0
	0	0
	0	0
	1.49314	2.79753
	2.84473	1.51079
	0	3.03119
	0	0.595608
	1.90692	1.31302
	0	1.94842
	0.956892	2.33069
	1.16635	2.90326
	0	2.95092
	1.53693	0
	1.72511	0.868815
	2.52712	0.981663
	0.972367	1.94232
	2.9768	0
	0	0
	0	0
	1.44939	2.63053
	0	1.73378
	2.8181	1.35795
	0	0
	0.998619	0
	2.25203	1.85396
	0	2.31317
	0	0.615878
	0.846841	0
	2.02843	2.66287
	0	2.11271
	2.48938	0
	1.82386	0
	0	2.16426
	0	0
	2.83898	2.97001
	0	1.63732
	1.09901	0
	1.09556	2.35606
	0	0
	0.869619	0.482119
	0	0
	0	0
	1.58114	2.86035
	0	0
	2.61247	2.13979
	1.25062	0.781411
	0	0.973766
	2.64043	0
	0	0
	2.78145	1.38829
	0.743665	0
	1.99593	1.0861
	0	0
	0	0
	0	0
	1.42194	1.07112
	1.02508	1.52139
	2.10938	0
	0	0.914734
	0.704022	0
	0.751213	0
	0.666597	0.557641
	0	0
	2.96572	1.83679
	1.84527	2.95206
	0	0
	1.84336	3.23285
	1.2154	0
	0	2.04719
	0	1.87804
	0	0
	2.21067	0
	0	0
	1.2023	0
	1.01961	0
	2.70921	1.85214
	0.964931	0.70865
	1.77415	0
	1.14708	1.47486
	0	1.92186
	0	2.79879
	0	2.19811
	1.49931	0
	1.60868	0
	3.00817	1.65307
	0	0
	0	0
	0	0
	1.91493	0.737239
	0	1.717
	0	0
	0.588534	0
	0	0
	1.88078	1.42439
	2.5369	0
	0	1.66304
	0	0
	1.4363	0
	0	0
	0	1.24754
	0	0
	0	0
	0	1.0556
	0	0.913167
	2.18671	1.47622
	2.75341	0
	0	1.83957
	1.46276	0
	0	2.98821
	3.00234	0
	0.518378	0
	1.64627	1.91347
	1.63077	0
	3.13292	0.613616
	0	0
	0.665952	0
	2.22742	0
	3.03977	0
	1.81585	1.75009
	0	2.47208
	0	0
	2.1833	0.926276
	0	1.02339
	2.6879	2.50307
	1.2469	0.867691
	0	0.513668
	0	0
	0	0.847717
	3.14256	0
	0.610678	0
	0	0
	0	1.89682
	0	0
	0	0.674012
	0	1.2364
	0	0
	0	0
	2.08378	2.79334
	1.85834	1.36471
	0	0.973596
	2.53962	0
	0	0.599989
	0	2.32152
	0	1.0686
	2.10427	0.820528
	2.27246	1.9509
	3.3497	1.57697
	0	0
	0	0
	0	0
	0	1.22512
	1.42595	0
	0	1.76638
	2.4543	0
	1.82538	0
	2.30193	1.71323
	1.61723	0
	0	0.701244
	0	0.95917
	0	2.78315
	0	0
	0	1.99927
	0	2.99222
	0	0
	2.13806	2.18986
	1.47187	0
	0	0
	0	2.43706
	0	0
	0	2.69031
	0	1.44355
	0	1.01019
	2.32272	0.695505
	0	0
	0.339505	1.89842
	0	0
	0.71783	0
	0	0.686955
	0	2.04605
	0	0
	0	1.26331
	0	0.814769
	0	0
	2.06188	0.897726
	2.47265	1.32456
	0	0.533023
	0	0
	2.77052	0
	3.19937	1.77203
	0	0
	0	0
	0	0
	0	0
	3.013	1.35322
	0	0.68644
	0	0.552457
	0	0
	0	0
	0	0
	0	1.13646
	0	1.77301
	1.58395	0
	0	0
	1.65743	0
	3.56358	0.904456
	2.13684	3.1688
	0	3.06258
	1.16625	0.774854
	0.523121	0.731934
	0	0.86978
	1.55627	0.99954
	1.89787	0
	2.92235	0.720475
	0	0
	0	0
	0	1.414
	1.79201	0
	0	0
	0	0
	0	0
	0	0
	0	2.37951
	2.21949	0
	0.823924	0.968093
	0.77917	0
	1.32022	0
	0	1.64546
	2.41586	0
	0.391752	1.67881
	0	1.47411
	0	0.927106
	0.923842	0
	1.40016	1.34069
	0	0
	0	0
	2.13396	1.58679
	0	0.585485
	1.14645	0
	0	0.66093
	3.1182	0
	1.99224	1.52967
	0	0
	0	1.68864
	1.19341	0
	0	0
	0	0
	0.803911	1.52367
	0	0
	2.67086	0
	0	2.61333
	0	1.17248
	2.91981	0
	0	2.916
	2.58585	0
	0	0
	2.35934	2.13816
	0	2.82462
	0.502693	0.863308
	0	0.868012
	2.67131	0
	0	0
	0.783343	0
	0.915003	0
	0	0
	1.12686	2.6853
	2.05027	3.04619
	0	2.88628
	1.03131	0
	1.19856	1.73811
	0	0
	0	1.90899
	0	1.87593
	0	0
	2.95519	0
	2.55364	0
	0	0
	0	0.911562
	0	0
	0	0
	0	1.98661
	0	0
	2.36687	1.8691
	2.78995	0
	0.583587	0.513587
	0.625423	0.971601
	0.56234	1.31521
	1.7297	0
	0	0
	0	0.511333
	0	0
	0.524384	0
	0	0
	0	0
	0	0
	1.33937	1.09768
	2.07265	0
	2.38927	0
	2.35141	0
	0.632785	0
[truncated: 5,959 more rows]

## Sheet: C3
Day 3	Day 7	Day 14
0	0	0.986437
4.21085	1.92162	0
0	0.713235	0
0	1.46148	0
0	0	0
0	2.8507	0
0	1.26449	0
3.2533	1.25761	0
0	0	0
0	2.09152	0
2.77935	2.46223	0
0	0.757477	0
0	0	0
0	0	0.73721
0	0	0
0	0	0
0	0	0
0	2.22398	0
0	2.52276	0
0	1.26249	0
0	0	0.631051
0.71888	2.08498	2.13472
0.455356	0	0
0.568379	3.13139	0
0.350167	0	0
1.37126	0	2.2645
0	0.664666	0
0	2.88846	0
0.501625	0	0.336415
0	1.47071	0
0	2.464	0
4.11643	0	2.42197
0	0	0.55227
0	0	0.635989
0	1.42934	0.508834
0	0	1.29646
0	0	0
0	1.85254	0
0	2.21071	0.947655
0.737865	0	0
1.13687	2.33461	2.37902
0.695657	0	0
2.52756	0.73548	0
2.03663	0	0
0	0	0
0	0	0
1.06879	0	0
0.933396	0	0
0	2.39279	2.51551
0	1.57211	0
2.16996	0	0
2.38763	0	2.61258
1.4511	1.20951	2.07195
0	1.82546	0
1.42917	3.97856	0
0.444187	2.44955	2.8822
0	2.87032	0
0	2.40581	0
0.786152	0	0
3.01613	0	1.08254
2.07353	0.591041	0.888819
1.54031	1.84456	0
0	2.4292	2.9212
0	0	0
1.28143	1.67211	0
2.25669	2.17193	0
1.57595	0.696161	0
0	1.28986	0
1.36423	0.910273	1.07657
1.26843	0	0
0	1.22376	0
0.427036	0	0
0	0	0
0	0	0
0	1.12457	0
0	1.83439	0
0.48841	2.3237	0.831758
0	1.83265	0
0	2.49203	1.31104
0	0	0
0	0	0
0	0	0
0.878654	0	3.19033
0	1.47256	1.99748
1.53794	0	0
0	0	0.534628
0.428691	0	1.39976
2.66541	0	2.7059
0	0	0
0	0.562178	3.57643
2.30085	0	0
1.17659	0	2.08811
3.23074	0	0
0	1.87082	2.28399
0.723031	0.98182	0
0.58768	2.64644	0
0	0	0
1.6108	0	0
0	3.1964	0
0	1.36885	0
0	0	0
0	2.02139	0
0	0	1.08923
0	3.69736	1.16544
0	0.844337	0
0	2.76605	0
0	2.05844	0
0.335095	0.584148	0.891328
0.656388	1.51959	0
0	0	0
0	2.85833	0.579172
0	2.76051	0.702527
4.01824	0	0
0	2.10886	0
1.63057	0	0
0	0	0
0.437959	0	0
0	0.374637	1.5201
1.95876	3.26832	0
0.821883	0	0
0	2.92591	1.21888
1.42748	0.67082	0
0	0	0.422657
0.574876	1.0348	0
0	0	1.67158
1.52468	0	1.41376
0	3.75236	0
0	1.01487	0
0	1.65742	0
0	2.07808	0
0	2.77306	0
0	1.39316	3.11225
0	0.662975	2.01954
0	0	0
0	0	0
0.374622	0.623409	0
0	2.8334	1.59932
0.767523	1.89395	0.76597
0	0	0.332364
3.21946	0.730592	0.782086
0	0	0
0	0	0
0	0	0
0	0	0
0	0	1.39601
0	2.67702	0
0.941269	0.443086	0
2.88834	1.2614	0
0.375619	0	0
0	0	0
0	0	0
1.90724	0.728202	0
0	1.19373	0
0.931768	1.75826	1.68582
0	0	0.984647
0	1.3466	1.43326
0	0	0.588927
0	1.67911	0
0	0.883414	1.3529
2.36122	0	0
0	0.762384	0.645417
0.317991	2.09857	0
0	0	0
0	1.06101	0
0.964898	0	1.76463
0	0	0.447318
0	1.44541	2.05132
2.00509	0	0
2.14622	0.421608	0
1.23545	0	0
0	0	0
0	0.884623	0
1.10279	1.38323	0
0	0	0
2.69159	0	0
0	1.6427	0
0	0	0
0	0.565737	0
0	0	0
0	3.08298	0
0	0	0
2.48298	0	0
0	1.54385	0
0	3.14385	0
0	0	0
0.772735	0	0
0	0	0
0.840911	0.457007	0
0	2.33441	0
0	1.95116	0
0	0	0
0	0	0
0	0	0.844262
0	1.68265	1.89884
	0.715685	1.48014
	0	0
	2.52173	0
	0.440665	2.18698
	0	0.61623
	1.28096	0
	0	0.888439
	0.684998	3.40591
	1.54791	0
	0.646411	0
	0	0
	2.36974	3.07523
	3.00949	0
	2.27129	0
	2.38042	0
	0.966173	1.18377
	0	0
	1.48613	0
	1.38622	0
	2.24462	0
	0	0
	4.04097	0
	2.44855	0
	1.99975	0
	0	0
	0	0.73633
	2.25802	0
	3.04821	3.45627
	0	0
	0	0
	0.794949	1.73686
	1.58124	0
	1.97692	0
	3.20094	3.24636
	0	1.25752
	0	1.71223
	0	0
	2.1587	0
	0	0
	0.591077	3.07306
	0	0
	0	1.83013
	0.627369	0
	1.81643	0
	2.75041	0
	0	0
	2.27209	0
	0	0
	1.52318	0
	2.69786	0
	3.39013	0
	0	0
	0.50074	0
	2.20509	1.36554
	1.04863	0
	1.34017	0.79964
	1.51027	0
	0	0
	0	0
	0	0
	2.46277	0
	1.80225	0.687446
	2.84878	1.13855
	0.464241	0
	2.68319	0
	0	0.569377
	0	0
	1.31501	2.62107
	2.63907	0
	0.508252	0
	1.43105	0
	0	0
	0	0
	0.925264	0
	0	0
	1.87375	0
	0	0.991207
	0	0
	0	1.5706
	0	0.598472
	1.06429	2.06874
	1.5998	0.644771
	0	0
	0	0
	0	0
	0	0
	0	0
	2.52854	0
	0	0
	2.69416	0
	0	0
	0	0
	0	0
	0	0
	0	1.13517
	0	0
	0	0.562502
	0.724728	0.391783
	0	0
	0	2.18359
	1.62541	1.4731
	0.669934	0.377802
	1.02807	0
	1.86402	0
	0	1.73693
	0	0
	0	0
	1.99583	0
	0	0
	2.74649	0
	0	0
	2.56643	2.19025
	0.537898	0
	0	0
	1.54096	0
	1.42938	0.743665
	2.61803	0.963058
	0	1.00632
	0	0
	0	0
	2.84452	3.10031
	2.18909	1.37899
	0	2.03399
	0	0
	0.504143	0
	2.42211	0
	0	0
	0	0
	3.41563	0
	2.92346	0
	0.549283	0
	1.52889	0
	0.714352	0
	1.35881	0.770775
	0	0.647451
	2.64534	0
	0.830222	1.22428
	1.90479	0
	0	0.937945
	2.37408	0
	0	0
	0	0
	0	0
	0	0
	1.82808	0.715418
	0.809267	0
	2.72049	1.63083
	0	1.60784
	0	0
	0	0
	1.89505	0
	0	0
	0.935963	1.3753
	0	0.663842
	0	0
	0	0
	0	0
	1.75591	0
	2.15938	0
	2.99278	0
	2.57962	0
	1.26134	0.976166
	1.30441	0
	0	0
	0.475621	0
	0	1.13963
	1.26852	0
	1.64509	0.440547
	1.8933	0
	2.90878	0
	2.07734	0
	0.925034	0
	2.49858	3.96719
	0.548696	0
	0	1.60376
	2.7079	0
	0.495572	0
	0	0
	2.99355	0
	0.446627	0
	0.613267	0
	0	0
	0	1.38699
	1.50852	1.36442
	1.42918	0
	3.4418	0
	1.74059	1.85775
	1.38631	0
	1.66235	0
	2.15246	0
	0	1.40784
	0.53416	1.68573
	1.53156	0
	0	0
	0	0.693247
	3.04025	0
	1.06792	0
	0	0.98407
	0	0
	1.4118	0
	0	0
	0	0
	0	0
	0.842602	0
	2.45864	0
	0	0
	0	0
	1.00292	0
	0	0
	3.02021	2.63723
	2.43027	2.84344
	1.96126	0
	1.27759	0
	0	0
	2.1692	0
	2.44913	2.52633
	0	0
	0.716113	0
	0	0
	1.26846	0
	0	0
	0	0
	0	0
	1.62204	0
	0	0
	0.663157	0
	2.13186	0
	2.26383	0
	0.593496	3.30823
	2.62215	0.774917
	0.621768	0
	0	0
	1.49681	0
	3.34473	0
	0.721832	0
	0	0
	0	1.031
	0	1.4731
	3.26534	2.15095
	2.32735	0
	2.49046	0
	0	0
	0	0
	1.69547	0
	2.0113	0
	2.6932	0
	0	0
	0	0.430904
	1.25803	0
	0.612608	1.47903
	0	0
	1.33861	0.701142
	2.73383	0
	2.73221	0
	0	0
	1.18552	0
	0	0
	2.55501	0
	0.595206	0
	3.70387	1.62367
	0	0
	2.41422	0
	1.79009	0
	0	0.637877
	0	0
	1.45945	0
	2.86385	0
	1.82255	0.494971
	0	0
	3.38231	0.44229
	0	0
	0	0
	0.645245	0
	0	0
	1.0571	0
	2.98628	0.557768
	1.91688	0.689344
	3.87021	0
	0	0
	0.531718	0
	0	0
	0	2.06975
	2.31163	1.38304
	1.41204	0.873312
	0	0
	3.01207	0
	2.45617	0.580139
	1.6361	0
	3.34365	0
	1.03003	0
	1.93959	0
	0	0
	1.82128	0
	2.83472	0
	0.699558	0
	0	0.598214
	2.41795	0
	0	3.45578
	0	0
	0	0
	0	2.36998
	1.66177	0
	0.626638	0
	0	0
	2.31638	0
	2.00666	0
	0	0
	1.01119	0
	2.29575	0
	0	0
	0	0
	0	0
	0.812252	0
	2.66146	0
	2.12699	0
	2.74241	0
	2.38579	0
	2.65321	0
	0.711225	0
	3.19345	0.762933
	0	0
	2.98238	0
	2.48949	0
	0.915272	0
	0.978647	0
	0	1.51234
	3.35682	0
	2.63994	0
	1.5399	0
	2.11352	1.03128
	0	0
	2.9903	0.670446
	1.69496	0
	1.98177	0
	1.27741	0
	1.76078	0
	1.15457	0
	2.31145	0
	3.39942	0.936717
	1.35874	0
	0	1.73747
	1.1453	0
	2.79448	2.45003
	2.32111	0
	0	0
	0.605757	1.07011
	1.50065	0
	0	3.85965
	2.05736	0
	0	1.58679
	0	0
	0	0
	0	0
	0	0
	1.18216	0
	1.47299	0
	0	0.491471
	0	0
	0	0.535332
	0	0.809544
	0.816526	0
	0	0
	0	0
	2.01156	0
	2.66972	0
	0	0.91983
	0	0
	0	0
	1.39872	0
	0	0
	2.18921	0
	0.675905	0
	2.36869	0
	0.785805	0
	0	0.489141
	0	0
	0.950226	0.461689
	0	0
	0.555321	0.434498
	0.956497	0
	0	0
	1.37943	0
	0	0.568861
	0.485436	0
	2.62141	3.8282
	0	0.743665
	2.38661	1.00845
	1.81055	0
	1.32133	0
	1.10501	0.879561
	1.30729	3.12834
	0	0
	1.725	1.26477
	2.95897	1.41494
	0	0
	0	0
	0.563153	1.09133
	2.26364	1.30985
	1.4038	0
	0	0
	1.94857	0
	0.595937	0
	3.13843	0
	2.6044	0
	2.65684	2.22742
	1.36352	0.599063
	0.713926	2.66362
	0	0
	0	0
	1.2651	0
	1.1599	0
	2.40309	0
	1.24408	1.10102
	1.05916	0
	2.43888	1.09615
	0	0
	0	0.619977
	0	0
	1.68194	1.08734
	0	1.76144
	2.06899	0
	1.9856	0
	0	0
	0.671054	0
	0	0
	1.94327	0
	0	0
	0.559305	0
	0	0
	2.173	0
	0	0
	0	0
	1.8608	0
	1.45768	0
	0	0
	0	0
	0.918336	0
	0	0
	0	0
	0	0
	0.430508	0
	0	0
	0	0
	0	0
	2.59139	0
	0	0.4936
	1.82175	0
	0	1.04635
	0	0
	2.94397	0
	0	3.07532
	0.373109	0
	0	0
	2.61466	0
	0	0
	0.948091	0
	1.00665	0
	0.813578	0
	0	0
	0	1.31104
	1.34152	0
	0	0
	0	0
	3.22478	0
	0.839004	0
	0.886296	0
	0	0
	2.34592	0
	0	0
	2.04337	0
	0	0
	1.79879	0
	0	2.36318
	0.929605	0
	0.590645	0
	2.61219	0
	0	0
	1.28691	0
	3.02119	0
	0	0
	0.742624	0
	1.58586	0
	1.76064	0
	0	0
	1.08963	0
	1.18879	0
	0	1.37973
	0	0
	0	0
	0	0
	0	0
	0	0
	0.53769	0.605984
	0	0
	0	0
	0	0
	0	0
	0	0
	0	3.87704
	1.60265	0
	2.02452	0
	0	2.57971
	0.713342	0.53192
	0	0
	2.121	0.564262
	1.45511	1.90921
	2.02835	0
	0	0
	0	0
	2.68566	0
	0.483569	0
	0.763361	0
	1.33757	1.56909
	2.21433	0
	0	0
	1.43277	0.873502
	1.87553	0
	2.99008	0
	1.46679	0
	2.70529	0
	2.5309	0.878819
	0	0
	0.453612	0
	1.25608	0
	0	0
	1.5033	0
	0	0
	0	0
	2.21366	0
	0	0
	2.33855	0
	2.00187	0
	1.39259	0
	2.42809	0
	2.19085	0
	0	0.65372
	0	2.4245
	1.66364	0
	0.533722	0
	3.64687	0.786651
	0	0
	1.72491	0
	0	0.486713
	0	0
	1.9478	0
	2.94274	1.09741
	0	0
	0	2.12664
	3.57409	0
	0	0
	0	0
	2.65465	3.51129
	0	1.50113
	1.3485	1.60196
	1.72198	0.745814
	1.66966	0
	0	0
	0	0.687791
	0	0
	0	0.933614
	0	0.423002
	0	0
	0.738777	0
	1.32075	0
	0	0
	1.88565	0
	0	0
	2.81865	1.75561
	2.5308	0.536184
	0	0.814769
	0	0
	1.6309	0
	0	0.576699
	0.549779	0
	1.46286	0
	0.451114	0
	0	0
	0	0
	0	3.29328
	0	0
	0	0
	3.20584	0
	1.16595	1.59056
	1.88693	1.72728
	0	0
	3.44235	1.06535
	0.795816	0
	0	0.577727
	2.37145	0
	0	0
	0	0
	1.16717	0
	1.09068	0
	0	0
	3.4271	0
	2.3527	0
	2.45418	1.28922
	0	0
	2.64975	0
	2.96755	1.53327
	0.533431	0
	0	2.50778
	0	0
	2.6489	0
	2.00057	0
	2.49565	0.693648
	0.787172	0
	1.17581	0.848366
	0	0
	0	0
	3.17318	0
	0	0
	3.27905	0
	0	0
	0	0
	0	0
	3.39949	0
	0.978025	0
	0	0
	0	1.77862
	0	0
	0.802618	0
	0	0
	0.555163	0
	0.542985	0.303467
	2.73403	0
	0	0
	1.38847	0
	2.11339	0
	0	0
	0	1.13596
	2.67219	0
	0	0
	0	0
	0.73599	0
	0	0
	0	1.33315
	0.492558	0
	2.18293	0
	0	1.23419
	1.43841	0
	1.96246	0
	0	1.0898
	0.482688	0
	0	0.441496
	2.97091	0
	0	0
	0.717937	0
	1.39361	2.75576
	0	0
	1.68986	1.31216
	0	0
	1.09955	0
	1.93367	0
	0	0
	1.37932	0
	1.81144	0
	0	0
	2.37161	0
	0	0.327044
	0	1.16583
	0	0
	1.93417	0.599507
	2.04892	0
	0	2.35266
	2.10832	0
	2.4052	0
	1.22542	0.64976
	0	0
	1.66791	0
	0	0
	0	0
	0	1.89138
	0	0
	0	0.465518
	1.21543	0
	0	0
	0	2.63652
	1.23675	0
	0	0
	0	0
	1.38733	0
	0	0
	0	0
	1.92745	0
	0	0.878079
	0	0
	0	0
	0.450742	1.41541
	0.489361	0.325519
	2.04358	0
	0	1.80211
	2.57325	0
	0	0
	0	0
	0	0.620255
	2.15117	2.68825
	0	0
	0	0.508887
	0	1.97207
	0	0
	0	0
	2.71404	0
	0	0
	0	0
	0.954528	0
	0	0
	2.58641	1.08754
	0	0
	2.07857	3.63052
	2.75493	0
	0	1.7383
	0	0
	4.36886	0
	2.04446	0
	0	0
	0	0
	0	0.629368
	0.941698	0.381389
	1.62164	1.74578
	0	0
	0	0
	0	0
	0.512323	0
	0.856235	0
	1.69653	0
	0	0.591689
	0	1.30181
	0	3.129
	0	0
	2.25613	0
	0	1.99247
	0	1.36428
	2.54777	0
	1.98442	0
	1.6177	0.838221
	0	2.01784
	2.60026	0.563544
	2.83732	0
	0.958773	0
	3.72498	0
	0	0.651866
	0	0
	0	0.641475
	0	1.44332
	0.500126	0
	0	0
	3.02	0.899582
	0	0
	0	1.55333
	0	0
	1.6899	0
	0	0
	2.83101	0
	0	0
	0	0
	1.2637	0
	0	0
	0	0
	2.57619	0
	0.701654	0
	0.47169	0
	0	2.82236
	2.59896	1.09684
	3.27141	0
	0	0
	2.20589	0
	1.5482	0
	0	1.13661
	3.62693	0
	2.80295	0
	0	0
	0	1.10994
	0.715792	0
	0	0
	1.24796	0
	0	0
	0.880552	0
	0	2.32985
	2.87778	0
	0.775327	0
	0	0
	0	0
	0	0
	0	0
	1.36262	0
	1.63527	2.42579
	2.47865	0
	0.358021	1.32163
	0	0
	3.90306	0
	1.36929	0
	1.51801	0.606136
	0	0
	0	0
	1.12018	0
	0.71783	0
	0	0
	0.579724	0
	0	2.3623
	2.56421	0
	2.17594	0
	1.21967	0
	2.90303	0
	2.06102	0
	0	0
	3.09179	1.75775
	1.81527	0
	1.11014	0.396265
	0.842301	0
	0	0
	2.38214	0
	1.98797	0.966022
	0	0
	2.58041	0
	0.559209	0
	2.82348	0
	1.21075	0
	1.96621	0.416108
	0	0
	0	0
	0	0.796685
	0	0
	1.87984	2.52456
	0	0
	1.04164	0
	3.6721	1.84378
	1.71732	0
	0	0
	1.11185	0
	0.725442	0
	2.16267	1.33233
	0	2.66541
	0	1.62262
	0	0
	0	0
	0.813054	0.557449
	1.70233	0
	2.58301	0
	0	0.591905
	2.83821	0
	0.778182	0
	2.38714	0
	1.23578	0.57435
	0	0
	0.79299	0
	0	0
	3.94531	0.44495
	1.46981	0.455272
	0.467913	0
	0	1.52487
	2.53441	0
	0	0
	0	0
	0	0
	0	0
	0.686808	0
	1.88126	1.95408
	2.47071	0
	1.91477	0
	2.80505	1.97928
	1.93959	0
	0.93568	1.08937
	0.490905	0
	0	0
	2.54886	0
	0.699456	0.855495
	2.3545	0
	3.92757	0
	2.1119	0
	1.2989	0
	2.46757	0
	0	0
	0	0
	2.81499	0
	0.499667	0
	0	1.79146
	2.69373	0
	2.76721	0
	0	0
	0	1.64055
	0	1.88531
	0	0
	0.803503	0
	0	0
	0.545352	0
	1.10502	0.529671
	0	0
	0	0.574181
	2.04563	0
	1.00819	0
	1.37285	1.17474
	2.19527	0
	0	0
	3.37051	0
	2.03874	0
	0	0.508173
	0	0.534687
	2.27768	0
	1.7951	0.925264
	0	0
	0	0
	0	0
	1.0237	0
	0.373208	2.46077
	0	0.715685
	0.61141	0
	0	0
	0	0
	2.27814	0
	0	0
	0	0
	0	1.84506
	2.08517	0
	1.68864	0
	2.77058	1.80268
	1.75687	0
	2.76907	0
	0	0
	0	0
	0.763759	0
	0	1.05867
	1.68997	0
	2.5258	0
	2.31237	0
	0	0
	0.432456	0
	0	0
	0	0
	0	0
	0.461515	0
	0	0
	1.13015	0
	0	0
	2.32709	0
	1.92398	3.30061
	0	0
	0	0
	0	0
	0	2.10493
	0	0
	0	0
	0	1.38622
	0	0
	1.34487	0
	1.09808	0
	0	0
	0	0.771274
	0.717937	0
	0	0
	1.32551	0.886799
	0	0
	0	1.23571
	0	0
	0	0
	0.810029	0
	0	0
	0	0
	0	0
	1.2023	0
	2.5494	0
	0	0
	0	0
	2.87046	2.21529
	0	2.25853
	0	2.92461
	1.68394	0
	1.44331	0
	0	0
	0	0
	0	0
	0.657596	0
	0	0
	1.60944	0
	0	0
	0	0
	3.18866	0
	0.709384	0
	1.02268	1.17947
	2.14161	1.54845
	0	0.473487
	1.36154	0
	2.66418	0
	0	1.21643
	0.425413	0
	0.660749	0
	0.444006	1.78027
	1.48402	0
	1.13093	0
	2.95923	0
	0	0
	2.25224	1.46289
	0.886883	0
	2.58846	0
	1.14767	0
	0	0.589391
	1.35263	0
	2.35562	0
	0	2.3775
	2.32069	0
	0	0
	2.91121	0
	0	0
	0	0
	0	0
	0	0
	0.898459	0
	2.13337	0
	0	0
	0	0
	0	0
	0	1.80211
	2.22257	0.532065
	3.00799	0
	1.02211	0
	0	0
	0	0
	1.35874	0
	0.623891	0
	0.863704	0
	0	1.23597
	0	1.03844
	1.71612	0.820919
	0.684218	0
	0	0
	0	0
	0.751568	0
	0	0
	0	0
	3.61717	0
	0.715124	0
	0.965569	1.09351
	0	0
	0	0
	0	0
	0	0
	0	1.25342
	0	0
	0	0
	2.53877	2.29461
	1.99966	2.28001
	0.970887	0.598989
	2.9034	0
	0.547003	0
	4.10872	0
	1.34676	0
	0	2.5554
	1.30507	0
	0.570679	0
	1.9373	0
	0	0
	2.99739	0
	1.54006	0
	1.34739	1.19781
	0	0
	0.405265	0
	1.83248	0
	0	0
	0	0.852744
	2.4081	0
	2.87112	0
	0	0
	0.608914	0
	3.03191	0
	0	0.649104
	0	0
	2.80586	2.46163
	0	0
	0.869136	0
	1.48051	1.16829
	1.2711	1.30366
	1.49045	0
	0	0
	3.28202	0
	0.732158	0.877237
	2.81865	0
	0	1.99931
	0.696666	0
	0	1.43379
	1.15318	0.729349
	0	0.417571
	0	3.07475
	0	0
	0	1.18421
	1.56631	0
	0	0
	0	1.01297
	0	0
	0.760377	0
	1.42269	0
	2.63958	0
	0	0
	0	0
	0	0
	0	1.3927
	2.50635	0
	0.470379	0
	0.650197	0
	1.82896	2.84687
	1.51732	0.832528
	0	0
	0	0
	0	0
	2.00472	1.47987
	2.4958	0
	0	0.553116
	0	0
	0	0
	0.912052	0
	0	0
	0	0
	3.22715	0
	0	0.60857
	0	0
	1.85343	0
	1.20534	0
	0	0
	0	0
	0	3.24184
	0	0
	0	2.33405
	0	3.31204
	1.06405	0
	0	2.31721
	2.33734	0
	0	1.32618
	1.68618	1.10708
	0	0
	0.603609	0
	0	0
	0	0
	0	0.855262
	0	1.69179
	0	0.757838
	0	0
	2.5925	0.549221
	0	0
	0	0
	0	0.56582
	0	2.30173
	2.97071	0
	0	0
	2.21363	0
	0	0
	2.8134	0
	0	0
	1.14432	0
	0.723879	0.796484
	0	0
	0	0.843469
	1.05381	0.554784
	1.66242	0
	0	0
	0.988816	0
	1.33207	0
	0	0
	0	0
	0	0
	1.16603	1.99076
	0	0
	0	0
	2.89448	0
	1.88542	0
	0	0
	2.53212	0
	1.30818	2.20329
	0	0
	1.90961	1.63421
	1.85384	1.22672
	0	0.740322
	0	0
	0	0
	0	0
	0	1.19229
	0.888201	0
	1.04551	2.72159
	2.15904	0
	0.546758	0
	2.13479	0
	0	0
	1.83145	0
	1.06324	0
	0.430226	0
	1.46813	0.460952
	1.84673	0
	1.13985	0
	0	1.17361
	1.15511	0
	1.10424	0
	0.740667	0.938608
	0	1.52156
	0	0
	2.77834	0
	1.69769	0
	2.39487	1.47746
	2.79501	0
	0.766309	0
	0	0
	0	0
	0	0
	0	0
	0	0
	2.25447	0
	2.03197	0
	0.864817	4.64699
	0.523429	0
	0	0
	2.5575	0
	0.655496	0.987439
	1.6072	0
	3.69893	2.30187
	0.793355	0
	3.22556	3.53335
	0	0
	0	0
	2.78956	0
	0	0.840125
	2.10533	0
	0	2.01855
	2.42082	1.17446
	0	0
	0	0
	0	0
	0	0.806649
	0	0
	3.64935	2.03979
	0	1.95531
	2.04475	3.05474
	0	2.98275
	0.760862	0
	0	0
	2.05053	0
	0	0
	0	0
	0	1.23527
	2.8214	2.61408
	0	1.27359
	0	0
	0.793023	0
	0.578586	1.1807
	1.0799	3.16455
	0	2.36209
	0	2.78344
	2.67184	0
	3.53655	0
	0	0
	0	0
	1.15311	0
	0.817161	0.997699
	0	0
	0.690111	0
	2.09331	0
	1.10008	0
	0	1.10695
	2.75755	0
	2.85725	0
	0.84959	0
	0	2.39687
	0	0
	0.496476	0
	0	0
	0	3.58517
	1.92846	0
	0	0
	0	0
	0	0
	4.3005	2.41704
	1.36924	1.14123
	1.03003	0
	0	0
	0	0
	0	0
	0	0
	0	0
	0	1.04803
	1.8022	0
	2.50844	0
	2.5061	0
	3.05691	0
	0	0.941269
	1.91181	0
	0.772276	0
	0	0
	0.813438	0
	0	0
	0	0
	0	0
	3.52879	0
	0	0
	1.61265	0
	2.08506	0.623369
	0	0.526957
	0.686318	0
	0	0
	0	0.706666
	1.28284	0
	2.80457	0
	0	0
	0	0.597956
	0	0
	0	0
	1.64047	1.67728
	3.44402	0.471101
	0	1.29532
	0	1.43836
	0	1.50534
	2.80651	0
	2.30796	0
	0	0
	0.997591	0
	0	0
	1.62604	1.16377
	2.10015	0
	0	0
	1.03951	3.75545
	0	0
	3.24615	0
	1.46736	0
	0	0
	0	1.85753
	1.90068	0
	0.343462	0
	0	0
	0	0
	0	0
	1.44109	2.40396
	0	0
	0	0
	2.86805	1.94237
	0	0
	0	1.99459
	1.79783	1.87843
	0	0
	0.728257	0
	0	2.1135
	3.21811	0
	0	0.810063
	3.22886	0
	0.799977	2.27187
	0	0
	0	0
	2.33123	0
	0	0
	0	0
	0.492731	0.712493
	2.19527	0
	0	0
	0.733731	0
	0	1.84301
	1.32109	0
	2.17756	0
	0	0
	0	0
	0	0
	2.66911	1.53837
	3.02892	1.45064
	0	0
	0	0
	0	2.45294
	1.88646	0
	0	0
	0	0
	0	0
	0	2.0461
	2.03659	0.470447
	2.75224	0.28764
	1.08364	0
	0	1.99056
	0	1.09968
	3.48292	0
	1.16961	3.34956
	1.35717	0
	1.58617	0
	0	0
	2.12674	0.846537
	0	0
	3.26968	0
	1.15254	0
	3.29305	0
	0	0
	2.65822	0
	2.65027	0
	0	0.483402
	2.96984	1.18927
	0	3.10201
	1.9472	0
	2.9927	0
	0.738036	0
	2.81269	1.70226
	0	0
	1.19253	0
	3.3635	0
	0	0
	2.75364	1.28341
	1.36212	0.757537
	0	0
	2.18198	0
	0	0
	4.1131	0
	0	0
	0.873014	0
	0	0
	2.26083	0
	0	0
	1.84224	2.16517
	2.06862	0
	1.02182	0
	0.801736	0
	3.31746	0
	2.14294	2.79202
	1.5756	0
	0	0
	0	0
	1.55401	0
	2.07525	0
	0	0
	0.499158	0
	2.30557	0
	0	0
	2.12067	0
	0	0
	0	0.771733
	0.587538	0
	2.76619	0
	0.917523	0
	1.08541	0
	0	0
	0	0
	2.61852	0
	0.514993	3.61805
	0	0
	1.99391	0
	2.50361	0
	1.91143	0
	0.655051	0
	0	0
	2.03688	1.77325
	2.3547	0
	1.51123	0.663385
	1.13054	0
	0	1.34277
	1.41453	0
	1.62852	0
	3.34148	0
	2.11121	1.07556
	0	0.538135
	1.85555	0.632371
	3.71162	0.429719
	1.64785	0
	0	0
	0	0
	2.51666	0
	0	0
	2.88805	0
	0	0.489654
	0	2.6807
	0.700119	0
	0.657999	0
	1.58171	0
	0	0
	0.80713	0
	1.07365	1.09861
	0.682955	0
	0	0
	0	0.654207
	0	0
	0	0
	1.03556	0
	2.26423	0
	0	0.714884
	3.13817	0
	0	0
	2.97294	0
	0.368561	0
	0	0
	0	0
	1.18436	0
	0.719663	0
	0	0
	1.42158	0.867051
	0.653277	2.07075
	1.12195	0
	0	0
	0	0
	0.50939	0
	0	0
	0	1.30019
	1.65177	0
	1.07055	0
	0	0.303867
	2.39982	0
	1.7882	0
	1.062	0.738492
	1.99295	0
	3.42023	0
	2.63542	0
	1.60816	0
	2.66854	0
	1.34508	0
	0	0
	0	3.60781
	0	0
	0.770213	2.30279
	0	0
	0	0
	0	0
	0	2.09804
	0	0
	0	0
	2.87244	0
	2.74581	0
	0	0
	0	2.69734
	0	0
	0	2.94721
	0	2.22499
	1.84127	2.11097
	1.76171	1.64526
	2.74735	0
	3.30911	0
	1.91083	0
	1.91024	0.691054
	1.97523	0
	0	0
	0	0
	1.90299	0
	0	1.88622
	2.18295	1.57918
	0.739063	0
	0.998619	0
	1.6589	1.61716
	0	0.760013
	0	0
	0	0
	3.45978	2.58863
	0	0
	1.77712	0
	0	0
	0	2.42281
	0	0
	1.92482	3.22613
	0	1.32466
	2.5655	0
	1.09556	0.670353
	0	0
	0.869619	0
	0	0
	2.2806	1.26857
	1.70546	2.22288
	1.58232	2.8428
	2.28675	1.89059
	0	0.781411
	0	0
	2.64043	0
	0	0
	2.1484	1.70692
	0.743665	0
	1.03562	0
	0.737751	0
	0.683392	0
	0	0
	1.74357	0
	1.69896	0
	2.30796	0
	0	0
	0.704022	1.03451
	0	0
	0	0
	0.495221	1.01521
	2.09911	0.841174
	3.96964	2.43087
	0.467356	2.22104
	2.83046	3.28781
	2.23009	0
	0	3.29064
	0	0
	0	0
	1.95888	0
	2.01347	0
	0.7719	0
	0	0
	2.70921	1.02645
	0.733844	0.70865
	2.28355	0
	1.66733	0
	0	0
	0	2.93374
	0	0.693648
	0.403426	0
	2.30173	0
	2.6271	0
	0	0
	0	0
	0	0
	1.58056	0
	0	2.19651
	2.11585	1.40674
	0.588534	0
	0	0
	0	0
	3.69085	2.27525
	0.525568	0
	0	0
	1.4363	0
	0	1.05707
	0	0
	0	0.511841
	2.62319	0
	0	0
	0	0
	1.83586	0.611989
	2.199	0
	0	0
	1.46276	0
	0	0
	2.27923	0
	0.518378	0
	2.23807	0.543529
	1.24262	0
	3.49855	0
	1.6391	1.03166
	0	2.10091
	1.87445	0
	2.65795	1.56979
	2.35683	2.72558
	0	0
	0	0
	2.25464	0
	0	0
	2.31588	0.703093
	2.86393	0
	0	0.513668
	0	0
	0	0
	1.69242	0
	0	0
	0.454577	0
	0	0.488215
	1.6461	0
	0	0
	1.52571	0
	0	2.70018
	0	0
	1.50794	0
	2.34879	0
	0	0.973596
	2.84289	0
	1.69656	0
	0	1.4021
	0	0
	2.10427	0
	3.05906	0
	3.5565	0
	0	0
	0	0
	0	0
	1.44858	0
	0.582468	0
	1.55726	0
	1.71547	0
	2.43452	0
	1.94529	0
	3.31992	0
	0	0
	0	0.95917
	0	0
	0.638214	0
	0	0
	0	1.60648
	0	0
	1.88892	0.584113
	1.47187	0
	0	0
	0.504793	1.95863
	0	2.62774
	0	3.13454
	0.67695	0
	0	0.627572
	0	0.695505
	0	0
	1.76662	0
	0	0
	0.71783	0
	0	0
	0	1.75998
	0	0
	0	1.26331
	1.51137	0
	0	0
	2.37964	0
	2.2127	0
	0	0
	0	0
	2.80233	0
	2.31703	0
	0	0
	0	1.65666
	0	0
	1.04657	0
	1.80692	1.35322
	0	0
	0.580624	0
	1.36136	0
	0.52861	0
	0	0.584042
	0	0
	0	0
	1.20132	0
	0	0
	2.45226	0
	3.4711	0
	1.63928	0
	0	1.18318
	2.28643	0
	0.523121	1.67079
	1.28745	0
	2.13797	0
	0	0
	1.6857	0
	0	0
	0	0
	0	0
	1.79201	0
	0	0
	0	0
	0	0
	0	0
	0	0.736614
	2.50786	0
	0	0
	0	0
	1.5388	3.61513
	0	0.60796
	1.88149	0
	0	1.0093
	0	0
	0	0
	0	0
	2.78989	0
	0	0
	2.03042	0
	3.18178	0
	1.10953	0.952323
	2.68086	0
	0	0
	4.11526	0
	1.99224	0.790975
	0	0
	0	1.37153
	2.32173	0
	0	0
	0	0
	2.4939	0
	0	0
	2.96239	0
	0	0.817326
	0	0
	2.2792	0
	0	0.678238
	2.14635	0
	0	0
	1.80399	0
	0	0
	0	0
	0.453424	0
	2.36213	1.53794
	2.66182	0
	1.02359	0
	0.915003	0
	0	0
	0	3.22575
	1.10889	0
	0	2.29341
	1.03131	0.744186
	1.9705	0
	0	0
	2.21666	3.52757
	0	0
	0.592881	0
	1.58947	0
	1.03803	0
	0	0
	2.61239	0
	0	0
	0	0
	0	1.87249
	1.3561	0
	2.70531	0
	0.992434	0
	0	0
	2.07346	0
	1.18305	0
	1.63384	0
	0	0
	0	0
	0	0
	0	0
	2.63071	0
	0	0
	2.423	0
	2.02448	0
	2.63184	1.1674
	2.46223	1.16873
	2.99577	0
	1.01729	0
[truncated: 5,959 more rows]
