# Supplementary material for: Novel integrated multiomics analysis reveals a key role for integrin beta-like 1 in wound scarring
Source: EMBO Rep. 2024 Nov 18;26(1):122–52. doi: 10.1038/s44319-024-00322-3 (PMC11724056; doi:10.1038/s44319-024-00322-3)
Supplement: Supplementary file 15 — Source data Fig. 2 [file 44319_2024_322_MOESM15_ESM.zip › SD figure 2/Figure2B.xlsx]

## Sheet: Col1a1
Day 3	Day 7	Day 14
0	2.56851	6.1638
0	2.66061	2.48198
4.62507	3.16373	6.05797
0	2.87074	6.1007
2.67069	1.68273	6.19958
0	2.38169	2.11456
0	2.57032	5.79655
0	1.81894	3.08046
0	2.92446	1.6881
2.65027	2.97224	6.62103
0	2.91023	6.05405
1.08937	5.67476	2.84314
0	3.3968	3.21535
0	5.67215	2.22239
2.38437	3.47745	6.11505
0	3.59624	2.2249
0	3.12201	5.60083
0	3.97904	6.88714
1.57819	2.74377	4.07705
2.49975	3.27999	7.11723
1.59269	2.15656	5.3696
0	5.0568	5.74054
0	3.2328	6.63365
0	6.20697	2.45322
0	6.51133	6.40695
0	3.84405	6.24527
0	2.11424	2.60578
1.99158	5.21254	1.55333
5.86376	2.88554	6.12639
0	3.40916	5.39694
0	5.28158	2.51895
1.07734	6.009	6.37078
0	2.90003	2.10818
0	2.62576	4.44489
1.70787	3.91028	2.67458
0	3.42834	4.87421
0	2.98911	6.23668
2.34677	3.03845	6.1023
0	2.49565	6.17095
2.70451	3.35693	3.7965
1.59613	6.39671	6.4703
1.34866	6.15902	6.49771
2.95224	3.65493	1.91699
0.819284	6.30895	2.63813
0.83878	2.74207	2.42971
0.954037	6.61986	4.93462
1.16885	5.47686	5.63896
0	6.37628	2.48022
0	5.99364	4.28589
0	3.12669	5.78363
0	2.6616	2.44391
2.23608	2.85919	5.50762
0	3.21214	2.83291
0	3.08418	6.07589
0	5.12387	2.67282
2.0062	5.99136	3.34841
0	2.75569	6.1177
0	3.2069	5.96864
0	2.61025	3.59538
0.738207	4.71949	5.92752
0	3.35	7.08593
0	2.34039	6.85349
0	2.59635	3.43292
0	3.17354	7.40977
0	6.25981	1.61797
0	6.43318	4.90601
0	4.36462	3.30073
1.48231	1.60275	5.42178
0	1.66966	2.51816
3.0712	6.60913	5.95901
1.51289	6.24963	3.61566
2.28822	0	2.82333
0	2.5311	5.37807
0	2.15323	6.45005
0	3.03599	6.53545
1.05487	4.26861	2.01067
1.07276	5.99583	6.67581
0	3.08742	6.20554
2.35192	3.44137	6.00721
0.615995	5.657	2.18088
1.86655	5.93881	2.92014
0	5.30915	6.45266
1.50276	2.57797	6.16023
0	0	5.78069
1.78843	3.46688	5.72503
1.2958	2.62581	6.78776
0	2.38526	2.19226
0	2.92513	5.64284
0	3.94499	5.55582
0	1.95245	3.11684
0	1.75733	2.70538
0	3.04191	2.13896
0	2.64418	6.01491
0	2.70395	4.14444
1.05159	3.87243	2.6747
0	2.39336	6.29159
1.0187	3.29196	5.37907
1.49012	3.87751	3.71227
0	6.31839	6.34825
1.02732	3.17428	6.42891
0	5.81167	2.05655
1.90084	3.36229	6.86311
0	2.75129	2.83683
2.1136	2.47897	6.72362
1.18855	3.7755	6.73276
1.22237	2.38236	2.50386
0.825219	3.25187	5.78727
0	2.80554	3.08662
0	5.85448	2.44143
1.50466	2.61669	6.4863
0	5.43261	5.95958
0	2.21994	5.88646
1.48455	6.0679	5.72347
1.72633	6.04101	6.30682
1.32588	6.63036	3.99252
1.23579	6.10348	3.97122
0	4.02843	3.11822
2.72159	5.81316	5.63678
1.14552	2.9936	6.24197
0	3.87539	2.11649
0	1.86356	2.46531
2.40658	3.0093	6.34692
0	2.27012	6.52024
0	5.90327	5.98543
2.27873	2.96669	6.28777
0	1.91922	2.7922
0	2.89155	6.04711
1.10182	2.40796	1.76779
1.34634	3.5345	6.45702
0	2.90982	2.65223
0	3.19025	3.34982
0	5.57724	2.64553
0	5.87869	5.91242
2.81754	6.9365	5.45743
2.0392	2.68946	3.22128
0.958673	3.86268	6.47672
4.62908	3.16614	2.54917
0	5.35742	5.94453
0	3.76467	5.53895
0	2.13255	7.39901
1.25205	2.70321	5.67199
0	2.72558	4.93599
1.36233	2.25089	5.08347
0	2.26876	6.81782
0	3.08344	5.91711
2.88196	2.87958	6.58025
0	5.46032	2.80105
0.483974	2.41581	5.2434
1.3927	3.04807	4.60038
0	6.03341	6.10062
0	0	2.40154
0	6.20087	2.09545
0	2.98167	5.41047
0	5.74911	6.21301
1.32284	4.04804	6.05727
1.03597	3.61737	6.36351
0	2.64661	3.34728
1.43643	4.2826	6.47128
0	2.44511	4.21295
1.29928	2.93071	4.49474
0	3.24806	3.46623
2.84993	1.62052	3.42556
0	2.69958	2.44041
0	4.63513	3.05437
0.662747	4.47558	4.03887
2.46803	2.90969	6.64622
6.5652	3.24083	6.1143
1.80225	6.32961	6.31292
0	5.06303	3.06499
2.09464	6.42279	6.53896
1.34361	6.44996	6.57665
0	6.0103	5.48688
0	4.41139	6.18471
0	2.46753	2.29574
0	5.8727	5.94041
2.06102	2.53359	4.99396
0	3.76159	6.25237
3.20213	2.71939	3.2533
0	2.4098	2.74649
3.08742	6.06882	6.23963
0	2.72226	5.84701
0	2.74445	2.74309
0	2.08811	3.70503
0	2.92736	6.2563
0.98428	2.09589	3.28598
0	2.48483	6.62187
0	2.78944	6.22603
0	2.52784	3.22537
0.820207	4.34628	3.39179
0	3.18643	2.01011
0	2.5099	2.90941
2.21085	6.07987	2.23458
0	3.21657	6.49232
2.62023	2.47431	3.42669
1.01409	3.94292	5.86904
1.93173	6.1953	3.54143
1.31084	4.15597	3.1153
1.62744	2.33195	3.05121
1.35162	2.63723	4.67942
0	3.49496	2.68393
0	6.11333	6.21588
0	3.07486	6.01141
0	2.45596	6.23644
0	1.73052	3.06304
0	2.40291	3.54001
0	6.48557	5.72684
1.51096	2.42492	6.89407
3.60143	0	6.16067
0	2.05983	2.52245
5.0503	2.4977	5.76907
0	2.57599	7.16529
0	5.88828	3.64399
1.68666	2.84942	5.90884
0	2.21921	5.84341
0	2.67697	6.51655
1.62793	6.44437	2.75818
0.829785	2.53725	2.29328
0	5.27379	3.23537
0	3.32625	3.5657
2.74991	2.75837	6.24905
0	2.52105	1.68403
0.928122	3.2551	4.6504
5.71429	6.53905	5.45263
0	2.44247	3.02972
0	2.1436	6.21287
0	6.44756	6.05039
0	5.98581	7.12479
0.707656	5.88511	5.99537
0.922151	1.77224	4.69157
0.910895	6.35362	3.01956
0	2.9909	4.9207
2.00176	6.57412	3.46929
1.96028	3.04567	1.90643
0.961259	6.24042	1.61749
1.84988	1.89662	5.78501
0	4.34535	6.03616
1.48336	6.1329	7.22036
2.88435	5.74097	2.83926
0	3.10843	2.70451
2.3571	5.32175	0
0	4.73475	5.81123
0.941937	5.94383	6.44552
0	5.57935	3.33201
1.93773	6.19165	3.2806
0	5.88954	5.16022
5.55854	3.52806	1.86172
1.83927	2.19085	3.71033
0	3.29487	5.17864
0.58052	6.11624	5.74665
0	3.36229	3.08401
0	1.30808	6.92946
0	3.00599	2.08919
1.05971	2.99315	2.74037
0	2.44367	3.25091
0	5.41824	5.925
0	2.35508	2.25546
1.75087	5.83451	5.98132
1.08029	6.20151	7.35915
5.40659	3.06572	7.20417
1.70336	2.83472	6.16418
2.80944	6.37432	6.91988
0	2.38526	1.95714
0.902709	2.33987	2.06824
1.0912	2.22232	5.25871
0	2.35084	3.46115
3.35559	6.19112	6.42222
1.7385	3.90226	4.76278
0	6.4534	2.15718
0.897511	6.25655	3.24921
1.27797	4.22649	3.92369
0	2.06322	2.89752
0.641603	5.89451	2.75266
0	2.88156	5.8996
0	6.32182	5.69477
0	2.27129	5.84477
0	6.46441	5.63736
1.66339	6.15897	2.26759
2.82572	5.82057	6.99019
2.06462	5.86065	3.14767
1.46878	3.24378	6.09706
2.46704	6.51776	5.88731
0.985857	5.91131	2.00384
1.22695	6.10062	2.07765
0	0	5.84142
2.04798	2.36623	7.81168
2.54479	2.02671	2.55049
0	6.01135	6.28093
5.44536	2.92806	5.86991
1.47486	2.72692	6.94276
1.49493	5.541	2.05864
0	2.54128	6.06279
0.79256	1.28049	6.6213
1.68666	2.31595	3.47006
2.11169	1.59802	3.10489
0	1.98804	6.9905
1.74695	2.25013	2.08821
0.964462	2.34319	7.02471
0.849743	3.6691	3.38577
1.12827	4.28613	5.048
1.61911	1.79636	7.07695
0	3.75903	4.7478
0	5.58743	2.84351
0	2.44945	3.00594
5.66177	6.3649	3.88091
1.80671	2.89743	4.12674
0	1.67834	5.47933
0	2.33218	4.03341
1.42974	3.49156	6.29513
0.730481	2.80871	6.11161
0.794949	3.55409	5.94335
0	5.58657	3.5997
0	2.4837	5.3198
2.94539	3.0812	4.93665
0	6.33753	2.94368
5.1588	5.96201	5.28716
0	5.72922	2.19936
1.36929	5.8821	1.98659
0	5.88062	2.25394
1.28059	3.42964	4.97371
0	3.94044	5.46971
0	6.60137	6.51141
0.928122	1.42349	2.72093
0	5.97707	5.05045
0	1.85555	6.23801
5.06955	6.32158	2.34421
1.07435	2.68029	5.79201
0	3.67283	4.60103
0	1.85305	4.67816
2.28703	2.95754	7.0585
2.20868	5.57958	6.10639
0.76674	5.71117	4.84395
0	2.98108	5.79348
2.1383	5.77512	7.6371
2.87958	6.57355	2.49685
0	2.7925	3.18384
0	2.98732	6.03704
1.9629	2.57572	5.40893
2.88701	2.31904	3.4284
2.90532	2.92247	2.13323
0	3.32409	4.66204
3.11375	6.22105	3.45463
0	2.14082	2.98866
0	3.99059	3.39792
0	1.73763	5.28721
0.914285	5.43861	1.68451
1.51178	6.61341	2.00093
5.88689	3.28307	2.11488
0	6.01673	6.36136
2.99811	2.73013	6.31479
1.02519	5.81485	6.35511
0	3.09724	2.72492
1.51649	2.79079	5.79912
0	2.76303	3.27999
2.70712	6.13156	6.32522
0	5.94498	3.54225
0	2.61417	6.43765
0	3.99122	5.61389
1.56444	6.56776	4.59659
0.581805	2.39858	6.04499
0.983231	4.46064	6.7079
5.64162	1.85146	4.19723
0	1.77122	2.61434
0	6.32825	6.97279
0	3.87166	2.57269
0	5.92335	3.65085
0	3.36229	5.7608
0	2.86292	1.87867
5.06543	3.04452	5.87516
0	6.49941	3.26319
0	1.58524	6.23363
0	2.02967	4.21591
2.80944	5.68771	6.91331
0	5.55114	5.88086
0	5.47247	3.06683
1.45365	2.36405	4.76701
0	3.62875	5.3347
1.94036	2.53377	6.47293
5.1322	2.68044	3.39513
5.79191	3.10863	4.3952
1.73995	6.05388	6.27899
0	2.39318	2.45683
4.24988	0	5.55355
1.61104	2.7639	1.95366
0	4.47846	5.38993
0	5.70622	5.83374
0	2.28982	5.46413
0	2.02252	3.89198
0	6.15553	6.56752
2.04621	2.44319	2.5587
0	5.82344	4.9099
0	2.95569	6.30345
0	3.8136	2.55686
0	1.87632	5.42427
0	6.44128	6.0146
0	6.4233	6.23611
0.617566	2.36013	3.10608
1.33006	6.6668	5.66083
0	3.16084	1.93679
0	6.17637	3.06963
0	3.11787	5.32445
0	6.11726	3.55868
0	2.84204	2.30052
1.89987	2.77494	3.01301
0	2.67351	1.53108
0.62121	3.23125	5.29176
0	1.97296	4.23842
1.40441	5.00802	2.67886
0	6.49923	6.58424
1.38862	6.33113	5.36928
0	2.53377	3.26979
0.981142	3.73329	0
1.67858	2.21775	5.30101
0	2.22709	2.79202
0	4.81006	6.36058
0	1.5624	6.23258
0	1.89682	6.47198
0.792626	3.54017	2.62516
0	2.00899	4.43169
0.82862	1.95783	0.992327
0.717722	3.28795	2.0844
1.28385	2.05625	6.054
1.26176	6.30443	6.04157
0	3.2587	2.88408
0	3.11829	5.52192
1.60196	3.18699	6.03732
0	1.86172	5.48766
2.28982	2.88037	4.72133
0.820492	5.65269	5.85995
1.30847	2.99703	6.62284
0	5.94118	4.24389
1.01949	2.53228	2.08225
1.60688	6.34415	5.28206
1.33457	2.52769	5.40758
0	6.15788	3.21877
0	1.63571	6.18278
0	5.99177	2.80798
0	2.20401	6.19242
2.1047	3.90127	4.37926
2.9945	1.92515	1.91403
0	6.09117	6.3804
0	5.86406	7.28943
0	6.12785	1.97385
0.860621	3.70709	3.57867
3.34497	5.55197	2.35049
5.27193	2.56145	4.94111
0	5.17048	3.54261
2.09589	3.48878	0
0	3.66341	4.7843
0	3.66045	6.02501
0	5.85474	5.46361
0	5.58608	7.11142
0	2.41164	7.19811
0	5.73935	6.1164
1.62662	4.1373	5.48133
1.23709	3.50242	2.72349
0.923979	3.81071	3.39931
0	3.40352	1.96765
3.82474	3.40165	5.82221
1.50466	1.87984	5.45199
0	3.81649	5.69503
0	3.0493	3.5928
0	3.60317	2.39517
0	2.71894	2.85521
0	0	3.62984
0	4.84944	2.9238
1.00775	2.31574	5.99935
0.671755	5.51495	3.33143
0.918879	3.49032	2.34626
0.847069	1.84853	5.78947
1.67316	5.22183	5.09638
0	3.2806	2.51778
1.30308	2.71104	3.43884
1.8418	1.70336	5.55067
0	3.51373	6.14783
0	3.21072	1.68308
0	2.46138	6.08216
0	1.65546	5.17697
0.982813	3.66999	5.97408
0.867371	2.80032	3.03505
0	5.94524	2.65826
0	2.60733	5.72826
0	2.69031	6.03077
0	2.45333	6.0456
0	2.5494	3.84026
2.66383	5.8624	5.44987
0	4.89665	5.65775
0	1.3927	6.01033
0	3.54457	4.40664
5.61776	5.72609	6.26551
0	2.01123	7.47693
0	2.92346	5.5721
0	3.21504	3.84087
0	5.21574	4.08491
1.19181	4.87421	6.33112
1.83513	6.30811	6.32371
2.1047	2.22177	5.94234
0	2.68946	4.74741
0	5.69814	5.50192
0	6.10847	5.84191
0	4.36007	6.06222
0	0	3.97237
0	5.84068	6.34992
0	6.24403	3.71846
0	2.49285	5.80765
0	6.16705	6.69107
0	2.90532	4.44617
0	5.79542	2.62913
2.34166	2.25827	5.91682
2.70581	3.70029	7.14548
1.30357	6.06045	6.21961
1.52825	2.43349	2.46089
2.48702	3.61394	5.73622
5.50836	2.16471	3.32391
0	6.49957	1.80099
0	5.26579	4.8676
0	2.98732	4.9978
0	2.77574	6.17678
0	6.13547	4.72087
0	2.09485	3.2061
2.26199	5.25319	3.66786
1.88267	2.55212	6.57381
0	5.52941	3.35795
0.923521	0	6.74139
1.79986	5.89824	2.974
0	6.41753	3.35093
0	0	6.28927
2.3623	6.35115	2.20523
0	4.10109	1.22228
0	2.74254	6.07744
1.39134	2.508	3.45383
0	5.56426	6.07105
1.86494	2.64458	6.22332
4.30757	2.94596	5.54923
1.52698	3.56015	2.81557
1.28757	3.4234	2.32675
1.36689	6.02429	3.47251
0	6.3639	1.34277
0	2.03457	6.20352
0	5.73202	6.62523
0	3.75037	3.07454
1.3967	2.71696	3.23554
0	6.26224	3.795
2.91848	2.27402	7.3106
0	6.0517	7.09852
1.63139	5.81644	6.03431
1.31541	5.75857	7.1968
1.65786	5.5559	1.58063
0	1.69098	6.42886
3.01639	2.24182	7.52391
0	3.34365	7.16282
0.976475	3.38681	5.86819
1.19856	2.50026	6.08655
0	2.25272	5.70592
0	6.41573	5.4911
1.45616	6.55178	2.83434
1.20116	3.17941	2.90696
0.515455	6.54931	2.19456
0	3.33086	6.60634
2.16278	0	3.0449
0.980205	3.12357	4.43963
1.56072	3.60108	3.57288
0	1.53393	3.15925
0	5.72932	2.54723
4.221	2.35825	1.17655
0	0	5.95608
5.69669	6.35519	6.21208
1.05965	4.17912	5.56126
2.03688	3.96778	5.8298
5.63889	3.18782	2.80029
0	2.2152	1.90359
0	2.5746	6.34757
0	2.59715	2.52703
0	2.17617	1.5628
0	2.36056	5.43009
0	3.51058	5.49812
5.3733	4.25482	2.64006
1.1255	3.29051	3.57915
1.43435	1.45214	3.10006
0	3.76735	6.1215
6.08966	2.60115	3.35359
0	2.45885	4.18638
0	2.59922	3.02754
0	0	2.39517
2.2803	3.33375	5.28961
0	2.27951	2.94283
0	6.39699	6.97094
2.09069	5.77452	4.13795
0.917974	6.16626	5.34865
0	3.49993	2.76875
0	3.34497	6.28932
0.992114	5.60071	6.59687
0	4.08995	3.3735
0	4.02347	2.49616
0	5.62915	3.09827
0	2.18383	2.05225
0	2.23782	3.36319
2.62734	2.1977	6.27964
1.24233	3.4991	6.66815
0	1.85214	6.99603
0	4.62674	2.18616
0	2.68542	5.14593
0	6.18172	6.62001
0	6.48916	2.38191
1.70778	0	5.84964
1.31183	2.53999	5.99795
0	3.85514	5.66903
1.44752	3.39513	5.99268
6.1581	3.45989	5.94841
1.34592	2.75984	3.72197
0	3.32023	7.17784
0	5.98464	6.05244
0	4.35118	5.57154
1.79846	1.21315	2.56374
1.19134	2.41721	3.40399
2.06763	5.8605	6.6895
1.06374	2.37018	2.78772
1.26249	3.50117	6.40025
0.919331	2.17433	5.74667
2.00564	3.02195	6.18169
0	2.13468	2.9218
0	1.7876	4.83806
0	3.36876	2.40474
0	3.72865	3.00903
0	3.23269	5.86549
0	6.39911	6.17387
0.782763	6.38977	6.40477
0	5.68047	5.78693
2.13435	2.81631	6.18606
0	1.99022	2.74923
1.2105	2.14174	6.31865
0	5.13584	2.73992
0.951786	2.50955	2.87894
0	6.21621	6.11439
0	6.16369	3.18977
2.75197	6.64039	6.23588
0.920511	5.82071	4.76155
0	2.7353	1.76464
4.74904	3.39903	6.65244
0	5.88156	5.48103
2.08286	3.20278	6.90493
1.28929	3.22736	5.97895
0	3.00265	3.27802
0	5.50447	5.29676
2.43888	1.88267	6.61677
2.08966	2.56333	6.1632
0	5.86592	4.18818
0	0	3.47898
1.26623	3.38268	6.2824
2.35077	1.68953	5.60877
2.46114	2.63212	5.97426
0	5.76965	3.44692
1.08481	5.03531	6.51933
2.53306	6.10264	7.0724
0	6.33129	5.98068
2.70799	1.77855	4.45432
0	5.58582	6.44876
1.75879	2.37282	2.5122
0	3.09999	3.14511
0	6.6957	6.3921
0	3.47655	5.39776
0	6.29766	6.11346
0	5.67894	2.79511
0	3.65799	5.0531
1.7763	0	5.66822
0.987545	5.44463	5.79302
0	4.06665	3.18111
0	2.28141	5.64686
0	2.69223	3.29016
0	2.10825	6.02727
0	6.04315	6.01741
0	1.87828	3.75003
3.64459	3.97186	3.51247
0.801781	6.04064	2.64175
0	4.25073	1.46634
0.701449	6.18181	0
2.80798	1.44318	2.02423
6.02115	2.31177	3.04605
3.19394	2.44223	6.2678
1.34079	1.69206	2.21393
0	0	4.60895
0	2.42594	2.60153
0	0	1.0698
0	5.44166	3.44452
0.826229	2.06562	5.88442
0	5.85039	6.2842
1.56894	2.3693	1.72531
0	0	2.75841
0	2.37018	3.89198
0.896135	2.80051	3.20006
1.36798	5.40202	3.16197
0	2.75486	5.71052
0	1.70483	6.07782
1.04372	2.9945	2.72226
0	3.06008	6.49088
0	2.56902	5.8383
1.13353	2.32125	6.1504
2.9796	2.79238	6.57048
1.42541	2.40796	6.24635
2.50232	5.96548	6.02829
0	2.5276	2.33759
0	2.80542	4.16261
1.19213	1.79051	2.04008
1.66663	5.88041	6.14667
0	3.06442	1.98343
2.6833	3.02269	2.70018
1.41968	5.68653	2.89974
0.954037	3.63964	3.03317
0	5.00829	6.04124
0	2.06342	5.99388
0	5.68985	5.86425
1.56429	5.98853	6.04045
1.23831	5.40017	2.46921
0	5.81331	5.2203
0	1.54124	5.83253
0	2.36711	6.27047
0	2.5007	4.66072
1.72995	1.58094	6.56018
2.5776	5.84356	3.4044
0	2.80944	5.38244
2.83171	1.83513	1.74656
0	4.34816	5.91373
1.59373	2.58437	6.30844
1.57423	2.96262	3.79926
0	5.72814	5.71651
0	3.04962	4.79683
0	3.19912	6.34392
2.21812	5.75531	5.50338
0	3.43061	2.63934
0	5.6984	2.6017
1.4283	5.6072	0
0	0	6.60805
0	4.09057	4.96663
2.60733	2.18756	6.67063
0	3.78443	7.1627
1.56879	4.38606	6.11337
5.37055	6.07269	4.97828
0	2.39638	6.48768
1.53222	3.38455	2.7561
3.56737	5.63154	5.09001
0	3.26971	5.70663
0.96086	2.12716	6.75638
0	2.56458	4.03613
1.36312	2.25114	5.49165
0	5.89458	2.08992
1.42158	1.53108	3.27589
0.876356	4.45699	4.10597
1.1587	2.75541	5.93858
3.01179	1.1608	6.23249
2.86854	2.88754	6.62882
2.3571	6.43655	6.16071
2.29863	5.37217	3.36397
1.32893	2.51327	6.61761
2.21666	0	5.70958
0.856079	2.63934	5.40096
1.5267	6.20367	2.93858
0	2.67981	7.15059
2.06582	6.29285	5.56211
0.942128	2.97351	6.08462
1.57211	2.39835	6.10999
0	3.02062	4.69116
0.638298	6.50852	2.85958
0	3.33578	2.68393
0	3.65576	6.8882
1.99063	1.75363	5.88526
1.77692	6.47128	6.12156
0	6.0278	7.27199
3.08344	0	6.07326
1.23059	5.602	3.94303
1.67001	5.97194	4.67289
0	6.78076	2.67971
0	2.80907	2.71564
1.98913	3.31984	7.2327
0	6.26279	3.49451
0	2.15836	4.22721
3.49651	5.9879	5.75256
1.26834	2.92138	6.29377
1.03038	4.11957	5.4407
0.846993	3.54522	3.04072
1.28134	2.80214	3.61969
0	3.3728	5.22448
0	6.20438	6.58325
2.58777	3.63856	5.66734
0.802958	3.15009	7.24938
2.15229	2.75956	5.74737
0	2.8972	5.40743
0	6.21573	2.34592
0	2.7185	6.92556
1.03892	6.04486	4.88797
0	2.01855	5.96794
2.27012	5.67959	5.21161
0	2.67802	2.13748
0	3.41911	2.38147
0	1.62859	5.82702
0.841699	3.49118	5.26759
0	3.39736	5.16763
0.790053	6.41841	6.15451
1.01197	3.24806	2.9388
0	2.156	2.48581
2.22324	2.86541	5.45122
0	6.21509	5.53568
1.00095	5.81254	6.03363
0	6.1262	6.69818
0	3.08013	1.9587
1.49923	0	3.24615
0	6.10219	6.46525
0.916891	1.91749	5.96051
0	5.32091	2.58863
2.02025	5.1341	3.29939
0	2.9927	6.18105
0	5.94281	5.49351
1.87235	3.52326	2.92971
1.1831	2.88648	5.47751
0	3.64871	6.50012
0	4.81718	6.10551
5.20256	2.44929	6.14604
1.2227	3.29738	3.07443
2.48298	3.16142	6.2715
0	3.34161	2.6416
0	5.27073	2.3472
0	6.24675	5.89936
0	3.82962	6.19815
1.916	2.20473	3.85266
0	5.85025	2.98791
0	2.46556	7.1541
0.85952	2.89943	6.23653
1.28002	1.81505	1.98519
0	3.22003	6.7516
0	5.68002	5.79713
0	6.49538	6.07857
0	3.40563	5.06006
0	3.41057	2.68457
0	5.86563	5.69013
5.66311	3.40165	2.34336
1.49332	2.5609	7.75634
0	2.54322	6.72483
0	3.05474	2.03015
1.72047	2.16653	6.95104
1.73551	3.99079	6.41888
0	0	5.83233
0	6.47332	3.11994
0	2.44223	6.7019
0	2.69352	2.46546
0	5.74273	2.8428
2.13369	5.26089	3.63269
1.87259	2.5761	2.42024
0	5.83173	4.76741
0	2.96669	5.6659
0	6.58091	2.95643
5.2473	2.0427	2.89639
0	1.64189	5.72229
1.21348	5.44638	5.845
0	3.05699	6.11772
0	2.99902	2.73384
1.15616	2.68712	1.80352
1.61329	2.53966	7.28395
2.36492	5.84703	6.11795
0	2.66881	3.6444
2.01151	6.40962	6.46798
0	5.59256	2.11467
0	3.30638	5.96792
0	2.96829	3.09076
0	2.98911	6.44995
0	5.95924	5.37892
0	5.04703	2.89316
0	0	2.88728
1.66443	1.58927	6.21673
0	3.55079	5.95472
0	5.92166	5.62859
0.689616	3.96532	6.34781
1.36623	2.66881	6.50095
0	5.0869	5.99298
1.49816	6.03844	5.87023
0	2.64946	4.65702
1.31941	2.01011	2.73138
0.966577	2.87011	3.35693
0	3.30606	2.36901
1.44442	3.31766	7.1374
2.92848	3.65585	3.24095
0	5.76498	4.08372
0	2.0337	6.06358
1.21799	3.1659	4.0914
0	5.78661	4.23981
0	2.44271	2.18997
1.5291	3.42916	2.5838
2.42562	5.89265	5.43182
0	3.35159	5.9818
1.06986	3.62959	3.07809
1.74461	2.19138	2.35364
2.81532	5.75919	6.30233
0	0	3.84592
2.83321	3.71357	6.05554
0	3.36678	3.96507
1.17608	3.427	6.7519
0.844791	0	5.78064
0	2.2643	5.40421
0	2.60423	3.37993
0	5.39082	1.7415
0.965569	5.82906	2.98049
1.02416	2.93376	3.60019
0	1.80926	6.13846
0	6.46374	5.8501
0	1.3728	6.4641
0	2.39911	4.87185
0	5.36139	3.00812
0	1.87609	2.60588
1.62629	5.92848	2.4507
5.58585	3.18732	6.58016
1.74344	4.0462	5.69078
0	1.51593	6.16652
0	3.74129	5.39112
0	5.84824	2.86932
0	2.4773	2.69373
0	3.63496	3.91338
0	5.48921	5.38819
1.0061	3.10863	6.25128
0	0	5.96946
0	2.25929	3.19257
0	2.10914	5.72721
0	4.11778	6.02218
0	2.57715	6.27229
0	1.94403	2.36875
0	1.99295	5.78737
0	3.58975	6.03332
0	6.11884	2.4595
0	2.62082	3.93253
1.28115	0	2.97883
5.95686	2.33531	1.8833
0.934271	2.91559	5.54395
0	4.48094	5.43136
1.76679	5.76167	2.83593
0	3.64	7.06938
0	3.35197	1.67088
2.28584	2.72638	2.27129
0	5.8037	1.87003
0	5.77916	3.84517
0	3.59624	6.68139
5.3398	2.98553	6.69551
2.85919	4.2946	3.03335
0	2.07081	5.85798
0.863545	2.64539	6.22515
1.8031	2.58116	2.61976
0	2.20868	2.62003
1.27769	4.0629	6.12244
0	2.15769	5.3218
0	3.86706	5.9976
0	3.67984	2.14749
1.73455	6.02587	6.40228
0	3.01349	3.09303
1.2195	3.60548	6.22884
1.0341	0	2.46384
1.03656	2.6085	3.459
0	6.24432	5.1691
0	3.28864	6.41219
0	1.70097	2.13996
0	2.2082	1.64864
1.93123	3.8407	2.24002
2.39156	2.68292	2.54948
2.33912	6.2293	3.09321
1.02714	0	6.21348
1.04581	5.86322	5.52946
0	2.00704	3.0941
0	4.01364	2.81955
0	2.50482	5.98771
0	2.68988	2.08061
1.41012	2.60443	2.68995
0	2.10596	6.50548
1.65204	5.7759	5.69917
0	2.41164	5.29795
0	3.57465	2.3423
0	5.47829	3.07395
0	5.51099	2.43254
0.954528	6.34934	3.24913
1.87422	2.06322	6.20893
1.19937	2.57244	5.07876
0	1.99679	2.70625
0	1.42206	5.79192
0.898891	1.89758	4.98575
1.92146	2.57155	2.71916
0	2.59961	5.53624
0	4.88291	5.99127
0	3.65922	6.57786
0	3.00304	2.92085
1.40581	6.23797	2.96069
1.45705	2.19132	2.17419
0	2.95785	3.19229
1.48653	5.79949	4.20674
0	4.85745	6.18375
0	3.53565	3.05828
0	6.30403	6.68407
0	3.38865	3.09299
2.20941	2.25279	7.4561
0	2.17327	6.28689
1.20753	6.18978	5.60822
0.970022	3.14299	2.89397
1.1997	3.32884	3.47632
0	6.49759	5.9336
0	2.26122	2.45014
0	2.41907	2.82631
0	5.81501	6.46531
0	6.02772	1.32122
2.10596	5.29187	5.98646
0	5.77572	5.87244
0	6.57978	5.72453
3.22427	1.94215	6.7089
0.96106	2.68266	4.47828
0.893398	5.90734	6.1989
0	6.08009	4.248
0	2.02082	5.93721
0	6.17833	3.21428
1.40256	3.02567	1.7808
0	2.25432	3.0817
0	3.34762	2.28584
0	3.00583	5.57061
1.1464	3.48955	6.28675
0.604361	5.56678	6.05624
1.68201	6.23321	4.00805
0	5.83686	4.32131
0.786651	3.43133	2.8583
1.82284	2.37592	6.131
1.76038	2.27932	6.84059
1.14319	5.96802	2.40612
2.22398	2.77588	6.17473
4.08436	3.38474	2.87325
0	6.1603	3.13076
0	6.20477	1.81076
2.60733	2.78522	2.43809
0	2.71006	4.49419
0	3.56737	6.55467
0	3.5851	6.23222
0	6.48458	6.17065
0	1.82502	5.74768
0	6.11261	5.72203
0.851703	6.36184	1.98757
0	2.18958	2.96401
1.35364	1.94445	5.79779
0	1.83498	0
1.19534	2.77564	7.26622
1.2195	2.47067	4.52802
0	2.3921	5.88783
0.687791	3.41625	2.54632
1.17099	2.38467	2.98523
2.11169	2.8583	5.87645
5.13658	3.20407	5.95005
0	1.17268	5.85865
1.01921	2.68818	2.18133
0	3.10252	5.88169
1.1733	2.61288	3.78129
0	4.91365	4.57439
1.10344	5.67395	6.36942
2.20365	3.293	6.535
0.847069	6.61192	4.6655
0	6.07106	1.77855
0.827676	3.02941	6.04355
0	6.2197	2.27043
0	1.59082	2.87562
0	4.65242	6.19125
0	2.19722	6.51978
2.41814	3.22969	6.09237
0	3.48265	6.42877
0	2.30674	6.12264
0.595791	3.22251	5.67801
0	2.32194	6.00142
0	2.70799	2.6085
1.08597	6.11955	5.03597
0	2.10007	2.83623
0	1.15467	5.70063
0	2.66259	4.66833
0	5.14846	5.76991
0	3.07749	3.17428
0	2.47298	4.77058
0	2.63692	5.43807
0	2.58437	3.1894
0	5.74416	2.96654
1.32169	6.48948	6.11368
3.35604	2.43081	6.23944
2.29461	6.37268	1.93034
0	2.31245	5.70858
2.47747	3.41369	6.28679
1.43362	3.63856	3.44079
1.31621	2.73463	6.40089
0	6.78508	6.04275
2.09558	6.08037	3.00538
0	4.78106	2.45406
0	3.78496	5.59912
0	6.43373	5.98389
1.77285	2.67508	2.87082
1.445	6.20201	5.55574
0	4.15412	3.55656
0	6.11652	2.62893
0	2.54777	3.27233
2.14961	2.05063	6.2914
0	2.5565	6.36476
2.22031	6.46112	3.28175
1.67881	3.10991	5.66942
1.80099	2.26006	2.60128
0.554847	3.3228	4.71624
0	3.27057	5.59084
1.20018	1.64055	3.29571
1.57697	3.6575	6.54115
0	6.16643	2.78107
0	1.63671	5.65231
2.10343	4.99487	0
0	2.75151	2.91922
0	6.22077	5.67918
1.81742	3.34177	6.37168
2.2058	2.05104	5.71059
0	4.91309	5.88572
1.36082	5.47104	5.67074
1.17857	2.52026	6.19659
0	2.80408	6.29519
0	5.86236	6.46037
5.47559	2.24332	5.60513
2.52316	2.99414	5.79534
0	3.09477	4.23674
0	1.70189	6.44344
0	5.20012	6.11622
0	2.8168	6.08047
0.605228	3.08543	2.96738
0	3.32927	2.82146
0	3.52166	4.14491
1.30985	5.5864	3.49599
3.02195	4.18357	6.4119
0	5.9646	5.89445
0	2.20868	6.35679
0	3.65493	2.94581
0	2.83537	3.19044
0	6.4509	2.43869
0	2.83657	4.39326
2.3623	2.64978	6.50483
0	2.21666	5.75451
2.1047	3.7029	2.30163
0	5.40671	6.8501
0	1.44479	5.50263
0	3.56403	5.01894
0	6.33573	6.4428
1.0522	3.47201	2.38437
0	2.97968	6.27797
1.18216	3.97699	2.97822
0	2.65702	5.72925
0	3.08776	5.57792
0	5.17812	6.05859
1.6832	5.99642	1.64458
2.15566	2.54994	1.84426
1.60545	5.32311	3.22891
0	6.60285	3.0185
0	3.74531	2.96727
0	2.91931	3.40916
0	2.52977	5.95185
3.19089	2.33125	6.40376
1.11192	6.2632	2.20246
0.970836	2.90737	6.72912
5.50367	0	6.12653
0.469232	0	2.71341
0	6.0432	3.74062
1.75048	6.18457	2.84993
0.675052	2.75266	2.40559
0	6.62932	2.84855
0	2.90696	6.14328
0.947607	4.75309	5.36918
0.83692	2.62082	5.7469
0	2.38437	4.68597
0.796752	4.80437	5.29653
0.879148	3.32871	1.87937
0	2.05477	6.2183
0	3.08992	6.03137
0	6.41684	3.11273
2.90152	1.79468	6.53753
0	5.81396	6.12648
0	2.23695	2.09923
0	5.81214	6.14231
0	2.43128	5.77967
0	3.58595	2.6164
0	4.13578	5.58665
1.46021	5.71757	3.32625
2.71894	5.68682	6.28709
1.83986	3.29644	2.74173
0	5.65079	3.35311
0.986648	2.28227	4.86153
0	5.58267	2.79598
0	6.22424	5.539
0	1.78265	6.22062
1.66235	3.56237	6.93086
1.8409	2.20007	4.42556
5.50991	1.71859	1.76118
0.842451	4.90111	3.36498
1.9101	6.15619	5.63197
1.01622	3.18231	3.19089
0	1.88078	2.28307
0	5.81641	3.64399
1.56439	6.09926	5.75513
0	6.30212	2.25152
0	1.56879	6.29368
0	2.69602	2.84585
0	2.62586	3.6093
0	2.41297	6.05494
0.769653	2.98523	5.35082
0	6.03806	5.78958
0	3.12878	2.90152
0	3.37243	2.03833
0.897769	5.0253	5.9057
0	3.35426	4.96818
0.91223	3.88091	5.2269
0.718152	3.01317	6.74451
1.78265	2.95428	7.14913
2.01235	5.84789	3.33057
0	1.91157	4.30322
0	2.47672	3.29989
0	3.81071	5.98125
2.21013	0	6.21271
1.83204	1.73046	2.53235
1.88314	6.35526	6.47101
2.81828	4.455	5.33606
0	6.1844	4.53895
0.849437	6.03107	2.63899
2.74173	3.54588	6.39844
0	6.40434	3.16228
0.795216	3.83699	6.09973
0	2.72103	1.47213
0	2.28148	5.31021
0	6.623	5.41281
2.2058	5.37016	2.6537
0	2.79259	6.29485
5.70305	5.88174	2.2616
1.98858	3.54751	6.10715
0	3.65861	3.08543
1.25045	0	2.84169
1.40697	1.92195	6.27025
2.32401	2.47497	3.65636
1.23011	0	6.57997
0	3.37401	2.39353
0	2.26701	3.75342
1.15007	6.86985	1.18958
2.20007	6.6907	6.13635
0	2.97312	2.61868
1.73339	6.70241	5.92832
1.28929	3.68538	2.65801
1.59928	2.26314	6.21731
0	5.69808	4.97755
0	5.53175	5.40741
0	1.83006	1.9046
1.80649	6.45381	2.19794
0	2.67508	5.60128
0.854447	6.48756	6.34922
0	6.05509	2.56214
0	5.60608	6.44142
0	2.34934	5.0841
0	6.10177	6.00573
1.31025	2.62073	1.9316
0	2.93217	1.8844
1.43144	3.06865	4.2826
0.940602	2.94028	6.05569
0.708859	2.40627	2.81503
1.0615	3.29875	3.83996
1.22968	6.09606	4.94015
0	4.17754	3.03223
0	1.78032	6.27075
0.680348	2.68648	4.07615
0.802211	4.44305	6.05569
1.10384	6.02359	6.07088
2.48634	2.54777	6.24569
0	2.57311	5.78436
0	2.78391	6.48067
1.44902	3.43714	4.09833
0	5.74867	3.92028
0	3.88285	6.34292
0	3.35226	2.12417
1.63222	4.33639	3.19425
0.936623	2.44945	2.87984
2.31656	2.57479	2.30337
0	5.51282	2.50108
0	3.03223	6.17697
0	1.8338	3.04214
3.51373	2.64905	5.68405
1.85169	2.46089	3.76777
0.486037	2.17617	6.52021
0	5.65582	3.44813
0	3.62188	5.65775
0	2.48265	2.08887
1.69496	2.76605	5.92731
1.33272	4.07679	2.12716
0.941746	3.27876	2.16699
0	5.50498	5.33915
0	2.6085	6.15434
0.995758	2.30065	2.33027
1.82241	3.31561	5.76863
1.87142	2.15319	6.07519
0	6.23338	4.61224
0	6.24537	5.6231
0	1.96791	2.77325
0.981663	6.16111	3.33643
1.54254	5.64682	2.99811
0	2.4004	5.93361
0	2.62734	2.31698
1.34697	5.82739	4.23749
0	2.0194	4.2826
0	2.87997	2.337
0.806786	2.31794	3.40587
1.10048	2.18425	3.17757
1.25635	6.46712	5.99016
0	3.04262	6.47367
0	3.31638	6.18846
0	4.12076	5.16955
1.12898	2.41576	6.70687
1.20984	5.54036	4.97529
1.40383	2.70516	3.46662
2.2152	2.91559	3.18125
1.40465	6.29531	3.45825
1.95453	4.85458	4.03632
0	3.23062	4.41498
1.02154	1.51289	6.01794
0	2.64905	5.82955
1.29177	4.19573	6.50752
1.20868	5.93314	7.16296
0	3.82899	3.39374
1.24023	6.19252	3.34841
1.04449	2.73407	2.46819
0	2.86885	6.30278
0.579551	6.15307	5.60401
1.1341	3.57385	6.46598
0	1.81119	2.66561
0.664666	5.57773	5.17471
1.94574	1.2244	3.77577
2.70062	2.25444	3.06299
0	3.33578	6.08931
0	4.35666	4.64406
2.02082	5.10973	6.00878
1.08832	2.54886	5.75499
1.45541	3.36229	2.31623
1.23519	2.76931	1.74202
2.51476	3.12132	3.5188
0	6.03913	5.50609
2.84687	0	5.73022
1.54254	3.08037	5.89542
1.10987	3.34659	6.14193
0	2.25776	6.36302
0	3.39235	5.85493
0	5.59431	6.15629
1.63837	2.86292	3.03379
0	5.89768	6.18647
2.12391	6.37168	6.37939
1.04713	2.98375	5.23973
2.60153	6.58627	1.99295
1.58155	5.46379	2.31788
0	1.84913	6.28392
0	2.80069	3.68917
0	2.34849	2.20408
0	6.60637	6.50564
0.491841	2.23161	4.48949
2.01573	5.53927	4.99187
1.96765	2.29301	5.49202
1.49332	5.81643	6.50833
1.44516	3.29321	7.02721
0	5.40679	6.12611
0	0	6.17928
0	5.27914	7.07391
0	2.88467	5.32436
1.88078	5.74674	2.49148
0	2.89963	4.20155
0	3.16962	5.92165
0.667428	3.32927	3.01501
0.966274	0	2.8385
0	1.64088	2.91981
0	3.15724	6.35698
0	2.84585	3.25151
0	2.88488	6.49916
0	5.5824	5.7478
0	6.67214	3.49217
0	2.89289	3.40633
0.835882	1.61781	7.3685
0	3.10049	6.31572
2.63753	5.98903	5.90452
2.27168	3.66693	6.16403
0	5.73807	3.48265
0	5.49963	5.35483
0	5.83655	2.31607
0	3.39374	2.4569
2.0743	7.05028	2.50232
1.07099	2.40245	6.34563
0	6.69471	6.60812
0	5.60727	2.84687
0.653189	2.47067	2.90587
2.40612	4.19252	2.55622
0	3.00903	5.8631
0	6.14298	7.26733
0	5.53807	6.52399
2.79202	6.24996	2.69566
1.25491	2.82006	2.44559
0	6.03397	5.62726
0	5.89622	4.11482
0	4.18707	2.79001
0	6.04483	6.67482
1.22678	2.26237	6.54419
4.80389	2.47977	3.3415
1.97724	3.79358	6.08152
0.736047	3.3968	2.44447
0	5.76454	3.01133
2.99871	1.76418	6.15206
0	6.28864	3.51176
1.49118	6.3612	2.75358
0	2.62141	2.47897
0	3.6623	2.43548
0	6.4586	5.03077
0.819497	2.90152	5.33398
0	3.2468	3.55189
0	3.78513	4.95253
0	5.88093	2.61787
1.22152	1.47746	2.83121
1.82023	5.95726	2.90186
0	2.31725	2.42656
3.01639	2.31684	2.38642
0	4.48895	6.71797
1.07984	2.26495	2.66663
0	2.82125	5.55113
1.00324	2.28346	6.51566
0	6.08066	6.09931
0	6.18453	2.93408
1.4733	2.34849	6.39072
0	2.36259	3.85492
3.20326	2.66694	6.06106
0	3.12773	6.34613
5.88654	2.64256	5.97663
0	2.25302	6.14314
0	4.00197	2.82082
0	3.00038	6.51778
0	5.76021	2.71828
1.35046	3.52838	6.21685
1.20181	5.47489	2.69365
0	3.89025	6.34206
0	5.14495	1.68714
0	1.86126	5.43771
0	4.58706	3.42111
0	1.65273	6.44538
0	5.90281	3.67345
0	2.33181	6.73176
0	3.64399	7.20147
1.40825	2.02423	5.85065
0	4.02617	3.6843
0	4.8701	2.92489
0	3.04135	5.65305
0	5.36554	5.27804
0	2.76745	3.4101
0	5.78749	5.75789
0	1.9828	6.539
0	5.82913	5.65704
0	4.66592	3.09472
0	6.19562	6.04854
2.11745	6.19877	5.81785
1.23131	2.89558	4.0594
0	5.31477	5.84734
0	2.40796	6.04837
0	4.52832	4.72059
0	1.96211	6.446
0	3.12756	4.83127
0	6.05651	5.88658
0.857249	5.66047	3.65493
0	2.85687	2.50748
1.29812	6.00818	1.44376
4.64562	3.42125	6.27399
0	5.97495	6.34624
0	1.40639	4.99322
0	5.49316	5.97181
0	3.73329	2.10154
0	4.46686	5.90228
0	2.12846	2.96945
2.43223	3.20667	2.79747
0	2.76559	5.72012
1.48759	2.95603	5.76257
0	6.00185	3.46348
0	6.29432	7.19349
0	5.51952	5.93451
0	1.63057	2.94596
2.25495	1.5706	3.98386
0	2.12499	6.32136
5.82394	6.07611	5.72761
0	3.1558	2.10799
2.06824	5.92441	4.27279
0	3.61787	4.90153
0	5.5224	3.20793
0	6.05025	3.3968
2.24032	2.11121	3.11964
1.32791	1.78947	6.465
0	5.6187	5.80714
0	1.99322	2.68292
5.03167	3.51373	6.95867
1.3065	6.3723	6.47931
1.83248	6.13471	2.86698
1.64537	3.72667	7.03385
2.66135	6.03055	6.02674
0	2.70744	3.17733
2.15431	2.15544	2.97036
0	4.93905	1.84682
0	2.63692	2.30376
1.24991	3.21409	6.23042
2.03226	5.75356	5.49781
0	5.63457	2.90478
0	0	1.23363
0.807405	3.10914	4.02884
0	2.73127	5.88724
1.29909	3.44911	1.71522
0	0	2.6127
2.22471	3.17062	1.50684
1.81915	0	2.5812
1.09609	5.2888	2.06438
1.61072	6.72663	7.47001
0	2.10755	3.05102
0	2.53057	4.81583
0	6.42047	2.49378
1.3624	6.2172	4.14491
0	4.37103	4.90198
1.42974	2.91352	5.85961
5.1634	3.07019	2.53004
2.27012	3.65768	2.25013
0	2.79403	5.28993
2.41814	3.11758	1.17091
0	1.95418	6.82371
0	2.72159	6.29989
0	6.87275	6.49325
0	2.61826	2.73577
0	5.41043	1.83638
0	2.32874	3.18218
0	1.6899	6.0124
0	5.55067	6.16274
0	2.78772	6.00813
0	2.96039	5.83589
0	6.35576	6.36859
1.89698	3.17391	5.99641
0	6.11622	5.84067
0	3.66168	3.73474
1.23329	5.25303	6.22817
2.1136	5.7046	7.0763
1.54197	6.46528	4.20805
0	5.29038	6.03442
1.41565	4.12042	2.22122
1.21249	6.39223	3.44997
1.1088	2.83926	5.8103
0.983127	6.32081	3.60703
5.24761	5.35827	2.90941
1.31183	5.40888	6.2217
0	2.78736	3.27562
1.65512	3.68664	3.05025
0.651645	6.31738	6.47928
1.94343	6.49415	2.41791
2.39517	5.41545	7.15988
2.8623	3.3206	4.0761
0	4.0761	6.23277
0	6.48617	5.8104
2.2058	5.21509	4.6376
1.27147	2.05893	6.6611
0.842225	2.50206	2.94824
0	5.96322	5.88334
0	3.02847	5.56972
0	2.92346	2.33209
0	5.60621	3.51901
0	3.00538	4.37271
0	5.94139	6.57249
0	6.60953	6.88604
0	3.6772	5.07284
2.53484	3.13664	6.68159
0	3.89622	7.24484
0	4.4697	3.06572
2.87325	2.95668	2.91211
0	2.14261	5.67621
1.38659	6.29109	3.91131
0.908325	6.43843	2.2634
1.48666	2.93661	6.62762
0	2.62734	5.85693
0.805414	5.93382	6.2177
1.29735	2.79288	1.93832
0.942128	3.34102	6.14578
2.36842	6.34332	6.23436
0	1.81872	4.98311
0	5.84119	5.8097
1.68023	2.33433	2.44008
1.35183	5.49527	6.11624
0.652968	2.26856	2.61532
1.21866	3.0941	5.38546
0	6.32543	6.64396
0	1.71186	4.01288
0	3.08046	7.30785
1.72804	6.51626	2.27402
0	2.80603	7.41527
0	3.11994	5.00403
0.846689	3.45315	6.70662
0	2.37062	3.38336
0	2.29984	5.5068
6.10319	2.78915	2.98375
0	3.31587	6.52452
2.33321	2.27606	2.3597
5.01939	5.65719	3.15688
0	2.62259	5.10487
0	5.1091	3.33534
1.05014	2.67634	6.56713
0	2.43488	2.36514
0	6.10232	6.6649
3.21352	3.23436	2.96698
0.943563	2.17548	6.9409
0	2.35422	1.85532
0	2.34729	2.70364
1.52599	3.85372	5.39936
0	6.04094	3.22659
0	3.63317	6.00983
1.79972	4.71792	5.3403
0	2.64946	3.08046
1.4995	2.0801	6.6719
0	1.71335	2.37853
0	2.69964	3.00255
1.50945	1.78347	2.58729
1.08145	3.97186	5.01511
1.06336	3.20289	5.63183
5.87081	6.23288	6.23577
5.57001	2.87867	5.70273
0	2.2252	6.23506
1.70852	2.91023	1.68935
0	6.08314	3.91242
0	6.13772	5.99491
0	2.24453	5.70063
0	2.09339	6.62859
1.45126	2.39608	5.48199
0	3.11839	3.53972
0	3.49001	2.97918
1.49923	6.37149	5.5046
0	2.59721	6.23022
2.98197	2.37547	6.28423
0	6.40619	4.6719
0	3.38176	2.11339
1.20474	5.85623	2.66798
1.07302	2.97867	1.83513
0	4.1495	5.25269
0	6.15668	5.75973
1.7216	6.93483	5.63555
0	1.92806	4.9126
2.48601	2.60791	2.45918
0.59375	2.70908	6.77362
0	5.66482	4.71419
0	3.06519	1.97403
0	2.77212	5.32641
0.865852	6.64114	3.08869
1.43618	6.73179	5.91399
5.1157	2.46671	6.30053
1.77203	3.21548	3.13875
0	6.01017	1.66791
0	3.69937	5.10998
0	2.15972	4.78702
1.18028	3.02487	3.00386
0	2.9352	5.74341
2.0527	2.56068	3.04643
0	3.3813	6.11151
5.88291	2.54668	2.2709
1.14669	5.98613	3.54769
1.17639	2.47697	2.77762
0	2.62319	2.04886
0	3.18273	2.24861
0.944043	3.63078	3.11994
0.811973	6.60562	6.21398
3.4585	6.34353	5.22931
0	5.96707	2.14062
0.763667	2.86593	3.73068
0	3.22188	7.24607
0	2.87011	6.1459
0	1.69933	1.81807
2.75956	3.2373	3.19462
0.874478	5.43118	6.09491
3.11856	2.15028	5.674
0	3.61482	5.96936
0.629737	2.41814	6.57348
0.921421	3.30928	4.3643
1.54937	2.7949	6.64847
0	3.60259	5.31222
2.04915	6.2408	6.37208
2.05388	6.24048	3.23249
0	3.05025	1.8727
0	6.29928	2.6204
2.68648	3.05382	2.90098
0	5.92843	1.50412
1.77467	2.67006	4.69651
2.66507	2.84955	5.56401
0.644814	1.49198	5.91064
0	2.36013	6.0311
2.60269	3.13664	6.91087
4.88233	6.18194	7.01691
0	1.86609	5.48103
0	5.99144	6.01324
0	3.54997	4.2511
0	5.56772	2.16661
1.16314	5.91233	6.09884
0.755377	3.17391	3.37379
0	5.56033	6.37262
1.70134	2.06242	6.03932
0	3.62661	5.04921
0	6.09547	6.06766
2.14095	2.78772	6.63815
0	1.11391	2.75735
0	2.82422	4.27384
0	2.74672	4.02086
2.24483	3.57409	3.48917
2.36492	2.50129	5.43054
0	2.47597	6.5612
1.48139	2.40405	2.80178
0	6.3442	6.20924
0	2.60174	2.89356
1.68201	5.86091	1.70262
0	3.07454	2.83812
0	2.60675	6.25829
2.91765	4.50593	5.6243
0	5.95356	7.10474
2.28346	2.562	6.06925
0	1.40072	3.15623
0	1.29215	5.71268
1.88931	2.81927	2.94539
0	3.99368	3.25091
0	5.72084	6.18165
0	2.80749	2.65101
0	6.42372	3.03285
0	3.44176	2.86802
0	5.78876	3.1444
1.06243	2.76489	6.97169
0	4.13276	2.47717
0.905859	5.96431	2.44897
1.13011	2.75864	6.13001
0	5.98817	3.34894
1.42709	6.61956	6.90538
1.49789	2.6852	3.50325
0.78199	2.08811	5.38953
0.967992	6.35961	2.59276
0.898977	2.12586	2.05727
0.571315	3.9019	3.82962
0.771149	5.35198	3.6772
0	1.9413	3.02754
0.874886	2.81803	3.13034
2.22398	5.14067	6.69618
0.940032	1.3927	2.73924
0	1.29948	6.22231
1.27285	3.3835	5.64628
1.24084	6.1714	5.33361
4.55885	6.08564	2.96908
1.00423	5.85236	2.73281
0	4.40154	5.89551
1.9384	4.76218	2.04563
0	3.83847	2.90696
0	5.60372	6.63082
0	5.58164	1.70963
1.94574	2.80651	5.82592
0	6.82078	3.67159
2.20652	0	0
0	5.88818	2.33602
0	5.30772	6.96214
0	2.9218	2.22914
2.32235	6.48849	0
1.34131	6.10927	5.43579
1.72248	5.30091	2.96436
0	3.85946	5.43956
2.30268	2.96436	3.69371
5.46714	6.0241	2.51476
0	2.21994	3.66879
0	2.92991	2.12928
0.755856	3.70304	6.38028
0	0	3.04898
0	5.63546	6.10806
0	3.12582	3.08896
0.671287	5.42312	2.64783
0	2.67466	2.49132
5.68133	2.79924	3.16826
0	6.46771	3.56237
1.95505	2.5821	2.42562
0	5.28885	6.48969
0	4.00127	6.79596
0	2.71663	2.18343
1.63123	5.82774	5.67486
1.54689	5.94606	5.95621
0.610486	6.25017	6.40888
1.21465	1.41188	6.70948
2.14161	5.31855	6.06511
1.30142	3.34629	5.88901
0	5.60597	6.50576
1.07365	3.44469	6.22618
0	2.25165	2.36405
1.48257	2.50026	2.25949
0	3.48755	6.64183
0	3.50273	6.7247
1.40884	2.90614	6.27257
0.722595	2.5587	5.62273
0	6.24759	6.09077
0	2.136	5.96634
1.58741	3.16055	1.41979
0	1.78101	6.04099
0	2.56828	5.19346
0	1.94394	6.03042
5.3489	3.91844	7.55264
1.00052	2.85455	2.22335
0	5.5804	6.02441
0	6.25132	6.26309
0	5.3257	6.47502
0	3.20497	6.43647
0	2.71209	2.1181
0	1.79001	3.95791
0	3.44437	6.01109
0	2.81532	2.81483
2.98553	3.32694	6.51702
0	3.06231	6.82568
0	3.2527	5.99041
1.56042	3.99122	6.3503
1.48666	6.034	3.38791
1.03096	2.64966	5.66916
0	2.0413	2.26083
3.41625	2.32902	1.64097
2.64966	5.99517	4.81699
1.76719	2.38482	0
0	1.27285	5.76864
5.93864	6.06306	3.83109
0	6.26355	3.05324
2.26546	2.32776	1.36163
0	6.33458	2.54637
2.03979	2.21593	6.31838
1.46085	2.65027	2.79154
2.72759	5.90417	1.91419
0	3.70348	6.21617
1.69351	2.64175	6.03677
0	0	6.57779
0	3.31937	6.50301
2.56532	2.06282	4.5088
0	6.22654	7.34269
0	4.21591	3.25875
1.70612	6.00719	6.03719
1.24355	6.01087	5.94325
0	2.64783	5.9734
0	3.63856	2.60418
0	6.22737	6.31817
0	2.82961	6.08163
0	2.95052	6.31751
0	4.35789	6.23845
0	2.77282	3.16793
1.17345	5.75004	6.33323
0	3.60665	6.56327
1.36266	6.23371	6.85007
0	3.66045	1.09901
0	3.50296	2.60617
1.16246	1.99063	2.4798
5.61432	5.76829	6.11506
0.712335	3.56126	5.95494
0	5.62177	1.69387
0.875049	3.26099	2.21194
0	1.73647	6.32509
0	5.58278	6.38355
0	2.18874	1.84763
0	4.59188	2.69932
3.07749	3.46348	2.83825
0	2.6734	3.66045
0	2.87325	5.65328
2.42986	2.52421	3.06402
1.74402	2.65272	7.02274
0	2.84585	4.90355
0	2.83875	6.67319
0	5.76422	5.6082
0.995704	2.5761	5.08057
1.43362	2.41628	2.888
4.88168	0	4.71873
0	5.94382	3.64641
1.414	3.20063	3.60883
1.57302	2.63212	5.44168
0	5.78969	7.14462
0	5.92434	6.54926
1.54341	3.29917	4.88128
1.00522	3.32668	3.78692
0	6.51687	6.06773
0	6.183	2.39777
0	4.54079	5.28706
0	6.10055	2.47697
0	5.90445	2.38482
0	2.88275	6.01857
0	6.34253	6.34195
0	6.148	5.81516
0	6.36032	2.18383
0	2.47847	2.53784
0	2.96669	5.90971
0	2.94425	3.07493
1.39036	1.51151	1.15526
0	2.24584	1.71023
0	2.44559	2.56927
0	2.74931	1.89987
1.74189	6.44589	5.0494
0	5.16576	2.72514
0	2.17756	6.90193
0	1.86864	2.49361
1.19158	3.77191	7.1842
1.35396	5.5514	5.80438
1.49359	2.34443	1.88874
2.40337	2.15073	3.30539
5.15759	3.14724	2.81238
0	5.522	6.41909
0	5.11447	6.18675
0	3.23593	6.35093
1.8409	6.19236	1.3959
0	4.06346	3.5271
0	2.64997	3.31689
0	5.77114	2.17756
1.71261	6.18378	2.2123
1.72104	1.77488	6.54137
2.1679	2.89612	4.6686
0.740322	1.77264	6.25705
0	6.14615	3.39165
2.37724	5.98129	2.89666
0	2.52456	1.99651
0.933802	2.45204	5.71765
5.99967	1.97492	3.08856
0	2.03149	2.83724
5.11465	2.56283	2.01742
1.92946	2.70555	3.92694
0	5.93537	5.86797
2.22988	6.15009	5.92006
0	3.02195	5.45349
2.09902	2.47378	6.50102
0	2.00287	2.51737
0	3.94366	2.93622
1.17423	2.53377	3.74263
0	1.41565	2.76373
1.31661	6.45487	2.14627
0	5.66483	3.23086
0	2.12197	3.29675
1.07619	4.53408	6.24851
0	3.24675	6.94161
0.935022	6.21434	6.40371
0	5.53261	3.96897
1.77896	4.59552	6.1559
1.32649	2.30268	6.02664
0	3.60814	6.10288
2.52774	5.13516	3.25426
0	3.36714	7.00517
0	5.70241	5.51954
1.53194	3.93183	3.67533
0	2.66788	6.08714
1.22491	2.84204	6.10164
0	6.61899	5.54471
0.521308	5.76337	6.61318
0	0	2.72998
0	2.4543	4.63857
1.83912	5.69366	6.06701
0	5.11537	3.10151
0	5.69574	2.25699
1.33757	5.81423	3.28026
0	3.88091	6.865
1.53251	3.03505	6.15783
0	3.38865	4.90601
1.41235	6.08085	5.75938
1.54699	6.04185	3.02236
0	6.00007	5.89498
0	3.63272	6.39044
0	2.97783	5.70678
0	0	4.078
0	6.08246	6.59327
0	6.13437	5.6367
1.78203	2.79996	6.04838
2.70451	1.55539	2.06282
0	3.07749	3.32409
2.32985	3.48308	2.97547
1.28266	1.70299	5.56883
1.21598	2.10533	6.41714
0	2.47273	2.64986
1.28171	5.90561	2.42656
0	5.89161	6.53849
0	6.46716	7.12294
3.08875	5.43011	2.39065
2.08409	2.11137	6.48305
0.688776	5.33151	2.69781
0	2.6869	4.49128
0	3.3228	3.71464
1.50602	3.29926	2.96158
2.73362	6.20001	6.64918
1.72538	0	5.11065
1.10871	3.17802	5.68988
2.01067	3.62188	6.23676
1.45541	5.41286	5.84677
0	3.70483	2.00065
0	6.29921	6.27944
0	5.99916	6.10381
0.783537	5.69321	2.39345
0	5.52464	6.90542
1.97296	1.56969	2.55568
3.04167	1.68433	3.09223
1.01848	6.35131	0
1.86632	6.44091	3.75453
0	3.16517	6.20907
0	2.79634	1.81663
1.39681	3.73995	4.00721
1.10505	1.52853	2.82534
2.37106	6.23376	6.04694
0	3.73995	3.57915
1.38896	4.01765	5.68545
0	2.81917	6.35302
0	2.82996	5.84587
0	2.1456	5.58639
0	5.97859	6.14655
0	2.84993	6.08583
0	3.60565	5.93243
0	5.85119	6.49358
1.11295	2.76955	6.20097
0	5.54219	4.87421
1.70606	5.55013	3.15151
0	3.85984	6.61032
1.13096	5.69713	2.5259
[truncated: 19,477 more rows]
