# Supplementary material for: Novel integrated multiomics analysis reveals a key role for integrin beta-like 1 in wound scarring
Source: EMBO Rep. 2024 Nov 18;26(1):122–52. doi: 10.1038/s44319-024-00322-3 (PMC11724056; doi:10.1038/s44319-024-00322-3)
Supplement: Supplementary file 15 — Source data Fig. 2 [file 44319_2024_322_MOESM15_ESM.zip › SD figure 2/Figure2C.xlsx]

## Sheet: Sheet1
F1	F2	F3	F4	F5	F6	F7	F8
6.5652	5.71429	5.2473	4.85745	4.62507	5.01939	5.657	2.54479
5.61776	5.55854	5.50991	5.35827	5.86376	4.88168	5.35742	2.88701
6.08966	5.44536	5.42504	6.73179	2.95224	5.67476	5.74097	5.06543
6.1581	5.66177	3.2744	5.33501	3.0712	5.57724	6.11624	4.221
4.08436	5.88689	4.93521	6.13088	2.72159	5.8727	6.01135	5.63889
5.68133	5.64162	6.20697	4.80434	4.62908	6.44437	5.541	5.3733
3.41625	5.1322	5.28158	5.11245	0	5.32175	5.58743	4.74904
5.99967	5.79191	6.15902	6.12993	3.20213	5.57935	5.96201	5.37055
5.89466	4.24988	6.30895	6.46223	0	5.91131	6.13156	5.20256
5.67406	5.27193	5.93881	6.15113	2.3571	5.81485	4.47846	5.58585
4.9951	5.69669	5.85448	4.71849	5.40659	5.86406	6.0517	5.13658
5.76006	6.02115	5.43261	5.16397	5.1588	5.55197	6.16626	4.80389
3.67408	5.66311	6.04101	6.50579	5.06955	5.73935	5.62915	5.88654
5.67215	5.95686	5.46032	5.84576	0	4.89665	5.58582	5.1634
5.21254	5.3398	6.42279	4.75458	2.1047	6.16705	6.04064	5.8055
6.61986	5.47559	6.1953	6.74226	3.82474	5.52941	5.00829	3.60041
6.25981	5.50367	6.11333	5.70298	0	5.89824	6.21509	2.97459
6.43318	5.70305	5.88828	7.29566	0	6.21621	5.0869	2.75541
6.60913	4.64562	5.58657	6.63312	0	6.18181	5.29187	4.42047
5.99583	5.03167	5.72922	5.92759	2.70581	5.40017	5.83686	4.9583
6.63036	5.24761	5.8821	5.03037	5.50836	5.6984	6.2197	4.36245
6.9365	5.1157	6.32158	2.24988	4.30757	5.97194	4.78106	3.65432
6.32961	3.4585	5.77512	6.77533	2.91848	6.21573	5.20012	4.16005
6.06882	4.88233	5.55114	7.0713	3.64459	6.1262	5.65079	5.03437
6.48557	5.46714	5.47247	6.06502	2.86854	5.32091	5.0253	3.11513
5.27379	5.3489	6.05388	6.361	0	5.83173	5.40679	2.72144
6.53905	5.93864	5.00802	3.76342	3.51373	5.92166	5.63457	6.10348
6.44756	5.61432	5.65269	6.46343	1.58155	5.89265	5.98613	5.81316
5.98581	5.11465	5.51495	6.26469	5.82394	5.82906	5.99144	5.90327
6.35362	5.24036	5.22183	5.4852	0	5.84824	5.56772	5.74911
6.57412	5.49681	5.84068	5.53498	6.10319	5.86322	4.76218	6.19165
6.24042	5.36024	6.02429	3.55244	5.87081	6.08009	5.30772	5.97707
6.1329	5.3393	6.55178	6.42481	5.57001	5.99642	5.94606	5.92335
5.41824	3.10761	6.35519	3.75695	5.88291	5.81214	5.58278	5.68771
6.37432	5.17532	5.77452	6.26578	2.14095	6.02359	5.11447	6.11726
6.4534	5.55774	5.86592	5.52126	4.55885	5.65582	5.00775	5.85474
6.32182	4.93673	5.76965	3.8536	5.15759	6.15307	6.33041	4.84944
6.51776	5.53757	5.03531	5.34434	0	5.98903	5.70358	5.26579
6.60137	6.02193	5.44463	6.72214	4.09803	5.5224	6.00893	5.82071
5.71117	5.72783	5.85039	6.88739	2.45042	5.60621	6.21935	5.81331
6.57355	4.45939	5.40202	6.42274	0	6.08314	5.87551	6.04486
6.22105	5.29612	5.72814	6.41847	5.82608	5.56033	5.06155	6.10219
6.61341	5.1533	5.63154	7.0086	0	6.3442	4.98606	5.94281
5.94498	3.57634	5.37217	5.49346	3.16445	5.86091	4.9557	6.03844
6.32825	5.43701	6.0278	3.52277	4.58266	5.78876	5.73303	5.76498
6.49941	5.23431	6.26279	2.40324	2.81532	5.85236	4.79286	5.36139
6.15553	5.91177	5.81254	6.57774	4.58586	5.30091	5.36514	4.48094
5.82344	5.20201	4.81718	6.05405	2.89075	5.31855	5.60941	5.7759
6.44128	4.8081	5.27073	6.88714	0	6.00719	6.19731	4.88291
6.4233	5.50724	5.85025	5.39694	0	5.62177	5.84167	5.14846
6.6668	5.78422	5.86563	7.08593	2.76512	6.19236	5.90459	5.17812
6.09117	4.86585	5.74273	6.85349	4.87421	5.53261	6.14141	5.32311
6.12785	5.52831	5.59256	6.78776	3.54261	5.69574	5.12198	4.90111
5.94524	3.95917	5.78661	6.29159	0	6.08085	5.71746	5.37016
5.8624	5.64478	5.75919	6.86311	0	5.43011	5.77444	5.60608
6.49957	4.92619	5.39082	6.73276	2.39472	5.33151	6.2234	5.64682
6.3639	4.77478	5.47829	6.28777	4.6385	5.97859	5.23337	5.53927
5.81644	5.39607	5.77572	7.39901	2.84229	5.69713	6.03364	4.93905
6.41573	6.16837	5.56678	6.81782	3.02941	6.21715	5.70765	6.35576
6.54931	5.60944	5.96802	6.31292	0	5.66228	6.07808	5.7046
6.18172	4.8817	6.1603	6.57665	0	6.29118	5.10075	6.32081
6.48916	5.6044	5.5864	6.23963	2.75129	5.56349	5.40978	5.98817
6.39911	5.0568	5.40671	5.84701	0	6.08837	5.75674	6.10927
5.68047	6.51133	5.68682	6.89407	3.3942	5.60943	5.7633	5.42312
6.16369	6.009	6.22424	7.16529	2.53199	5.57803	4.9989	5.16576
6.64039	5.99364	6.1844	6.21287	0	5.22001	5.89407	5.5514
6.33129	6.24963	5.88174	7.12479	4.28866	6.18359	5.93748	6.14615
6.6957	5.30915	5.69808	7.22036	0	5.82758	5.64009	5.13516
5.96548	5.81167	5.53175	6.92946	2.622	6.00338	5.47924	5.16517
5.68653	6.0679	6.10177	7.35915	0	5.86955	5.99882	5.41923
6.43655	5.87869	6.09606	7.20417	2.96786	6.05356	5.6407	5.45349
6.50852	6.03341	5.51282	6.91988	0	5.96394	5.83835	5.92642
5.9879	6.20087	5.50498	5.84477	0	5.20988	6.1075	5.74517
6.41841	4.47558	5.82739	6.99019	2.22251	6.17123	5.89963	6.20159
6.47332	6.44996	6.19252	6.28093	5.3033	5.66193	5.46925	5.79142
5.84703	6.07987	5.10973	6.94276	0	5.77786	5.27368	5.3993
6.46374	5.88511	5.27914	6.9905	0	5.73202	5.45107	5.46569
5.8037	5.94383	5.73807	7.02471	2.65027	5.96556	5.84668	6.03394
6.24432	5.88954	5.49963	7.07695	3.94333	5.63184	5.75925	5.66559
6.34934	5.83451	5.83655	5.05045	0	6.18868	5.91933	5.42733
6.30403	6.20151	5.60727	4.60103	2.69159	5.65599	5.61633	5.74699
6.49759	6.19112	5.53807	7.0585	5.2194	6.22147	5.46794	5.66941
6.02772	6.25655	5.89622	4.66204	0	5.8353	5.78285	5.6888
6.57978	5.89451	5.14495	3.45463	0	5.99177	5.65422	6.32788
6.17833	6.46441	5.36554	6.97279	4.21915	5.66893	5.76212	5.62909
6.48458	6.15897	5.82913	5.7608	3.8014	5.72494	6.08618	5.69188
6.36184	5.82057	5.66047	6.27899	6.39671	5.80119	5.68398	5.84924
6.48948	5.86065	5.97495	6.56752	6.37628	5.34622	5.45178	6.23147
6.78508	6.10062	6.07611	6.054	5.12387	5.76217	5.79663	5.69153
6.22077	6.3649	6.3723	7.28943	5.99136	5.51357	6.20559	6.05034
5.9646	6.33753	6.13471	7.11142	4.71949	5.57035	4.92758	5.83691
6.4509	5.57958	6.03055	7.19811	6.31839	5.50963	5.61357	5.65667
6.60285	5.43861	5.75356	7.47693	2.70321	5.55031	5.3045	5.94587
6.2632	6.01673	5.25303	3.84087	4.2826	5.66654	6.16073	5.72263
6.0432	5.70622	5.40888	7.14548	5.06303	5.63968	5.98015	6.17949
6.18457	6.49923	5.41545	6.17678	6.0103	5.85708	4.69527	5.61241
6.62932	6.30443	6.29109	7.3106	5.88062	5.7187	5.95147	6.0987
4.80437	5.94118	5.93382	7.09852	6.56776	5.77825	5.85128	5.51551
5.71757	6.34415	6.34332	7.52391	6.17637	5.82205	5.29437	6.36333
6.30212	6.15788	5.84119	7.16282	6.33113	5.90631	6.17036	5.88348
6.35526	5.99177	5.65719	5.70592	5.75857	5.61416	5.98611	5.89556
6.40434	5.17048	6.10232	5.43009	5.5559	5.69877	6.21123	5.95498
6.623	5.58608	6.13772	6.97094	5.13584	6.06605	5.71079	5.80612
6.86985	5.72609	5.85623	6.99603	5.50447	5.75277	5.83494	6.57141
6.6907	5.21574	6.93483	6.6895	4.09057	5.52443	5.70021	5.51748
6.70241	6.30811	6.01017	6.40477	6.78076	5.76925	5.87238	5.67775
6.45381	5.69814	6.34353	6.90493	5.67959	5.77506	5.43415	6.06639
6.23338	6.10847	6.29928	7.0724	6.23797	4.85037	5.42239	5.80753
6.29531	6.24403	5.91233	4.45432	5.81501	4.73118	5.73839	5.50607
6.37168	5.79542	6.09547	5.88442	6.20201	5.60071	5.3996	5.17742
6.58627	6.06045	6.08564	7.1627	6.46112	5.80924	6.18137	5.82333
6.60637	6.13547	5.28885	6.48768	6.03913	5.32504	6.00716	5.57048
6.67214	6.41753	5.60597	5.09001	5.5824	5.38218	5.99367	5.73681
6.24996	6.35115	5.76829	6.75638	7.05028	5.85188	6.43868	5.93239
6.03397	5.56426	5.94382	5.70958	6.69471	5.44644	5.76522	4.88376
6.28864	5.73202	5.78969	5.40096	5.88093	6.02554	5.24354	5.40163
6.3612	6.26224	5.90445	7.15059	5.47489	5.88972	5.91748	5.98325
6.4586	5.72932	6.148	6.8882	6.72663	5.74524	5.37504	5.28345
6.19877	6.39699	5.77114	7.27199	6.2172	5.69182	6.06789	5.97421
5.31477	5.60071	6.18378	6.07326	6.87275	5.12308	5.56601	5.99045
5.92441	5.98464	5.98129	3.94303	5.55067	6.06413	5.30987	6.66781
5.2888	5.8605	6.15009	7.2327	6.46528	5.53144	5.08812	6.34753
6.42047	6.38977	5.66483	5.4407	4.12042	5.79403	6.2086	6.02223
6.11622	5.88156	5.70241	7.24938	6.49415	5.73212	6.12297	6.24697
6.39223	6.10264	5.11537	6.92556	5.94139	5.30085	5.18436	5.3816
6.48617	6.29766	6.46716	5.16763	5.72084	5.48546	5.88907	6.2115
6.60953	5.67894	6.20001	5.53568	5.35198	5.62756	6.07299	5.61975
6.43843	6.04315	5.69321	6.50012	5.14067	5.5388	5.73394	5.12968
5.49527	5.44166	5.93838	7.1541	4.40154	6.27834	5.61478	6.21617
6.32543	5.88041	6.22102	6.7516	5.3257	5.56986	6.04061	4.8673
6.51626	5.68985	6.21723	6.72483	6.33458	6.03567	5.3941	6.17893
6.37149	5.98853	5.55155	6.95104	3.94366	5.77968	5.12263	5.42021
6.40619	5.84356	5.85153	4.76741	6.61899	5.8418	5.72381	5.05885
5.66482	5.75531	6.08659	5.6659	5.54219	5.7454	6.02543	6.05366
6.60562	5.6072	6.00844	7.28395	5.2943	5.63234	5.96405	5.87979
5.96707	6.07269	5.71264	3.6444	5.81897	5.37772	6.0617	5.38386
6.24048	6.20367	6.09111	7.1374	4.61512	5.95667	5.26908	6.45874
6.18194	6.29285	6.30953	6.7519	5.92509	5.93511	5.46985	5.72156
6.42372	6.47128	6.08454	5.39112	5.01052	6.1832	5.14691	5.53029
6.35961	5.602	5.5535	7.06938	4.35844	6.09761	5.90657	4.71056
6.1714	6.20438	5.78076	6.68407	5.66862	5.53697	6.22375	5.90019
6.82078	6.24675	6.04329	7.4561	3.79973	6.38069	6.34534	5.9019
6.48849	5.68002	5.40771	6.28689	5.70649	5.39249	5.7598	5.66158
6.46771	6.49538	6.08035	6.84059	6.25524	5.55847	5.82886	5.86546
5.99517	6.58091	5.89174	4.49419	6.47774	6.23599	5.99089	5.09841
6.26355	5.44638	5.91183	6.55467	4.3992	5.49076	5.48451	5.55421
5.90417	6.40962	6.07694	5.74768	5.25951	6.05231	6.38284	5.29413
5.76422	5.95924	5.21681	7.26622	6.22343	5.70758	5.47204	6.03276
6.183	5.92848	5.7484	5.59084	6.32651	6.35255	4.77615	5.69151
6.10055	5.48921	6.57025	5.67918	4.44884	5.92942	5.67902	6.0841
6.34253	6.11884	5.82124	6.19659	5.07205	5.7369	5.63781	6.11769
6.44589	5.76167	5.58745	6.29519	5.42428	5.96799	6.24135	5.13603
6.13437	5.77916	5.6992	6.8501	5.62561	5.93277	6.26605	5.40352
5.99916	6.02587	6.47333	6.72912	6.03635	5.775	5.88414	5.25165
6.35131	6.2293	6.02651	5.29653	5.95564	5.1848	5.78724	5.07868
5.85119	5.51099	5.77635	5.58665	4.88542	6.05137	6.13781	5.78243
6.14457	5.79949	5.5873	6.93086	6.68847	5.57698	6.30509	5.70837
6.04098	6.18978	5.24292	5.63197	6.83582	5.95845	6.05401	5.42471
6.08233	5.90734	6.27974	5.2269	0	6.54812	4.30223	5.65387
6.28735	6.23321	5.60116	6.74451	4.90841	6.02298	5.97974	5.70956
5.58002	6.20477	6.10549	7.14913	6.6703	6.09378	5.94285	5.57314
6.32864	6.11261	5.12473	4.30322	5.69256	6.0212	5.51735	5.44867
5.90047	5.67395	5.8525	6.29485	4.62341	5.98466	5.42187	6.02902
6.74663	6.61192	5.52616	5.40741	6.64669	5.54686	4.90409	5.97433
6.27168	6.07106	6.42729	5.0841	4.82752	5.74846	5.59328	5.65186
6.5383	4.65242	5.47674	6.48067	6.78967	5.80821	5.87952	5.59661
6.0849	6.11955	6.44416	6.70687	5.81158	5.58188	5.57823	5.56531
6.41948	5.74416	6.49444	7.16296	2.3571	6.31512	5.42546	6.04403
6.73981	6.37268	6.15154	5.75499	4.19993	5.68594	5.34528	5.46201
6.44028	6.08037	6.11529	7.02721	7.16226	5.68772	5.97758	6.1907
6.22526	6.43373	5.88655	7.07391	5.99491	4.80481	4.80436	5.80015
6.07127	6.11652	6.07273	5.32436	7.04699	5.73028	5.88576	5.20037
5.88938	6.16643	5.3526	7.3685	6.1163	5.49253	5.23263	5.72962
6.39638	4.91309	5.34679	7.26733	4.66722	5.67792	5.83781	6.10914
6.11316	5.47104	6.27535	6.08152	6.5393	5.99334	6.27897	5.81035
6.36621	5.86236	5.60374	6.34613	6.60223	6.14256	5.53046	6.21952
6.06627	6.33573	5.82651	7.20147	5.76945	4.84519	4.9015	5.29452
6.2786	6.41684	5.65296	5.97181	4.4074	5.92249	6.1523	5.75968
6.13106	5.81396	5.16648	7.19349	6.75393	5.68314	4.8233	5.69576
6.46503	5.58267	5.67849	6.95867	4.40238	6.36648	5.81536	6.29498
6.60976	6.15619	5.73003	7.03385	6.17268	5.65997	5.83152	5.99373
6.32687	5.81641	6.11269	4.02884	5.40082	5.93594	5.69531	5.77562
5.67843	6.09926	5.91186	6.82371	5.73235	5.74006	5.30227	5.40623
6.45125	6.03806	6.12669	5.99641	5.17699	5.71892	5.80983	5.38973
6.09448	5.84789	4.96303	7.0763	5.45622	5.97087	5.80543	5.56163
6.39222	6.03107	5.92318	7.15988	5.27197	4.82952	5.82016	5.58234
5.95954	6.48756	6.33514	5.07284	4.34386	5.88223	5.36811	5.77238
6.19753	6.05509	5.58985	6.62762	5.49763	5.18988	5.09554	5.94718
6.41342	5.74867	5.49891	4.98311	5.89497	5.76482	5.71462	6.16022
6.5079	6.24537	5.27108	6.56713	6.48042	5.43891	5.4842	5.59502
5.81214	6.16111	5.71418	6.6719	5.37885	5.09503	5.7447	5.74555
6.09096	6.46712	5.5817	5.01511	4.13983	5.45669	5.65643	5.99041
6.31511	5.54036	5.88014	6.77362	6.55442	6.40221	5.62796	6.2574
6.3476	5.93314	6.01119	7.24607	3.50273	4.87599	5.99929	5.69269
6.08317	5.57773	6.11899	4.69651	4.08755	5.96394	5.08403	6.04167
6.57135	5.59431	6.53157	6.91087	3.87566	5.95604	5.16203	5.12646
6.06042	5.89768	5.93136	7.10474	5.8044	5.80561	6.34049	5.71337
6.35958	5.46379	6.4291	5.71268	6.70152	5.58459	5.89587	5.80521
6.5939	5.81643	5.80881	6.69618	5.9086	5.51217	5.34251	5.78821
6.23017	5.74674	5.41139	6.96214	4.60987	5.54663	6.30399	4.80959
6.45348	6.14298	5.55594	3.56237	5.94169	6.01054	6.81908	5.60436
6.0683	6.04483	6.07545	6.06511	5.67463	4.68924	6.01532	5.90394
6.38567	5.76454	5.72839	6.43647	7.05542	5.50646	4.92187	6.09325
6.41311	5.95726	5.33806	6.82568	6.03253	5.10452	5.60454	5.96868
6.16194	6.08066	5.78065	4.5088	4.24924	5.02672	6.14355	5.36468
6.23655	6.18453	6.05464	6.56327	4.19562	5.58393	5.7602	5.72277
6.50827	5.76021	5.57198	6.85007	5.89	6.09322	6.38198	5.43204
5.80984	5.90281	5.9859	3.66045	4.75429	5.57679	5.81833	5.6726
6.77687	5.78749	5.82469	7.02274	6.76768	5.09165	5.6471	5.20396
6.44838	6.19562	5.79418	6.67319	6.02185	5.46972	5.26872	4.67465
5.92206	6.05651	5.77686	5.08057	6.01602	5.38155	5.32859	5.47246
6.24321	6.00818	5.73704	5.44168	4.97166	5.55904	5.82382	5.08274
6.29083	5.49316	6.18631	7.14462	5.38012	6.2067	6.04005	4.169
6.11051	6.00185	5.55522	6.90193	5.09283	5.30216	5.45113	5.77194
6.27833	6.29432	6.17001	7.1842	4.40352	6.07059	5.80086	4.41897
6.46389	5.51952	5.90763	6.54137	6.09114	5.49656	5.88214	5.66062
6.29515	6.05025	5.31862	4.6686	6.34008	6.16215	6.21272	6.1262
5.93221	5.6187	5.92307	5.86797	6.38818	5.42017	6.3645	5.86397
6.19413	5.41043	5.77163	6.94161	5.16833	6.1434	6.47854	5.18412
6.28852	5.29038	5.24847	6.1559	2.56865	6.19824	5.14933	5.77094
6.44228	6.31738	5.71948	3.67533	5.29117	5.71431	5.86425	5.23188
6.13143	5.96322	5.87443	6.61318	6.60245	5.85438	5.91669	5.98354
6.33905	6.04094	5.52826	6.865	4.61183	5.2719	6.22545	5.89596
6.60566	6.23288	5.37599	5.70678	4.74177	5.7963	5.23666	5.80192
6.65513	6.15668	5.09596	5.6367	6.23971	5.22199	5.68299	6.1837
6.56892	6.64114	6.10264	6.90542	6.29156	6.20697	6.1664	5.5903
6.74827	5.43118	5.84758	4.00721	6.01411	6.03888	5.67722	5.60238
6.21475	6.2408	6.06449	5.68545	5.00249	5.71965	5.78625	5.91891
6.23033	5.92843	5.65743	5.58639	6.31342	6.25758	5.87007	4.97691
6.2916	5.95356	6.00971	6.61032	4.89087	5.93205	6.54455	5.90723
6.39473	5.96431	5.20703	6.48746	6.28986	5.44133	5.55022	5.80635
6.48975	6.61956	5.33503	7.40755	5.8395	5.29196	5.87507	6.05203
6.69184	5.60372	5.62078	7.12373	4.66365	5.70676	5.93588	5.86349
6.5375	5.58164	5.23676	6.86607	3.96296	5.72923	5.56933	5.59469
6.4795	6.0241	6.14912	6.42671	5.64695	6.34173	5.72622	5.82385
6.12212	5.63546	5.9598	6.8635	6.18105	5.38921	5.31838	5.5791
5.92088	5.82774	5.40164	5.40932	4.30109	6.30879	5.52999	5.49116
6.35635	6.25017	5.27459	7.32585	4.10733	6.10314	5.69097	5.8954
6.59787	5.5804	6.00568	6.76011	2.68013	5.78006	4.91673	5.70335
6.31605	6.25132	5.78436	7.28235	5.24435	6.21466	5.58162	5.5624
6.4689	6.034	5.70386	3.72639	4.97456	5.55302	5.58157	4.95766
6.22069	6.06306	5.74704	4.81841	5.51062	5.62897	5.82312	5.64897
6.64802	6.22654	5.04391	6.1699	4.57087	6.10428	5.12062	5.8378
6.31297	6.01087	6.01176	6.66214	0	5.52669	6.05169	5.87615
5.92677	6.22737	5.78135	3.86821	5.78303	6.08726	5.25212	5.60796
6.19469	5.75004	6.19312	6.21584	5.99996	5.54965	6.35283	5.93633
6.21258	6.23371	5.22227	5.89063	5.49801	6.16017	5.4967	6.37589
6.60909	5.92434	5.78583	7.1091	4.08102	5.78478	5.18283	6.00728
6.28091	6.51687	6.18801	6.78713	6.02501	6.16178	5.48135	6.19565
6.20176	6.36032	6.10779	7.1181	5.31176	5.69873	5.49491	5.89229
6.49227	5.522	5.6164	7.15308	5.25487	6.1081	5.7563	6.0128
6.56872	5.93537	5.78725	6.97795	5.16481	5.15388	6.46619	5.03094
6.15758	6.45487	5.2764	6.20033	5.56178	5.84156	5.73936	5.87436
6.11387	6.21434	4.79989	6.64812	5.62077	5.79973	5.65345	6.19306
5.8639	5.76337	5.55801	7.26183	3.64944	5.46165	6.00635	5.70037
6.73963	5.69366	5.79591	6.82378	4.31301	6.06708	5.87596	5.14602
6.61853	5.81423	5.4357	6.31867	4.687	6.11868	5.78738	6.09203
6.1216	6.04185	6.13294	7.1949	5.817	5.72392	5.20946	5.64218
5.4883	6.00007	5.97577	6.99183	5.78826	6.06277	5.74176	5.81894
6.83833	6.08246	5.91365	7.15424	5.09718	5.03214	6.52483	5.51606
6.27122	5.90561	6.04405	7.12784	5.07952	5.8482	5.26363	5.50634
5.9172	5.89161	5.7411	7.0856	6.78095	5.84699	6.06284	5.77945
6.65681	5.41286	5.79974	7.3342	5.55708	5.70973	6.32816	5.34711
6.49681	6.29921	5.54816	7.09563	6.15646	5.6387	5.6654	5.39779
6.11368	5.52464	5.94917	5.85792	1.0368	5.28731	5.53719	5.96103
5.93511	6.44091	5.83588	7.15743	4.00302	5.35443	4.78039	5.5917
6.48877	6.23376	6.20285	6.99586	4.21624	6.24901	5.76145	5.49423
6.10441	5.55013	5.5038	7.10517	5.39171	5.52488	5.49923	5.60112
6.44961	6.16221	6.38479	6.97656	5.02351	5.63906	5.60331	5.63511
6.08606	5.70142	5.91402	7.04637	4.43773	5.57606	4.54504	5.94318
6.49322	6.05064	5.63453	6.56661	5.56253	6.12933	5.9017	6.23596
6.65477	5.76718	5.80838	5.67503	6.30774	5.98312	6.18544	5.82957
6.53402	6.21661	6.64977	6.64434	5.84594	5.67846	5.34297	5.85339
6.23344	6.08637	5.35779	7.05298	5.49064	5.734	6.14904	6.01829
5.91772	5.79081	5.68571	5.54591	5.33933	5.22085	5.25593	5.70636
6.33206	5.08086	5.83914	7.18483	6.1175	5.71707	5.34635	5.66314
5.97671	5.58279	6.4104	7.20716	5.30693	5.93066	5.82831	5.79404
5.84461	6.37059	4.88298	4.6504	6.15453	5.96346	6.21098	5.18544
6.00764	5.43552	6.01816	6.15137	5.53091	5.51414	5.47159	5.16388
6.53687	6.25762	5.43621	5.22062	0	5.71209	5.66591	6.10107
6.52293	6.40616	5.75154	7.03546	6.1551	6.44861	5.9333	5.88422
6.11337	6.3015	6.02606	5.25363	6.04644	5.76632	5.63353	6.08704
5.93437	5.83454	5.80293	6.59862	4.90007	6.06996	5.61963	6.11449
6.31371	6.45034	5.31032	5.42591	5.38521	6.20697	6.0044	6.0465
6.2068	5.65651	5.84143	7.54244	5.35516	5.87428	5.65506	6.08166
7.03573	6.151	6.05675	6.69583	6.61797	5.83415	6.60223	5.9481
6.07387	6.29255	5.92734	5.83704	5.69769	5.53647	6.00544	5.76091
6.49988	6.16967	5.79092	6.09789	4.82396	6.0399	5.75136	5.95117
5.98361	5.63641	6.26528	6.97379	6.08149	5.6406	5.94114	5.96571
6.12695	6.24557	6.60123	5.61192	5.79745	5.57743	5.1711	5.86248
6.14844	5.76484	5.83934	4.63744	5.11505	5.39048	5.89778	4.879
5.88052	5.93541	6.07286	7.10129	5.33435	6.30397	6.12007	5.99513
6.19842	6.15274	5.49226	3.55574	4.63513	5.56455	5.4882	5.6753
6.45773	5.71755	6.32627	5.71713	7.09515	6.0571	5.21273	5.89859
6.10637	5.55964	6.06868	5.41545	5.0814	5.57493	5.61957	6.11632
6.09847	5.89822	5.53987	5.58907	2.46902	6.26681	4.98944	6.11767
6.54283	5.54665	5.26329	6.93091	4.24654	6.13952	5.39006	5.8081
6.37508	6.12477	5.4121	6.33017	5.59424	5.94313	5.48035	5.24347
5.98392	5.39577	6.07599	6.27483	4.56112	5.90619	4.53771	5.158
5.83265	5.64599	5.84628	6.96273	4.34065	5.76525	6.19429	4.95351
5.55939	6.19329	5.58351	4.98474	5.88774	5.69959	5.70301	5.73393
6.11159	5.70923	5.95645	6.45445	3.96632	5.87879	5.61104	5.97245
5.85672	5.6416	5.85348	6.76269	6.78894	6.14493	5.67012	5.74987
6.31372	6.51646	5.55251	4.76913	5.33615	5.35104	5.70606	5.22454
6.08212	6.23417	5.91651	6.77697	2.90451	5.07761	5.50573	5.54615
6.47251	6.14911	5.82274	6.21813	5.20524	6.2658	5.99836	6.02159
6.43266	5.95009	6.31059	7.2198	2.2471	6.38379	5.76974	5.72659
6.04349	5.66577	5.80117	7.00775	5.54468	5.62151	6.41697	5.86623
5.75716	6.08617	6.03298	4.77346	5.75482	5.64572	6.12948	5.92723
6.14918	5.49531	5.96985	5.47981	6.42722	5.87698	6.03196	6.03188
6.55154	5.53265	6.40232	4.77298	3.56237	4.90116	6.27103	6.18303
6.33746	5.92402	6.22923	5.58561	4.56473	6.15811	6.25347	5.81003
6.60316	6.12636	5.80886	7.13847	5.18784	5.8373	5.85261	5.7223
6.4804	5.68055	4.89455	7.03591	5.69181	5.50321	5.52386	4.86559
6.70308	5.43727	5.43655	5.21166	5.89873	4.99527	4.94014	5.92127
6.39819	5.99275	5.27971	5.4745	5.52809	6.25374	6.02475	5.70292
6.30902	5.55422	6.05113	7.05441	5.08213	5.79566	5.81058	4.43734
6.36107	5.95567	5.83313	7.1665	6.2588	5.62538	5.30522	6.11175
6.293	6.34593	5.84543	5.50752	5.26428	6.10702	6.39992	6.1371
6.04864	6.21993	6.08612	4.57051	6.28904	5.83406	5.22308	6.05845
5.42901	5.67659	5.52174	6.77161	5.62533	5.33448	5.15533	5.43064
6.58841	5.8984	5.54014	6.69056	5.69104	6.23298	5.75059	5.54592
5.60794	6.0874	6.25926	7.29366	5.60859	6.53555	6.49492	5.42366
6.63757	5.74196	5.5697	4.40057	4.08181	5.47989	6.10824	4.99817
6.50723	5.80314	6.4264	6.19818	5.12641	5.36041	5.54951	5.30954
5.49294	6.02555	5.0878	6.25009	3.53936	5.63548	6.40507	6.03495
6.59943	5.86419	5.19887	7.22983	5.37261	5.59515	5.72969	5.96741
6.30608	6.07951	5.38005	4.369	4.92506	5.90015	5.60036	5.10665
6.32382	6.19095	5.7541	4.7217	5.84594	5.89306	5.67979	6.13071
6.35697	6.21312	5.80717	6.23901	4.32841	5.73333	5.47336	5.24007
6.64691	6.26249	5.188	7.00974	4.9448	6.26909	5.70283	5.48296
6.51397	6.24961	6.31109	7.30004	4.16811	5.78457	5.29066	5.70992
6.23107	5.75504	5.73147	6.74257	4.98637	6.10379	5.25911	6.09294
6.23486	6.48982	5.56621	6.66488	4.75423	5.43674	5.5145	6.20102
6.08188	6.24751	5.14844	4.18739	6.1988	5.67346	6.15927	4.87908
5.77319	5.0672	6.09475	5.89069	5.72069	6.17813	5.70941	6.15688
6.58776	5.33465	6.0157	6.88555	4.32581	5.80635	6.12718	5.65793
6.13768	5.95361	5.95855	5.25869	5.28799	6.16915	5.94386	6.10854
6.33594	5.57149	5.89722	4.29473	5.47095	5.20906	6.22152	5.53429
6.22173	6.5558	5.87963	7.11676	5.54837	5.68817	5.53389	5.42264
6.32416	5.51296	5.90422	6.48725	6.65733	6.07039	6.05138	3.9423
6.75035	6.39598	6.01014	6.57415	4.91276	5.94048	5.05227	6.00347
5.96396	5.09572	5.64031	7.27123	6.55972	6.04496	5.34023	5.99707
5.66817	6.08614	5.66517	3.80811	6.13786	5.21749	5.71989	5.16775
6.24689	6.10397	5.31433	5.55008	6.56075	5.55525	6.04269	5.37859
5.75787	6.04208	5.3232	6.91729	4.44257	5.88475	6.22904	5.78505
6.47768	5.85459	6.05989	4.8097	4.53743	5.55549	4.88504	6.00143
6.27379	6.34529	5.67009	5.00765	5.44941	5.80123	5.89239	5.43872
6.31084	6.0611	5.93261	5.89391	4.30878	5.75299	5.60482	5.90165
6.90407	5.57393	5.51704	6.98821	4.80342	6.2439	5.25502	5.69068
6.62059	5.89611	6.31896	6.94172	6.36487	6.05207	6.05403	6.01778
6.50299	6.23819	5.4859	6.18351	5.35033	6.0179	5.15858	6.48667
6.53962	5.86457	4.7231	7.22006	4.0587	6.5679	5.91019	5.79949
6.37895	5.44561	5.93513	6.89847	5.77691	5.71845	5.52282	5.3929
6.24732	6.14163	6.20486	5.11869	5.36715	6.43177	5.1874	5.71748
6.13673	6.04477	5.9019	5.30791	6.55276	6.20947	5.96025	5.67257
6.33342	6.205	6.2469	6.86503	4.6026	5.90324	5.869	5.80473
6.31778	6.38936	5.62055	7.10397	6.78836	5.67363	5.19084	5.44336
6.40831	6.03704	5.82637	3.93882	6.74725	5.27818	6.10869	4.50868
6.32943	6.16607	5.95367	5.20657	6.11781	5.96663	6.145	5.93875
6.27157	6.17778	5.59471	6.2057	4.72255	5.92239	6.20342	5.51829
6.23701	6.43863	5.90807	5.4843	5.5301	5.13808	5.88534	6.11337
6.64099	6.08751	6.05535	7.17492	5.27008	5.87914	5.85386	5.73016
6.18969	5.3541	5.96059	6.27	5.70692	5.98565	6.06608	5.42312
6.26948	6.40095	6.12199	6.80737	6.56059	5.69508	6.09194	6.03003
5.93244	5.89747	4.99346	7.26156	5.73207	5.98964	6.00712	5.75079
5.81989	5.70023	6.31056	7.28598	5.16652	5.88554	6.05476	5.94644
6.48405	6.46783	5.57655	6.48476	4.6278	6.17926	6.36729	4.90826
6.47677	5.90865	6.33017	6.45774	5.26428	6.06806	5.86496	5.8272
6.19696	6.0255	5.84782	6.67579	5.77945	5.88514	6.47185	5.53417
6.0865	5.63571	5.93544	7.26814	5.4671	6.06038	6.00558	5.63906
5.90836	5.95968	5.48636	7.06159	3.92369	5.45922	5.64744	5.32614
5.47099	5.87213	5.61356	5.08939	4.80662	6.02413	5.91543	5.79689
5.75408	6.00189	5.3985	3.88918	5.75431	5.83972	4.95736	5.94594
6.41127	6.29187	6.428	7.35756	5.38269	5.40284	5.29827	5.36663
5.8716	6.32742	5.99999	7.05096	5.65762	6.26568	5.83436	4.99387
6.18021	5.88401	5.54342	5.64962	5.84758	5.61231	5.84354	5.56684
6.44353	5.61387	6.24946	6.94589	5.89932	6.36766	5.62378	6.0662
6.41273	5.58115	5.96312	6.51626	6.18329	6.17489	5.92737	4.55464
6.12498	5.63635	5.81075	5.2431	5.11608	5.89433	6.22005	6.02898
5.4759	6.42971	5.98767	7.05201	5.66249	5.36907	5.46059	5.39961
6.42547	6.21081	6.12843	7.355	4.46318	6.11866	5.82143	5.8069
6.22496	5.9608	5.96611	6.45145	5.42086	5.37226	5.61395	5.85162
6.08369	6.46162	5.56802	6.4369	4.15578	5.78117	5.28168	5.26545
6.05982	6.22159	5.84629	5.95889	5.52131	5.72008	5.97756	6.13756
6.13062	5.93929	5.85445	7.24787	6.37471	5.69634	5.40367	5.21636
6.08703	5.30849	5.92548	4.30848	3.89636	5.28325	5.50776	5.63108
6.27792	6.11556	5.97062	7.02059	3.67783	6.26512	5.17887	5.90253
6.26212	6.14568	6.40775	6.73622	5.8635	5.85455	5.89864	4.55954
6.14175	5.97472	5.83492	6.73971	6.61012	5.48118	5.75167	5.61815
6.0063	5.35657	6.10047	4.75251	5.1981	5.4794	5.40456	5.09124
6.60627	6.10719	5.77601	6.9367	5.90712	6.04566	6.10592	5.7877
6.31417	6.30872	6.12055	6.218	2.45333	5.65177	4.89806	5.69299
6.55798	5.66635	6.27341	5.03445	5.2491	6.06686	6.2816	5.81436
5.87715	6.17914	5.81214	5.01747	4.08995	5.75958	5.71949	5.77108
6.40905	5.64989	5.96598	7.24719	4.82751	5.44357	5.70435	5.94455
6.4334	6.50679	6.05152	4.73242	4.60174	5.71022	5.70914	5.42547
6.46053	6.19012	5.54263	6.5878	4.30418	6.351	5.09012	5.81577
6.61787	6.16235	5.30888	7.03023	4.02175	6.27597	5.33009	5.97303
5.18056	6.12803	6.17118	4.75951	5.83687	6.17737	5.63884	5.736
6.79061	5.85385	6.31987	5.65936	4.43319	6.06166	6.05099	5.88482
5.76529	5.21088	5.807	6.07048	5.36001	6.09616	5.51286	5.88115
6.50959	6.41957	5.36397	7.0543	5.90786	6.35198	5.66677	5.76682
6.51246	6.25845	5.60079	6.05486	5.81851	5.92521	5.80097	6.2133
6.36556	6.36454	5.88663	7.15339	5.0268	5.81635	5.55234	5.76592
6.12374	5.38492	6.24754	6.83935	5.83123	5.6615	4.53914	5.89048
6.29064	5.83998	5.23765	5.8044	6.04418	6.15478	5.48023	5.43923
5.73096	6.20299	5.20954	7.18085	4.44674	5.3732	5.85202	5.51769
6.34921	6.26391	6.04154	7.07792	6.23097	5.999	5.88805	5.83318
6.24503	5.93523	5.80578	6.56112	4.10891	5.92168	6.27412	5.65043
6.01874	6.13176	6.05561	6.49059	5.48227	5.15272	5.63303	4.93769
6.712	5.85863	6.26838	6.04998	4.57439	5.43953	4.86119	6.17077
6.4325	5.92564	6.19137	6.82755	6.09019	5.51056	5.76143	6.00134
5.85523	5.90106	5.70989	6.91184	6.1215	5.80969	6.06562	6.08104
5.35115	5.47186	6.02945	5.25956	2.89882	5.70258	6.16953	5.37684
6.25878	6.17054	5.76534	6.62678	5.45046	5.74719	5.25476	5.98418
6.07687	6.27648	6.13187	6.60471	3.46139	6.00625	5.23974	5.1877
6.22151	5.73199	5.32381	6.73563	5.32115	5.16009	5.33077	5.66634
6.71743	5.88589	5.62305	4.79566	5.65204	5.96052	5.93851	5.9334
6.39378	6.25913	5.78608	7.11002	4.87538	5.90412	5.85552	5.63777
6.22501	5.84285	5.18108	6.9441	5.92876	6.16204	5.51944	5.03225
6.43605	5.86664	5.96326	5.18975	6.89854	5.8984	5.3464	5.96242
6.60998	6.37424	5.79386	7.00801	4.88881	6.26978	6.13227	6.18578
5.93182	5.51843	4.588	6.47873	2.79634	5.58855	6.0045	5.67759
5.76419	5.88525	5.54152	7.19578	5.9172	5.48524	6.11177	5.72622
5.97517	6.1471	6.25527	6.84257	2.95396	5.29606	5.65166	5.2068
6.45145	6.26405	5.49481	5.07654	5.78895	5.89187	6.52674	5.92911
6.07754	6.0929	5.97052	6.40708	6.16792	5.97493	5.81269	5.59937
6.00242	6.17015	5.77084	6.56091	5.14142	5.56386	5.46052	5.56229
6.6586	5.43008	5.90736	7.01755	3.18643	5.80334	5.71753	5.05082
6.18129	5.43783	5.8865	5.34701	4.50197	6.23316	5.62264	4.99476
6.32653	5.86669	6.3215	4.0748	5.9056	5.79811	5.5351	5.22347
6.21459	5.64387	5.27754	6.76839	2.89558	5.45026	5.40712	5.89897
6.3972	6.17019	5.55194	7.24353	4.03695	5.78173	5.36644	5.11337
6.39433	5.71341	5.96499	7.0434	5.34689	5.44081	5.70993	6.44336
6.6921	6.35598	5.79247	7.14347	2.37194	6.11999	5.67406	5.44966
6.27868	5.91932	5.7176	7.354	6.63647	5.07571	6.07845	5.64026
6.60676	5.66117	5.93945	6.9419	6.17699	5.6018	6.08625	5.61322
6.16551	5.87	6.24728	4.09251	4.27987	5.137	5.76823	6.21632
6.42013	6.05772	5.73351	6.55668	5.87938	5.99343	6.23172	5.32946
6.49509	6.0434	6.66512	5.61969	3.63676	4.88072	5.22109	5.9602
6.61785	5.97902	5.92518	7.00307	6.03271	6.37052	4.97482	5.82397
6.31609	6.1	5.51962	5.80753	6.67017	5.93089	5.39148	5.58937
6.56376	6.10762	5.30981	5.787	6.23321	5.55285	5.8371	4.58747
5.82832	5.86641	5.87236	5.6944	5.558	5.28855	5.31843	5.66059
6.70447	6.00122	5.15323	6.72108	4.22671	6.21057	5.29966	5.79572
5.9023	4.70108	6.11418	5.41838	5.83047	5.87356	4.27162	5.7936
6.02139	5.70128	6.53332	6.20218	6.48544	5.75653	5.80839	6.11682
6.02657	6.44038	5.65234	5.72542	5.65218	5.40758	6.02513	5.89198
5.836	6.20359	5.39776	7.04084	5.34857	5.93951	6.0643	5.85655
6.04883	5.78881	5.46351	6.98958	5.20004	5.53661	6.12368	6.11558
5.24666	5.81946	6.42332	5.0397	5.44383	4.92136	5.77745	6.16543
6.23728	6.12902	5.74156	4.65366	6.16658	6.20913	5.59026	5.77813
6.24715	6.22892	5.42789	5.58098	5.25581	6.12673	6.06797	6.58167
6.38923	6.19712	5.96711	6.79685	5.89957	5.58795	5.97549	5.47445
6.00581	5.90789	5.0922	6.6914	4.24509	5.72453	6.23745	5.75191
6.3207	5.79283	6.00093	6.074	6.73592	6.25531	3.7701	6.05734
6.485	5.98848	5.93747	7.08286	6.10107	5.76765	5.91801	2.95799
5.90225	5.6739	5.80401	5.84444	6.07559	5.42205	6.31161	5.63677
5.78072	5.68529	6.00758	6.67783	6.09252	6.34001	5.74007	5.39336
6.03556	6.20877	5.82468	5.15245	5.8407	5.94283	5.92751	5.85141
6.63611	5.30701	6.46833	7.00423	5.77371	5.68879	5.96869	5.13241
6.34434	5.89763	5.51308	7.16039	5.93137	5.55961	4.9922	5.31383
5.61367	5.93992	6.13864	6.94196	5.39544	5.9007	6.48548	5.55462
6.13993	6.15092	6.03757	7.01231	6.65699	5.76232	6.04742	5.99581
6.48569	6.29051	6.33786	7.00752	5.22173	5.96882	5.61433	4.43495
5.89743	5.96838	5.77707	7.21519	5.47011	5.97556	6.27876	6.05331
6.59394	5.5518	5.87595	6.79537	4.96276	5.68986	5.77529	5.85778
6.40148	5.39275	5.97183	6.93072	5.11266	5.94809	6.14506	5.61493
6.29451	6.33043	6.08444	7.10916	5.38629	5.49437	5.26734	5.1354
6.19642	6.15293	5.85	6.78154	5.37067	6.02811	6.0369	6.03766
6.38799	5.80306	6.41566	6.73948	4.99579	5.72062	5.87392	4.76278
6.59087	5.66319	6.01308	6.56156	5.87896	5.6487	6.33357	4.43963
6.59037	5.93066	6.13554	7.12582	2.81496	5.94642	5.3392	4.39326
6.03195	5.46263	6.01498	6.92071	6.05999	5.82227	5.23961	5.75513
6.48655	6.04913	5.68458	4.44999	5.01428	6.07723	5.72252	5.33606
4.77286	6.22705	6.29881	7.31514	4.79977	6.09819	5.86139	6.36859
6.46357	6.13624	5.37687	6.90343	5.50555	5.20461	6.09624	4.84484
6.35575	5.42793	5.72551	6.48234	4.43204	6.35744	6.06902	6.63839
6.1933	5.99102	5.66238	6.36457	3.89272	6.03907	5.47898	5.45961
5.95997	6.30729	5.3081	4.21796	6.77822	5.15934	5.43211	5.3293
6.28982	6.42497	6.57826	7.01609	5.24652	5.54995	5.86117	5.85783
6.11152	6.07361	6.03315	6.8388	6.2877	5.32797	6.002	5.4807
6.26763	5.75888	5.26525	6.75389	5.38236	5.83195	5.95651	5.9824
6.15841	5.66478	5.45659	7.32071	4.77059	5.71816	5.47485	5.90718
6.5094	5.55067	5.60254	6.85013	3.65066	6.34037	5.15698	5.39507
6.57967	5.98023	6.03815	3.66065	5.62051	5.425	6.42183	5.68073
6.13135	5.976	5.41055	6.56512	5.64776	5.58512	5.7916	5.28825
5.67969	5.79221	5.71087	7.26759	6.28802	5.59693	5.37396	5.10939
5.61472	6.22819	5.65731	5.3461	5.09628	6.08434	5.2059	4.2809
5.50477	5.75442	6.50895	6.59075	3.74936	5.5113	5.63515	6.20193
6.21483	6.0376	5.91828	6.92802	5.02351	5.48602	5.56316	5.762
6.03454	6.37172	5.70302	5.63458	5.49713	5.4969	6.1638	5.72105
5.56785	5.83181	5.62025	5.02168	5.48052	5.20755	5.78363	6.02769
6.02979	5.79176	5.3943	6.86478	5.90185	5.77678	5.37907	5.58933
5.80561	5.91657	5.59087	6.77467	5.56374	6.02521	6.1143	4.90823
6.30457	5.50093	5.84099	6.10899	4.3203	5.03485	6.03616	5.05982
6.46326	5.5433	5.82331	6.61282	5.62489	5.64332	5.98132	6.07661
5.98497	5.54717	5.91394	6.93852	6.53319	5.53931	5.8996	4.86023
6.21025	5.59568	6.48948	6.65147	3.96507	4.93574	5.88731	3.673
6.03067	6.12198	5.33299	5.58698	5.87753	5.54237	5.47933	4.48751
6.23238	5.67391	5.86169	5.98605	5.75125	5.28803	5.94335	4.67244
6.10768	6.29969	5.88681	5.43537	4.26169	5.75735	6.32522	4.50609
6.50541	6.23131	5.99198	5.21521	6.29878	5.85637	5.38993	5.07709
6.28043	5.95113	5.22327	4.27182	6.9363	5.73724	6.36058	5.42912
6.44028	5.78252	6.06791	6.87576	3.96946	5.81914	5.82221	4.98716
6.59372	5.70801	5.84302	4.2049	6.26944	6.03171	5.72826	5.25748
5.09424	6.03875	4.91753	5.20134	6.01699	5.23533	3.84026	4.73579
6.12124	5.65109	5.58202	6.06705	6.0252	5.88497	5.5721	5.44574
6.31168	5.93931	5.79282	6.9046	2.91023	6.07243	5.80765	5.7699
6.01175	6.44733	6.03638	7.05937	6.13673	5.79736	6.22332	6.05934
6.22225	5.83983	5.64147	7.13714	3.91965	5.90647	6.1215	4.81588
6.46642	5.43583	5.99374	7.18268	5.47413	6.16551	6.66815	4.88457
5.91153	6.14725	6.41514	6.99798	5.2301	5.69537	5.57154	5.64094
6.37652	5.99487	6.15384	6.86354	6.05012	5.26525	5.71052	4.43156
6.53469	5.93728	5.70624	6.89017	6.05881	5.64157	5.8383	5.66036
5.89907	5.36644	6.10911	4.03628	6.23492	5.38533	5.70663	5.59918
6.38783	6.36274	5.86235	5.48217	4.40504	5.69179	6.12156	5.77038
6.47302	5.68679	5.97575	5.26394	5.51025	6.00562	5.96794	4.83724
5.87245	6.03231	5.67423	7.01125	4.80176	6.47735	6.50095	4.62352
5.75379	6.70682	5.44261	6.21739	6.63442	5.45107	5.78064	4.8676
6.1182	6.17023	6.35446	6.69768	3.77815	5.32823	6.22515	5.32957
5.91265	5.53756	5.74329	5.40553	6.43313	5.6194	5.87244	5.59972
5.82232	5.60937	5.83035	5.54015	5.26065	5.98977	5.76991	1.53493
6.39062	5.67628	5.44522	6.56165	4.46064	5.16328	6.08047	5.26936
6.27539	6.02402	5.88007	6.95578	2.78915	5.90373	6.14328	5.03817
5.89775	5.9958	5.57805	6.39402	6.69524	5.32034	6.53753	5.22744
6.72087	5.81814	5.75614	6.96897	4.24503	5.96979	6.09973	6.04248
6.12003	6.18529	6.08238	7.11771	4.40557	5.28766	5.76863	5.25318
6.34462	5.81814	5.90259	6.42288	5.48034	5.88717	6.18846	5.47377
6.34203	5.62639	5.16325	6.83843	4.91912	6.12746	5.35483	4.66868
6.13785	6.07648	5.67671	4.58442	5.10555	6.06094	6.15206	5.55334
6.1512	5.76026	5.89678	7.21337	4.26342	6.01688	6.51778
6.11293	5.86837	5.74188	6.50537	5.90637	6.29459	6.11624
6.13166	5.75999	6.08738	6.91013	4.9094	5.86751	5.00403
6.20341	6.03968	5.88957	4.63046	6.68051	6.04182	6.03932
5.99934	6.07528	5.15173	6.06274	5.1303	5.67941	5.45349
5.81006	5.92899	5.54305	7.17041	5.5525	5.98276	6.04838
6.48585	6.00789	6.30914	4.54634	6.21798	6.05564	6.20907
6.88862	6.43678	5.10357	4.8715	3.10863	5.65922	5.6915
6.29009	6.47064	5.18215	4.30555	4.68093	6.01942	6.13687
6.5696	5.96036	6.21068	7.08597	6.14284	6.15809	5.67697
6.43041	5.94792	5.80066	4.46583	4.27698	6.00359	6.17003
6.62481	6.18583	5.94735	7.18265	6.1092	6.23534	5.76679
6.7894	6.29556	6.74729	6.81491	5.4643	5.10659	5.45064
6.44129	6.11489	6.1215	4.93239	5.43691	6.24826	5.55397
6.44404	5.77845	5.08571	6.86714	5.23886	5.28513	4.92576
6.63931	5.56035	5.52377	6.65247	4.57273	5.94778	6.06752
6.29189	6.18245	5.18734	4.43643	5.87938	5.81728	5.85517
6.41551	5.71047	5.65889	5.82387	5.23972	6.59408	5.14268
5.77887	5.41214	5.52447	5.66324	3.78024	5.61039	5.99907
6.30664	6.06151	5.59003	3.89929	4.99496	6.17824	5.57352
6.40674	6.09859	6.41991	4.39841	6.58423	5.48318	5.40157
6.39314	5.79306	5.49924	5.76289	5.06889	5.77185	4.52428
6.62703	5.65603	6.20453	4.02473	5.2547	6.19461	5.91011
6.27957	6.10737	5.96942	6.31593	5.79109	6.01592	6.36109
5.63234	6.12086	6.3942	6.89577	5.32484	6.01241	6.29614
5.42085	5.88171	6.22335	4.31562	5.92067	5.63552	5.54501
6.71561	5.58506	6.0998	5.32742	6.13831	5.57488	5.5271
6.20477	6.13554	5.83265	7.30455	3.12534	5.94754	5.41859
6.16089	5.68381	5.54311	6.8117	4.92038	5.77366	6.48576
6.57366	5.43405	5.27729	6.15516	5.30629	5.82146	6.02294
6.28538	6.29678	5.93569	6.88724	5.87068	5.30452	6.49713
5.43304	6.03132	6.51713	6.70293	6.58761	5.56994	6.21339
6.63347	5.78708	6.35651	6.59289	6.2894	5.65603	6.1445
6.09065	6.33393	6.17551	6.9932	6.34239	5.44399	5.15614
5.76527	5.97312	6.32531	5.80593	5.68565	5.2975	6.56613
6.20719	6.14469	6.61423	7.33568	5.2705	4.641	5.16602
5.45862	5.87971	5.7564	6.93996	5.55067	5.88299	6.36303
6.47767	6.23349	5.67893	7.19136	5.83188	5.39019	6.02715
6.47977	5.60845	5.47872	4.83251	5.51958	6.11648	5.49198
6.1436	5.73077	5.83535	5.09353	5.20324	6.16615	6.4122
6.33039	5.9707	5.74077	4.90654	5.47141	5.67486	5.07453
6.18315	5.81416	5.723	7.16904	3.52007	6.25571	5.73327
6.64548	5.87214	5.70512	6.99626	3.4991	3.41247	5.29731
5.49614	6.57782	5.74018	7.04327	6.18149	5.47833	5.29416
6.32791	5.51715	5.92146	4.46828	6.22203	6.14432	6.27175
6.09429	5.78272	5.61529	6.6964	4.88095	5.07046	5.94326
6.04339	6.50512	5.80626	5.20597	3.99776	5.88539	5.15554
6.15397	6.31329	5.53417	4.86209	5.26189	5.31334	6.33872
6.45115	6.37805	5.63186	6.65725	4.80576	5.95031	5.97879
6.29911	5.69738	6.01271	6.99767	5.71211	5.70724	5.81175
6.51725	6.06173	5.26835	6.88579	5.55481	5.86648	6.55421
6.27982	6.15797	5.24386	3.66809	5.99641	6.20262	6.28521
6.35377	6.53269	5.4881	5.57748	2.29221	5.59408	6.41262
6.60419	5.1203	5.71884	6.94977	5.30877	5.66136	5.19171
6.26183	6.53678	5.58018	7.03135	6.02717	6.01232	6.0595
5.9546	6.32766	6.03094	6.74535	5.57924	5.92406	5.63921
6.24752	6.12505	5.76091	6.66645	6.08786	5.56698	4.09602
6.24766	5.74666	5.61464	7.02617	5.58273	6.02125	4.72609
6.21766	5.97827	6.54617	6.95646	5.0562	5.59931	4.97365
5.86781	5.85246	5.12165	6.51434	5.82532	5.65904	5.60128
6.6492	5.67024	5.02258	7.07213	5.99777	6.12745	4.88718
5.65072	6.2037	6.44989	7.2582	5.96158	5.72532	5.16471
6.0064	5.63062	5.83377	5.45179	6.30995	5.73955	5.21763
6.36473	5.33144	5.58547	7.29795	5.07138	4.66112	6.21178
6.02638	5.88205	5.26682	6.94962	5.79655	6.0851	5.76676
6.02888	5.46494	5.55593	4.54704	7.11723	5.97694	5.63379
5.97326	6.1635	5.589	7.32162	4.87421	6.14914	6.30619
6.28311	6.20232	5.98829	6.82318	7.40977	5.71584	6.1572
6.65097	5.49865	5.17667	6.90855	3.61566	6.03028	4.76405
5.80228	6.15941	6.36852	4.79276	6.45005	5.66099	5.62711
6.33714	5.11268	6.12453	5.85123	6.47672	5.27747	6.0518
6.05108	6.23799	5.63783	7.46953	5.94453	5.45848	4.77594
6.29699	5.95062	6.1599	6.37348	5.53895	6.17407	6.19553
6.07554	5.70814	5.31489	6.63442	4.21295	5.84818	5.91747
6.01747	6.46196	5.80228	6.85903	4.99396	5.49942	6.03142
5.43082	4.85319	5.88977	7.08075	5.76907	5.84466	5.62767
6.67018	6.12019	5.73729	6.63433	6.51655	5.71696	6.17839
6.39398	5.43035	5.22489	6.49069	5.45263	5.87495	5.88905
6.19174	6.06147	6.06143	5.51295	4.9207	5.345	5.96258
5.89811	6.21166	6.09181	5.19456	6.44552	5.84718	5.33165
6.35824	3.48673	4.1508	4.66378	5.925	5.66511	6.07141
6.12084	6.08133	5.68492	4.68182	5.63736	5.36752	5.91252
6.40601	6.10712	6.01163	6.4284	6.09706	5.79252	6.6141
5.19322	6.54673	5.52503	5.53688	7.81168	5.99353	5.88131
6.49826	5.83638	5.9448	7.00849	5.28716	6.03013	4.83819
5.73322	5.95219	6.1325	7.02777	4.67816	5.71302	4.79765
6.03484	5.71325	6.40076	5.33817	7.6371	6.21699	5.05265
6.18053	5.98756	6.03322	7.0269	6.03704	5.81246	5.88566
6.00237	6.05284	5.70467	6.99467	6.36136	6.16135	5.60461
6.29153	5.88929	5.63472	6.87465	6.31479	5.80283	5.90342
5.92988	5.70773	6.0935	6.76861	5.83374	5.59386	5.97561
6.31587	6.01401	5.86526	7.157	5.29176	5.41617	5.59125
6.59715	5.91269	5.70147	6.50352	6.47198	5.33547	6.24366
6.34247	5.56352	5.99592	6.62754	4.94111	6.05056	5.78265
6.09988	5.73723	6.60611	3.78774	4.72087	5.93378	6.32402
5.86311	5.7288	6.40323	6.58083	7.1968	5.52863	6.12685
6.09108	6.22559	5.79136	5.00014	6.42886	6.10895	6.11076
6.04359	6.08681	6.38098	6.15852	5.95608	5.72157	6.09483
6.56726	5.9816	6.62143	6.57866	4.18638	6.09719	5.82635
6.63779	6.24056	6.22345	6.54854	7.17784	5.633	6.73303
6.6447	5.56148	5.76088	7.00825	4.83806	5.97956	5.16832
6.49572	6.065	5.97474	4.91414	2.73992	6.17659	6.506
6.20594	5.77399	5.88824	4.7943	5.0531	6.26533	6.34395
6.24579	6.06987	6.17438	5.00023	4.60895	5.81878	5.64827
6.42326	5.36697	5.39155	6.76693	6.49088	5.31253	5.73917
5.65077	6.25562	5.94842	7.30841	4.10597	5.79941	6.59828
6.70657	5.56108	5.06017	6.93283	4.67289	5.07686	5.7384
6.45511	6.11092	5.7017	5.59278	3.61969	5.96171	6.65091
5.87275	6.31485	4.78358	7.14094	5.40743	6.33935	6.09726
6.33863	6.24396	5.91676	6.16348	4.88797	5.63347	5.83006
6.08127	5.92889	5.93132	5.0132	6.69818	5.43734	6.17006
6.34625	5.9455	6.13827	7.2197	7.75634	6.03368	5.19956
6.06275	5.64368	6.11826	7.06693	6.44995	5.96732	6.4109
6.1776	6.03862	5.94472	6.18229	6.34781	5.95905	5.29854
6.54571	5.66948	5.47067	6.09369	4.08372	5.55712	5.70107
6.56397	6.01562	5.708	5.47326	3.84592	5.73497	6.07502
6.609	6.16569	6.28982	7.13976	6.40228	5.41876	5.36128
6.17012	6.02362	5.91771	5.54225	5.1691	5.30274	5.82266
6.48987	6.06999	6.0895	6.49082	5.07876	5.50871	5.44163
5.71215	5.96989	5.77423	5.29049	5.53624	5.96764	4.80871
6.29939	5.33382	5.8306	7.06824	5.57061	6.00168	4.15454
5.71291	6.34281	6.20203	6.96832	4.00805	5.57553	5.28223
6.3653	5.97048	6.26358	6.91367	4.52802	5.97	6.14758
6.59982	5.97502	5.94542	6.62095	2.54632	5.74759	5.93739
6.61671	6.03823	5.87229	6.96219	6.19125	5.29878	5.88093
6.496	6.37006	5.95125	7.03385	5.03597	5.38771	6.02144
5.98895	6.42617	5.44101	6.51647	4.66833	6.03444	4.66731
6.09951	6.00765	6.05498	7.18738	4.77058	5.52347	4.98992
6.13337	5.87369	5.40982	4.80069	6.11368	5.78079	6.09853
6.29218	5.97008	5.64085	6.38932	6.40089	5.73426	6.48878
6.20507	5.86826	5.8418	4.48451	4.14491	5.82388	5.60836
6.75688	5.93856	5.69824	6.96977	3.22891	6.4131	5.82541
6.36566	6.3311	6.2983	6.86677	5.35082	5.05741	6.18581
6.49404	5.92509	6.16354	7.05473	5.68405	5.68708	5.82002
6.34932	5.53962	5.59666	6.73564	6.52021	5.93196	6.25016
5.82209	5.96867	5.26287	6.70502	4.23749	5.78309	5.55423
6.59426	5.92357	5.29396	6.84827	4.41498	6.29255	5.37304
6.32693	4.51561	6.06654	7.14955	6.46598	5.94504	5.46521
6.48557	5.9411	5.5777	4.97626	3.68917	5.60073	6.00164
6.33396	5.75853	5.44843	6.75172	6.50564	5.6063	6.13771
6.41817	5.6207	5.25176	6.83953	6.12611	6.15542	5.97242
6.30793	5.30355	5.5471	7.28924	5.7478	5.85047	6.13904
6.1452	5.99027	5.26329	5.86711	6.34206	6.15315	5.61058
6.17061	5.94743	6.23069	6.71235	4.72059	5.41771	6.07286
6.30687	6.06308	5.2549	7.04148	5.76257	5.5226	5.99396
6.06738	6.29055	6.18467	6.7513	4.90153	5.55036	4.90592
6.05383	5.92302	5.7484	7.28373	6.465	5.52705	4.7347
6.47237	6.04167	5.61572	6.6416	7.47001	5.40729	6.5767
6.21645	6.41603	6.07012	5.45777	4.81583	6.34009	5.98292
6.46366	6.12431	6.12928	7.47837	6.49325	5.7857	4.95658
6.49752	6.03968	6.29794	7.12816	5.8104	3.64378	5.31481
6.39243	6.38246	5.18686	7.02703	7.24484	6.04616	5.50306
5.50215	5.53283	5.76495	4.84174	6.14578	5.30475	5.99037
6.25483	5.93291	6.0609	4.82248	7.30785	5.98322	6.73938
6.01457	5.69689	5.44396	7.06831	7.41527	6.20464	5.78135
6.10885	5.945	5.73138	6.54132	6.9409	5.77827	5.96573
6.7476	6.09772	6.59595	6.69915	5.5046	5.26862	5.67394
5.67647	6.41301	5.50755	5.55025	5.96936	5.90183	6.15953
6.37727	6.03121	5.37004	7.0169	4.3643	5.5074	6.09691
6.21589	6.1158	5.87248	5.7531	6.01324	6.07972	4.74501
6.0391	5.99232	5.93959	6.24881	5.43054	5.49755	6.09325
6.26885	6.29265	4.53206	6.97666	6.25829	5.85223	5.50926
6.26971	6.14504	6.00134	6.84886	6.97169	5.65908	6.14459
5.85376	5.81568	6.00336	4.97492	6.13001	5.91516	5.79007
6.39086	5.85609	6.48448	6.58365	3.50325	5.82423	6.06952
6.38125	6.11152	5.79828	5.08474	5.33361	5.60294	5.75488
6.51809	5.93107	5.9874	7.30347	6.10806	5.78778	5.90027
6.47333	6.23527	6.21545	7.14277	7.55264	5.29804	5.96285
5.92595	5.66994	5.81207	7.13614	6.31751	5.88039	5.51803
5.24095	5.61432	6.19875	7.16317	6.41909	5.99424	5.93743
6.49584	5.87559	5.37197	6.60523	7.00517	5.00295	6.3368
6.29979	6.25334	5.592	6.78457	4.90601	5.38834	5.4323
6.45483	6.64294	5.69297	6.85831	6.59327	5.49391	5.78303
6.47289	6.03789	5.72105	6.99841	7.12294	5.60678	5.99231
6.50387	6.0736	6.31223	7.16877	6.48305	5.6961	5.71451
5.94739	5.64671	5.83479	7.13201	5.11065	5.28557	5.59507
6.63835	6.2858	5.46487	5.09051	5.93243	5.73045	5.77017
6.29056	6.1522	5.93606	6.91684	6.07714	5.72577	6.34495
6.22559	5.93505	6.41775	5.6463	5.76222	5.67418	5.76778
6.33931	6.04203	6.1903	4.98866	5.3172	6.15384	6.03865
6.13656	6.004	5.16336	4.66558	6.12703	5.63853	5.80595
6.12874	6.01557	6.16639	6.79103	6.58881	6.05781	4.99125
4.37489	6.15225	5.65058	6.9417	5.11895	5.99233	6.13033
6.54816	6.78911	6.28253	6.29492	7.06225	5.43958	6.18129
6.11755	6.03249	5.47224	6.51517	6.08852	5.50948	5.46168
6.07773	5.87439	5.31632	7.25316	7.90364	6.2634	5.80509
6.18202	5.49723	5.69029	5.2349	6.08247	5.69693	6.32533
6.3647	5.86331	5.79149	5.1622	5.02385	5.26349	5.99858
6.26042	6.34975	5.71159	6.92367	6.99726	5.16877	6.02902
6.35574	6.53336	5.79898	6.90017	6.30965	4.97779	5.8865
6.16344	6.17675	5.16543	6.8791	3.45999	5.73196	5.3628
6.27635	6.02126	5.46141	5.47468	7.73135	6.32664	5.64517
6.22022	5.84246	6.26762	5.12003	6.15651	5.75426	5.99396
6.05271	5.65857	5.4301	4.81696	3.91643	5.70214	5.26205
6.54191	5.98265	5.89045	6.99994	4.46488	6.06403	6.16856
5.83982	6.23525	6.10361	7.02381	3.95331	5.48173	6.00342
6.30737	5.97765	5.84992	7.05658	5.57477	6.0272	5.50124
6.14082	6.00959	5.83649	5.30651	6.42351	4.36278	5.09921
6.33842	5.72451	6.01519	7.40509	5.59646	5.49064	5.77845
6.67647	5.81762	6.21865	7.27778	4.67485	5.04766	5.75324
6.23468	6.46165	5.43802	5.94566	7.31424	5.35205	5.26933
6.47468	5.5232	5.98653	5.08522	6.08028	5.64702	3.80118
6.44049	5.89706	5.71734	6.20003	6.86439	5.53326	5.69072
6.09812	6.23816	5.69329	6.4633	6.33231	6.06342	5.29617
6.34701	5.74569	5.64333	7.14213	7.23109	5.82356	5.94489
6.39197	6.43521	5.92008	6.37166	6.73919	5.56879	3.97033
6.81396	4.6866	6.38242	7.1685	5.96383	6.05797	5.04948
6.17763	6.15223	5.787	7.22787	6.34807	5.42178	5.68089
5.91403	6.35837	5.11537	6.85465	3.94168	5.94041	5.83026
6.35786	6.62438	5.62531	7.22561	5.59427	5.84341	5.52357
6.21701	6.26089	5.97421	6.88425	6.14094	6.10639	5.60768
6.65741	5.97177	5.82596	7.10419	6.99007	5.28721	5.68957
6.45954	6.10461	5.74805	4.40074	6.75445	6.02501	5.91962
6.12674	5.85304	5.93372	4.95136	7.54598	6.0456	5.89945
6.61909	6.33133	5.56332	4.16426	6.38343	6.28932	6.72844
6.56996	5.54785	5.37523	5.70341	6.13424	6.05244	4.6486
6.59675	6.28677	5.4542	6.75184	3.77711	6.24635	5.93356
6.54774	6.0732	5.51204	6.8062	6.67195	5.88526	5.88448
6.03622	6.10277	5.61634	6.93203	7.22014	5.66734	6.10505
5.73542	6.08332	5.62663	5.79925	6.32798	6.15451	5.86013
6.24853	6.23722	5.59788	3.82805	5.61562	6.18105	6.59062
6.5435	6.00666	5.65557	4.89485	5.67373	5.69013	5.53579
5.58442	5.97052	6.08274	6.72231	4.46999	6.11795	6.97828
6.67199	6.14821	5.80191	7.21347	5.32082	6.02218	6.13917
6.58948	6.28495	5.38845	7.15833	5.57081	5.85798	5.77268
6.07844	5.49338	5.4802	6.60415	6.65171	6.22884	5.73474
6.08328	6.24911	5.85886	7.3183	6.32489	6.04355	6.26215
5.28045	6.17502	6.02754	7.09341	7.3125	6.23944	6.02108
6.16811	6.25431	6.22747	5.50243	4.10773	5.55574	6.22019
6.65608	5.31263	6.46505	5.76701	6.57152	5.89445	5.26187
6.09324	5.88338	5.85877	4.17271	4.32069	6.50752	5.93085
5.53609	6.37816	5.80526	7.19134	7.34124	6.00878	6.45888
6.56649	6.06927	5.97659	6.79656	6.03037	5.97663	6.31488
5.9252	6.38782	5.79158	7.07677	4.45418	5.81785	5.92281
6.43908	5.33988	5.69946	7.08776	5.30036	5.88658	5.66433
6.02311	6.42803	5.98706	4.34752	6.74694	5.96634	6.26375
6.27899	6.1338	5.22304	7.27332	6.43935	5.94325	5.99471
6.42852	6.0297	6.49917	6.20228	5.70103	6.35093	5.59145
5.75797	6.1027	6.15848	5.92072	6.56096	5.92006	5.07607
6.77107	6.18694	5.17265	5.868	6.88323	6.23676	5.00667
5.45225	5.8586	5.66943	6.20532	4.08146	5.84587	5.71743
6.24366	6.07689	5.87853	4.8524	5.42584	6.41316	5.91147
5.86038	5.80569	6.2878	7.3151	6.20653	5.562	5.81496
6.08261	6.21292	5.74088	5.57188	7.28833	5.75863	6.60562
6.10192	5.89711	6.40603	5.69479	5.15658	5.93564	5.81632
6.18723	5.51041	5.91006	6.6768	6.1454	6.29008	6.34024
6.35289	6.28757	5.34599	5.36592	5.04814	5.72757	5.86562
5.84192	5.95908	5.87449	7.30166	5.89777	6.07677	5.48348
6.27958	6.3234	5.6521	6.54244	5.74726	6.12613	5.00838
6.46649	5.71364	6.30662	3.52834	2.26114	5.40755	6.48284
6.47924	6.24485	6.13971	7.25697	7.84279	6.13389	6.08596
5.33085	5.65165	6.00702	6.86431	6.7908	6.5372	5.44837
6.39439	6.06954	6.84408	7.11279	6.48932	5.81596	6.14846
6.36086	6.04347	5.07671	6.86723	5.56331	6.09791	5.17647
6.41235	5.78565	5.83704	6.87242	6.37297	6.07279	5.79893
5.66285	5.91054	5.71106	7.44873	2.61787	6.1872	5.77887
6.134	5.46733	6.16201	6.9892	3.04405	6.19264	5.11677
5.77226	5.57161	5.91685	6.64274	5.66205	5.68214	6.2085
5.88387	5.79618	5.73633	7.27111	6.9381	6.87268	5.7019
6.32451	6.24768	5.46021	6.92636	6.46303	5.88528	6.15352
6.29321	6.10403	5.60697	6.99923	6.39697	5.86766	5.95729
6.27916	6.26606	6.3002	6.72233	6.17194	6.41706	5.51644
6.46779	5.95309	5.80695	6.82164	7.02048	5.93237	5.69639
6.52375	6.14636	5.85382	5.47397	4.13881	6.00657	5.3277
6.59556	6.16318	5.00114	6.70666	4.71461	5.78211	6.20644
6.07226	6.1866	6.16129	5.39879	1.81097	5.28012	6.40159
6.32699	6.1836	5.51394	6.08454	6.37464	5.66211	5.91416
6.93429	5.89153	5.82075	7.02912	6.63115	5.90857	5.58357
6.4962	6.27171	6.0338	6.99617	6.31001	5.91259	5.60478
6.35	6.07784	5.07969	4.57046	3.06248	5.85744	6.01623
6.58891	5.93085	5.64878	6.19111	6.96925	6.28543	5.49291
6.45496	6.07273	5.83389	6.92705	6.83773	6.23567	5.39181
6.00598	6.07103	6.51238	5.81403	5.55222	6.31339
6.30442	5.6824	5.58541	6.40911	6.33603	6.45375
5.58473	6.22795	6.14095	5.15732	3.16808	6.37515
6.6179	5.94803	5.78459	6.68936	5.23866	6.20647
6.65786	5.74145	4.97163	6.52388	5.33812	6.08706
5.82785	6.15148	5.57734	5.72099	6.80139	6.36084
6.19587	6.22167	6.79447	5.06908	6.66958	5.96489
6.48698	5.7955	5.51925	6.11735	5.85561	5.8866
6.63477	5.93031	5.67623	5.9771	4.03659	5.86243
6.03698	5.85609	5.39969	6.75436	4.77474	5.82453
5.07158	6.6126	5.61998	6.82279	6.3978	6.15095
6.24556	5.57442	6.05826	7.18572	4.31665	6.30674
6.43189	6.01429	5.87335	6.91039	6.68786	5.43789
6.59662	6.15591	5.58906	7.09179	6.77531	6.22472
5.75925	5.84031	6.24913	5.71814	4.86504	6.50175
6.4524	5.56464	5.71004	7.01047	4.6176	6.06099
6.60854	6.32046	5.56201	5.89407	5.60078	6.21072
6.301	6.1343	5.41004	6.9179	6.94471	5.6351
6.30537	6.14459	5.98839	6.57641	7.06829	5.62916
6.66863	5.60263	5.70901	6.85399	5.63693	5.78663
6.33857	5.77398	5.86615	6.51065	5.97267	6.46817
5.77337	5.76368	5.90519	7.05941	6.45451	3.86206
6.56855	5.67309	5.7761	7.27913	6.99638	5.52936
6.20889	5.97517	6.28129	6.45949	5.3558	6.13775
6.93329	6.32351	5.90963	7.07531	5.81557	6.19087
6.53436	5.47686	5.37553	6.94653	6.76204	5.48439
6.60582	5.89808	6.02357	6.81301	5.62923	6.47737
6.58252	5.96703	5.67026	5.76445	6.07414	6.08043
6.56264	6.04591	6.18488	5.04774	6.11421	5.56119
6.42731	5.84259	6.13282	6.58543	6.53764	5.69716
6.14114	5.23495	5.96217	7.0818	2.77353	6.17431
5.77581	5.82524	5.22674	5.78961	4.71446	6.0473
6.19464	6.40948	5.41825	5.6046	6.96269	6.05696
6.33242	5.7358	5.54782	7.19865	3.74815	5.3715
5.91195	6.4138	4.71455	6.81506	5.757	6.11726
6.17308	6.09983	4.99798	6.32149	5.04243	6.25758
6.43632	6.0489	5.7357	5.06978	7.34388	6.367
6.13163	5.92809	5.44391	3.62328	7.95764	5.39479
6.12497	6.45673	6.2266	5.61747	6.72071	5.45483
6.13768	5.69911	5.8469	5.24734	5.61707	6.23686
6.49715	5.19854	6.43706	6.43517	7.20661	6.19935
6.34683	6.16738	5.93869	6.3355	4.00832	5.59514
6.07996	5.72583	6.23402	6.92165	5.44192	6.53891
5.9048	5.9851	6.42101	5.65528	7.31512	6.15994
6.80509	6.02826	5.90693	4.20291	6.46177	5.76995
6.2039	5.71514	5.92446	7.11581	3.71281	6.37468
6.09675	6.20626	5.3664	6.69126	5.05784	6.93037
6.06386	5.67137	5.95358	6.79016	5.86645	6.26454
6.16294	6.32063	5.98114	5.49998	7.1177	6.47955
5.82051	6.70552	5.02525	6.75701	6.08665	4.9147
6.18826	6.04924	5.85918	4.6461	5.51367	6.23152
6.50682	6.1423	6.14765	7.02492	7.21925	6.48378
6.19024	6.08526	5.86185	7.19619	4.74407	6.14932
5.36954	5.88093	6.17932	7.19	5.52013	5.95746
6.55579	5.75168	5.86957	5.85476	6.1448	7.02451
6.08957	5.56721	5.63131	7.233	5.99129	6.06779
6.44236	5.74207	5.88103	3.69395	7.00028	6.05553
5.81084	6.12485	5.66528	6.75243	6.89458	5.98626
5.59148	6.03367	5.7786	6.5017	5.8868	6.51747
6.52826	6.20117	5.00653	6.81511	6.14057	5.95162
6.71809	6.22467	5.87516	6.33601	7.76225	5.9001
6.44971	5.97092	6.05921	6.95928	6.71986	5.96403
6.25534	6.41793	6.01231	6.99627	2.70419	5.4004
6.43346	6.22868	6.01665	7.10085	5.67846	6.36089
6.41168	6.05754	5.6018	7.1795	5.32662	6.03406
6.39847	5.72147	6.0034	7.0455	5.73619	5.57123
6.28936	5.64418	5.49071	7.32267	5.59928	6.17799
6.28089	6.03428	6.03849	4.8558	5.69522	6.22962
6.52292	5.81081	6.38115	5.68256	5.52049	5.93519
6.23711	5.66297	6.0599	4.7823	6.02299	6.19196
6.36821	5.41106	6.03828	7.08387	6.58105	6.0503
6.3436	6.07083	5.14757	4.33228	5.65911	5.91688
6.22538	5.9077	5.11078	7.1311	4.14369	5.46918
6.23469	5.59939	6.20826	6.90411	6.19282	6.32163
6.33192	5.93873	5.29578	4.94387	6.38326	5.67228
6.53671	6.35764	5.65058	6.49405	7.00712	5.83787
6.46227	6.2929	5.35061	4.84059	4.33982	5.14645
5.98126	5.82007	5.85243	6.9825	7.03242	6.32962
6.26941	6.46976	5.64504	5.87362	6.98425	6.2816
6.59869	5.86639	5.80905	5.87991	5.22887	6.27285
6.43044	5.99237	5.97534	6.83194	6.75186	5.63153
6.13816	6.17471	6.13333	7.22111	4.48115	5.99591
6.34558	5.8356	5.66746	7.33764	6.19566	6.17914
6.37205	6.24279	5.78054	4.93815	5.89202	6.30261
5.93834	6.34467	5.46448	6.99942	6.57094	6.29891
6.40848	5.76476	6.3478	6.5426	6.26217	6.17304
5.87299	5.7362	6.03378	7.17997	5.7818	6.19363
6.58683	5.92725	5.41865	6.60285	6.31597	5.49129
5.94042	6.1666	5.38489	6.99444	4.2256	5.81244
4.91062	5.80727	5.87612	7.20958	1.55289	5.46904
6.54481	6.16072	5.88327	5.50958	4.67311	5.88773
6.61891	6.30329	6.01036	6.93392	5.54521	6.63894
6.18891	6.09542	5.89993	6.95377	5.50589	6.18925
5.76526	5.79707	5.61415	6.66527	6.39796	5.77474
5.94249	6.00169	5.96705	3.76276	6.06304	5.60766
5.97537	6.13775	5.19697	6.94393	6.30373	5.78944
6.43697	5.82788	6.19642	6.80177	6.25988	6.30726
6.46043	5.74756	5.65885	6.91271	2.76652	5.79235
6.63341	6.00977	5.93478	5.09486	5.41227	6.48712
5.70347	6.06271	5.86563	5.4834	5.3438	5.75382
6.09433	6.21916	5.89808	5.65538	3.90502	6.49265
6.60582	6.19423	5.62962	6.24506	3.39096	5.39676
6.19456	5.99092	5.1565	6.98918	7.21466	5.98258
6.62558	6.34171	5.65038	6.05942	6.58229	6.20807
5.93305	6.06437	5.78497	6.6447	6.70291	6.19328
6.40043	5.54577	5.96291	7.09574	5.46274	5.70519
6.45982	6.30048	5.91654	7.31524	4.7312	5.80288
6.27743	5.72543	6.54364	6.95299	2.84764	5.99473
6.2948	5.37563	5.59225	7.33473	5.44679	6.18073
6.31816	1.68059	5.6456	7.27959	7.44304	5.78593
6.33818	5.82071	6.30235	6.70616	5.85297	6.09659
6.04238	5.75295	5.61624	5.56283	5.35483	7.11082
6.30291	5.98099	6.13038	4.42611	7.22948	5.79405
6.45598	5.65088	6.10602	6.14999	5.98243	6.33768
6.41965	5.86954	5.62801	6.67371	4.23227	6.55803
6.28626	5.88179	6.25471	5.10324	5.47509	5.92714
6.21528	5.36658	6.02485	6.86159	3.64762	5.88396
6.49078	5.70204	5.98356	3.81531	5.07598	5.92726
6.10344	6.01781	5.16681	4.77803	5.44104	7.10629
6.28381	6.65349	6.26155	6.70615	5.46021	6.11497
6.18953	6.08663	6.33841	4.36143	1.83212	5.89777
6.28979	5.98629	5.62662	5.92817	4.6935	6.50398
6.0887	6.29842	6.07699	7.23475	6.44594	6.26155
6.67463	5.80515	5.97328	6.14618	5.26159	5.71508
5.72384	5.79208	5.58622	5.06949	5.68299	5.94191
5.64661	6.32139	6.44104	4.52352	7.11725	5.96443
6.02296	5.83573	5.45023	7.1114	6.62997	5.82776
6.31463	5.21526	5.92714	5.72006	7.00985	6.2256
6.11252	6.17581	5.91306	6.3718	5.46118	6.21671
6.20937	5.96722	5.88315	4.83697	4.59701	5.76273
6.39094	6.35979	6.52672	7.1795	6.21092	5.74514
6.52396	5.42129	5.97011	5.29345	2.90532	5.86499
6.49147	6.43146	6.15137	6.56062	6.05333	5.44296
6.37528	5.7494	5.74391	4.60854	5.90575	6.25746
6.3269	5.72612	5.90104	5.03424	6.72408	5.92124
6.53333	5.8925	5.62534	6.99111	6.11539	6.10269
5.96925	6.13479	6.1263	7.09988	5.78708	6.21871
6.30954	5.93889	5.71886	6.87919	3.2545	5.87147
6.31232	5.99154	5.97988	4.96919	6.36725	6.41387
4.92016	6.17129	5.49323	6.76583	6.39216	5.58365
6.09963	5.51965	6.40788	4.94966	5.50695	5.97166
6.3522	6.06851	5.72263	5.01882	5.59795	6.11298
5.70995	6.09957	5.71962	6.89651	6.82558	5.64169
6.55834	5.91561	6.21228	4.01405	5.97788	6.31417
6.40837	6.78065	6.15119	4.52711	5.52545	6.07577
6.41516	5.94452	5.70693	5.51563	6.39031	6.04001
5.59214	6.276	5.69339	4.88003	5.42089	6.46823
6.09685	5.47878	5.80242	5.40247	7.05584	5.66722
6.73232	6.1374	6.22471	6.86655	5.04929	6.00895
6.53018	6.02741	5.74502	7.32402	3.88625	6.02538
6.18764	5.65992	6.28368	6.17758	5.90402	4.91459
5.69922	6.19832	5.49008	4.45779	6.51998	5.99656
5.50817	5.13173	4.55562	5.68493	5.09296	6.15873
6.11574	6.3404	5.84434	6.89896	5.24179	5.242
5.77038	6.41683	5.98038	7.14442	7.07404	5.27686
6.63918	6.32768	5.92684	5.8239	5.77304	5.94157
6.34355	5.66827	5.42925	6.85479	7.44169	6.07982
5.2415	5.56158	5.50684	6.97598	1.83823	5.66446
6.20395	5.93079	6.31235	4.32473	5.20931	5.90687
6.30911	6.23435	6.49305	7.33765	5.81528	5.92413
6.74049	6.27509	5.77851	6.7493	4.5208	6.95239
5.87141	5.48675	5.93336	7.28757	6.48167	6.07132
6.51727	5.52805	6.21294	6.05945	7.03844	5.87673
6.24577	5.90906	6.49777	7.06213	5.68625	6.03797
6.35236	6.05394	5.9318	4.60176	5.69699	6.13371
5.89856	6.14058	6.03826	6.87999	7.20938	6.53692
5.93719	5.83124	4.8273	5.40045	5.90108	5.28926
6.00937	5.88717	6.3727	6.10222	5.56544	6.18009
6.21932	5.83885	5.7065	7.15521	7.71309	6.86817
6.51628	5.88737	5.86486	6.64518	6.52631	5.46893
5.96994	6.34652	5.45791	6.43441	7.44392	5.96731
6.21989	5.42965	6.12458	6.60169	6.41392	3.15182
5.46985	5.42748	5.72052	4.98802	5.68352	6.24405
6.50692	5.62267	6.5729	7.15178	6.29814
6.53904	5.64176	6.03055	6.95581	5.56067
6.69982	6.13975	5.97264	5.96979	7.31456
6.22864	5.66493	6.17011	5.36343	5.25841
6.36523	6.0636	6.22402	6.52031	6.0814
6.15618	5.62591	5.39887	6.61957	2.08677
6.44491	6.32493	5.89092	7.04243	5.69346
6.50077	5.91926	5.80571	6.85669	5.83454
5.57695	5.62778	5.24663	5.41474	4.94294
6.65845	5.89239	5.49416	6.40395	6.13045
5.8546	6.1541	5.46105	6.87909	7.15314
6.15271	6.30193	5.63751	6.37949	6.13835
6.1621	5.89568	5.59737	6.06753	6.19302
6.01389	5.90265	5.53361	4.4067	6.39823
6.08518	6.42019	6.11534	6.88245	6.19712
6.35229	5.12532	6.3839	4.41365	6.40672
6.19536	6.15598	6.15674	6.22988	7.10775
6.35828	6.03016	5.44456	7.23016	5.12382
6.93628	5.57409	6.05569	7.18466	5.2934
6.63657	6.15854	5.66194	6.94999	5.12198
6.25812	5.75264	5.31743	6.92793	5.52888
6.48054	5.39899	6.02011	5.20272	5.96892
6.41893	5.66279	6.06123	4.99058	5.61206
6.24526	5.86789	5.24054	4.09211	6.94668
5.9271	6.53348	5.56943	6.2009	5.98545
5.54682	6.27871	5.78403	6.03437	6.44182
6.15234	5.5454	5.0947	3.87435	7.16342
6.28516	6.22521	5.82339	3.90161	6.22808
6.42921	6.08409	5.72326	5.10555	7.26148
6.68114	5.90077	5.96364	6.00396	5.97956
6.27296	6.61021	6.28372	6.26946	7.19012
6.21975	6.31464	6.11059	6.76123	5.81732
6.32411	6.32472	5.84832	6.88767	4.4907
6.15128	5.46244	6.31013	7.04725	5.71713
6.16818	5.61021	5.37696	7.2714	7.20776
5.9277	5.94928	5.3245	5.4335	3.43205
6.03103	5.77537	5.45667	7.00452	4.02179
6.67023	5.9638	5.73916	6.86062	4.55931
6.73953	5.75382	5.50394	7.01984	3.29487
6.46798	5.86414	5.73557	5.35372	5.32911
5.99526	5.70252	5.92046	5.60798	6.69776
6.50284	6.05701	5.14174	6.40584	6.574
6.24271	5.99627	5.63239	7.29876	4.71619
6.55205	6.2142	5.7869	7.06011	4.88979
6.24758	5.43735	6.04523	6.65938	5.01604
6.07101	5.14617	5.57311	5.35887	6.35125
6.48391	6.09008	5.82544	7.16109	7.00225
6.28686	6.20098	5.37667	7.08793	6.03977
5.68717	5.86338	5.85206	7.06979	7.63018
5.93323	6.28674	6.09598	6.84375	5.10534
6.27058	5.84821	6.00525	6.53223	6.13111
6.45216	6.20921	5.27544	6.67014	4.34642
4.9062	5.48338	6.71022	7.16016	5.9876
6.26529	6.085	5.91019	7.21647	6.04904
6.60223	6.35835	5.75901	5.23111	4.3418
5.91606	5.60505	5.82236	5.47489	6.08936
6.44933	5.77996	5.92564	5.30263	5.22674
5.54977	5.30609	5.59282	6.35812	7.15482
5.82242	5.79188	5.78926	6.94577	6.24414
6.03502	6.48188	5.86717	5.97279	6.4493
6.01832	6.04736	6.04395	6.43327	5.99473
6.86744	6.05681	5.50606	7.23584	2.67445
6.67293	6.06854	6.27959	6.50936	6.12756
6.1571	5.72816	5.25461	6.94972	4.48374
6.53633	6.07275	5.63473	7.32328	5.1644
6.2676	5.81045	6.00369	6.23049	5.78114
5.96508	5.13015	5.24841	7.22977	3.99881
6.24327	6.18778	6.1404	7.07517	4.3691
5.86534	5.60553	6.34019	5.08285	6.68282
6.47341	5.65718	5.70456	6.98627	5.09251
6.40805	5.59804	5.78597	6.97628	6.41248
6.06928	6.01956	5.6617	7.27088	7.20628
5.12396	6.26492	5.57256	5.58141	7.61331
6.11812	5.86154	5.68118	7.33445	7.50232
5.55166	5.9833	5.98982	6.81601	6.23944
6.37457	6.00994	6.67253	6.69616	6.00358
6.52686	6.10887	5.411	6.7754	7.75872
6.32089	5.83253	6.16939	5.69051	6.09043
6.63878	6.44521	5.76708	5.86294	6.21216
5.56347	5.90875	5.72616	6.85808	6.88443
6.38586	6.54283	6.18287	5.21035	6.50266
6.66071	6.04827	5.42652	7.37718	2.88116
6.4302	5.26874	6.67502	6.92386	6.90937
6.44214	5.79425	5.69159	7.30749	5.50613
5.83136	5.7764	5.87593	7.33951	3.92464
6.117	6.09711	5.74371	5.2292	7.71684
6.56176	6.64296	5.68756	7.06583	6.30452
6.92461	6.1219	5.57754	3.59562	4.24292
6.45873	5.67587	5.97451	4.89242	4.8301
5.34602	5.55164	6.23533	6.97248	1.46352
4.44495	5.95847	5.51683	6.91847	7.13144
6.66358	6.3775	5.35309	5.68418	6.67184
6.04689	5.46382	5.61045	7.44757	4.74628
6.54112	5.48376	5.74483	7.15946	6.90036
5.2135	5.98494	5.85545	6.4443	5.58391
6.21274	6.34102	5.87383	6.42091	5.26428
6.08895	5.64161	5.87587	6.58102	6.22431
6.57354	6.17851	6.61322	7.24211	6.4689
6.30308	5.74521	5.99339	7.23977	6.76513
6.38155	5.89429	6.24255	6.4922	5.28751
6.61452	5.9521	5.38342	5.12498	7.41688
6.4796	5.83742	5.7424	5.92212	6.02841
6.49366	6.33902	5.77463	6.18431	6.53415
6.27313	5.88592	5.52742	6.91823	6.57461
6.42392	5.65165	5.52748	4.32775	4.26169
6.16506	6.54219	5.66425	4.89058	7.32499
6.30224	5.5394	5.9729	6.12704	4.08235
6.55717	5.80029	6.36337	5.36364	7.78187
6.33579	5.81251	5.71914	5.85078	6.9698
6.18536	6.23619	6.01289	7.13218	5.46843
5.99906	5.82201	6.36384	7.21244	5.92893
5.56565	6.65786	5.81919	7.375	6.39757
6.32399	5.97181	5.60089	4.06586	5.79308
5.43097	6.05716	6.30739	4.73652	7.22811
5.63256	6.25149	6.14278	4.99761	7.48488
6.06699	5.55158	5.46448	5.48251	6.88371
5.98022	5.92418	5.95078	6.69947	5.52437
6.71583	5.88428	5.67619	6.40648	7.27806
6.5194	6.50713	6.52992	6.60304	4.47807
6.51065	5.72591	6.3749	7.0411	6.06517
5.7617	6.19244	5.33626	5.07222	6.26928
5.78349	5.94147	5.83415	4.43158	6.54847
6.31845	6.0345	5.89413	7.22183	4.19652
6.32917	5.8494	6.35086	5.37432	5.32778
5.73085	5.25828	6.22236	5.82378	5.06173
6.75443	5.81837	5.57755	7.29968	6.87457
6.08154	5.65738	5.22347	7.04778	6.19872
6.26838	5.63861	5.25081	6.77525	6.85692
5.96111	6.03185	5.41681	7.26417	4.80182
5.65008	5.78247	5.43382	6.40188	2.59616
4.91874	6.19235	5.65241	6.93959	3.73047
6.73476	5.82147	6.19082	6.47951	5.63903
6.36417	5.32675	6.41843	5.7712	6.88701
6.67555	6.16087	5.74429	5.21571	1.63299
6.3541	6.14532	6.1781	6.95421	6.886
6.6091	5.95153	5.60282	4.45777	4.87974
6.02965	5.20387	5.53517	6.67479	3.65218
5.85109	5.48004	5.84713	6.83093	6.07109
6.28033	6.05801	6.19569	6.72223	4.49091
6.64012	6.02065	5.74665	6.8474	4.98095
6.23789	6.10815	5.33773	5.93505	5.25711
5.75552	6.09976	6.13415	6.05933	6.00988
6.21216	6.11199	5.16552	5.48023	6.9954
6.12978	5.62786	6.42197	6.50514	5.34573
6.11532	5.75269	5.91755	6.79002	4.98792
5.6795	5.28219	5.62747	4.66848	6.40637
6.29735	6.41915	4.97918	6.09196	7.39512
6.62458	6.20105	5.0814	7.06834	5.65549
6.52229	6.1427	5.77631	6.78216	6.03244
6.26503	5.90615	5.55136	6.94012	4.47455
6.21075	6.32763	5.17484	5.70711	5.88285
6.39258	6.33936	6.27706	6.42781	6.2695
6.01862	5.56239	5.84328	6.99684	6.48854
5.61847	5.79352	6.44161	4.28812	6.69396
6.44259	5.82253	5.98617	7.20204	6.07234
6.37607	5.92166	5.85786	5.9008	4.88555
5.93398	5.59602	5.41964	7.09818	6.08043
6.18484	6.3476	5.75265	6.88736	6.79357
6.34017	5.39091	5.84348	5.74593	5.97225
6.19221	5.69271	5.74453	7.04363	4.29362
6.09517	5.91323	6.47239	7.00907	4.99761
6.22536	6.44291	6.15191	7.04153	4.05359
6.31276	5.82839	5.30985	6.20312	7.36464
6.47892	5.86261	5.52323	7.2793	2.54182
6.26282	6.04156	5.6637	6.49743	7.29526
5.95228	5.80682	5.56654	4.9504	5.71336
6.40878	6.33095	5.58723	6.37431	5.21344
6.32941	6.21718	5.46176	7.07617	6.62584
6.18834	6.16294	5.53497	7.15223	6.56968
6.3603	5.48394	5.72406	5.57235	5.98404
6.37808	5.92183	5.90341	6.89175	6.00423
6.74651	6.1741	6.24238	6.82928	4.37197
5.84942	5.98997	5.84646	6.41725	5.078
6.03509	5.79423	5.65704	6.7187	4.9053
6.37457	6.46401	6.32969	6.3034	5.61055
6.69985	6.20968	5.73637	6.84596	6.45594
6.52325	6.00551	6.3892	6.85438	4.76127
6.10318	5.55857	6.2305	7.01842	5.91369
6.28161	5.72691	6.04838	6.20374	7.99732
6.24616	5.44081	5.04507	6.10475	5.53189
5.09564	5.6974	6.34503	6.16918	5.82207
6.38504	5.72594	6.01411	6.42645	6.08873
6.47488	7.00947	5.58101	5.51223	4.70854
6.24204	6.08499	5.87033	7.23068	7.40479
6.39225	6.2044	6.03935	7.18632	5.93605
5.88601	6.18211	5.72568	7.21837	5.854
5.08894	5.9925	6.15077	6.70373	4.08372
6.47807	6.07223	5.95522	6.72786	6.64151
5.62438	5.88363	6.41755	5.5527	6.65077
6.68941	4.92013	6.62396	6.05304	5.39676
6.31926	5.65929	5.55459	6.92372	7.40066
5.41605	6.1723	5.79748	7.10306	4.6764
6.06612	5.79406	5.37513	6.61931	4.98798
6.44641	6.01285	5.67455	5.76812	4.73582
6.43776	5.92017	6.70204	6.95959	6.58627
6.44373	6.17062	5.31651	6.85506	5.962
5.93674	6.33729	5.67659	5.375	4.93056
6.19736	5.35526	6.63852	4.77453	6.25791
6.26867	6.25551	5.98311	7.13511	7.44802
6.57893	5.85484	5.92543	7.12795	3.12305
6.36556	5.39744	5.69401	4.96338	5.54835
5.84475	6.2316	6.0112	4.36606	6.46719
5.43606	5.73028	6.27341	7.44088	6.59082
6.16956	5.05414	6.24089	7.00116	6.1572
6.44109	6.07879	5.41911	6.69789	4.84016
6.41093	5.8566	6.024	7.21854	6.68586
6.18171	5.94982	6.0359	4.80155	5.69289
6.18591	6.0879	5.56662	6.43415	4.45306
6.2257	5.24059	6.27802	7.1685	6.85403
5.89032	6.3492	6.14572	5.60588	6.21471
5.75437	6.1639	5.8124	5.80537	6.24522
5.7563	5.73312	6.15668	6.90584	6.00463
5.14825	5.73407	5.80859	4.90206	4.92248
6.24193	5.83305	6.07825	6.02166	6.18749
6.57357	5.85312	5.76164	7.06961	6.67747
6.41528	6.03341	5.80006	5.61776	5.87931
6.68689	5.91509	5.54708	5.79397	5.16826
6.38246	5.69928	6.13024	6.44605	6.20039
6.30205	5.37987	5.95126	7.021	5.78966
6.23239	5.74453	4.50719	5.0718	6.18722
5.63689	5.83438	5.92542	7.05015	5.75381
6.31648	6.53149	5.51436	5.6914	5.65648
6.69399	5.94724	5.75043	7.36302	7.18337
5.99547	5.99436	6.1193	6.6968	4.59941
6.3016	5.82348	6.2923	7.16119	6.66576
6.07938	6.04908	5.37845	6.80755	6.1199
6.48638	5.77611	5.32709	5.57006	6.36384
6.37685	5.69258	5.68901	7.12961	6.41767
6.66348	5.90077	5.13193	3.91242	6.88138
6.5941	6.39026	5.70344	6.82318	5.61971
6.40332	6.47309	5.60657	6.00835	2.51842
6.21795	5.54289	6.08559	5.05784	4.61347
6.52765	6.16024	4.27442	7.02947	7.36802
5.90502	5.66727	5.94356	7.04473	6.63713
6.54852	6.03836	5.93454	6.933	3.40916
6.2218	5.79828	5.59379	7.1111	5.11282
6.59302	5.83552	5.74923	6.83244	7.05976
6.28377	5.3767	5.35744	7.09124	5.48238
6.16151	6.05417	5.37791	6.78288	6.22888
6.61047	6.00136	6.17125	6.74797	6.28191
6.3353	6.24463	5.69315	6.77034	4.67289
6.94159	5.86188	5.86116	7.00107	6.24467
5.97942	5.99847	5.6922	7.14856	7.10187
6.27057	5.33278	5.633	6.87869	5.30704
6.42801	5.77831	6.27907	5.72353	6.35954
6.28968	5.91759	5.76539	6.83436	5.14037
6.25084	6.5421	6.39753	7.16654	6.40734
6.49989	6.4366	5.79818	6.74828	6.90046
6.12942	5.61946	5.25594	5.40187	4.22893
6.57481	5.35398	6.33993	7.18119	6.12927
6.23696	5.98049	5.75358	5.789	6.75225
6.18027	6.10188	5.32439	6.36753	4.34515
6.28032	6.38315	6.37613	4.82954	6.99627
5.49765	6.19775	5.63894	5.01898	6.106
6.09275	6.21654	5.70125	5.38513	6.43149
5.87671	5.83549	6.08862	5.3975	6.03231
6.072	6.33802	6.03624	7.04636	5.58273
6.57079	5.70314	6.00697	5.25928	4.37699
6.56958	5.42294	6.28373	6.90938	2.59119
6.31247	6.20841	5.85522	7.03538	6.34309
6.33717	6.00561	5.59462	6.89799	4.85188
6.33315	5.74509	5.90886	7.00959	7.16179
6.23358	5.8513	5.93904	7.17828	4.99033
6.28453	5.72331	5.54744	6.85321	6.74217
6.33083	5.82213	6.18908	4.07902	6.57845
6.36106	5.76317	5.82378	6.78321	4.87789
6.12444	6.14675	5.48127	6.98685	6.96981
6.27621	5.96125	5.52881	7.25063	6.16544
6.48094	5.74048	6.28342	5.84735	4.66202
6.56222	6.44644	6.43316	7.58975	6.24187
6.57384	6.3289	5.70534	3.94343	5.70671
6.5128	5.77674	5.46055	4.58346	5.81929
6.09088	5.87533	5.80616	5.09877	5.38773
6.39174	5.76922	6.01802	5.82431	7.5569
6.6368	6.11847	5.56581	6.58105	6.28394
5.78906	5.93414	5.38093	5.58782	6.91627
6.33597	6.01211	5.93373	6.55888	5.70854
5.98871	6.04113	5.67342	6.1055	4.01775
6.37907	6.05369	5.13239	6.34001	7.16066
5.9453	6.18911	5.82508	7.03198	7.39104
5.61383	6.27058	6.07617	7.06599	4.42985
6.511	6.25864	5.9487	6.75518	7.12828
6.34285	6.54482	6.5646	6.73006	3.8306
6.1216	6.0123	6.51017	6.03969	5.62605
6.40979	6.0709	5.82894	6.81409	3.64338
6.27575	6.32341	4.93462	7.27091	6.07963
6.19783	6.56261	6.1177	6.38871	6.49325
6.29517	6.71172	5.92752	6.70967	6.54944
5.78882	6.1209	5.95901	6.32533	4.43223
4.90433	4.53617	5.78069	6.9903	5.58041
6.38641	5.97821	5.72503	6.61423	6.44603
6.67676	5.74391	6.04711	5.77056	7.12121
5.15812	6.32207	5.2434	6.82549	7.20179
6.15117	6.1219	6.10062	7.02001	5.40709
6.3168	5.73235	4.49474	5.94133	5.83896
6.59898	5.85133	6.18471	4.20911	7.28864
6.49136	6.22244	6.62187	6.88478	7.18028
6.36763	6.33616	5.16022	7.4301	4.5763
6.22206	5.95719	5.17864	6.76258	3.83567
6.44251	5.46123	5.69477	7.01435	6.34245
6.58183	5.69556	6.11161	6.12618	5.19057
6.03373	5.94061	4.93665	6.71542	4.44451
5.00943	5.84249	5.46971	4.46999	5.4682
6.64767	6.11942	5.79912	6.41666	6.04194
6.56738	5.73951	6.04499	5.9288	6.58149
6.21417	6.21929	6.23363	7.11393	5.76115
6.33164	5.81221	4.76701	7.1317	5.86398
6.27114	5.52362	5.3347	6.76906	5.52988
6.18626	5.89394	5.30101	7.0344	6.62091
6.14447	6.2748	6.04157	6.06511	3.46782
6.56506	6.39447	6.03732	5.74915	7.46605
6.56361	6.41968	5.48766	7.09138	5.77016
6.58886	5.9491	5.28206	4.44174	7.48787
5.54017	6.16588	6.18278	4.66538	2.14587
6.7008	6.03346	5.55067	7.03615	6.2186
6.07585	6.07623	6.14783	5.02611	3.7526
6.53334	5.68072	6.32371	6.71496	6.28321
6.29996	6.31192	5.84191	4.96971	6.68894
6.40414	6.16865	5.54923	5.15647	7.05172
6.68254	5.54718	6.20352	5.74909	6.30414
6.35552	6.1344	6.03431	7.02815	7.16832
6.3164	6.2949	5.4911	5.29999	5.68181
5.91147	5.90866	5.49812	7.0944	6.98046
6.58124	6.18707	5.84964	5.61251	6.73986
6.62059	5.8879	5.99268	7.44749	6.72535
6.2584	5.66701	5.94841	4.97231	5.13763
6.72608	6.42581	5.74667	6.7206	4.34215
6.45853	6.07405	5.86549	7.14825	5.70664
6.56112	6.24003	6.17387	6.7077	3.64338
6.04935	5.95499	6.11439	5.53697	6.73273
6.63571	5.59262	6.23588	6.83476	5.88093
5.86175	5.28102	6.44876	6.10795	6.37176
6.1534	6.11479	5.79302	7.09077	5.68955
6.73772	6.28758	6.1504	5.2799	6.39057
6.88873	6.29175	4.97828	7.1517	5.17836
6.15261	6.14206	5.49165	6.70671	6.55359
6.27824	6.14929	6.08462	7.01148	2.69882
5.6538	6.3265	4.69116	7.10076	6.44684
6.56948	5.68855	5.74737	4.96006	6.12927
6.30151	5.68859	5.96051	6.99232	3.83968
6.51226	5.79063	5.79713	5.9022	5.73859
6.41406	6.27948	5.72229	7.02344	5.45957
6.71175	6.0253	5.845	6.80753	3.54751
6.01377	5.99455	5.62859	6.3559	5.35744
5.9202	6.06325	5.99298	6.31297	4.30455
6.38928	6.16329	4.65702	6.86743	5.74956
6.15501	5.55481	6.06358	7.2326	6.72308
6.19868	6.05511	4.23981	4.40382	6.46963
6.35944	6.36591	5.9818	7.2685	5.80996
6.4792	5.8624	5.8501	5.46671	5.01109
6.42259	5.68119	5.96946	6.96158	5.74915
6.3331	6.20368	6.03332	6.59989	4.74207
6.14189	6.01115	6.69551	7.1841	6.69185
6.22578	6.18841	5.52946	7.27976	5.38259
6.0414	5.99262	5.79192	7.10573	3.43205
5.27639	6.10096	6.23222	7.19151	6.04303
6.0853	5.77632	5.85865	6.92079	7.67891
6.03364	6.23156	6.12264	7.24341	5.98367
5.95671	5.79534	5.70063	7.07285	6.06344
6.11505	6.28773	6.04275	6.90351	6.47956
5.3696	5.74278	5.67074	7.18229	3.66119
6.40695	5.65809	5.79534	4.32388	6.0935
6.24527	6.06179	5.72925	6.11742	6.22642
6.12639	6.08428	4.68597	6.17555	5.73447
6.37078	6.00543	6.22062	6.51086	7.84616
6.23668	5.88657	6.05569	5.99396	5.06759
6.17095	5.57776	4.07615	6.13925	6.6817
6.4703	5.90513	5.78436	6.78219	7.03081
6.49771	5.61189	5.65775	7.00863	4.7513
5.63896	6.14019	5.99016	7.23787	6.52523
5.50762	5.75241	4.97529	5.20488	5.13869
5.96864	5.82639	6.08931	5.47144	6.90793
6.53545	5.70294	4.64406	7.35559	6.50617
6.67581	5.63266	5.50609	6.21872	3.55673
6.20554	5.90551	4.99187	6.33045	4.59713
6.45266	6.04225	6.16403	6.96144	6.36909
6.16023	5.71936	5.03077	6.59985	3.9617
5.64284	6.47889	5.27804	6.9042	6.21379
5.55582	5.67106	6.04837	6.84581	7.29804
6.01491	5.59923	6.23042	5.8699	6.9894
6.34825	6.414	5.49781	4.27056	5.36621
6.42891	6.29069	5.88724	6.90081	7.06951
6.72362	6.12683	6.03442	6.05879	6.22864
5.78727	5.72417	5.8103	5.58278	6.44656
5.95958	6.2559	5.38546	5.27827	7.18411
5.72347	6.12897	6.00983	5.77221	6.4126
6.30682	5.98102	5.3403	7.09145	4.65781
5.63678	6.65104	5.70273	6.87317	6.25699
6.24197	6.10609	5.48199	5.23748	6.45698
6.34692	5.9995	6.28423	5.84318	6.15407
6.52024	5.52756	4.78702	6.89303	5.94753
5.98543	6.44974	5.74341	6.82877	6.10537
6.45702	6.60415	6.11151	5.14492
5.67199	5.85568	6.09491	6.49777
4.93599	6.06871	5.56401	5.62489
6.58025	6.13955	5.82592	6.77516
6.47128	5.45257	5.43956	4.68503
6.64622	5.95307	5.95621	6.43772
6.53896	5.53785	5.88901	6.128
6.25237	5.97568	5.62273	7.30747
6.2563	6.33656	6.01109	7.39979
6.49232	6.30651	4.71873	6.94251
5.86904	6.03119	6.01857	6.52592
6.21588	6.26932	6.02664	6.84613
6.23644	5.57546	5.51954	6.81608
6.16067	6.67895	6.06701	5.56548
5.90884	6.35078	5.68988	6.14824
6.24905	6.35885	5.84677	6.44382
6.05039	6.1864	6.10381	7.03557
3.46929	5.85599	6.04694	7.11296
5.78501	5.00323	6.14655	6.93913
6.16418	5.60128	5.4264	7.08329
6.42222	5.8602	6.05921	7.13285
5.86991	5.89426	6.00337	3.11615
6.6213	5.36636	4.39758	4.90081
6.29513	5.43161	5.60903	7.17943
5.3198	6.20828	5.27361	6.46684
6.23801	6.15071	5.71191	5.11455
5.40893	5.77642	5.67623	6.61732
6.35511	6.13126	5.50808	5.02005
5.61389	6.21282	4.4774	7.28102
6.7079	5.7011	5.8584	4.40604
6.91331	6.0903	5.58124	7.0327
5.88086	6.08448	5.47417	7.01188
6.47293	5.75279	6.23439	6.86885
5.55355	6.11929	5.92572	6.99881
5.46413	6.18684	6.40338	6.20953
5.42427	6.29975	6.07056	6.26171
6.0146	6.67456	6.2695	5.89481
6.23611	5.89601	6.23599	6.65392
5.66083	5.95451	4.8809	6.52759
6.58424	5.92887	5.76135	7.15493
5.36928	5.95588	4.27458	6.08244
6.23258	6.27732	4.79468	6.57908
5.52192	5.72769	6.05693	5.97832
6.62284	5.90711	6.10488	5.63736
6.3804	5.96771	4.92263	7.12461
6.1164	6.19765	5.64476	6.6876
5.69503	6.05109	6.19383	6.91078
5.99935	5.93875	6.27495	6.48224
5.78947	6.12935	4.64699	4.86778
6.08216	6.63532	6.11785	5.96404
6.03077	5.80223	5.00561	7.19679
6.26551	5.1623	4.48698	7.30868
6.33112	5.11083	4.9046
5.94234	6.01348	5.26404
6.06222	5.71927	6.04313
6.34992	6.17895	5.10903
6.69107	5.97431	6.03691
5.91682	6.09737	6.27564
5.73622	6.30835	6.08383
6.57381	6.09666	6.16177
6.74139	5.8453	6.18669
6.07105	5.61423	6.01064
6.62523	6.20755	5.19762
6.60634	5.851	6.29088
6.21208	5.99606	6.40644
5.56126	6.32313	5.6983
5.8298	5.74694	6.40644
6.34757	5.9812	6.2779
6.59687	6.22049	5.97225
6.27964	5.78123	5.91875
6.62001	5.66219	6.29103
5.99795	6.34709	5.16598
6.40025	6.11828	5.06677
6.18169	5.86203	4.94213
6.31865	5.96842	6.10274
6.65244	6.24108	5.09034
5.48103	6.17007	5.81816
6.61677	6.19033	6.28919
6.1632	5.81663	6.00601
6.2824	6.22439	6.57151
5.97426	5.37486	5.15693
6.51933	5.97425	6.01536
6.3921	6.12736	6.33742
6.02727	6.13701	5.88654
6.01741	5.70255	6.08482
6.2842	4.68401	5.78816
6.07782	6.42714	5.57375
6.57048	5.77388	6.02539
6.02829	5.83332	5.44432
6.04124	6.44266	5.27922
5.86425	6.34084	5.36219
6.04045	5.52895	5.74147
6.27047	6.16896	5.93224
6.56018	6.18123	6.33549
5.38244	5.89099	6.02007
6.30844	6.02415	5.42828
5.71651	6.20812	6.19224
6.34392	6.25674	5.91471
5.50338	5.88267	6.05209
6.60805	5.96753	5.62165
6.67063	6.3021	5.35193
6.11337	5.98647	5.83292
6.62882	6.24549	4.88524
6.16071	5.35592	4.62493
6.61761	5.78384	6.1023
6.29377	5.24229	3.63896
6.58325	6.19247	5.80746
5.82702	6.35394	6.10744
5.45122	5.93461	6.26938
6.03363	5.16949	5.94555
6.46525	5.52559	4.84463
6.2715	6.52867	5.58901
6.19815	6.12535	5.84844
6.7019	6.03245	5.63842
6.46798	5.53831	6.19336
5.37892	6.37681	5.49813
6.21673	5.73644	5.93518
6.30233	6.27005	5.25334
6.05554	6.3221	6.44008
5.40421	5.565	5.98974
6.13846	6.05551	5.82526
6.4641	5.97971	6.09734
6.58016	5.99895	4.39037
5.69078	5.54971	5.94345
6.16652	5.57998	5.46609
6.25128	5.87231	5.95334
5.72721	5.93338	5.89454
6.27229	6.10329	6.31389
5.78737	5.91072	4.6544
5.54395	5.77527	5.80763
6.68139	6.21574	5.56844
5.9976	5.48607	5.91242
6.41219	6.52812	4.53261
6.21348	5.9564	5.9724
5.98771	5.65276	5.7868
6.50548	5.97939	6.2008
5.69917	5.92532	4.51806
6.20893	5.15037	6.16201
5.99127	5.76386	6.38247
6.57786	6.07458	5.99163
6.46531	5.51692	3.88177
6.7089	5.95561	6.0788
6.1989	6.66076	5.87003
5.93721	5.83608	5.48101
6.28675	6.28238	5.2192
6.05624	6.44819	6.2606
5.72203	5.9137	5.72406
5.79779	5.52421	6.26688
6.36942	6.17654	5.79856
6.535	5.81587	5.52204
6.51978	5.8463	4.44319
6.09237	6.12016	6.45452
6.42877	6.19294	5.82554
5.67801	5.07415	5.84658
6.00142	6.42177	5.8149
5.70858	6.09286	6.25255
5.59912	6.31062	5.28445
6.2914	6.03178	5.45219
6.54115	5.68979	6.05183
5.65231	5.8376	5.6052
6.37168	6.03877	5.34393
6.46037	6.36388	5.17691
5.60513	5.72664	5.93324
6.44344	6.07758	5.71664
6.4119	6.5991	5.38699
6.35679	5.65106	5.51278
6.50483	5.30594	5.18142
5.75451	5.65655	5.51787
6.4428	5.8631	5.24579
6.27797	5.85599	6.04169
6.05859	5.32069	6.01874
6.40376	6.57736	5.81519
6.2183	6.27227	5.3907
6.03137	6.03106	5.85502
6.14231	6.31876	6.25875
6.28709	5.6003	6.7049
4.86153	6.4779	5.31788
6.29368	5.7301	5.44367
6.05494	5.86071	5.4128
5.78958	6.39833	5.98239
4.96818	5.56525	6.10102
5.98125	5.60987	4.55124
6.21271	6.34534	6.19019
6.47101	5.879	6.19943
6.39844	5.9935	6.20187
5.41281	6.00605	5.11381
6.10715	6.13671	6.12362
6.27025	5.56901	5.92778
6.13635	5.63356	6.3821
6.21731	5.9584	4.98686
6.34922	6.1598	4.09901
6.44142	6.35763	4.57494
6.00573	6.26068	6.09811
6.27075	6.47742	5.66551
6.24569	6.12343	5.82275
6.17697	6.60288	5.94213
5.92731	6.36182	5.19484
6.15434	5.92592	6.05055
6.07519	6.47082	5.82236
5.6231	5.83608	5.69325
5.93361	6.05085	5.27005
6.47367	5.66568	6.0684
5.16955	5.76262	6.03367
6.01794	5.13718	5.94745
5.82955	6.23508	5.24029
6.14193	5.47627	6.1368
6.36302	5.80425	4.20744
6.18647	5.98836	6.35691
6.37939	6.1123	6.02764
5.23973	6.24571	4.13679
6.28392	5.322	6.35182
6.50833	6.06628	6.10947
6.17928	6.35912	5.21753
5.92165	6.00589	5.01065
6.35698	5.18645	5.43753
6.49916	5.64326	6.25364
6.31572	5.61314	6.26983
5.90452	6.16742	5.98667
6.34563	5.88676	5.8248
6.60812	6.48974	5.86248
5.8631	6.28176	5.98974
6.52399	5.76071	5.73766
5.62726	6.10931	5.66994
6.67482	6.13366	5.9115
6.54419	6.36435	6.2466
6.71797	6.26615	6.06676
5.55113	6.11639	5.84242
6.51566	6.15625	6.23342
6.09931	5.37303	5.32902
6.39072	6.06857	6.49639
6.06106	6.20518	6.11369
6.14314	5.86954	5.54648
6.44538	6.29291	5.29762
6.73176	5.54819	5.81767
5.85065	5.51857	5.78763
5.65305	5.96879	6.08174
6.539	5.49595	5.98906
6.04854	5.49402	6.30317
5.84734	5.43531	6.17609
6.446	5.93	5.96346
6.27399	5.85973	5.78364
6.34624	6.02425	4.84773
5.90228	5.34724	5.06447
5.72012	5.78969	5.56628
5.93451	6.077	4.90722
6.32136	5.6696	4.67194
5.80714	6.03821	5.40612
6.47931	5.95493	4.4759
6.29989	5.87968	5.43333
6.0124	6.32277	5.35966
6.16274	5.48664	5.50546
5.83589	5.96721	6.30463
5.84067	5.93894	5.78792
6.22817	6.56879	5.98245
6.2217	5.89675	5.85865
6.47928	6.6749	4.88566
6.23277	6.2692	6.13647
5.88334	5.63185	4.74649
5.56972	5.50665	6.12333
6.57249	6.0235	6.36382
6.88604	6.05363	6.09055
6.68159	5.83402	4.72022
5.67621	5.78655	6.02631
6.2177	6.06064	5.78412
6.23436	6.06836	5.64125
5.8097	5.65779	5.73804
6.64396	5.65121	5.99484
6.70662	5.82648	5.89834
6.52452	6.26823	5.01965
6.6649	5.87743	4.01436
6.23577	6.35117	6.25853
6.23506	5.88591	5.83
5.70063	5.60836	6.08246
6.62859	6.23224	5.81749
6.23022	6.25886	6.11298
4.9126	6.10974	5.10122
4.71419	6.03588	5.83644
5.32641	6.32787	5.04701
5.91399	5.98807	5.80429
6.30053	6.40489	5.92408
5.22931	5.7093	5.79907
6.1459	6.31959	5.70749
5.674	5.95513	6.08618
6.57348	6.00569	5.49427
6.64847	6.27444	6.03345
5.31222	6.33709	6.16414
6.37208	5.97554	4.94161
5.91064	5.36479	5.20799
6.0311	6.15539	5.88317
7.01691	5.62308	5.89411
5.48103	6.03459	5.51231
6.09884	5.94312	5.92053
6.37262	5.71787	5.87173
5.04921	6.07999	5.62098
6.63815	6.29757	6.09052
6.5612	6.37788	5.81943
6.20924	5.75137	4.45621
6.06925	6.39595	6.25744
6.18165	5.56371	5.64087
6.90538	6.20176	5.7709
5.38953	6.2949	6.44798
5.64628	5.73502	6.10938
6.63082	5.99614	6.11493
6.38028	5.73848	5.58757
6.48969	6.42488	5.05125
6.79596	5.76551	6.82767
5.67486	5.49935	5.67178
6.40888	4.94678	6.35198
6.70948	6.0281	6.01959
6.50576	5.54645	5.66388
6.22618	5.65292	6.26405
6.64183	4.6848	5.45993
6.7247	5.9215	5.79139
6.27257	6.14274	5.58844
6.09077	5.75183	5.99156
6.03042	5.99206	5.70009
6.26309	5.8768	5.51942
6.47502	5.67781	6.07466
6.51702	5.53034	4.3709
5.99041	5.91148	6.05319
6.3503	6.02778	5.38609
4.81699	6.1179	5.07919
5.76864	6.07294	5.23016
6.21617	6.99898	4.9615
6.57779	6.33209	6.29964
6.50301	6.69008	5.91934
6.03719	5.99321	6.43835
6.31817	6.43935	5.12547
6.08163	6.32833	5.37793
6.23845	6.12825	6.05464
6.33323	5.8724	5.6468
6.11506	5.82952	5.6253
6.38355	5.9185	5.29194
4.90355	5.97041	6.0916
5.6082	6.16742	6.4297
6.54926	5.79454	5.0359
6.34195	5.88958	5.73952
5.81516	5.94169	5.42065
5.90971	5.89911	5.65584
5.0494	5.92943	6.01069
5.80438	6.20252	4.72937
6.18675	5.78104	5.53188
6.25705	5.8122	5.75617
5.71765	6.15172	4.66956
6.50102	5.66802	5.96889
6.24851	5.98739	5.9147
6.10288	5.57437	4.74999
6.08714	6.07823	5.25341
5.54471	5.60246	6.56303
6.15783	6.00709	5.87322
6.39044	6.50927	5.0802
6.41714	5.63322	5.90799
6.53849	5.88467	5.60667
6.64918	6.11375	5.60003
6.27944	6.12761	5.00423
6.35302	6.40301	5.71695
6.49358	5.99526	5.05868
6.20097	6.14179	5.97931
6.15806	5.99813	6.18378
6.04262	6.65671	6.14183
6.16595	6.11961	6.04479
6.31474	6.11208	4.4177
5.41617	6.00415	6.02342
6.68241	6.52313	5.96155
6.32007	5.83352	4.80846
6.71292	5.71504	6.26331
6.39523	6.27885	5.94438
6.2124	5.6247	6.22246
4.38285	6.07733	4.62394
6.2085	5.99608	6.15159
6.07076	6.22998	5.0514
5.08815	5.89992	5.57273
6.64902	5.68681	6.24122
6.14523	4.87258	5.79774
6.42367	5.99054	5.35134
5.05092	6.0693	6.00535
5.82687	6.21236	5.82105
6.26247	6.06365	6.19914
6.47101	5.78286	5.88501
6.16054	6.00556	4.74081
6.18014	6.10385	6.27729
6.6867	5.67781	6.21241
6.30098	6.24763	6.06699
5.82717	6.16636	6.37168
6.22409	5.54463	5.27639
5.7551	6.0238	5.96012
6.01379	6.45748	5.80577
6.23764	5.59102	5.9259
6.79726	6.13488	4.5497
6.33176	5.31862	6.29049
6.34752	6.16172	6.291
5.81373	5.98711	4.52222
6.35307	5.61539	5.64495
6.38287	5.71099	6.14796
6.449	6.3714	5.76614
6.40247	5.96583	6.15282
6.41889	5.85195	5.89092
6.01907	5.75131	6.05143
6.52547	5.8793	5.65808
6.36994	6.04756	5.532
6.27639	5.85998	4.7067
6.03512	5.50949	5.2947
5.56888	6.20542	5.99984
6.52416	5.93815	5.40062
6.65597	6.14261	5.19097
6.477	5.77857	6.44963
6.20535	5.12997	6.09028
5.82468	6.46252	5.57535
5.12761	6.57162	5.4719
5.4183	5.37863	5.51823
6.21942	6.42748	5.90494
6.34314	6.07498	5.36005
6.66559	5.96678	5.8889
6.4072	5.99928	5.68361
6.57053	6.03176	5.98453
6.03527	5.97854	5.53459
6.27779	6.31	6.15638
5.61897	6.14346	6.02103
4.94596	5.5652	5.73315
5.99739	6.23697	6.1838
5.45025	6.56703	5.57523
6.4315	6.21438	6.23427
6.17417	6.29374	5.84514
5.20022	5.83548	4.57439
6.46663	5.85888	6.07223
6.5836	5.58158	5.78312
6.40664	6.43313	6.22471
5.86073	6.35213	6.34169
5.23786	5.90335	5.27955
6.48261	6.19939	6.2186
5.9043	5.62622	6.0396
6.34242	5.32127	5.65611
5.61354	5.78376	5.47057
5.3126	5.8528	5.12237
6.2901	6.18278	6.17212
6.31184	5.85695	6.18318
6.47264	6.2102	5.82778
6.02621	6.07093	5.66515
6.41361	5.01019	6.1384
5.95618	5.91197	6.29407
5.90817	6.25876	6.13483
5.76395	5.96628	6.27705
6.5388	5.84455	5.38213
6.47582	5.97485	6.06214
6.90005	5.69691	6.01114
6.32177	5.89698	5.60176
6.19591	5.93482	5.75348
6.19002	6.14503	6.06184
4.85983	5.77258	4.85926
6.5243	6.27004	5.93946
6.12052	5.51372	6.17996
5.88093	6.16456	5.88433
5.62238	6.04103	5.85707
6.29862	5.99977	6.00535
6.05008	6.27805	6.11547
6.71261	6.16323	5.51727
6.45644	6.04495	5.56278
5.97065	6.05449	6.19726
6.42679	6.43099	6.31793
6.40664	5.92574	6.19347
6.44857	5.09542	6.22258
5.81106	5.9813	6.32435
6.53511	5.25806	5.75413
6.24991	5.62997	6.05618
6.5526	5.805	5.45652
5.79229	5.73433	6.21497
6.28374	5.82345	5.88643
5.07857	5.6842	6.21572
6.22771	5.7676	5.55144
5.83016	5.79546	5.66342
5.72941	5.91087	4.49897
5.86395	5.95752	6.06195
5.90708	5.66168	6.45613
6.10296	6.60015	5.94572
6.35702	6.16792	5.1691
6.37135	5.6875	5.35287
6.56766	6.02439	6.17878
6.62282	5.99856	5.9479
6.49467	6.15097	6.22067
6.51179	6.07016	5.80975
6.64273	6.02284	6.51049
5.92611	5.75169	5.44678
6.2611	5.63518	5.92377
5.52725	5.78507	6.33272
6.24699	5.84614	5.06284
5.09769	6.26757	6.01689
5.98973	5.80735	5.93814
6.52217	5.9447	6.19537
6.29793	5.63476	6.23572
6.23782	5.94499	5.53815
6.04789	6.65398	5.91922
6.37713	5.87028	5.8083
5.41615	6.00188	5.69653
5.49817	5.88348	6.27085
6.35656	6.09559	4.94972
6.35934	6.27531	4.63623
6.05901	5.86771	5.1915
6.09916	5.70684	5.74301
5.56723	6.26649	6.00282
5.29703	5.73251	6.26034
5.49825	6.06064	5.22648
6.53503	6.19477	5.35291
6.13593	5.42186	5.96376
6.4355	6.04828	6.03778
6.2826	6.46404	6.03371
6.61463	6.22953	4.77163
6.72458	5.79893	5.66336
6.43837	5.9554	5.8816
5.35919	6.22474	6.1873
5.69076	5.30062	5.50955
5.82683	6.17337	6.22939
5.83361	5.49221	6.0322
5.72202	6.52138	5.89994
6.36431	6.19756	5.77985
6.70407	6.19556	6.24171
6.70589	6.33309	5.92717
6.6079	5.36535	6.25188
6.28931	5.75924	6.10566
6.27347	6.28818	5.42139
6.41263	5.87241	5.8509
3.89339	6.058	6.06631
5.50086	5.80815	5.57778
5.90255	5.76957	6.06499
6.02758	5.55904	5.70542
6.33814	5.44685	6.2124
6.54892	6.16484	4.97445
6.58617	6.0159	5.04158
6.13133	5.90573	5.80982
6.13824	5.06689	6.77626
6.74593	5.36742	5.74421
5.3682	5.51158	4.43289
6.10302	6.25832	5.9228
5.88655	5.98869	4.2835
5.49528	5.59258	6.42115
6.29362	5.90582	6.28005
6.54278	6.32715	6.29442
6.32378	6.16867	6.2258
5.77102	5.88102	5.8559
6.51548	5.77015	5.65823
5.90073	5.76688	5.87276
6.09139	5.96774	6.19025
6.27459	6.01698	5.99964
5.97935	6.08215	6.14001
5.82409	6.07811	6.14722
6.23064	5.54123	6.36563
6.06423	6.08264	5.96265
6.70932	6.03637	5.65689
5.71373	5.95754	6.16843
6.27649	6.15302	5.62589
6.66501	5.49589	5.51515
6.41796	6.06069	5.49308
6.45646	5.46857	6.17843
6.2196	6.04068	6.02245
6.41207	6.17359	5.37794
6.38206	6.16615	6.31516
6.05667	5.7389	6.12362
6.87208	5.45983	6.52364
6.2467	5.95167	6.55651
6.11565	5.92126	5.13856
5.50444	5.96401	5.94791
6.40513	5.62786	6.42759
6.49025	6.01047	4.82407
6.31348	6.0174	5.74007
6.34854	5.79801	6.13231
6.03805	6.35182	4.5338
5.79203	6.14463	6.07049
6.70671	5.94822	5.96726
6.69634	5.56145	5.72783
6.46063	6.13191	5.32938
6.50371	6.12418	5.70295
6.29432	6.10792	5.72188
6.00628	5.95786	5.65761
6.3319	6.47446	5.86691
6.21142	5.33083	5.60702
6.40652	6.00527	6.0868
6.3046	5.96762	5.17851
6.49254	5.94112	4.87962
6.3535	5.76158	5.55982
5.30562	6.16654	5.87592
5.79914	5.21892	5.8667
6.18421	5.44781	5.8634
6.21527	5.8993	4.73568
6.30494	5.67365	5.88249
5.26265	6.75235	5.32327
4.89108	6.46676	5.66881
6.25007	4.82145	5.88454
6.27729	6.24987	5.79223
5.96818	6.51992	5.98986
6.26383	5.51741	5.96846
6.24945	6.08359	5.21037
6.29158	5.75209	6.17391
6.27185	5.24138	5.59056
6.03024	5.71842	5.6476
6.49479	5.91801	6.00997
6.68479	6.27838	6.22894
6.17302	5.89772	5.05886
6.27175	5.71543	4.96209
6.50238	6.27489	5.51185
6.34467	5.79173	5.59603
6.04667	6.09613	4.86888
5.72494	6.15554	6.0475
6.24655	6.04757	6.12616
6.38036	6.43252	5.45005
5.81034	6.10255	5.04373
5.99281	5.99451	6.03824
6.48713	5.95946	6.28948
6.48995	6.09423	6.22367
6.31406	5.74878	6.25229
5.91259	5.59186	5.44079
6.0204	6.20512	5.7289
6.61528	6.21921	6.1524
6.24196	6.29135	6.2276
6.0277	5.52986	6.3458
6.33835	5.73489	5.17149
4.65984	6.23432	5.39427
6.26034	6.26331	6.23915
5.98175	6.20293	5.89556
5.20343	6.35051	5.76231
6.20111	6.09186	5.90006
6.53558	5.73777	4.69286
6.17443	6.46864	5.90419
5.4352	5.83141	6.02332
6.25057	6.42197	6.47676
6.56591	5.87877	5.76295
6.18762	6.41052	6.0481
5.9764	6.25053	5.0389
6.45159	5.68499	5.74995
6.08785	5.97926	6.01008
6.21099	5.98554	5.71308
6.21954	6.29518	5.78227
[truncated: 2,266 more rows]
