# Supplementary material for: Novel integrated multiomics analysis reveals a key role for integrin beta-like 1 in wound scarring
Source: EMBO Rep. 2024 Nov 18;26(1):122–52. doi: 10.1038/s44319-024-00322-3 (PMC11724056; doi:10.1038/s44319-024-00322-3)
Supplement: Supplementary file 15 — Source data Fig. 2 [file 44319_2024_322_MOESM15_ESM.zip › SD figure 2/Figure2D.xlsx]

## Sheet: Clec3b
F1	F2	F3	F4	F5	F6	F7	F8
0	0	2.35063	0	0	0	1.49003	0
1.86956	0	1.6432	0	0	0	2.74855	0
1.35603	0	1.56929	1.27741	0	0	1.55022	0
1.12581	0	0	0	0	0	1.28055	0
0	0	2.14622	0	0	0	0	1.51035
0	0	0.976888	0	0	0	1.63709	0.407139
0	0	2.78796	0	0	0	2.3435	0
1.64298	0	2.55169	0	0	0	0	0
1.46674	0	2.23497	1.2987	0	0	1.12111	0
0	0	2.11649	0	0	0	2.30984	0
0	0	2.66236	0	0	0	0	0
0	0	2.20745	0	0	0	1.70976	0
0	2.16996	2.1002	0	0	0	2.41003	0
2.37212	0	2.22886	1.0348	0	0	1.71559	0
2.21375	0	1.9917	0	0	0	1.88538	0
2.18944	0.585908	2.41561	2.15933	0	0	2.27081	0
2.36255	2.4694	1.4291	0	0	0	2.40934	0
2.00793	0	2.67069	2.03139	0	0	1.87914	0
2.7318	1.26889	2.77107	1.2332	0	0	0	0
1.41849	0	1.77228	0	0	0.680781	0	0
2.36176	0	2.28162	0	0	0	2.01954	0
1.74117	0	2.42511	0	0	0	1.21332	0
2.26955	0	2.19418	0	0	0	0	0
1.59325	0	2.63506	1.19954	0	0	1.43679	0
1.46523	0.532878	1.90732	1.77308	0	0	2.18488	0
0	0	2.30906	0.656991	0	0	1.49681	0
2.11055	0	1.89362	0	0	0	1.51586	0.668771
2.19588	0.748812	2.39808	1.3393	0	0	2.01729	0.494222
2.06685	0	0.942224	0	0	0	0.626556	0.424826
2.8245	0	1.43843	0	0	0	0.907943	1.05953
1.88003	0	1.90463	0	0	0	2.32302	0
1.61425	0	0	0	0	0	0	0
2.18569	0	2.38541	0.854757	0	0	1.55092	0
2.08133	0	2.02458	0	0	0	1.48047	0
1.71645	0	3.10506	0	0	0	2.27747	1.39316
1.18413	0.925301	2.73812	0	0	0	1.98722	1.33171
1.5934	0	2.47358	0	0	0	1.43998	0
0.785935	1.7496	1.33571	0	0	0	0	0.524919
1.45264	0.574876	2.23882	1.94343	0	0	1.18044	0
2.95522	0	2.03614	0.821776	0	0	1.87251	0.776118
0.950469	0.374622	1.84909	0	0	0	1.46679	0
1.93883	0	1.90879	0.905464	0	0	0.870425	0.58882
1.53722	0	1.81643	1.89993	0	0	1.45945	0.727759
1.17428	0	1.11226	0	0	0	2.14398	0
2.06192	0	1.57332	0	0	0	1.82284	0
1.76799	0	2.01331	0	0	0	1.86871	0
1.72311	0	2.21194	2.54368	0	0.36767	0	0
0.605644	1.90724	2.85352	0.839526	0	0	1.0817	0
1.8369	0	1.35813	1.78492	0	0	1.96615	0
2.11366	0	1.57271	0	0	0	0	1.49207
1.6474	0	1.9587	1.29566	0	0	1.39605	1.30441
2.05707	0	2.28445	2.40641	0	0	2.04387	1.66072
2.04902	0	2.0264	1.49681	0	0	0	0
1.72254	0	2.2671	0.556463	0	0	1.10111	0.472644
2.19765	0.341213	1.90912	1.82023	0	0	0.856235	0.403723
2.63722	0	1.93959	2.17574	0	0	1.37877	0.439249
2.31964	0	1.99583	1.12271	0	0	0.50051	0
2.00245	0	2.27413	1.27946	0	0	0	0
2.32302	0	1.81398	1.06679	0	0	1.62062	0
2.04722	0	2.54744	0	0	0.558952	0.579724	0
1.9989	0.45357	2.4948	1.09595	0	0	0	1.00891
1.83351	0	2.35872	0.810029	0	0	1.57302	0.51456
0.969158	0	2.74923	0.602036	0	0	2.02181	1.94174
1.70991	1.36515	2.136	1.59388	0	0	2.55052	0
2.06514	1.47155	2.39581	0	0	0	1.74257	0
2.49361	1.43332	1.90145	1.4298	0	0	1.66373	0
2.02389	0.905201	2.75881	1.91488	0	0	1.84036	0
1.79168	0	1.87788	1.86034	0	0	1.10939	0.958773
1.85033	1.89658	1.66782	0.556876	0	0	0	0
2.47897	0	2.65493	1.91034	0	0	1.58358	0.620195
1.29841	2.69148	1.76791	2.58189	0	0	2.79302	0
2.53822	0	1.49345	2.72736	0	0	2.44168	0.58052
1.65432	0	2.66745	0	0	0	1.82808	0
0	0	2.1692	2.33726	0	0	1.93053	1.34815
0	1.0676	2.15942	1.7384	0	1.24461	0.687446	0
1.03903	0.83352	0	2.47651	0	0	1.68864	0.482688
0.984542	1.45635	1.78729	2.42604	0	0	2.39864	0.567816
0	1.52604	2.24032	0.889663	0	0.646238	0.911251	0
2.11217	1.35042	1.11701	0	0	0	0	0
2.27755	1.49403	2.1256	1.1984	0	0	1.51927	1.76794
1.87235	0	2.09417	1.45541	0	0	1.0863	0
2.05129	0.518653	2.6932	1.49573	0	0	1.86991	0.62111
2.40622	1.07577	1.9281	0.749267	0	0	2.74976	0.704435
1.09252	0	1.60009	0	0	0	1.74774	0
1.45345	1.16625	2.39608	0.926368	0	0	0	0
1.31097	1.76907	1.93552	1.40825	0	0	1.79126	0
1.76118	1.24206	1.74742	0.683198	0	0	1.89592	1.69745
0	0	2.12879	2.364	0	0	2.14453	0
2.34176	1.47382	2.2383	0	0	0	1.67115	0
2.16886	0	2.6681	1.27834	2.26934	0	1.64517	0.831318
2.15938	0.858657	1.95453	2.02468	0	0	2.00472	0
1.85813	2.03237	1.63687	1.75879	0	0.905596	0	0.583447
1.38446	0	2.61052	2.09919	0	0	1.6104	1.2171
2.15949	1.95413	2.96533	0	0	0	0.744128	0
1.41976	0	2.49896	1.75609	0	0	1.85502	0
2.342	0	2.07887	0	1.99514	0	1.88542	0
2.26874	1.27978	1.95349	1.77937	0	0	1.85612	0
1.73263	1.47872	2.67324	1.2617	2.14727	0	2.37636	0
0	1.48953	1.99944	2.17456	0	0	0.67886	0
0.364647	0.730593	2.44752	1.1575	2.34421	0	0.911117	1.85543
1.17867	0	1.91169	0.937094	0	0	1.63449	1.28401
2.36564	1.41707	2.48949	1.70446	0	0	1.88047	0
1.65558	1.2614	1.87787	1.5548	1.82458	0	0.912542	0
1.0123	0	1.7135	0	0	0	1.09287	0
0	0	1.9875	0.96741	0	0	1.36925	1.28134
1.06791	1.157	2.36405	1.91493	0	0	0	0
1.82006	0	3.04643	1.95124	0	0	1.00357	0
2.49338	1.90982	1.90833	2.57857	0	0	1.7572	0
1.64593	1.94048	1.3674	0	2.59386	0	1.05777	0.669887
1.37932	1.8973	2.6454	0	0	0	1.27307	0
2.44542	1.13453	2.25656	2.3054	0	0	1.88646	1.30165
1.43302	0.717265	1.75918	0	2.84802	0	2.18643	0
1.55225	1.34655	2.10105	0.642712	0	0	2.17721	0
0	0.913838	2.08216	1.92495	0	0	2.34203	0
0	0	1.58871	0.762445	0	0	1.78008	0
0	0	2.74404	1.13826	0	0	2.63188	0.597551
1.71285	0	2.27814	1.90931	0	0.926921	1.05469	0
1.6696	1.68544	1.54855	1.20622	2.6852	0	1.77244	0
2.54994	0.457007	2.06899	1.26748	0	0	0	0
1.82255	1.61425	1.98559	0.913659	1.81333	0	0	1.2227
2.34089	1.82905	1.57385	0	0	0	1.58854	0.958079
2.2268	0.843884	2.56211	1.22529	0	0	2.05846	1.17784
1.03003	2.44418	0	0	0	0.608227	1.68564	0.484572
0.700017	1.255	2.2707	0	2.56532	0	1.99094	0
1.66177	1.44827	2.44546	2.36984	0	0	2.69002	1.1427
1.55215	2.19368	1.58658	0	0.756455	0	1.43863	1.16961
1.56002	1.13324	2.8899	0	1.88717	0	1.82386	1.67616
2.01035	0	1.91039	1.77376	0	0	2.83378	0
2.11087	0	2.04223	1.27027	0	0	1.58114	0
2.03833	1.29043	2.31018	1.33008	0	0.805963	1.77051	1.77604
1.83638	1.55441	1.9754	1.66169	2.32484	0	2.33718	1.62537
1.7715	2.02065	2.28356	2.04393	0	0	2.02452	0
2.19042	0	2.73752	0.789462	0.973801	0	0	0
0.909121	0	2.03328	0	2.88754	0	1.07314	0
2.31145	0	1.77991	2.33203	0	0	1.62991	1.60511
1.58002	1.50201	2.54281	0	0	0	1.76662	0
1.85927	2.38505	2.19175	1.75284	0	0	1.89963	0.45968
2.13933	1.91346	2.40211	1.54755	0	0	1.1503	0
1.30557	2.4119	2.90782	0.756996	0	0	1.8969	0
1.25995	0	2.00966	2.27339	1.87328	0	2.04964	1.62498
2.53805	1.97045	2.57149	1.89465	2.56698	0	1.08502	1.48081
2.55662	0.84362	2.63893	1.52262	0	0	0.466491	0
2.36869	0	2.32152	0	0	0	0.752161	0
1.55022	0	1.61345	1.27344	1.45616	0	1.55633	0
1.8539	0.97596	1.59707	0	2.50129	0	0.780834	0
0.72418	1.18633	1.78437	1.31631	0	0.868065	0	0
2.62429	1.90157	1.4104	1.24982	0	0	2.15417	0
0.506281	0.757477	2.16692	2.4283	2.52105	0	1.56298	0.649716
1.3223	1.79753	3.05275	0	0	0.670353	0	0.39062
1.93654	1.33868	1.69116	0	0	0	2.86019	0
1.79652	0.724728	2.33285	1.35003	0	0	0.976785	0
0.914017	0.836994	2.22046	1.48945	0	0	1.68423	0.465694
0.996404	0	2.30722	1.88149	0	0	1.96426	1.76655
2.17193	2.46589	0.853208	2.29605	0	0	1.06324	0
1.99104	0.88479	2.27217	0	1.61136	0	1.33571	0
1.75749	1.08106	2.34209	1.69206	0	0	1.56465	1.63747
2.18429	0	1.37932	2.13512	2.91435	0	2.4663	1.84129
1.91059	1.60345	1.95609	0	0	0	1.40026	0.393925
0.929605	1.47491	2.9218	0.933521	0	0	1.79594	1.04617
2.12428	0.999721	1.4111	0.697526	0	0.88479	1.59605	0.464263
2.91646	1.68493	2.63212	1.44338	1.92196	0	1.17551	0
1.37618	0	1.57279	0	0	0	1.76045	1.98353
1.232	0.40625	2.67029	0	0	0	0	1.97934
0.885459	2.33686	1.8412	1.96369	0	0	1.67851	2.14845
0	1.82056	2.68935	0	1.6088	0	1.66212	0.369954
1.29311	0	2.36722	0.856235	1.21967	0	1.38239	1.91622
1.41644	1.76995	2.57088	1.42565	0	0	1.13697	0
1.26477	1.68945	2.17134	1.96652	0	0.640455	0.706952	1.18867
1.43041	1.31012	1.67324	1.64447	0	2.00959	0	1.36177
0.808128	1.25062	2.5644	2.49168	0	0	0.892546	0.351161
2.24383	1.53966	2.12805	2.0056	0	0	1.67202	0
2.01813	2.26237	2.28584	0	1.55362	0	1.92509	0
2.16722	1.50181	2.46617	1.46034	0	0	1.76091	0
1.61301	0	2.27805	0.597551	0	0	0.419098	1.67262
1.81194	1.9464	1.51976	1.36885	0	1.42015	2.53278	0.735905
0.563218	1.04557	2.34507	1.41778	0	0	1.54074	1.77163
2.52813	0.988339	1.77033	2.27896	0	0	1.69556	0
1.608	2.06036	2.45459	0	0	0	0.919241	0
1.89698	1.3975	2.0417	0	1.79804	0	0.742682	1.63305
1.58409	0	1.80331	1.58924	0	0	1.59808	1.4165
1.86669	0.990621	1.10512	2.39624	0	0	0	0.45504
1.87065	1.76673	2.74976	1.22372	1.67246	1.38908	0	0
0	0	2.26253	2.14596	0	0	1.43429	0.654473
2.29519	1.65512	2.59646	0	0	0	1.78361	0
2.07393	1.4192	1.69988	1.23718	0.90665	0	1.28479	0
2.57771	1.6932	2.68933	1.93234	0	0	1.98159	0
0	0.861409	1.92645	0	0	0	1.79062	0
2.03389	1.88483	1.42309	1.01493	0	0	2.09121	2.25156
2.60005	0	1.2819	2.02652	2.81828	0	1.16849	1.67681
0	0	1.81491	2.11064	2.25853	0	1.2425	0
2.34507	1.71	1.81527	0.742797	0	0	2.12612	0
2.04739	2.08594	1.80615	0	0	0	1.68212	2.09402
2.0612	0	1.60244	1.98181	0	0	1.09804	1.33509
1.22542	1.38896	1.42721	1.74049	0	0	1.59632	0
1.71211	1.21598	2.32758	0	0	0	0.595718	1.05834
0.909475	0	2.26812	0	0	0	1.6825	0.476869
0	1.34097	2.21343	2.63469	0	0	2.06273	0.729645
2.20497	0	1.92566	0	2.14294	0.424954	1.00599	1.99686
1.84709	1.93896	2.33598	1.93654	0	0.44106	1.47142	0
1.91419	2.35364	3.11994	1.49105	0	0	1.79905	0
1.79692	1.8967	1.96945	0	0.904719	0	1.69532	0.486375
1.74519	0	2.63702	0	1.18436	0	0.958921	0
0.842451	1.60641	2.29645	1.69297	2.76303	0	1.3529	0
1.7141	1.56597	2.19912	0	0	0	2.15456	0.857171
0.651866	0.796953	2.15914	0	0	0	1.69116	0
2.49395	1.80628	2.44039	2.0413	0	0	1.9162	0
2.09764	0	1.68551	1.43423	0.990302	0	1.77989	0
1.42007	2.02088	1.49296	0	0	0	0	0
1.72278	0	2.07057	1.11979	0	0	1.8744	1.89932
1.84763	1.45945	2.32709	0	1.88078	0	1.98239	0
1.80573	2.05295	1.94522	0	0	0	2.47864	0.573605
0.761927	0	2.45268	0	0	0	0	0
1.2711	0	2.57882	1.53353	2.79924	1.12213	1.88941	0
1.02772	1.31856	2.66418	1.59194	0	0	1.29935	0
1.90368	2.18466	2.22218	2.17875	0	0.836771	1.68537	0
2.20668	0	1.56482	1.71186	0	0	1.05165	0
1.23578	0	2.90323	0	2.42375	0	2.33588	0.999486
1.40965	0	2.54994	0	2.7397	0	2.38214	0.868092
2.53137	0.710961	2.2379	2.89448	0	0.526786	2.32979	0
1.83962	0	1.42421	0	0	0	1.12792	0
0.699456	1.62868	1.37589	1.57818	0.915003	0	0	0
2.2654	1.56143	2.84734	1.70006	0	0	2.32522	2.19687
2.46156	0	1.98343	1.43281	0	0	2.30179	0.591941
2.11048	0.978647	2.77054	0.808438	0	0	1.62695	0
1.8543	1.88161	2.07065	0	0	0.56981	0.81274	0.521335
1.56131	0	1.27765	2.38044	1.62596	1.47184	1.99328	0
0	0	1.78073	1.17857	0	0	0.563153	0.552677
1.47525	1.84979	1.93266	0	2.25834	0	0	0.799505
0	0	1.99368	2.5402	0	0	1.01594	0
2.28314	0	2.58882	2.5062	0	0	2.50644	0
1.43417	1.91411	1.83212	1.61048	1.15363	0	2.10091	0
2.71251	2.16535	2.29253	2.31602	0.71207	0	2.22278	0.867531
0.944043	0.701449	2.19177	0	0	0	2.16893	2.285
2.25266	0	2.02843	0.774034	0	0	2.3228	0
1.60614	0	1.98494	1.61265	0	0	0	0.669236
2.69089	0.950226	2.65663	2.6096	2.9918	0	2.68292	0
1.54733	1.1997	1.84031	1.35824	0	0	2.15297	0.413976
2.37894	0	2.32755	2.04827	0.89941	0	2.08759	0
2.88506	0.601886	2.35204	2.50585	0	0	1.6946	0
0.676712	1.63222	1.94955	0.994683	0	0	1.51695	0
0	1.8713	0	0	0	0	2.32879	0
2.15591	0	3.00356	0	0	0	0	0
1.16732	0	2.13479	0	0	1.65341	1.86517	0.482878
2.26456	2.05487	1.28688	0	0	0	0.473419	0
1.58002	2.2095	1.84305	0	0	0.73452	1.62637	0
1.86802	1.6281	1.46378	1.40476	2.40337	0	0.929976	0
1.77683	0	1.93279	1.43643	0	0.65288	1.49735	2.18257
1.57045	1.64248	2.35459	1.06848	0	0	2.32735	1.35035
2.74497	2.74377	2.26769	0.522869	2.9541	0	1.34152	0.667243
0.779937	1.56191	1.99906	2.20933	2.80432	0	0.985015	0
2.37212	0	2.20341	1.53137	0	0	0.623088	0.573774
1.99966	1.53639	2.47737	1.85191	0	0.459572	1.71607	0
1.52255	0.559305	1.91218	1.93667	0	0	1.05577	0
2.35295	1.0805	2.2999	2.40918	0	0	2.0296	0
2.70314	0	2.8521	1.89003	0	0.496174	1.77523	0.483712
2.25572	0	2.40612	2.03424	0	0	1.72814	0
1.88598	0	1.49546	1.71597	0	0	1.03551	0
2.60995	0	2.48991	0	1.56101	0	1.32934	0
1.7832	0	2.88106	1.88295	0	0	1.25803	1.43967
1.73474	1.9509	2.29181	1.48044	0	0	1.94736	0.746951
1.59316	2.11188	2.15037	2.02317	1.45692	0	2.02572	0
1.45001	0.573605	2.54614	1.85418	2.5565	0	1.439	0
2.57167	0	1.61976	1.90588	0	0	1.30161	0
1.49045	0	2.61066	1.74313	2.72559	0	0	0
2.01554	0	2.3617	1.0817	0	0	2.59397	0.480113
1.9237	1.00665	1.3022	1.12728	0	0	1.44596	0.510612
1.32116	3.04906	1.61458	2.16601	0	0	1.53203	0
1.93985	0	1.93417	1.66675	0	0.602859	0	0
0.689567	0	2.1771	2.11091	2.98911	0	1.59865	0
2.33734	0	2.25651	1.63696	0.631174	0	0	0
2.22862	1.59582	1.9335	1.82905	0	0	1.71528	0
1.46269	0.525427	2.34321	0	0	0	2.20329	0.752932
2.13702	2.06043	1.40767	0.943659	0	0	2.10638	0
1.73133	0	1.76438	1.82426	0	0	1.23363	0.57452
2.34896	1.96192	2.31068	0	0	0	1.89918	0
2.04516	0.524299	2.2838	2.35124	0	0	2.13913	0
0.748445	0	1.95483	1.54614	0	0	1.43176	1.46568
1.84673	1.93339	2.4705	0	0	0	1.62439	0
0.73582	1.09208	2.6185	0	2.18103	0.582049	0	0
2.38656	1.07607	2.184	1.18547	0	0	1.95444	0.981298
1.19502	0.953645	2.23695	2.04153	0	0	1.89614	0
0.864817	1.33282	2.15752	1.00997	0	0	1.26437	1.74575
2.26381	1.01096	2.19616	1.0348	1.27073	0	1.71915	1.93904
2.05998	0	2.29998	0	0	0	1.1462	0.348282
2.44532	1.64147	1.51268	0	2.84534	0	0	0
2.68176	1.7732	1.78073	2.02645	0	0	0.550586	0
1.38174	2.24741	1.90785	1.04815	0	0	2.09171	0
2.45682	0	2.2372	1.14567	0	0	2.44088	0
0	1.04971	1.64864	1.29426	0	0	0	0
1.78864	2.17951	2.13238	0	0	0	1.74063	0
0.850972	2.14512	1.98587	0	1.9643	0	1.55431	0
1.86736	0	2.63461	0.582747	0	0	0.610063	0
0	0	1.4902	0	0	0	0.833667	0.67082
1.86632	0	2.24886	1.70889	2.16619	0	2.01157	0
2.69428	0	2.80672	0	2.11296	0	0.772088	0
0.591185	0.954479	2.22967	0	0	0	0	0
2.57985	0	2.60084	2.88937	0	0.559691	1.54726	0
1.86487	0.862674	1.36032	1.59566	2.6536	0	1.92395	0
1.92036	0	2.76388	0	1.47746	0	1.74085	0
2.00964	0	2.26423	1.85584	0	0	1.65855	0
1.82023	1.46286	2.1741	1.31881	0	0	1.62311	1.09326
1.41541	0	2.01151	1.33375	0	0	0.986437	0
2.30796	0	2.1958	1.41153	0	0	2.14334	1.46589
2.16544	0	2.0914	1.16443	2.20317	0	1.38926	2.28762
2.41674	1.86594	2.70289	0.823924	0	0	1.6677	0
1.77406	1.44401	1.44442	0	0	0	1.95995	1.12507
1.92295	1.60193	2.55439	1.36219	0	0	1.79556	0
1.75621	0.601401	1.67129	2.56286	0	0	1.95803	2.04996
1.01074	1.09068	2.47355	0	0	0	2.34979	1.06439
0.664804	1.21382	2.0177	0	0	0	1.64813	0
2.04856	0.617133	1.5966	2.19675	0	0	0	1.81407
2.51695	1.8925	1.92482	0	0	0.729534	1.20507	0
2.03659	2.27002	1.56649	1.12536	0	0	2.15196	0
1.9703	1.52421	2.34838	1.3271	0	0	1.56963	0
1.92096	0	2.31109	0.536332	1.49573	0	2.09852	0
2.32042	0	1.71238	1.63181	1.41435	0	1.56062	0
1.0528	0.717991	1.52052	1.71684	0	0	1.77807	0
1.79301	0	1.86134	0.648886	2.06793	0	2.10582	0.908532
1.42469	2.25636	2.2172	0	0	0	1.7245	1.05671
2.02167	1.27208	2.65986	0.963258	0	0	1.55816	0
1.57818	1.37849	1.91977	1.90015	0	0	1.02131	0
2.18199	1.79972	2.61122	1.46463	0	1.38375	1.45831	0
2.37018	0	2.17842	0.81662	1.59707	0	0.876684	0
0.816245	0	1.35924	0	0	0	0	0
1.3546	0	2.31709	2.13143	3.14937	0	2.27533	0
2.25814	0	1.88409	0	0	0	0.563479	0.431244
2.2391	1.82502	1.64627	0	0	0	0.989824	1.46754
1.8866	1.2729	1.80225	0	0	0.609182	0	0.380904
2.4934	1.40079	2.32194	0	0	0	0	2.15874
2.63572	1.17849	1.4625	1.47512	0	0	1.81773	0
2.0283	0	1.95857	0.71382	0	0	1.25869	0
1.92966	1.76593	1.69242	1.60837	0	0	2.29205	0
1.49842	0.619343	1.77907	1.77401	0	0	1.81015	1.58756
0	1.48992	2.30065	1.49312	0	0	0	0.386901
2.33377	1.79293	1.6774	0	0	0	2.34782	0
2.17686	1.59802	1.83049	0	1.52122	0	1.69951	0
0.674484	0	2.57703	3.02368	0	0	0	0
0.916261	0	2.17563	1.35471	0	0	1.54996	0
2.34478	0	1.4031	0	0	0	1.93429	0.890848
2.40865	1.0895	2.5462	0.967385	0	0	1.40942	0
1.57567	0	1.9615	1.33716	2.18979	0	0.856898	0
1.56534	2.06302	2.25041	1.85056	0	0	2.27512	1.36143
0	0	2.33714	2.43987	0	0	1.49933	0
2.66135	0	2.11531	0	2.24899	0	1.54638	0
1.93502	2.31401	2.28162	1.5948	0	0	1.53398	1.35486
2.11012	1.55245	2.32512	1.98478	0	0	1.76791	1.09127
1.45591	0.489361	0.823924	0.744941	0	0	2.10172	0.989452
2.02338	1.88684	1.71806	0	0	0	1.98804	0
1.27307	1.56809	2.36863	0	0	0	1.35063	0.729506
0	0	1.89997	2.31511	0	0	0.835068	0.845549
0.892461	1.75653	2.12078	1.56664	0	0.633033	1.74632	1.38659
0	1.77712	2.82042	0.867932	0	0	0.752754	1.40884
2.38905	0	1.91222	2.00231	0	0.651514	1.52882	0
2.26149	1.73924	2.05027	2.03862	0	0	1.8369	0
1.38285	2.29607	1.28115	0.708912	0	0	1.82321	0
2.23173	2.02778	2.11561	0	0	1.37832	1.95193	0
2.38696	0	2.77463	1.92574	2.30025	0	1.71821	0
1.25062	1.69007	2.41473	0	1.19558	0	1.31561	1.34377
1.14934	0	2.27854	0.750977	0	0	2.10451	0
1.87242	2.20193	1.92515	0	0	0	1.89583	0.587858
1.80982	1.47859	1.05347	0	0	0	1.17647	2.32169
1.2988	1.60912	1.74666	0	0	0.441714	2.01263	0.797589
1.51676	1.27974	2.17885	1.30596	0	0	0	0
2.31105	0	2.2249	0	0	0	1.95736	0
1.29696	1.68989	1.38263	1.33502	0	0	1.24278	1.10627
1.90667	0	1.93919	1.55834	0	0	2.25287	1.68529
0	0	2.21617	2.41796	0	0	1.63073	0
2.22944	0.990408	2.17538	1.86923	0	0	1.51575	0
1.6391	0	1.71025	2.61711	3.0072	0	2.04329	0
2.1833	0.47169	2.60733	2.52089	0	0	2.19623	0
1.9148	0	2.464	0.877176	2.21157	0	0	0.542502
2.45893	1.47097	1.30857	1.39361	0	0	1.45083	0
2.66928	1.02691	2.78811	0	0	0	0	0
0.630434	1.1373	2.66856	0	0	0	1.22587	1.36923
2.28568	1.41502	2.51947	1.55179	0	0	1.31132	0.398007
2.28452	1.62915	1.98397	0.885542	0	0	1.68603	0
2.30706	0.905947	2.03598	0	0	0	1.29928	1.23419
1.93053	1.36262	2.18313	2.14145	2.2471	1.61361	0	0
1.97896	0.975445	2.23434	2.71042	0.962158	0	0.996404	0
1.09881	0.504377	1.9379	1.70152	0	0.508596	1.84426	0
2.06872	1.88435	2.25955	1.29982	0	0	1.98433	0
2.01332	1.69641	1.17841	0.793089	0	0	1.40948	0
1.36039	0	2.52368	2.52829	0	0	1.06685	0
1.72919	1.76571	1.48402	1.2397	0	0.525879	1.44016	0.641688
0.672506	2.12114	2.27324	1.80522	0	0	1.56364	0
2.45382	1.79617	1.45058	1.31015	0	0	2.02862	1.50448
2.21176	1.28398	2.22251	0	1.51997	0	2.49497	0.387661
1.72217	0	2.60298	2.27043	0	0	1.60259	0.79595
1.54816	0.756275	2.47551	1.892	2.63893	0	2.02002	0
0	0.858657	2.04524	0	0	0.483116	0.870505	0
0.656924	0	2.63192	0	1.60912	0	2.18693	0
1.28829	1.07264	2.75756	2.40193	0	1.24065	2.03076	0.578724
1.96694	0	2.05932	0	0	0	2.07308	0
1.52811	0	1.68354	0	0	0	0	0
1.9705	0.527042	2.26199	1.91255	0	0	0	0.550244
2.67233	1.40995	2.26624	1.20614	0.769156	0	0	1.36248
1.2171	1.14853	1.20827	0	0	0	2.39638	1.45327
1.87416	0.776879	1.94574	0	0	0	1.92708	0
2.50688	1.21894	2.30853	2.2465	0.942224	0	0	1.42523
2.28637	1.29889	2.26891	0	0	0	0.764586	0
2.17401	1.49609	2.41529	1.50602	0	0	0.827386	0
1.67094	0	2.53977	0	0	0	1.848	0
2.34375	2.00416	2.31539	1.8049	0	0	1.51023	0
2.24135	1.79804	2.44282	0	1.2432	0	1.87082	0
1.21088	1.7892	2.33893	1.14338	2.85125	0	1.93215	1.08058
1.83178	0	0	1.5511	1.92545	0	1.07479	1.46284
1.9515	2.20576	2.576	1.26258	0	0	0	0
1.06967	0	2.07949	1.46942	0	0	1.88058	0
2.61812	1.08022	2.22791	1.74711	0	0	0.839489	0
0.797087	0	2.19156	2.22202	0	0	1.1148	0.690359
2.43724	2.20007	1.94793	0.906299	0	0	1.40965	0.934881
2.1257	1.18232	1.92445	1.17515	0	0	1.67616	0.874804
0	0	2.21646	1.79896	1.90521	0	1.20797	1.32193
1.68747	2.64783	2.10859	1.68989	0	0	2.35822	0
2.26919	0	2.71367	1.06299	0	0	2.09232	0
2.11563	1.81783	2.47587	1.86321	0	0	0	0
0.525342	1.42218	2.54371	0	0	0	0	0
2.48941	0.633323	2.20377	0	0	0	0	0.319858
1.71231	0	1.7358	0	0	0	2.25616	1.80474
2.21699	0.417482	2.16346	2.32547	0	0	1.01949	0.386553
0	0	1.93664	1.9223	0	0	1.60079	0
2.22537	1.8031	1.86135	0	0	0	0	2.14732
2.38027	1.90577	2.40625	1.64062	0	0	1.0496	1.15744
2.1047	0.889916	2.20917	0	0	0	1.34335	1.73209
2.06763	0.643697	2.33167	2.20966	1.72804	0	0	0
2.11254	0.85295	2.20596	2.10554	4.0172	0	1.81521	0
1.40755	1.35745	1.69278	0	0	0	1.65159	0
2.39156	1.16667	1.86043	1.68954	0	0.617881	1.88393	1.18958
0.625625	1.15249	2.57367	1.60858	0.743665	0	2.17887	0
0.897597	1.20295	2.32835	2.5799	0	0	2.20258	0
2.17165	1.67141	2.17175	0.880469	2.15701	0	0.633075	0
1.69199	1.60811	2.46236	0	2.36405	0	2.1575	0
2.3352	0	2.25336	2.11306	0	0	2.30254	0
1.45819	0.62986	2.05715	1.17904	1.36841	0	3.24551	0
2.10039	1.14945	2.22646	1.82666	3.42916	0	0.592627	0.520475
2.32642	0.984385	2.16691	1.97199	0	0	0.618473	0.464373
2.10533	0	1.74373	1.61813	2.51025	0	2.27285	1.81221
1.98163	1.33248	1.87212	1.67929	0	0	0	0
2.08137	2.15547	0.756455	0	0	0	0	0.674059
0.726626	1.60944	1.675	2.07331	0	0	1.87914	0
1.69569	0	2.44058	0	0	0	2.13992	1.07289
1.75161	0.602185	2.57255	1.37214	0	0	1.88922	0
1.42361	0.722922	2.08095	0	0	0	1.60117	0.406803
1.87404	0	2.33827	0	1.00401	0	0	0
1.85056	1.48402	2.03464	0	0	0	0	0
2.15171	0.985383	3.02801	2.63596	0	0	0	1.81866
1.64983	0	1.31031	0	0	0	2.12586	0
2.15611	0	0	2.1877	0	0	0.479315	0.859808
0	1.74741	2.64515	1.04211	0	0	0.81288	0.728312
0	0	2.79378	1.51151	1.69623	0	0.677474	0
2.01366	0	1.85638	1.92452	1.41956	0	0	0
0	0	2.08307	0	0	0	0	0
2.31994	1.06212	2.156	1.4964	2.29141	0	1.76411	0
1.86941	2.22257	2.54206	0	0	0.825723	2.6075	2.05132
1.46448	2.12011	2.08581	0.647321	0	0	2.29753	0
1.14838	0.367944	1.79218	1.49849	0	0	2.01404	0
1.79841	1.67881	2.7386	1.53298	1.48126	0	0.861725	0
0.92979	2.13246	1.5335	2.49263	2.27543	0	1.856	0
1.1113	0	2.26177	0.982604	0.883206	0	2.59306	0
2.45314	1.17397	2.62505	1.34769	2.85378	0	1.80215	0
1.45886	0.65791	2.20984	1.59496	1.75166	0	0	0
1.36798	0	2.52488	1.35981	0	0	1.88619	1.95836
0.880386	0.850204	2.33384	1.16519	0	0	0	1.95714
1.72804	0.598915	2.30267	2.26867	0	0	1.9706	0
1.22717	1.53479	2.3308	3.22709	2.90532	0	1.36624	0.469951
2.10829	1.61476	2.25699	0.648712	0	0	1.37093	0
1.33602	1.47103	1.97015	1.92324	0	0	1.89626	1.41482
2.41763	0	2.59891	1.60204	0	0	1.10397	1.87202
1.88277	0.869136	2.58579	1.99704	0	0.780577	1.33375	0.677951
2.14103	0	2.28856	0.834773	0	0	0.771056	1.28511
2.0857	0	2.0358	1.92595	0	0	1.93489	0
1.51432	0	1.85154	0.754004	0	0	0.628959	0
1.80905	1.47642	2.63212	1.22576	0	0	2.01728	0
1.63377	0	2.246	1.85367	0	0	1.82424	0
2.47947	0	2.33321	2.72762	0	0	0	2.32437
1.49739	0.809613	1.73589	0	0	0	1.05402	1.65216
0	0.825219	2.54069	2.60966	0	0	0.611873	1.59886
2.24785	0	1.19862	0.460003	1.57463	0	1.93665	1.03466
2.56301	0	1.75029	2.65903	0	0	0.61733	2.12948
1.17577	2.17318	1.53074	0	0	0	1.21265	1.24974
1.73801	1.74878	1.59747	0	0	0.466668	0.582433	2.07297
2.15048	0.478474	1.93148	0	1.94095	0	1.67197	0.897726
1.11777	1.76229	2.72281	1.06835	0	0	1.7567	1.38949
1.00991	0	2.20695	0.814278	0	0	0.530159	1.28318
2.39631	0.757056	2.3115	1.93648	2.15521	0	1.80099	1.45153
1.43937	0	1.36211	2.55527	0	0	2.18011	1.9857
2.08163	0.828257	2.46138	0	2.3293	0.688776	1.76726	2.543
1.80685	2.33429	2.68839	0.99174	1.66443	0	1.34855	1.58942
2.25485	0	2.28232	1.01656	1.81076	0.878079	1.36896	0.504195
1.44814	1.74836	2.22882	2.11424	0	0	2.23406	0
2.09793	0.738264	2.52056	2.974	0	0	1.87759	2.95742
1.9361	1.92645	2.10406	1.35162	0	0.68451	1.13217	1.91152
2.10812	0.490708	2.28773	0	0	0	2.78099	2.32728
1.42601	1.40643	2.63315	0.651646	0	0	2.32221	0
0.662793	1.73833	2.4543	1.63988	2.33714	0	2.22582	2.30498
1.79468	0	1.70926	1.69351	1.14086	0	2.45139	1.84508
1.47375	0	2.2921	0.729423	2.97312	0	1.20726	1.63671
0	0	2.00634	0	2.06763	0	1.69439	2.59769
0	0	1.99053	3.40595	0	0	2.02578	1.93299
1.1596	1.55148	2.24628	1.75799	0	0.521197	1.76488	0
1.32618	0.797153	2.51025	0	0	0.473396	2.48803	0
1.6221	0	1.21166	0.986384	0.806237	0	0.755287	1.69257
1.80734	1.94317	2.9191	0	0	0	1.52967	0
2.08675	1.35382	2.02897	0	0	0	1.5392	0
0	0	1.73033	0	0	0	2.5575	0.915496
1.40837	0	2.22148	2.00823	1.96185	0	1.73493	1.06548
2.32801	1.27156	2.17384	0	0	0.784054	1.33125	0.432475
2.50251	1.06529	2.64448	1.38222	0	0	1.53536	1.64976
1.82509	0.851896	1.64357	0	0	0	1.89223	0.806786
1.03393	0.888201	2.41504	2.3713	0	0	1.89944	0
1.31554	1.04551	1.97176	0.879355	2.84458	0	1.94613	2.15115
1.22214	1.92003	2.3151	0.995651	0	0	1.37899	0
2.02066	0	2.16468	1.61839	2.31574	0	0.891229	0.48546
1.57818	0	2.48774	2.0238	2.88435	0	2.5648	2.49551
2.38795	1.79879	2.45118	2.01587	0	0	2.30342	0
1.91194	1.93891	2.02244	1.70397	1.90084	0	2.02352	1.47423
1.87599	0	1.61542	0	0	1.6741	2.27559	2.21798
1.73801	1.97609	2.33279	0	0	0	1.85365	0.664208
1.5977	0	2.0505	1.82386	0	0	2.05122	0.411196
0	0	1.89254	2.32253	0	0	2.13646	0
0	0	2.46873	1.3706	1.96054	0	1.22152	0
1.18681	1.60492	2.8509	0.778564	0	0	1.06823	1.26276
1.65589	1.53307	1.9298	1.7854	0	0	1.25098	2.06768
1.52642	1.35141	2.16108	0	1.28284	0	1.92295	0
1.88939	0	1.76307	2.54338	0	0	1.54958	0
2.37813	0	2.06628	0.994361	0	0	2.9204	1.84943
2.05435	0.570511	2.61083	1.20116	0	0	2.13857	0
0.575063	1.27248	1.70507	1.37936	1.66721	0	1.68702	2.34099
1.3682	2.42135	2.44388	1.01921	0	0	2.15149	1.71372
0.690012	1.9835	2.22275	0.841249	0	0	2.23749	0
0.695757	0	2.37295	1.10826	0	0	1.99913	0
0	1.23376	2.39207	0	0	0.457199	0.479878	2.75554
2.39699	2.0128	1.95557	2.57286	0	0	1.68562
1.45616	1.26077	1.85305	1.78273	2.16482	0	2.69183
0.43276	0	0	2.46863	1.4544	0	2.46842
0	0	1.49978	0	1.93705	0	1.93226
1.48839	1.58053	2.02881	0.855223	0	0	2.17994
2.07065	1.98254	1.8166	1.031	0	0	1.26331
1.846	1.3022	2.12092	0	1.87445	0	1.62285
2.03495	0	1.96237	0	0	0	1.11235
1.6863	1.90149	1.87691	0	0	0	1.25785
1.54127	0.899929	2.34827	1.19751	0	0.673117	1.31721
1.94789	1.38817	1.49708	1.82644	0	0	2.24899
1.35482	0.814313	2.42633	2.93576	1.62563	0	1.21828
1.35974	1.8666	1.14173	1.31631	0	0	1.63729
0	1.90716	2.18278	2.10996	2.00324	0	1.95147
1.70207	0	2.44559	1.33695	0	0	2.58599
1.70643	1.34683	2.34013	1.80666	0	0	2.49765
2.11989	0.970505	1.64636	0	0	0	2.05437
2.02686	0.979477	1.31781	1.02749	0	0	1.40954
0	0	2.90742	0	0	0	2.29602
1.73173	0	1.76945	0	0	0	2.68436
2.07499	0	2.6156	0	0	0	2.4463
1.49951	0.920466	1.70948	0	0	0	1.84487
1.23002	0	2.42404	0	0	1.06324	1.63098
1.70993	0	2.1407	1.50312	2.64297	0.696716	2.61309
0.676189	1.84556	2.20525	0.992862	0	0.776689	2.68897
1.5176	1.47278	2.01508	0	0	0	2.26853
1.73512	1.38465	2.27428	0	0	0	2.48984
0.664208	1.1749	2.59325	1.10088	0	0	1.7424
2.49175	1.04087	1.67941	1.29069	0	0	2.28725
2.37991	0	2.30581	1.69678	0	0	0.879726
1.59907	1.99042	1.97062	2.06763	2.03727	0	2.56549
1.69351	0.531486	2.81907	1.35382	0	0	0.929605
0.662428	0.518818	1.56407	2.59423	0	0	1.61372
0.922059	1.52712	2.22881	2.0309	1.71149	0.75317	1.88622
2.47352	0.79595	1.91214	0	0	0	2.27467
2.4241	1.91255	2.09084	1.13399	0	0	1.53245
2.13545	1.52831	1.66004	1.66961	2.96088	0	2.12675
1.74957	0	0	2.21491	0	0	2.10642
1.35467	2.04241	2.33388	1.03131	2.94838	0	2.09678
1.70097	0	2.57439	1.50032	1.71897	0	0.85468
1.09668	0.748269	2.65136	0	0	0	2.0775
1.8353	0.677093	2.34178	0	0	0	2.05974
1.76729	1.94593	1.3254	1.21382	0	0	2.33396
0	1.12855	2.17161	1.65136	0	0	2.27324
0.965065	1.1674	1.54129	0	1.95401	0	2.09517
1.86458	0	1.14341	2.87641	0	0	2.84361
1.69091	2.24038	2.57526	1.13424	0	0	2.10204
1.951	2.68636	2.42892	0.768163	0	0	1.92824
1.71771	1.07909	2.47531	0.422639	0	0	1.81097
0.489948	2.06799	2.19924	1.6911	0	0	2.46584
1.88646	0	2.68584	0.594259	0	0	1.09595
2.38179	1.61108	0.909653	0	2.21739	0	2.55736
2.52562	0	1.63932	0	0	0	3.02668
2.10316	0	1.66878	1.52001	0	0	1.90294
2.35254	1.63242	1.31074	1.44498	0	0	1.591
1.53698	2.23441	2.52818	1.19614	2.04974	0	2.97756
2.21417	2.34544	2.17318	1.18911	1.06274	0	1.66443
1.61162	2.30378	2.27916	2.03486	0	0	2.21751
2.14188	1.53236	2.33309	1.53109	0	0	1.31064
2.03068	1.61868	2.37961	2.63596	0	0	1.84813
0.594769	1.46839	2.37884	2.18701	0	0	2.26259
1.80211	1.69794	2.45165	2.24153	0	0	1.99679
2.35688	1.1079	1.33495	0.915452	0	0	2.10364
2.00883	0	2.24952	2.14777	2.44752	0	1.54122
2.08286	1.24787	2.2519	1.12069	1.0237	0	2.45681
0	2.3109	1.86046	0	2.16335	0	1.07083
1.65546	2.46777	2.67229	1.59088	0	0	1.86617
1.53736	0.84885	2.29747	1.78685	1.17284	0	1.57166
1.15825	0	2.13304	1.87661	0	0	1.26553
0	1.12194	2.15711	1.50821	2.37902	0.488288	2.09173
2.58847	0	2.31638	0	1.68344	0	2.36196
1.9781	0.50939	2.26014	0	0	0	1.76746
0	0.506333	1.05074	1.89098	3.02009	0	1.87189
2.83774	1.47142	2.41419	2.17528	0	0	1.3068
1.57803	2.26452	2.64722	1.97105	0	0	1.88037
1.34131	0	1.63737	2.33214	2.26469	0	1.94164
1.74695	0	1.68962	0.770089	2.72725	0	2.44663
1.65264	0	1.24734	1.19819	0	0	1.58772
1.84333	0	1.9927	0	1.67158	0	1.57351
1.7683	2.13739	2.53457	0	0	0	1.87895
1.8484	0	1.22474	1.3065	0	0	2.39972
2.14652	1.75387	2.58692	0	1.9574	0	2.28647
1.34957	2.02668	1.78595	1.71298	0	0.62802	1.49341
0	1.43679	1.93292	0	2.21775	0	2.40051
2.00392	1.96433	2.51179	1.91354	2.93858	0	1.0739
2.18819	0	2.83609	2.17583	0	0	2.21688
1.41624	0	2.79238	2.27822	1.41282	0	2.43539
0.632992	0	2.26693	0.956349	0	0	2.54229
2.02578	1.91683	2.33718	0	2.36405	0	2.55064
2.34874	0.706094	2.26701	1.45131	0	0	1.72012
2.12287	1.46114	1.57757	1.43769	3.90524	0	1.58486
1.75177	0	2.44873	1.64602	0	0	1.88666
1.40187	0.683392	1.26074	1.68896	3.36994	0	0.565935
1.12664	1.88674	2.26237	1.63203	2.18196	0.778979	2.37174
0.853517	0	2.22655	0	0	0	2.40291
1.00991	1.95888	2.19545	2.28642	2.08563	0	2.05308
2.12369	1.60868	2.63858	1.37339	1.38323	0	1.91452
1.66249	1.66352	2.59119	1.45566	0	0	0.827024
1.7413	0.614979	2.19205	2.45554	0	0	1.769
1.79879	0	2.10316	0.870828	1.41329	0	2.17632
1.69215	0.652747	2.17134	1.93524	0	1.16141	2.19699
1.01141	1.75925	1.07435	0	0	0	1.52963
1.65867	0	2.58512	0	1.67141	0	2.83933
1.83028	1.6627	2.08805	0	0	0.541478	2.1146
1.99337	0	2.45066	2.47091	0	0	2.31904
2.68468	1.15259	2.15674	2.40947	0	0	2.06282
1.21009	0	1.81127	0	0	0	1.67391
1.37977	2.08286	2.02576	1.41789	0	0	2.18552
2.21642	0.665952	1.91427	2.38858	2.12846	0	1.70963
1.62522	2.03034	2.93036	1.95332	1.48958	0.673352	2.59647
0.887513	1.58995	2.07399	0	1.79426	0	2.32595
2.0427	0	2.1638	0.759226	0	0	2.45097
2.42497	1.88485	1.46968	2.22466	0	0	2.96949
1.83568	2.04555	3.10235	1.04271	1.37877	0	1.8418
1.916	1.12926	2.40899	0.913659	0	0	2.33675
2.33718	1.35551	2.3657	0	0	0	1.58121
1.61458	0.657416	2.00517	0.66398	1.08144	0	1.85541
1.46102	1.3101	2.50889	0	2.37106	0	2.02715
2.37172	0	1.28511	1.49457	0	0	1.90887
0.901664	2.00162	1.80063	1.32995	2.53877	0.741443	0.806717
1.96839	0	1.50623	0	0	0	1.73097
2.54484	0.80415	1.9777	0	2.67483	0	2.49853
2.28164	0.726323	2.38284	1.66495	0	0	1.10088
1.19417	0.595681	2.00631	0.806992	0	1.6529	1.41463
2.34795	2.18656	2.80032	2.52307	2.73026	0	1.50059
2.10497	0.810306	2.25699	1.97552	0	0	0
1.66166	2.22398	2.4371	2.37933	2.47001	0	1.66582
2.27402	0.961509	2.47917	1.78383	0.684657	0	2.05474
2.22988	0.638214	1.32578	0	0	0	2.47997
0.604173	1.61963	1.61911	0	1.32405	0	2.24393
1.05384	1.33661	2.37415	0	0	0	1.68573
2.42912	1.98262	1.9892	1.38318	0	0	2.60733
2.11376	0	1.98797	1.44736	2.01629	0.355385	2.36536
2.28606	1.54675	2.74649	1.50801	0	0	2.31876
1.90375	0	1.88368	0.846537	1.52712	0.71783	2.58358
2.23615	0	2.53365	1.88488	2.14961	0	1.88464
0.964613	0.71783	2.23769	1.65085	2.53913	0	1.98073
2.52686	0	2.13534	1.52712	0	0	2.44385
2.18994	2.24722	1.81904	0.955216	3.29613	0	0
2.49924	0	1.53557	2.81653	1.72957	0	1.45314
1.47011	1.52882	2.27739	1.88693	0	0	1.95633
0	0	2.25302	2.42534	0	0	1.49259
2.33986	0	0.693447	0	2.22104	0	2.07314
2.24453	2.26786	2.15759	1.39134	0	0	1.78777
1.79837	0	2.21532	2.47605	2.97842	0	2.47772
2.17392	0.52861	1.37899	1.981	0	0	1.71574
2.30389	1.51469	2.31327	1.35856	2.80272	0	1.17608
1.75839	0	1.99679	2.02484	0	0	1.10344
0.580694	2.25373	1.69578	1.1578	0	0	1.19189
1.7688	2.39457	2.62107	1.17531	1.55775	0	2.15229
1.64391	0.68578	2.35614	1.77343	1.19962	0	2.40842
1.35674	2.06342	2.7396	1.62867	1.49627	0.612298	0
0.779234	0.628346	1.00008	0	2.52951	0.431698	2.46572
0	0.47367	1.63698	2.47952	1.14787	0	2.02301
2.31	0	1.92375	1.25929	2.01629	0	2.32573
2.12939	1.04845	1.94337	1.96752	2.90206	0	2.23005
2.32484	1.76566	1.48174	0	4.05174	0	1.88661
2.36304	1.77315	2.26865	2.09426	1.21348	0	2.44759
1.78595	1.16951	2.78972	1.87713	0	0	1.57857
0.640285	1.72848	2.40531	2.13773	2.27611	0	2.47926
1.49971	0.888439	2.02758	1.20181	2.49209	0	1.80162
2.22073	1.44016	2.57599	0.927845	3.20667	0	2.60892
2.54818	2.07507	2.16051	2.35149	0	0	0.952861
2.32235	0	2.20561	0	2.97736	0.705005	1.3273
1.75958	0	1.87245	1.45526	0	0	1.98145
2.0854	0	1.25545	0	0	0	1.67655
2.82399	1.18526	1.30181	1.70594	2.23608	0	2.60486
0	0.453424	2.16825	1.56414	1.71897	0	1.72665
1.33468	0	2.02722	0.656835	2.72027	0	2.04798
1.09808	1.30641	2.71616	1.86299	0	0	2.07704
2.04753	0	2.29542	0.804731	2.28346	0	2.4656
2.6165	0	2.40566	2.10882	0	0	1.80162
1.97129	0	2.24609	2.31812	3.57577	0	1.67548
0.831428	1.49876	1.68219	2.35899	0	0.677427	1.54341
1.43089	0	2.61552	1.8161	2.57199	0	2.50472
1.31035	0	1.94715	1.54511	0	0	2.41709
1.97903	1.75388	2.60475	0	2.89558	0	2.51664
0	1.40705	2.66176	1.48336	1.98804	0	1.91002
1.21782	1.78529	1.86126	1.61965	3.28492	0	1.59238
2.21987	2.38927	0.847679	0	2.64509	0	2.41278
1.49439	0.750327	2.38107	1.00248	0	0	1.53479
0.833226	1.01729	2.47487	0.65288	2.02804	0	2.4135
2.17964	0.593896	2.46971	1.14275	1.95714	0	1.97262
1.91337	1.34634	1.78461	2.76467	2.47067	0	1.16984
0.973186	1.60896	1.8399	2.11852	0	0	2.34712
0	0	2.99828	1.86213	1.96325	0	1.32547
1.14934	0	1.7722	0.904281	0	0	2.88369
2.29284	0.795816	2.15095	0	0	0	2.49388
1.6744	1.31741	2.30964	1.56012	0	0	2.29265
1.65713	0	2.68128	1.84838	0	0	2.5648
1.99973	0	2.5221	0.728257	0	0	1.82793
0.562535	1.42025	2.68712	0	0	0	0
1.16193	2.00944	1.99334	0	0	0	1.97006
2.06846	0.999215	2.16127	1.14166	2.21958	0	2.98007
1.75192	2.06953	1.46047	2.24592	0	0	2.46645
1.50344	1.65284	1.53679	2.14961	0	0	2.07096
2.30358	0	1.83187	1.13115	2.80839	0	2.16159
1.96168	0	1.89224	0	2.72825	0	2.1912
1.69687	0	1.22482	1.74578	1.72085	0	2.03399
1.74057	1.74993	1.63057	1.69905	1.98073	0	1.0496
2.41178	1.48666	2.74037	1.37478	2.44175	0	1.93647
1.20863	0.782892	2.11518	0.756635	3.15624	0	1.30259
1.7184	0	2.01423	0	2.23583	0	2.5757
1.56984	1.32985	2.49385	0	2.40842	0	2.11395
2.30521	0	1.92607	1.45415	2.82125	0	1.14978
2.2215	1.9339	2.55932	0.718961	1.5291	0	1.82458
1.9801	1.09542	2.19927	1.83677	1.49978	0	1.45783
0	2.59371	1.96469	1.58937	2.33168	1.1374	0.987387
1.74983	1.63707	1.97528	2.48142	0	1.80881	2.34904
1.93705	1.38256	1.38727	1.55745	1.28115	0	0.599285
1.62596	0.382437	1.97167	2.77135	0	0	2.23583
1.03605	0.652571	1.82775	0.784378	0	0	1.4789
1.44524	1.40837	2.60663	0	3.39188	0.869083	0
2.37618	1.19506	1.45264	0	1.66408	1.23709	1.69158
2.4739	0	2.34361	0	0	0	1.70754
1.61546	2.30765	1.80148	0	0	0	2.46359
0.853363	0.970938	2.33307	1.74124	0	0	2.85207
1.74508	0	1.49829	2.27031	0	0	0
2.80069	2.14058	2.32842	1.50439	0	0	1.88116
1.44665	1.86563	2.612	0	1.41659	1.4864	2.06442
1.65804	1.42613	1.86731	0	2.44463	0.581318	1.97173
1.32934	2.66881	1.57892	1.14934	2.30918	0	1.64725
1.1277	1.72538	2.11105	0.95561	0	0	2.24511
2.11689	1.51621	2.22221	2.01784	1.67352	0	1.35268
0	2.24311	2.05518	2.16717	1.65907	0	2.27768
1.44952	1.46499	2.66944	1.86319	3.54424	0	1.54624
1.1898	1.14435	1.99939	1.88389	0	0.688875	2.81896
2.06462	0.689616	2.09589	1.81653	0	1.24406	1.2795
2.30124	0.733759	2.43555	0	0	0.615487	2.04106
1.74439	1.86505	1.83658	0.769404	2.53377	0	2.49375
2.00198	1.4055	2.69031	0	0	1.55745	1.07856
0	2.28531	1.88872	1.39293	0	0.595316	1.91218
1.71283	2.58962	2.82946	2.2345	2.46605	0	1.50972
1.53909	2.40337	2.05447	1.88817	0	0.663568	1.79728
1.98324	0	1.85067	0	2.12651	1.72362	2.15681
2.00286	2.25789	2.50782	0	1.6309	0.600248	2.01968
2.0639	0.608799	2.52821	1.99185	1.65307	0	2.04563
0.726488	1.46403	2.20025	0	0	1.98438	0.360711
1.84504	0	2.21766	0	1.50421	0.4857	1.88464
1.74435	0	2.62705	0	0	1.68048	1.2334
0	1.30279	1.84215	0.775422	2.44994	1.89674	2.04942
2.26425	1.65252	0.957386	0	2.34421	0	2.0543
1.28215	0.944715	1.12013	2.02095	0	0	2.12561
1.90541	2.25705	2.0005	1.05463	1.7568	0	2.44449
2.02216	2.02025	2.10787	0	0	0	2.02332
1.81886	0	1.76604	2.45109	1.76638	0.669143	2.86126
2.14493	1.62207	2.29088	1.93985	2.31273	0	2.21989
0.376592	0.51668	1.53593	0	0	1.46469	1.97483
1.47981	1.20422	2.20695	0	2.46556	0.521558	1.7843
0.943995	0.7546	2.10082	0	0	0	2.57
1.63255	1.57956	2.06673	2.3902	1.81548	0	2.2826
2.38415	0.623329	1.45743	1.84157	0	0	2.2208
1.66887	1.60848	1.94711	1.11851	3.0175	0	1.4969
1.01091	0.786586	2.01488	2.25434	0	2.03804	1.79678
1.41382	0.644041	2.37257	0.839639	0	0	2.34166
0	1.65418	2.66439	1.98897	1.65546	0	2.34356
1.1857	0.444789	2.90218	1.19986	0	0	1.34079
2.37415	0	2.07559	1.998	0	0	1.01476
2.46236	2.07822	2.54619	2.1224	2.30592	0	1.21077
2.06402	1.38457	2.11284	1.22824	0	0	0
1.49533	1.81706	0	2.06846	2.96204	1.10321	1.65573
2.43397	1.56669	2.67902	1.78485	0	1.35428	2.81348
1.2819	0	1.58151	1.9101	0	0.807565	1.77973
1.65334	0.610409	2.24268	0	2.79924	1.77366	2.17287
2.09558	1.06324	2.55525	1.78347	0	0.653101	2.71314
2.74148	1.745	2.43421	0	0	0.465055	2.07577
1.06791	2.44193	2.01535	0	2.70451	0.883594	1.91576
1.98703	0	2.46131	1.40558	2.20165	0	2.51618
1.85777	1.90591	0.908856	1.59597	0	0	2.40032
1.71665	1.00681	1.41873	0	0	1.02399	2.1199
0.774728	0	2.1957	0.999215	0	0	1.30724
0.653056	1.81299	2.95878	1.99373	2.70842	1.79118	2.26646
1.42621	0.871071	2.08814	1.93766	1.97764	1.50525
1.88617	0	1.55225	2.36859	1.16224	0
2.43568	1.5622	2.74886	2.30362	0	0
2.38717	1.47207	1.95857	2.05375	0	1.65725
1.73801	1.24255	1.94151	1.08338	1.53336	0
0.743376	0	1.96559	1.44368	0	0.576426
0	2.03604	2.46902	1.42565	0	0
1.95583	1.12111	2.20844	0.539473	0	0
2.09644	2.11183	2.5327	1.58278	0	0.595206
1.80263	1.05066	2.4359	1.63106	3.10727	0
1.31681	1.3392	1.87824	0.936057	1.38569	0
0	0	1.44269	2.17277	0	0
1.76955	0	2.53125	0.814628	1.61104	0
1.24584	0.547802	2.06282	0	1.66166	1.13363
1.15691	1.94171	1.59802	1.26669	0	0.945003
2.08148	1.61365	1.91255	2.50009	0	1.11519
2.32401	0.969513	3.09232	0	0	0
2.24354	0	2.25791	0.652306	0	0
1.70505	1.83836	2.62837	2.13879	0	1.73093
1.8426	1.92445	2.3043	2.03862	2.42971	0.747975
1.97339	1.54944	1.89618	0	0	1.96181
0.549283	0.484022	2.04309	2.56112	2.30267	0
1.59535	0	2.15391	1.46886	0	0
1.74962	0.728756	2.47547	1.81052	3.16569	0
0	1.56621	2.45419	2.22339	1.77814	0.738378
2.32069	0.52245	1.55834	2.57452	0	0
1.76324	0	1.86838	2.6054	2.25241	0.842564
1.70437	1.18689	1.30887	0.9512	2.26006	0
1.76531	2.12077	1.70704	1.60259	0	0
1.99561	1.3988	2.42347	1.13338	2.69416	1.51669
2.786	0	1.77781	1.86609	0	2.01959
0	1.7958	2.31327	0.509867	0	1.11245
2.71709	2.37802	2.39581	1.93857	2.1638	0.456731
2.01788	0.7508	1.90317	2.03085	0	0
0	1.69951	2.48955	1.95488	0	0
1.32907	0	1.98608	1.05323	3.4585	0
1.24116	0	2.15171	0	0	1.18556
1.43241	1.45333	1.2091	0	1.36017	0.943851
0.584042	0	2.15947	0	0	0
2.19773	1.76794	2.36531	1.5189	2.8404	0
2.48803	0.977974	1.8642	1.20067	1.61619	0
1.1586	1.35956	0.951688	1.64033	0	1.61458
1.83107	0.774255	1.44232	1.50657	0	1.41014
1.56529	2.20126	2.24542	0.511948	0	1.53038
1.44516	0.624817	2.31327	1.00566	0	0
1.05554	0	2.79634	2.24865	0	0
2.5534	1.84085	2.09642	2.13797	3.02195	0
1.63549	1.80674	2.24194	1.00781	0	2.52286
0.937472	1.06206	1.86748	1.62613	2.39246	1.18756
2.21906	1.68579	2.12537	2.46898	2.19509	0.596047
1.85943	0.517336	2.34877	1.8179	0	0
0.92485	1.21791	2.57895	1.75324	1.95505	1.39083
0.804662	0.478661	2.73429	1.64223	0.771149	1.72538
2.5776	0.366417	1.98736	1.76277	3.31937	1.75621
1.37184	0	1.87179	0	2.47697	0
1.16869	0	2.67466	1.02882	2.49678	2.04308
2.34997	1.8409	2.09723	0	1.56699	0
1.35642	2.10543	2.08862	1.15998	0	0
2.32351	0.756635	0	1.19937	3.50169	1.68962
2.70571	0.843054	1.96277	1.65536	2.62973	1.66686
2.64618	1.03508	3.05437	1.05292	1.91699	1.86159
1.35003	0.79702	2.23263	1.45962	0	0.655095
2.55049	0.50762	2.81362	1.79678	0	0
2.37955	1.44066	1.30142	0.987492	0	1.05582
1.6253	1.29567	2.2801	2.1435	2.46605	0
1.05904	1.76648	2.47768	1.90708	0	0
2.11384	0	1.53071	0.685389	0	0
1.27778	1.10478	1.99822	0	0	0.549903
1.48693	0	0.746864	0	0	1.05646
1.72488	1.13973	1.97314	1.37611	0	0
1.45371	2.06596	2.02395	1.51432	0	1.14173
1.79594	1.82541	3.05957	0	1.97617	0
2.08016	0.867478	2.38766	2.08742	0	0
1.05615	0	0	2.4192	2.52474	0.859284
1.77432	0.733731	2.14449	0	0	0.547956
2.44028	2.06125	2.55993	1.44368	1.29369	0.902143
1.60485	0.804901	2.39676	0	0	1.33509
1.40156	0	1.45083	1.38853	0.726929	1.72092
2.35437	0	2.5158	0	0	0
1.08087	0	1.58186	1.92407	2.09652	0.435613
2.36738	1.46383	1.92727	1.83439	1.44392	0.750977
1.61885	1.13231	2.64034	1.75725	0	0
1.49252	0	1.83433	2.24332	3.4234	2.11966
1.09549	1.95954	2.11601	0	3.28823	0
1.11529	1.25144	1.79585	1.25713	0	0
1.56994	0	1.16367	1.51607	2.63733	0
0	0	2.05724	1.2611	0	1.19373
2.07761	0.513103	2.71044	1.25392	0	0.696413
1.16043	1.2891	2.47926	0.764586	1.88979	0
2.64175	1.70601	2.73748	1.86205	0	0.541178
1.27331	1.74531	2.43817	0	2.03168	0
2.14673	1.08578	1.816	1.43052	0	0
1.53679	0	2.5524	2.24672	1.84515	0
2.28584	0	1.80183	0.572593	2.15061	1.37258
0.727593	1.51696	2.5725	0	1.05499	0
1.38699	1.92255	0	2.33298	0	0
1.39956	1.86252	2.13443	0.531747	1.12503	0
2.18266	1.42836	2.12537	1.26219	0	0
2.26331	0	2.18343	0	0.828475	0.983022
2.00527	1.20649	2.18048	0.98871	0	0.673682
1.99823	0.494322	2.13725	0	0	0
1.77325	0	1.09755	0.743839	0	0
1.53683	0	2.85841	1.8495	1.15363	1.47486
2.19385	1.54081	2.09735	0	2.76442	0
1.54399	1.95395	1.83355	2.58222	0	1.77398
1.08093	0	2.4119	1.43959	2.92347	0.778787
1.537	0.466468	2.51676	0.939272	1.22649	0
1.06517	0	1.96723	2.1047	0	0.530534
1.34445	1.61846	2.67832	1.85595	0	0
1.61024	0	2.03088	2.48417	2.54092	0
2.79679	1.25003	1.38885	0.940412	0	0
1.55443	0	2.74513	0	2.73183	0
2.08939	0	2.598	0	1.27443	0
2.30674	1.27036	1.61401	1.91181	1.47694	1.22588
1.93451	0	2.02442	1.30887	0	0.962458
1.22186	2.43239	2.57728	1.53937	0	0
2.08218	1.66387	2.04375	1.95776	0	0
1.6351	1.0651	2.00407	0	2.23807	0
1.72652	0	2.11201	0.620772	0	0
0.918064	0	1.29609	2.6143	0	0.531342
1.60064	1.70463	1.79902	0	0	0
2.42312	0	1.95753	1.14028	0	1.07403
1.79622	1.69869	2.15796	0.522785	0	0
1.55051	1.2865	1.73416	1.98273	1.77794	0.903407
1.86374	1.53545	2.23044	0.795749	0	1.3624
2.51314	0	2.41165	0.89485	0	0
1.51289	0	2.49299	2.05782	0	1.41024
2.13107	0	1.5948	0	1.93743	0
0.63027	0.898804	2.1105	1.58803	0	0
2.56754	0	2.20706	1.72862	0	1.51825
2.3884	0.630434	1.38099	1.76679	2.72159	0
1.65017	0	2.03705	0	0	1.45152
1.74938	2.48769	1.5925	2.18313	2.67257	0
1.99196	1.10218	2.2183	0	0	1.97196
1.72545	0	1.35311	0	2.89155	0.801702
0.806752	0.443686	1.6222	0.469771	1.9608	0
0	0	2.20258	1.31727	2.93015	0
2.21027	0	2.04991	1.15229	2.59923	0
2.21313	1.02104	2.3517	0	2.40017	1.78529
1.17245	0	2.58051	1.48972	2.74343	1.01491
0	0	2.37258	0	2.79346	0
1.74633	0.640795	1.3271	0	0	1.12288
0	2.39156	1.55098	2.5875	2.30025	0
1.95583	0	1.98967	0	2.58777	0
1.50684	0	2.15341	1.1096	2.17617	0.866411
2.16585	0	2.47714	2.11913	0	0
1.61136	2.14827	1.78726	0	0	0
0	2.16278	2.42619	1.53517	2.19616	0
1.71345	2.00948	2.28008	0.824499	0	1.50418
1.89746	1.22248	2.46035	2.6443	1.9776	0
1.74318	0	2.5809	1.45837	0	0
1.62256	1.23758	1.51473	0	1.43655	1.55223
2.02181	0.657461	1.96589	0	2.94368	0
2.48122	0.94906	1.96988	0.965468	0	0
1.47088	2.96175	2.70945	1.93384	0	0
0	2.18281	1.85532	1.3825	0	0
1.31461	2.27659	2.37282	1.85708	0	0
1.96884	1.88144	1.9703	1.29286	0	0
2.57136	1.87622	2.642	0	3.25091	0
1.51105	0.569011	2.87	1.29056	2.65076	0
1.76809	0.985646	2.08337	1.52802	0	0
1.77488	0	1.73455	2.39566	1.8272	0
1.96301	0	2.60704	0	1.78347	1.91339
1.85486	0	2.21836	1.93898	0	0
2.35725	0	2.28942	0.905245	1.95453	0
0	1.90106	2.94314	1.65247	2.28842	2.19496
1.64391	0.594915	2.50644	1.78895	2.91738	0.782956
1.29139	0	1.90434	1.01353	2.00139	2.04056
2.43045	2.22217	1.03962	1.9609	2.25508	1.7539
2.39893	1.55558	2.49165	0	2.75472	0
1.82932	1.71022	2.1932	1.9597	0	0
1.68648	0	2.16653	1.15296	3.0127	1.43435
0	0	2.29248	0	1.58002	1.7551
0.868627	0	2.00899	2.09863	2.39381
1.38697	1.29831	2.11638	1.7249	1.31541
1.98384	1.11561	1.35014	0	1.61425
1.41991	1.20726	2.43936	1.36363	0
1.59707	1.99034	2.35941	1.28284	2.72381
1.35467	0	2.2197	1.5411	0
2.14852	2.10963	2.18783	0	1.80862
2.23368	0	0.928122	1.34267	2.9927
0.848595	0	2.78506	0	1.65204
2.5761	1.94504	2.68699	1.10967	3.1995
0	0	2.65604	1.44933	0.662201
0	0.905815	2.29542	2.96635	3.23203
1.98526	1.04378	1.61878	0	0
1.72009	2.83139	1.31901	0	2.47697
2.17779	0.505523	2.45893	0	0.75971
1.7018	0	2.41535	0.868172	0
1.98632	1.94505	2.28856	0.99126	0
2.01968	1.34236	2.78486	1.58008	0
1.44472	1.21978	1.58278	1.88598	0
2.31879	1.8971	2.31141	0.816104	3.41483
1.20414	1.51035	2.84121	1.67481	2.38303
2.44723	0	1.74204	0	0
2.71415	1.74119	2.144	1.25779	3.06826
2.35623	1.68902	1.9751	0	0
1.8782	2.01667	1.82034	2.10325	0
2.34756	2.14474	2.00209	1.42445	2.53819
1.85817	0	2.64454	0	0
1.97537	0.501227	2.32902	0	0
2.27536	1.06027	2.69862	1.92495	1.82677
1.58694	0	2.27559	0.775233	0
0	1.61555	1.83145	0	0
0	1.56513	2.20998	0	1.24761
1.24399	1.82129	2.38284	0	0
1.53061	0	2.10288	0.891781	0
1.83934	1.35989	2.29992	0.849782	0
0.921194	0	2.19421	0.642371	0
0	1.72678	3.1671	2.14803	1.21866
1.92984	1.44956	2.23183	1.9531	0
1.04491	0.630311	1.79059	1.72545	0
2.11858	0	1.93131	0	0
0.656031	0	0.939224	1.99008	0
2.3491	0	1.9685	1.42158	0
2.13921	1.07575	1.78678	0	0
1.38062	0	1.73827	2.66678	0
1.93141	2.52105	1.61662	2.20401	0
1.97496	0	1.38558	1.44777	0
0.951688	0	1.79376	1.17521	2.52081
0	1.64315	2.23657	1.84814	1.06299
2.34034	1.39255	2.79711	1.69723	0
0	2.03645	1.11867	1.93213	0
2.16777	1.23704	1.49243	0.998727	1.65068
1.41055	0.999649	1.8223	1.09735	0
2.16768	0	1.73301	1.68786	0
2.40367	0.907443	1.83321	1.89577	2.20293
1.91592	1.03398	2.00464	1.77406	2.27742
2.65888	0.32271	1.99526	1.09199	0
1.9331	0	2.01977	0	0
1.53336	1.81832	2.13184	1.52628	0
1.79798	1.934	1.56153	2.42539	2.01573
0	0.705005	2.53217	2.31061	3.04643
0.953547	0.904369	2.14827	1.05371	0
2.39741	0	2.75434	0.621768	0
2.0736	1.34278	2.69046	2.04367	2.41257
2.07354	1.46359	2.15384	2.05724	2.91848
1.65603	1.32086	2.98821	0.938513	1.16367
1.81136	0	2.45054	2.24107	0
2.02633	0	2.06462	0.932772	0
1.33262	2.11243	2.21711	1.17015	0
1.88418	0.395186	2.85081	1.95578	2.5172
2.20031	0.898459	2.23545	2.07273	0
1.51683	2.0257	2.15987	2.62011	0
1.49312	2.16996	2.34373	1.34438	2.96786
1.55578	0	2.26996	0	2.56403
1.70612	0	2.6776	1.26195	1.57302
0.567518	1.47366	0	2.223	0
2.2016	0	2.56541	0.622488	0
1.63744	1.51316	1.97962	0.967942	2.13337
2.35933	0.59873	1.78203	0	0
1.59038	1.70988	2.42281	0	0
1.19038	2.22692	3.06273	1.39949	0
0.670633	1.54156	2.49158	0	0
1.60383	0.939462	1.5762	1.14355	0
1.32567	0	2.06073	2.50565	2.58607
1.84414	0	2.34315	1.46871	2.03168
1.14765	0	1.53372	1.75515	1.36602
1.46634	1.65915	2.39054	0	0
1.82168	1.1033	2.65027	0	2.39133
1.43286	1.7717	2.39246	0	0
1.82317	0	2.2759	0	0
1.0132	0	2.66584	1.75311	0
2.36296	1.56849	2.26392	0.595718	1.2804
1.93727	1.29696	2.44348	0	1.60625
1.18784	0	2.46968	1.73782	0
2.0437	0	1.41861	1.17971	0
2.85315	2.19067	2.40612	1.51482	3.10049
2.33027	2.3921	2.02378	0.865294	0
1.41861	0	1.61927	1.97537	2.63332
2.25642	0.74497	2.02718	1.23814	3.38819
1.27424	1.08115	2.42042	1.08435	0
1.6717	1.2554	2.31082	1.72567	0
1.27461	0	1.79374	0	0
2.15373	0	2.46902	0	2.60617
1.05414	1.86379	1.88893	1.72304	2.19368
2.05953	0	1.54796	1.04104	2.16756
0.68784	0	2.05507	0	0
1.27946	1.79212	1.13063	0	3.59108
1.88955	0	1.7169	0	0
2.73766	0	1.43931	0.870828	0
1.91816	0	2.53755	0.995812	1.27018
1.58447	1.55945	1.91132	1.38175	3.54751
1.39013	0	1.94041	0.805415	3.03129
0	1.21682	1.95801	2.31372	2.79538
2.31528	2.38	2.31492	0.919603	2.90206
1.53302	0	2.4392	0	1.38772
1.71288	0	2.34606	0	0
1.42661	0	2.38357	0	1.80056
1.9384	1.37825	2.11079	2.2491	0
2.48192	0.808369	2.26025	0	1.52995
1.65993	0	2.40612	1.48843	0
1.72236	1.17546	2.40063	0.737352	0
1.41016	0.675241	2.00065	0	2.55294
1.75963	1.38727	2.1786	0	1.66339
1.42649	0	2.08852	1.85532	0
1.93934	0.504767	2.05144	0.88479	2.554
1.2211	2.35683	2.15595	0.868012	0
1.75022	2.14732	2.40282	1.50812	0.950421
0.969107	1.10661	2.09176	1.83226	0
0.604662	0.429532	2.06673	0	1.88979
0	0.718745	0.671896	0	2.69448
2.95068	0	1.71897	2.50397	2.42864
1.54139	0	2.15095	1.66651	0
2.72857	0	2.35206	0.778245	2.18523
2.05151	0	2.75249	2.57401	0
2.11653	1.7865	2.17527	0	0
1.71784	1.84753	2.7277	0.654252	3.0667
1.39323	0	2.13094	0	0
2.29088	0	2.46322	0.787891	0
0	0.565704	1.26901	1.59955	2.63652
1.99743	1.87361	1.91108	1.87876	0
1.57297	1.97537	0.891356	1.72589	0
0	1.56118	2.25394	1.23562	2.50397
2.15758	0.867611	2.15135	1.27119	2.24785
1.65563	1.44253	3.02262	0.932679	0
1.93119	0	2.26986	0	2.95224
2.29934	0	2.43682	1.14904	0
2.52721	0	1.87781	0	2.30511
1.23927	1.78272	2.26557	1.65692	0
2.17072	0.976321	0	1.84001	3.15652
1.40666	2.09911	2.05947	2.2937	2.50438
1.11522	0	2.49285	2.2401	0
2.72874	2.3007	2.33933	2.31911	0
2.88769	2.45403	1.63746	0	2.72452
2.77719	0	2.11211	2.00564	0
1.41991	2.23667	1.89618	0	1.624
2.17536	1.49593	1.61937	2.24483	3.61248
0.703197	1.78885	2.55699	1.50853	0
2.08798	0	2.49898	1.8817	0
2.46836	2.03779	2.81976	1.77187	2.71762
1.64808	0	0	0	0
1.79678	0.422748	2.19006	1.73421	2.20007
2.61745	0	2.82151	0	2.26701
1.61008	1.95282	2.05033	1.6465	2.98911
1.96117	0.430904	2.20817	0.919694	0
2.15018	0.533868	2.13182	1.5703	1.92445
1.92445	0.498624	2.59176	1.64418	1.76799
3.08052	1.2454	2.21841	0.960064	0
1.72551	1.13139	2.23935	0	2.86854
2.60418	1.75648	2.22055	1.33785	0
1.85169	0	2.02458	2.83614	2.13963
2.35082	0	2.19474	1.24479	2.05774
2.13026	0	1.89662	1.56167	0
1.90863	0	2.60374	1.44467	1.06723
2.17203	1.34961	1.42214	1.47434	0
1.81273	1.28049	0	0	0
2.32297	1.86193	1.24956	2.44726	0
1.68544	0	2.16749	1.10366	0
1.85806	1.72381	2.1047	2.0131	0
1.46951	0.618315	1.96911	1.80763	0
1.37743	0	1.86652	1.73282	1.24726
1.36068	1.12737	0	0.969751	0
1.89247	1.12414	2.40577	0.721343	1.71372
2.24408	1.02714	1.90424	2.16031	0
2.00142	0	2.60549	0	0
2.39126	1.05735	1.98244	1.54269	2.57106
1.58753	2.03207	2.14112	0.605644	0
0	1.79822	2.43793	1.54724	0
2.51392	0.964563	1.96554	1.69481	0
1.33091	2.09575	1.81044	0.928585	2.12748
1.74744	0	1.21224	0	2.31122
0.774097	0.48841	1.08976	0	3.51294
0	0	1.95401	1.49439	0
1.03189	1.60992	2.11617	2.13906	0
1.44294	1.36457	2.62023	2.39946	1.89826
0.72254	1.26334	3.06872	1.73071	1.69188
2.05824	0.831428	2.01291	1.44516	0
1.32102	0	2.01993	1.43289	3.33317
0.791502	1.91214	2.68365	0	0
2.58948	0	2.43101	1.37966	0
1.92233	2.12358	1.58888	0.839302	0
2.05661	0.447175	1.8302	0.980569	0
1.3921	1.1661	2.61001	0.861252	3.18866
1.38502	0.555068	2.341	1.46865	0
0.792626	2.39764	2.44068	2.10251	1.50466
1.54096	0	2.86167	0.712811	3.07293
2.43836	1.04294	2.4595	0.822026	3.47731
1.8359	0	2.05898	0.798798	0
2.12705	0	1.40026	0	2.96961
1.99646	1.2533	3.03613	0.832051	0
1.80607	0	1.727	1.04181	0
0	1.43273	2.85032	0	2.9933
0	1.76184	2.59635	0	1.88598
2.05532	1.69206	1.87953	1.2314	0.889409
2.43805	0	1.96406	2.6189	0
1.11694	2.74845	1.99528	0	1.1336
2.00697	1.68231	2.52939	1.32032	1.85577
2.06117	1.26778	2.26193	2.11794	0
1.93089	0	2.94402	1.84635	0
1.58598	0	1.95635	1.68927	2.59539
2.09499	0	1.84124	1.03756	0
1.46327	2.21885	1.662	0	2.67836
2.85125	1.45705	2.01418	1.97414	0
1.87055	0	2.00439	0	0
1.03551	2.09339	2.14593	2.34483	0.960562
0	1.61377	2.4856	1.8779	0
1.36591	1.38885	2.05768	2.31033	0
1.6017	2.2058	1.82918	0.746105	1.84673
1.74279	0	2.42421	0	2.22766
2.24785	0	2.02433	1.79392	1.80077
2.17203	1.18476	1.0767	0	0
2.33641	1.51797	2.13682	1.46878	0
1.9002	1.54993	2.48139	0.982081	0
2.35056	0	2.03387	0	0
2.4582	0	2.08987	1.4585	0
0	2.40819	2.21684	2.00559	2.15397
2.42512	1.30126	1.85577	2.27628	0
2.46507	2.06718	1.82034	1.31891	0
1.46293	0	2.32874	1.39687	3.03731
2.80265	0.662793	2.68544	1.34011	1.66304
1.07811	0	1.75621	2.45771	0
2.01335	2.46556	2.26469	1.97982	3.10693
0.884623	1.63843	1.49741	1.40033	0
2.17134	0.891569	1.72132	1.72716	1.67176
1.88666	0	1.70695	2.63337	0
1.49917	0	2.60153	2.21672	2.60617
2.3428	2.01397	1.80926	1.50086	2.79895
2.73781	1.28862	2.04377	1.99485	0
1.66325	2.07192	1.84493	1.7634	2.00676
2.21903	0	0	0.992541	0
1.95375	0	2.4763	0	0
1.84628	0	2.76251	2.34855	1.88504
1.81961	0.503469	1.76655	0	0
1.48781	2.01325	2.28099	2.50526	2.78629
2.273	2.52445	2.15013	0	0
0	2.34205	1.99707	1.73455	0
1.00875	1.6366	2.79082	0	2.13665
2.11476	0	2.68504	1.16961	0
1.75158	1.31821	1.69587	0.629901	0
1.98804	0	2.64824	1.74137	0
1.63704	1.28719	1.61361	0.530476	0
1.32598	0.410853	2.15945	1.86001	1.96977
0	1.88581	2.74411	0.50051	0.655897
1.35247	1.97436	1.02663	0.947027	0
1.382	2.67223	0.95709	2.56895	3.50979
0.678716	0	2.66383	1.96444	3.08643
1.0316	1.17126	1.73077	0	1.916
2.24615	1.25056	1.91029	1.19776	0
2.22882	2.18289	2.49276	1.6564	1.99679
2.29881	1.39233	2.73902	1.27304	0
1.97158	0.427834	2.27873	0	3.30367
0	2.84141	2.23523	1.02336	0
2.42081	1.54225	1.31771	0	1.81019
1.64851	0	2.1466	0	1.09808
1.69445	2.12124	2.05281	0	0
1.79301	0.78861	1.8119	1.84718	2.51659
2.41192	2.40653	2.41674	2.78431	1.80734
1.38562	0	2.04317	0	2.02338
2.11467	0.598619	2.49657	1.67085	3.28658
2.07048	0.577144	2.7161	1.37932	1.6483
1.22857	1.67733	2.56726	0.708336	0
2.40017	2.15949	1.99761	2.07106	1.56939
1.90084	1.20045	2.07174	2.74973	0
1.2775	2.43486	2.72545	0	2.89397
1.70535	1.86933	2.17532	0	0
2.07865	1.15374	2.03235	0.70625	0
1.36536	1.97908	2.30657	1.62749	0
0.740093	1.32183	3.62864	2.05796	0
1.83418	0.997231	2.66364	2.59782	0
2.19077	0.980309	2.29141	2.3555	2.79346
3.127	1.93519	2.72241	0.53088	0.497333
0	0.77416	2.83154	2.51716	1.78918
2.04222	0.854719	2.01474	1.14024	2.87799
0.807611	0	1.73525	0	0
2.0803	1.71025	3.01621	0.681939	2.20043
2.4274	0	2.73004	0.86212	0
0	0	2.67069	0	1.9673
2.4784	0	2.22512	0	2.05447
2.36728	1.31531	2.98234	0.89635	0
2.19979	0	2.26058	1.8255	0
2.37382	0	2.21578	1.94697	0
1.50794	1.62925	1.39601	1.16686	0
2.15223	0	2.70225	2.23037	0
1.75206	0	2.53738	2.10262	2.65334
1.76692	1.62111	2.47179	0	0
2.53254	1.19588	2.70148	1.70788	2.95742
0.938608	0	2.29483	1.00997	1.39956
2.25022	1.52332	2.84414	0.777069	0
2.72159	0	3.06336	1.83151	0
0.829056	0.818327	2.27435	1.48839	0
1.77651	1.9523	3.45627	1.85631	3.15652
1.77978	2.57727	2.16312	1.16938	1.49332
2.74309	2.1136	2.60885	0	0
1.57834	1.68801	3.06507	0.712017	1.58227
2.12467	1.401	2.42515	0	1.57166
2.67634	1.42116	2.81565	1.30768	0
1.70116	0.353015	1.48587	0.751568	2.03862
1.35717	0.700579	2.82971	0	2.23285
1.91617	0	2.73457	0	1.34236
2.13731	2.30961	2.61573	0	2.06162
2.30909	0	2.18359	0	0
1.84302	1.27927	2.04453	0	2.59214
1.64763	1.08923	2.57777	2.06793	2.38169
2.20787	2.23853	2.51278	1.63955	2.70321
1.49829	2.24607	2.68926	0	2.91155
2.47534	0.692548	2.21157	0	3.53612
1.62171	1.09061	2.78569	0.947317	0
2.04105	1.60254	2.6597	0	2.08625
2.65099	1.86936	1.47999	1.71853	0
2.12413	1.95174	1.90975	1.04917	2.20275
2.22178	0	3.04262	2.06322	0
2.5732	1.24114	2.5514	0.988074	0
2.52	0	2.2492	2.361	0
0.902535	0	2.66121	1.84862	0
1.76018	0	2.60837	1.83974	1.5345
3.1201	0.653587	2.30414	0.804867	1.45591
2.49635	2.37821	2.84344	0.774223	0
2.22214	0	2.69523	0.971312	0
1.93925	0.980673	2.55528	1.16352	0
0	1.52633	2.65101	1.81937	2.05983
1.69053	0	2.36657	1.3434	1.88504
1.04279	2.12003	2.58135	0	0
1.5713	0	2.53183	1.47129	3.35307
2.05591	2.52277	1.49546	1.74768	0
1.77109	1.80933	2.39395	2.03763	0
1.72928	0	2.50251	1.53937	0
0.983336	1.72758	2.4549	0	0
2.1346	1.91403	2.6497	1.25175	0
0	1.37899	2.7195	1.79432	1.44244
2.38766	0	1.52599	1.58764	2.89612
1.88725	0.986068	2.4773	1.33972	1.86448
1.84785	1.23059	2.43779	1.05707	0
1.66166	0.661066	3.07279	2.07308	2.53288
1.72548	2.01251	2.83888	2.14794	1.95479
2.6207	2.17629	1.80056	1.5881	2.1996
2.79634	1.90305	2.57837	1.68903	2.59348
1.33902	1.30644	2.86116	2.54827	0
2.33458	1.80172	1.98913	1.50075	0
0	1.5445	2.97149	1.35745	1.33488
0.715792	2.25339	2.70688	1.67092	2.12003
1.98316	1.43826	2.78294	1.74402	2.0146
1.73439	0	2.90299	1.00985	0
2.93464	0	2.50541	2.19997	0
2.5924	0	2.53841	0	1.31706
1.81217	1.8563	3.33286	1.78982	0
1.77841	2.43902	2.42732	0	1.74813
2.01173	1.39399	2.50464	2.0542	0
1.68601	0	0	1.84023	0
1.20753	0	2.95958	1.45869	2.43286
2.0049	0	2.32204	2.08496	0
2.21708	0	2.97242	1.14699	1.95142
1.86667	1.0681	3.15823	1.50052	1.31203
2.5314	1.94304	2.87958	0	0
1.69068	0.624334	2.69734	2.47338	0
2.71308	0	3.39553	2.14405	0
2.64073	0	2.10122	0.77949	0
2.45722	0	3.14214	0.998348	2.85455
1.71723	2.04348	2.39769	1.07463	0
1.9737	0	2.71762	1.10042	0
2.5959	2.19965	2.81805	1.58008	1.61361
2.61258	1.12545	2.19811	0	0
1.60259	2.45333	2.85991	0	1.87656
2.24355	1.25491	2.15715	0	0
2.11601	0	2.6163	2.00256	2.8385
2.20168	1.9237	2.44056	0.89485	2.9086
3.33978	0	2.67451	1.20083	2.15532
1.69179	2.0865	1.82799	0	0
2.62274	0.578208	2.3836	0	2.77025
2.17055	1.86933	2.62754	0	0
1.87562	0.997375	2.48229	1.95306	0
3.00611	2.18803	2.61385	0	0
2.4075	2.01635	2.33004	0	2.79202
2.45453	1.61757	2.81795	2.2699	2.23489
2.27272	1.52797	1.53909	0.879313	0
1.86936	0.931745	2.85687	0.792825
1.88011	0.375948	2.44383	0
2.21157	0.478801	2.29025	1.79552
2.95528	2.00983	2.08153	1.68896
2.33329	0	2.18698	0
1.85265	1.61432	2.69159	0
2.75321	0.625868	2.84917	1.20425
1.64748	1.47336	2.55931	0
1.78823	0.501895	3.13533	1.85669
2.8747	1.78438	2.86734	2.5221
2.44535	0.44106	2.78843	1.04809
2.37481	1.24086	2.29461	1.36645
2.37646	1.73943	2.76035	1.26477
2.50204	1.45465	3.20691	0
2.23508	1.45824	2.75305	0
2.03804	0	1.97921	1.43582
2.15849	1.16081	2.42761	1.06917
2.59865	1.68222	2.55508	1.62892
3.08069	0	2.71929	2.19625
2.23025	0	2.56902	2.52951
2.59424	1.76498	2.9585	1.27174
1.81315	1.77186	2.63006	0
1.75998	0	2.87905	0.973391
2.95742	0	2.7008	0.725607
0	1.7048	2.25801	0.789856
2.17352	1.67106	2.30692	0
2.4857	1.67415	2.41637	1.36551
2.00587	1.51593	2.28376	0
2.74656	2.30495	2.88143	1.87021
2.15589	0.68848	2.75048	0
2.10115	0	2.85971	1.92025
1.79337	1.21799	2.46753	0
2.17183	0	2.57957	1.3893
2.59472	2.28481	2.46163	2.00969
2.52058	1.97573	2.71056	2.65682
2.09055	1.54689	2.66819	2.29806
1.45089	1.77128	2.47001	0.945677
2.2548	0	3.04756	2.00314
1.92846	1.3271	2.31997	2.11416
1.15579	1.15052	2.24441	0.751568
1.82655	1.77973	3.05602	0
3.16605	0	2.28378	1.34389
3.11242	0	2.59897	1.95682
2.42823	2.05974	2.20329	0
1.42257	0	2.81091	1.96686
2.60576	1.09221	3.12136	1.901
2.48679	0.493426	3.25435	1.92933
2.34712	1.7488	2.61606	1.4549
1.8437	1.19634	0	0.705108
2.98487	0	2.0909	0
2.69523	0	2.04621	2.5145
2.41558	0	2.08296	1.17161
2.28053	0	2.77999
1.8484	1.83393	3.31185
1.99318	2.21702	2.49635
2.09827	1.58255	3.11684
2.80618	0	2.35969
2.90008	1.03793	3.05438
1.5365	1.82186	3.05974
2.94988	0	1.95394
1.99267	1.04479	1.83646
2.44682	1.11172	2.52233
2.32057	1.98402	2.91256
2.01061	1.32778	2.674
2.65631	2.47626	2.64946
0.593243	1.97243	1.79371
1.675	0	2.52613
2.29333	1.66483	2.39648
1.98386	1.58896	2.01799
2.23109	1.9384	2.67469
1.34398	1.79695	2.36921
2.62099	1.21765	1.13927
2.47975	2.06683	3.22904
1.82861	0	3.1629
2.06975	1.1412	2.25837
2.3751	0	2.5403
0	1.85868	2.40642
2.4889	1.47349	3.12467
2.03039	2.2048	2.6163
1.63707	1.56332	2.43329
2.25156	0	2.49629
2.28175	2.18502	2.52316
1.99355	1.07752	2.61047
1.95757	1.75464	2.75037
2.7439	0.857561	2.06
1.76632	0	1.65718
2.80569	1.85287	2.51847
1.98695	1.13253	3.09154
2.18352	0	2.06679
2.08371	2.04753	2.20673
1.26382	1.64763	2.94466
1.79193	0	2.50438
2.04139	0	2.61031
1.56705	0.834773	3.00846
0.945821	2.12526	2.10678
1.16641	2.35623	2.2152
1.85539	0	2.87522
1.39243	1.4733	2.29881
0	0.850127	2.55004
3.10365	2.18083	2.60385
2.27176	2.67334	2.67156
2.01319	1.28781	2.60427
2.26125	0.559145	2.50842
2.69758	0	2.97001
2.03101	0	2.64719
2.26983	0	3.07198
2.35681	0	2.7723
2.31693	0	3.02295
1.91101	1.31936	2.1604
2.81976	0	3.04877
2.32568	1.51107	1.66721
1.32213	1.97303	2.59286
1.43601	0	2.38429
1.29302	0.751687	2.35063
1.98654	0	2.77353
2.37446	0	2.89752
2.69838	0	2.91605
2.61346	1.67485	2.72559
1.35701	0	2.11981
2.02909	0.740782	1.9509
2.25389	1.51283	2.56154
1.84173	0.813508	2.57864
2.20549	2.4964	2.69031
2.32205	0	2.47352
2.41738	0	3.00817
2.31076	1.65478	2.82713
1.57658	1.97778	2.32947
1.99738	1.52972	3.10677
1.5202	1.96951	2.6853
2.08873	0	2.60431
1.48905	0	2.29341
2.09143	0	2.4395
1.97496	1.63397	2.79322
2.37707	1.24549	2.14334
2.5082	0.468002	2.53417
2.45003	0	2.67595
2.32818	0.710172	2.92466
1.90912	0	2.85206
2.25735	1.09772	2.06824
2.50195	1.73507	2.45216
2.45275	0	2.82356
2.70607	0	2.59846
2.54858	1.28833	2.81734
2.48097	0	2.5245
2.73009	0.610332	1.73564
1.54806	0.940317	2.48911
1.01532	0	2.48047
2.74907	0	1.79972
2.92628	0	2.41493
1.50023	0.96779	2.27959
2.56369	1.30696	2.5331
2.25597	0.580382	2.08739
2.37081	1.17473	2.90829
1.97858	0	2.69475
0.904544	2.01011	2.98409
2.60663	1.24344	2.18854
2.03785	0.774223	2.54915
2.33827	0.580451	2.39699
1.97635	0	2.59381
3.46216	1.43552	2.60746
2.34639	1.64553	2.00731
2.07253	1.24602	3.0598
2.09188	0	2.47586
2.60772	2.28291	2.61452
2.27716	1.41502	2.44463
2.12672	0	2.66604
1.42142	1.43103	2.93496
1.23376	0	2.42468
1.9754	1.54879	0
1.89559	0	2.55424
1.89581	0	2.20967
0	2.30641	1.88291
2.33581	2.47541	2.41199
1.42505	1.61555	2.88609
1.86297	0	2.72191
2.6776	0.487487	2.37813
1.82143	1.55539	2.69841
0.683246	0.501869	2.01561
1.96747	1.0212	2.45767
1.40044	1.57341	2.1189
2.1995	0.662337	2.88301
2.30701	0	1.981
1.11501	2.21479	2.28782
1.68154	1.44006	2.60374
2.32111	1.19727	2.17423
1.36569	1.72292	2.6457
2.38993	0.866132	2.76518
2.66951	1.01264	2.553
0.973698	1.60072	2.85774
0	1.36574	2.64567
2.09291	1.41447	2.72845
2.39699	2.03736	3.01715
2.5243	0	2.40173
2.31266	1.93483	2.65239
1.7136	1.94343	2.49039
1.91231	0	2.76582
1.95779	1.87182	3.11444
1.4673	0.721941	2.73646
2.07649	1.32244	2.83537
1.35969	0	1.18657
1.51068	1.4866	2.32344
2.08877	0	2.69593
2.49812	0.903582	2.70534
1.90072	0	2.53823
2.41118	1.8114	1.13438
2.60559	0.688875	2.61132
2.33031	0	2.46591
1.09741	2.07892	2.34277
1.88991	1.78478	2.69031
2.5509	1.76887	2.79731
2.27428	0	2.69275
2.18891	1.4052	2.29252
2.71601	1.97693	2.20333
2.7009	2.31145	2.1718
2.96676	0.524299	2.79955
2.36717	0	2.61905
1.96668	1.47486	2.70664
2.65674	1.93333	2.48145
2.09121	1.07194	2.38258
2.51186	1.75513	2.24093
0.798563	1.72454	2.75468
2.4784	1.25491	2.34776
1.70741	1.81721	2.04689
2.0323	1.14426	2.8376
2.38065	1.44859	2.41047
2.56287	0.974468	2.58994
1.71516	0	2.54533
2.38981	2.30297	2.80737
2.0402	0	2.70549
2.78593	0.479831	2.71235
2.14741	1.15511	2.60475
2.63951	0	2.37277
1.92545	2.32881	2.29632
2.50978	1.37633	2.65849
0.730425	0	2.56421
2.56028	0.772088	3.04298
1.94169	0	2.2726
2.28555	0	2.68436
2.27721	0	2.78015
2.19889	2.26314	1.24673
1.34241	0	2.48332
2.51904	1.43569	3.22886
2.55252	0.502719	2.85725
0.511627	0	2.31008
2.55485	2.15196	1.96703
2.30489	0	2.62734
2.18043	0	2.48897
2.35106	0.61674	2.85006
2.62812	0	2.13682
2.62953	0.695959	1.69098
2.42934	0	2.45201
2.30389	0.734633	2.15409
1.87951	1.1146	2.69912
1.94223	1.84105	2.4523
2.36425	0	2.26421
2.61493	1.90891	2.91869
1.68423	1.50582	2.73416
0	0	2.19344
0.996297	0	2.86829
2.12231	2.54726	2.64408
2.5245	0	1.89237
2.85787	1.64593	2.29208
2.21423	0.58464	2.60275
0.64976	0	2.58726
3.02412	0.720909	2.77741
1.35556	1.38502	2.16996
2.45711	0	2.7896
1.98489	1.87021	2.51015
1.41294	1.6774	2.5598
1.52524	1.61144	2.34308
1.95236	0	2.73177
1.59493	0	2.70145
1.26013	0.681745	1.42182
2.69127	2.27516	2.88792
2.4523	2.18868	2.58788
2.90169	1.68983	2.96673
3.05989	1.70213	2.3502
1.64763	1.29967	2.63907
2.15416	1.69432	2.68362
0	0	2.85753
2.04788	1.03621	2.94262
2.14693	1.46891	2.36848
2.01496	1.5844	1.84853
2.02	0.470311	2.45869
1.86132	0.825435	2.59067
1.27276	1.31871	2.0947
1.09212	1.2779	2.45254
2.56815	0	2.78154
2.33841	2.09495	2.60061
2.5855	1.26122	3.0211
2.77523	1.08228	2.11389
2.64396	0	2.90116
1.43655	0.403558	2.741
2.21404	1.70281	1.9574
1.73426	2.04835	2.21157
3.05671	1.8961	2.17576
2.48735	0	1.86187
2.03143	1.66803	2.40262
2.41681	0	2.46195
1.97917	1.72556	2.36263
1.24255	1.58828	2.38094
2.01134	1.75925	2.58684
2.31904	0.435768	2.87495
2.56249	2.02645	2.24681
1.83395	2.58219	2.28307
2.06542	0	2.43523
1.48244	0	2.08111
2.19355	0	2.83096
2.69502	1.58278	2.16693
2.30162	0	2.14191
1.72085	0.672882	2.89171
1.68941	0	2.58603
2.03907	2.23359	2.19052
1.15571	1.47916	2.61606
1.1575	0	2.49404
2.16962	1.26495	2.68912
1.94728	0	2.09183
2.88328	0.962558	1.84568
2.13753	0	2.32902
2.77072	0	3.02484
1.92181	0	2.6883
2.14073	0.51761	2.73322
1.36973	1.70655	2.38249
2.53819	2.35436	2.80153
2.00286	1.72296	2.69908
2.76519	0	2.7005
2.23942	1.72647	2.63319
2.53505	2.47398	2.02843
2.16091	1.9262	2.78468
1.48248	1.35072	2.38144
0	1.16438	2.64859
2.44916	0	2.21793
2.06562	0.501843	2.9923
1.50176	0.823637	2.81867
2.25415	1.37452	1.8634
2.45451	0	1.97939
2.62709	0.587112	2.76106
2.82171	0	2.63185
2.51655	1.63388	2.19328
2.44784	0	2.51885
2.26314	1.40326	3.10799
2.11225	1.05916	2.76008
1.41194	0.503754	2.49998
2.28378	1.76134	3.05308
2.3249	0.756695	1.51427
1.45586	0	2.40974
2.67846	0	2.64054
2.51427	0	2.74933
0.960562	1.67828	2.81886
2.55212	1.90336	2.13442
2.52546	1.93807	2.74263
0	2.08594	2.63016
2.25577	0.721479	2.62675
2.25846	0.722105	2.24282
2.43172	1.68437	2.25559
1.73237	1.77896	2.19683
2.27428	0	2.83071
3.13723	0	2.0937
2.17203	2.23732	1.96897
1.45423	2.5297	2.31992
1.2121	1.24291	3.01538
2.52959	2.00587	2.78301
0	1.68059	1.80261
2.14777	0	1.99204
2.32832	1.14268	2.44833
2.45349	0	2.54227
1.61749	1.68702	2.79404
2.27573	1.21816	2.9733
1.56131	0	2.37621
2.31609	1.59421	2.13406
1.99005	1.35354	2.69688
1.51303	0.65679	2.43507
0.848061	1.55953	3.00971
0.894294	0.736954	2.25776
2.73522	1.23709	2.57169
1.68675	1.33371	2.73093
3.03316	1.76944	2.20162
2.21818	0	2.65629
2.45018	2.15364	0
2.02757	0.950486	2.10977
2.48354	2.36904	2.81107
1.88931	0	2.46292
2.12367	0.776372	2.73868
2.29044	0.854719	1.93722
0.804116	1.50978	2.37334
3.20173	0.520198	2.28727
2.42639	1.53629	2.8494
2.615	1.22327	2.42539
2.68406	0	1.82458
2.61603	0.52801	2.29995
1.59841	1.72982	2.67335
2.1958	0	2.10259
2.46681	0.651382	2.39744
1.45	1.77671	2.86541
1.61232	0	2.5565
2.77958	0.687889	2.63826
2.7628	0	2.78433
1.9713	0	2.91048
2.07343	0	2.85185
1.7083	0	3.13416
2.8673	2.13576	2.44861
2.74896	0	2.51205
1.89867	1.5437	2.46416
1.88533	0	2.47888
2.75999	1.44746	2.20377
2.15589	1.59543	2.93588
2.83451	0	2.51163
1.02801	1.95201	2.14121
2.51476	0.871664	2.54593
2.02852	0.832711	2.93851
1.27294	1.02611	2.49405
2.48843	1.67223	3.25463
1.94178	0.915901	2.79458
2.24923	0	2.9639
2.04516	1.66952	2.83321
1.7797	1.48389	2.36194
2.14108	0	2.80152
2.2702	1.38575	2.56602
2.11176	0.492335	2.90766
2.75649	0	2.23893
2.65211	0	2.81374
2.1604	0	2.41628
2.35931	2.08541	2.70954
1.89765	0	2.9055
2.25089	0	2.75679
2.78059	0	2.77126
2.59242	2.64448	2.21448
1.83149	2.00425	2.96155
2.33827	1.79236	3.12227
1.60904	2.1056	2.73497
2.29597	0	2.45832
1.84459	0	2.14405
2.43835	1.56703	2.52158
2.46834	2.41165	2.81495
2.53662	1.21298	2.57077
2.1466	0	2.41857
2.33157	1.47434	2.49838
1.38474	0	1.07958
2.48765	0	2.70304
2.67326	0	2.71444
2.15028	1.27951	2.40581
1.88842	0	1.78808
2.11702	2.00638	2.17756
2.57311	1.71453	1.69664
2.50614	0	2.80651
2.485	2.00358	2.35919
0.63171	0	2.69169
1.13976	1.48376	2.28596
0.947897	1.16768	2.51132
2.38238	1.36878	2.50095
1.5888	0	2.13227
0.706198	0	1.8211
2.28613	1.66785	3.26263
3.03202	0.819426	2.35784
2.47232	1.88173	2.94158
1.48808	1.4065	2.00021
0	2.05717	1.8435
0.948575	0.715044	2.60819
2.39083	1.50958	3.09563
2.19456	0	1.79611
2.31832	0.989664	2.68065
1.85441	0	2.52686
2.30535	0	2.32725
1.80074	1.27281	2.20461
2.77603	0.424405	2.49392
2.5487	0	2.55883
2.90614	0	2.50148
1.74891	0	2.7211
2.96698	0	2.79801
2.5293	1.38584	2.26546
1.7742	1.4734	0
2.49995	1.35717	2.9611
3.03129	0.98993	2.07112
2.07816	2.4202	2.01539
1.2452	1.93552	2.58503
1.54406	0	2.72836
2.66569	1.08332	2.34336
1.79964	0.564295	2.71282
1.44603	0.528067	2.87552
3.48772	1.74695	2.87237
1.49087	1.44306	2.21755
2.89941	0	2.59216
2.30524	0.565606	1.88873
2.47034	1.14239	2.61651
2.01195	1.09648	2.88063
0.9977	1.59232	3.08787
2.24861	0.955019	2.81896
1.92237	0.736103	2.01552
2.17916	1.21323	2.3895
2.24332	0	2.04798
1.3101	1.16946	2.82538
1.9361	1.6138	2.58763
1.74617	0	2.44137
0.6567	0.937425	2.68065
2.49898	0	2.64661
2.63563	0.914644	2.84391
2.10486	1.88173	2.70321
2.1292	1.44927	2.22141
1.70737	1.1857	2.67977
1.90375	0.615252	2.53439
2.27357	1.04497	2.96436
2.3236	1.61429	2.81578
2.7867	0.857483	3.0574
2.19238	0	2.21001
1.65409	0	2.87707
1.9009	1.178	2.69313
2.48574	0	2.70842
1.44839	2.2414	2.78328
2.23545	1.34062	2.75449
0.934177	0	2.24578
2.35839	2.49609	2.49849
2.25508	0	2.54605
1.63004	1.52887	2.46979
2.95454	0.568313	2.67433
2.4576	2.09491	2.17231
1.70495	1.75336	1.88456
1.86956	2.18425	1.7572
1.9875	1.17616	2.72892
2.5179	0	1.9186
1.49731	2.24135	2.43634
2.56643	1.66763	2.34573
2.48379	1.41878	2.22754
2.31945	0	1.56534
2.28368	1.6517	2.79175
2.47497	0	2.47011
2.3545	1.6195	2.48919
2.41566	1.49852	2.51659
2.49834	0	2.95176
2.68527	0	2.29622
2.86688	0	2.94255
2.42375	0.768938	2.85429
2.1326	0	2.32204
0	1.45749	1.95792
0.649847	0	2.56336
2.39808	1.85703	2.02832
1.63438	1.39824	2.34545
2.24167	0	2.59718
2.612	0.653853	2.29233
1.85401	2.22319	2.48647
2.65176	1.63854	2.06693
2.47286	0	2.98878
2.67562	1.46666	2.27502
1.66333	0	2.70642
2.35307	2.15377	2.37183
2.63033	1.01662	2.8271
2.78519	0.892518	2.03409
1.81137	1.9654	2.54792
2.70805	0	2.43318
1.77957	1.75143	1.54129
1.89381	0.700835	2.43199
0.714884	1.74041	2.90614
2.6597	1.89039	3.48504
2.52013	0	2.66944
1.49412	0	1.87243
2.46882	2.28767	2.9875
1.97286	1.8715	2.66342
2.01813	0	2.70072
2.53131	0.619343	3.37374
2.81176	1.48191	2.31503
2.02243	1.80586	2.83254
1.05626	0.825363	2.74048
1.38027	1.15279	2.37469
1.3964	1.7436	2.6562
2.02378	0	2.89578
2.54044	1.45971	2.6671
1.84655	1.21956	2.71599
2.04066	0	2.81343
2.51753	0	2.80688
1.65945	1.09186	2.83217
1.87023	0	2.84423
2.35606	0	2.91229
0.503339	1.47347	3.26388
1.36493	0.530102	2.22068
1.64932	0	1.7993
1.90594	2.23263	1.8338
2.43998	2.34277	2.12236
2.04367	1.95878	2.82621
1.97563	0.536744	2.5369
2.70712	1.43051	2.4892
1.50412	0	2.55993
1.45172	0	2.21199
2.77182	0	2.34294
2.50346	0	2.92014
0.503961	0.582363	2.4751
2.0226	1.25264	2.44215
2.13547	0	2.57125
2.44341	1.63084	2.76025
2.02693	1.32886	2.84453
2.68917	0.984175	2.80542
1.47896	1.5907	2.34784
2.30543	0.491052	2.78991
2.21157	0	2.28099
1.56979	0.862832	2.71983
2.47208	0	2.51956
2.4575	1.54901	2.29061
2.03924	1.59896	2.79634
2.62153	0	3.11478
2.01423	0.625383	3.24497
1.9486	1.96185	1.47603
1.06064	0	2.33311
1.72766	0.921194	2.25535
2.45545	0.897296	2.52675
2.52586	1.73195	2.83589
2.16768	0.942989	3.17569
2.30688	2.00692	2.77476
2.32152	1.84035	2.60333
2.44341	0	2.20748
1.06731	0.879231	2.82306
2.7949	0	3.08534
0.858696	2.07463	2.71646
2.8467	1.93725	2.71707
2.60485	1.21298	2.27637
1.95479	0	2.57325
1.42589	0.445898	2.33388
3.50227	0	2.96948
2.13388	1.92011	3.16532
1.70606	0.525173	2.69803
1.21793	1.97617	2.48671
3.10924	0	2.78772
1.79569	0	2.32568
2.16329	1.69692	2.57657
2.78641	2.24197	2.49245
2.51186	2.20043	2.62108
2.22803	0	3.13034
2.61924	0	2.84017
2.31006	2.00421	2.89222
1.51503	1.60603	2.24064
1.60269	0	2.42117
1.83885	0.614823	2.45547
1.16499	2.15576	2.72002
[truncated: 2,266 more rows]

## Sheet: Itgbl1
F1	F2	F3	F4	F5	F6	F7	F8
0	0	0.333258	0	0	0	0	0
0	0	0.380845	0	0	0	0	0
0	0	0	1.27741	0	0	1.55022	0
0.348221	0	0	0	0	0	0	0
2.63753	0	0.431433	1.72481	0	0.792494	0	0
0	0	0	1.51732	0	0	0	0
0	0	0	0	0	0	0	0
0	0	0	1.34278	0	0	1.69965	0
0.389634	0	0	0.846841	0	0.919876	0.710066	0
0	0	0	1.9002	0	0	0	0
0.877012	0	0.793819	0	0	0	0.704953	0
0	0.670867	0	0	0	0	1.95116	0
0	0	0	0	0	0	0	0
0	0	0	1.8631	0	0	0	0
0	0	0	0	0	1.67881	0.586899	0
1.71047	0	0.898804	1.68273	0	0	0	0
0.864578	0	0	1.2835	0	0	0.699456	0
1.79426	0	0	1.46148	0	0.586899	0	0
0.989346	0	0	0.795749	0	2.08047	0	0
0	0	0	0	0	0	0	0
1.22448	0	0	1.49978	0	0	0	0
0.514019	0	1.33764	0	0	0.50074	0	0
1.21371	0	0	1.57757	0	0	0	0
0.943084	0	1.21	0	0	1.01972	0.495572	0
2.03563	0.532878	0	0.529699	0	0	0	0
1.67952	0	0	1.33156	0	0	0	0
0	0	0	0	0	0.649235	0.635696	0
0	0.442917	0	0	0	0	0	0
0	0	0	2.1295	0	0	0	0
0.892461	0	0	1.75819	0	0	0	1.05953
2.17193	0.406033	0.762384	0	0	0	0	0.953057
1.39081	0	0.784702	0	0	0	0	0
1.01336	0	0	0.854757	0	1.15665	0	0
2.08133	0	0	0	0	0.548696	0	0.606212
0.502049	0	0	0	0	0.922242	0	0
2.05457	0	0	0	0	0.435594	0	0
1.47256	0	1.15467	0	0	1.76245	0.959467	0
0	0	0	0.867211	0	1.5871	0	0.867371
0.969717	0	0	2.29998	0	0.477705	2.04994	0.646411
1.46098	0	1.06579	1.26669	0	0	0.377556	0
1.21799	0	0	0.865055	0	1.00139	0	0
0.783957	0	1.06986	1.54388	0	1.27073	0	0
1.0388	0	0	1.78755	0	1.82659	0	0
0	0	0	0	0	1.01487	0	0
0	0	0.670726	0	0	0.681987	0	1.78636
0	0	0	0	0	0.398441	0	0
0.652527	0	0	0.834183	0	0	0	0
0	0	1.31501	2.55236	0	0	1.36725	0
0.63101	0	0	1.2469	0	0.780129	1.40403	0
1.0366	0	0	1.47321	0	1.23669	0	0
0.87456	0	0	1.09529	0	0	1.39605	1.30441
0.995382	0	1.16474	0.426094	0	0	0	0.796618
1.17971	0	0	1.82473	0	0	1.67316	0
0	0	0	1.93959	0	0	0.512323	0
0.955807	0	0	1.82023	0	0	0	0.403723
1.15133	0	0	0.681118	0	0	0	0
0	0	0	2.33499	0	0.831026	0.50051	0
2.73542	0	0	1.27946	0	0.520447	0	1.38975
0	0	0	2.15456	0	0.858422	0	1.26191
1.07416	0	0	0	0	0.558952	0.944331	0
0	0	1.04845	2.39427	0	2.0567	0	0
1.0123	0	0.787172	1.55686	0	0	0	0.51456
0	0	0	1.78423	0	0	0	0
0	0.679099	0	1.87056	0	0	0	0
0.684998	0.60922	0	2.05462	0	0	1.21075	0
0	0	0	0.951249	0	0	0.798664	0
1.28843	0.551707	0	1.91488	0	1.08734	0	0.970989
1.60936	0	0.65403	1.86034	0	1.43539	0	0.958773
1.30317	0	0	1.94042	0	0	0.785415	0.687643
0.79495	0	1.2933	2.06768	0	0	0.93568	0
0	0	0	1.42409	0	1.17581	0	0.477496
0	0.768225	1.00292	0	0	0.953204	0	1.21221
0	0.73548	0	2.28557	0	0	0.626111	0
2.09902	0	0	0	0	1.54631	0	0.451114
1.18689	1.0676	0.616152	1.50767	0	0	0.687446	0
0	1.28171	0	0.608914	0	0	0	0
1.4709	0	0	2.19967	0	0	0	0
1.62541	0	0.788217	1.66826	0	0	0.911251	0.604888
0	0	0	1.31382	0	0	0	0
0.547771	0	0	1.1984	0	1.74806	1.14465	0
0.650899	0	1.30006	0	0	0.606136	0.683926	0
0.991207	1.75065	0	1.49573	0	1.55923	0	0
0	0.827749	0	0	0	1.18154	1.44765	0
0	0	0	0	0	1.0132	0	0.559209
0	0.551957	0	2.15485	0	0.760316	0	0
1.85935	0	0	2.32888	0	1.13971	0	0
0.67491	0	0	1.08532	0	0.882956	0	0.492954
0	0	0	1.18377	0	1.02142	0.919332	0
0.715098	0.610563	0	0	0	0.816738	0	0
0.935963	0	0	1.27834	0	0	0	0
0	0	0	1.36651	0	0	0	0
0	0	1.12153	2.2558	0	0	0	0
0	0	0	1.92539	0	0	2.08049	0
1.81012	0.852783	0	2.08071	0	0.503572	0	0
0	0	0	0	0	0	1.30723	0
0	0	0	1.9101	0	0.899756	0	0
0.674484	0	0	0	0	0.891356	0	0
0	0	0	2.04776	0	0	0	0
1.87674	0.522953	0.770525	1.58906	0	1.28929	0	0.642243
0.841574	0	0	2.02101	0	0	0	0
1.17867	0	0	1.73301	0	0.523766	0.523429	0.715124
0	0	0	2.04739	0	1.66989	0.655496	0.526559
0.880469	0	1.16808	1.5548	0	0	0.55694	0
1.0123	0	0	1.52705	0	0	0	0
1.24956	0	0	0.596394	0	0	0	0.624414
0	0.897554	0	1.35924	0	0.687397	0	0
0	0	0.748269	1.73973	0	0	0	0
0.90837	0	0	0.440547	0	0	0	0.446202
0.716113	0.785004	0	0	0	0	0.812391	0
0.910717	0.665079	1.67952	1.7919	0	0	0	0.9563
0	0.878161	0	2.22002	0	0	0	0.428579
0.953841	0	0	2.25917	0	0	0.755676	0
0.806786	0	0	2.10573	0	0	0	0
2.10175	0	0.694701	1.14072	2.03601	0.820065	1.10353	0
1.11055	0	0.939604	1.90472	0	0	1.24276	0
1.33861	0	0	2.24975	0	1.46237	0	0
0.922242	0.92485	0	1.19373	0	0.926921	0.660387	0
1.79648	0.630722	0.804184	1.50657	0	1.7341	0	0
0	1.00724	1.82255	1.26748	0	0.586935	1.13072	0
2.06899	1.61425	0	1.70116	1.81333	0	0	0.587112
0	0	0.671054	0	0	0.912319	0	0
1.32355	0	0.786781	2.03001	0	0	0	1.70379
1.03003	0	0	1.23623	0	0	0.902317	0
1.10776	1.255	0	1.54942	0	1.55462	0	1.39782
0.884957	0	0	0.961625	0	0	0.720909	0.537513
1.55215	0.878024	1.27853	1.40152	0	0	0.958376	0
0.486423	0	0	2.47348	0	0.723304	1.496	0
2.32601	0	0	0.798966	0	0.740437	0	0
0.711225	0	0	0.494971	0	1.56706	0	0
0	0	0.697374	0.747888	0	0	0	0
1.01448	0	0	1.74789	1.725	1.36419	0	0.596669
0	0.503391	0	1.17567	0	0	0	0.735537
0.476661	0	0	0.789462	0	0	0	0
0	1.11336	0.906386	1.71721	0	0	0	0
1.39369	0	0	1.64567	0	0	0	0
0.674862	1.00991	0.681215	0	1.71953	0	0.79424	0
1.03189	1.00794	1.15323	0	0	1.34236	0	0.45968
1.25217	0.974725	0.813508	1.72721	2.19085	1.85124	0.732158	0
1.10438	0.653986	0	0.756996	0	0.945869	0	1.07247
0.816526	0	0	0.626597	0	0.734802	0.447094	0
0	0	0.741299	2.50964	0	0	1.59311	0
0.84215	1.46138	0	1.0268	0	0	0.783343	0
0	0	0	2.14872	0	0	0	0
0	1.13855	0	1.48859	0	0	0	0
0.852783	0	0	0	0	0	0	0
0.72418	0	0	2.05721	0	0	0.580347	0
0	0	0	0.808645	0	0.821347	0	0
0.506281	0.757477	0	0.434498	0	0.531371	0.562243	0
1.3223	0.696615	0	0	1.67281	1.3519	0	0
0	0	0	1.50032	0	1.25743	0	0
0.696009	0	0	2.09727	0	0	0	0
0	0	0	0.999649	0	0	0	0
0.617487	0	0	0.527925	0	0	0.628959	0
1.16984	0	1.3068	1.06974	2.87325	0	0.489752	0
0	0.537217	0	0	0	0	0	0
1.02934	0	0.662838	1.69206	0	1.21665	1.18436	0
0.839004	0.537898	0	1.24876	0	1.68077	0	0
1.35546	0	0	1.28096	2.485	0	0.702476	0
0.569144	1.10604	0.855223	2.32832	0	1.67514	0	1.04617
0	1.1909	0	1.39285	0	1.34676	0	0
1.58586	0.901795	1.66791	1.82067	0	0	1.38289	0.520558
1.78052	1.12679	0	1.25707	0	1.04791	0	0
0.794816	0	0.798496	2.44239	0	0	0	0.4186
2.00262	0	0	0.92877	0	0	0.483974	0.40864
0	0	0	2.07637	0	0.666597	0	0.369954
0.842451	0	0	2.21109	1.21967	0	0.557386	0.497081
0.713342	0	1.1029	1.59953	0	1.52066	0	0
1.26477	1.46148	0	2.51879	0	1.52374	0.706952	0.76144
1.43041	1.31012	0	2.60527	0	1.09453	0.589105	0
0.483569	0.809267	0	0.745814	0	0	1.67223	0.986885
0.877504	1.23605	0	1.2451	0	0	0	0
1.44976	0	0	2.26083	1.55362	0	0	0
0	1.00974	0	1.46034	0	0	0	0
1.19269	0	0	0.969006	0	1.01729	0.940698	0.392499
1.57727	0	0.638045	1.92595	0	0.813194	1.24796	0
1.83963	0	0	2.177	1.79259	1.72078	0	1.04033
1.49493	0.611603	0	1.0128	0	0	0	0
0	1.18874	0	2.61153	0	1.41801	1.38998	0
0.664895	0	0	1.75571	0	0.698083	0	0
1.58409	0	0	1.24756	0	1.75815	0	0.48522
0	0	0	1.03492	0	0.657014	1.16088	0.45504
0	0	0	0	0	0	1.08196	0
0	0	0	0.864061	0	0.943404	0	0
0.822061	0.721941	0	2.74607	0	0.405548	0	0
0	0	0	2.25765	0	2.39987	0.626638	0
0.796016	0	0	1.65218	0	0	0	0
0.807611	0.520725	0	0	0	0	0	0
0	1.22192	0.71783	2.28196	0	0	0	0
1.02268	0.547587	0	0	0	0.939319	0.907487	0.394176
1.23122	0	0	1.2783	0	0	0.599618	0
2.34507	1.07875	0	1.45988	0	0	0.552865	0
0	1.50986	0	0	0	0.69816	0	0
0.863347	0	0.842301	0.941555	0	0.67082	0.510479	0
0	1.38896	0	1.34027	0	0	0	0
0.921695	0.782441	0	0	0	0	0	0.81288
0.909475	0	0.805278	1.83912	0	0	0.43656	0
0.687987	0	0	0.379879	0	0	0.683635	0
1.30562	0.593497	0	1.58263	2.77564	0.722241	1.00599	0
0	0	0	1.93654	0	0	0	0
0	0	0	0	0	0	1.39285	0
0	0	0	0	0	2.04173	0	0
1.5972	0.989718	1.09715	1.25205	0	0	1.22769	0
1.83868	0	0	1.69297	0	0.53346	0	0.477473
1.7141	0	0	1.78653	0.787629	0.416477	0	0
0	0	0	0	0	0	0.744999	0
0	0	0	1.30298	0	0	0	0.45357
2.00583	0	0	2.35984	0	0	0.533082	0
0.715792	1.1574	0	0	0	0.593279	0	0
0.765477	0	0	2.10714	0	1.09311	0	0
0	0	0.654829	2.47443	0	0	0.638846	0
0	0	0	0	0	0.475898	0	0
1.48777	0.493451	0	0	0	0	0	0.730091
1.57839	0.645245	0.745464	2.0205	0	0	0	0
0	1.1163	0	1.20835	0	0.599989	0	0.928955
0	0.318891	0	1.94157	0	0	0.630681	0
0	0	0	1.18468	0	0	0.658134	0
0.902041	1.65079	0	0	0	1.59846	0	0
0	0.540459	0	0	0	0	0	0
0.675099	0	0	1.85502	0	0.870022	0	0.787891
0.843092	0	0	2.43846	0	0	0	0
1.80225	0.460779	0	1.57818	0	0.67886	0	0
1.3554	0.5614	1.25241	1.17469	0	1.26717	0	0
0.928955	0.404899	0.942702	2.45401	0	0.802177	0.641433	0
1.53171	0.604549	1.05463	1.78802	0	0	0	0
0	0	0	0	0	0	0	1.48645
0.813159	0.638509	0	1.92946	0	0.350415	0.818858	0
1.71597	0	0	0	0	0.518351	0	0
2.15028	1.84979	0.685437	2.14	0	0.598214	0	1.04263
2.21302	0	0	0	2.00231	0	0	0
0	0	0.666412	1.60413	0	0.987968	0	1.30517
0.954774	0.67472	0	2.08058	0	0	0	0
1.44603	1.13296	0	1.189	1.63955	0	0	0.867531
1.7424	0	0	0.715685	0	0	0	0
0.883289	0	0	0.774034	0	0	0	0
1.29628	0	1.02743	2.75529	0	2.4765	0	0.669236
0.810722	0	0.576221	1.64825	0	0	0	0.421681
1.04713	0	0	1.35824	0	1.6167	0.92508	0
0.636743	1.54283	0	1.47642	0	0.645547	0	1.16055
0	0	0	0	0	0	0	0.795216
1.07664	0	0.790777	0.994683	0	1.8818	2.09391	0
0.540519	0	0	0	0	0	0	0
0.67012	0	1.07011	1.55186	0	0.56765	0.790119	0
1.69134	0	0	1.94078	0	1.65341	0	0
0	0	0	2.29368	0	0.378525	1.53317	0
0.674862	0.410085	0	0	0	0	0	0
0.648451	0	0	2.16176	0	0.656522	1.19443	0
0	1.04016	0	1.75932	0	1.32527	0.768535	0.717453
0	1.12622	0	1.06848	0	0	0.885082	0
0.751568	0.646627	0	1.48937	1.33437	0.58007	0.663523	0
1.21273	0	0	1.3092	0	0	0	0
0	0	0	1.53137	0	0	1.00407	0
0.822992	0.547864	0	1.61522	0	0	0.501869	0
0.639734	1.38575	0	1.69593	0	1.39248	0.810687	0
0	1.0805	1.81279	0.988604	0	0.61674	0	0.594732
0.902579	0	0	1.50679	0	0	1.23862	0
0.885291	0	0	1.63978	0	1.34697	0.768969	0
0.587218	0	0	1.53679	0	1.07881	0	1.13513
1.98777	0.430509	0.582224	1.7508	0	0	0	0
0	0	0	1.17222	0	1.58242	0	0.338195
1.41382	1.00221	0	1.48044	0	0.6567	0	0
0	0	0	0.970989	0	0	0	0
0	0	0	0.961625	0	0	0.958673	0.514885
1.00314	0	0.699609	1.90588	0	0	0	0
0.620454	1.62338	0	1.34264	0	0	0	0
0	0	0	1.92412	0	0	0	0.480113
0.900796	0.624979	0.84959	0	0	0	0	0
1.04093	0.813578	0	1.71628	0	0	0	0
0	0	0	0.888566	0	0	0	0
1.09383	0.886296	1.28284	1.5321	0	0.688184	0	0
0	0	0	1.73288	0	1.22979	0	0
0.603609	0	0	1.41991	0	0.934177	0.565146	1.68192
1.78781	0	0	2.09865	1.27647	0	0	1.17756
1.33574	0	1.40767	0	0	0	0	0
1.73133	1.0543	0	2.0146	0	0.517227	1.0386	0.937094
1.42509	0	0	0.722159	0	0	0.59415	0
0	0	0	1.6235	0	0	0	0.460347
0	0.342192	0.623851	0.907179	0	0.940793	0	0
0	1.08889	1.15237	0	1.23019	0	1.62439	0
0	0	0	0	0	0	0	0
1.16148	0	0	0	0	0	0.698134	0
1.49412	1.75535	0	1.25659	0	1.48384	0	0.613616
0	1.05123	0.671007	1.50208	0	0.460046	0	0
1.24206	0	0	1.8631	0	1.75537	0	0
0.997483	1.74839	0	1.91699	0	0	0.888229	0
0.561012	0	0.63378	0	0	2.06756	0	0.609718
1.0799	0.476985	0	1.53891	0	0	0	0
0.690111	0	0	1.32934	0	0.525116	0.53642	0
1.02171	0	0	2.00601	0	0	0	0
0	0	0	2.55857	0	0	0	0
0.808853	1.14382	0	0	0	0	0	0.765231
1.30396	0	0	0	0	1.04188	0	0
0.861962	1.21855	0.690756	1.74845	0	1.41118	0	1.36798
1.26522	0.991847	0	0	0	0.865294	0	0
0.861252	0	0.534394	0.756455	0	0.804321	0	0
0.81274	0	0	0	0	0	0	0
0.960213	0.587041	0.781733	1.90977	0	0.534014	0	1.34403
0.661701	0.814488	0	1.01405	0	1.70489	0	0
0	0.862674	0	2.54904	0	0.787205	0	0
0.772276	0	0.975033	2.54777	0	0.65372	0	0
1.14853	0.902491	0	2.16448	2.24257	0.449732	0.535684	0
0	1.0956	0	0	0	0.803298	0	0
0	0	0	2.378	0	0.974519	0	0
0	0	0	1.9747	1.90912	1.45869	0	0
0.933614	0.950421	0	0	0	0	0.406786	0.744999
1.11247	0.647277	0	1.26944	0	0	0	0
1.59246	0.73199	0	2.15701	0	0.571718	0.926138	0
0.606743	0.94974	0	2.27359	0	0.582992	0.69543	0
0.787368	0.601401	0	0.846005	0	0.782376	0.625585	0.35275
1.01074	0	0	0	0	0	0	0.66759
1.34347	0	0	2.34604	0	0.453465	0	0.588107
0	0	0	0	0	0	0.964011	0
0.71075	0.879203	0.901578	2.11092	0	1.85169	1.0126	0
0.747039	0	0	1.12536	0	1.62328	0	0
1.63222	0	0	1.3271	0	0	0	1.4789
0	0	0	1.51482	0	0	0	0
0	0	0	1.40728	1.73531	0.710909	1.255	0
0.658988	0	1.02508	0	0	0	0	0
1.09961	0	0	0.648886	0	0.519231	0	0.686685
0.718907	0.537868	0	0.926276	0	1.8696	0.930813	0
1.86549	0.618473	1.84336	0	0	0	0	0.609756
1.75918	0	0	1.23467	0	0	0	0
0	0.542985	0	2.28942	0	0.691452	0	0
0	0	0	1.26007	0	0	0.876684	0
0.816245	0	0	0	0	0	0	0
1.07049	0	0.605115	2.46834	0	0	0.8982	0
1.14465	0	0.586226	1.92315	0	0	1.18489	0
0.716917	0.500996	0	0	0	0	0.612685	0
1.22338	0	0	0	0	0.350279	0	0
0.950129	0	0	1.24549	1.17982	0.878243	0	0
0	0.753646	0	2.88244	0	0	0.708807	0
0.902971	0	0.925172	1.12608	0	1.4039	0	0.665262
1.21042	0.47367	0	1.29831	0	0	0.636324	0
1.19889	0.998944	0	1.33416	1.32002	1.36089	0	0
1.58784	1.08649	0	1.67029	0	0	0	0.882624
1.41235	0	0	0	0	0	0	0
0	0	0.83692	1.20655	0	1.34503	0	0
1.07365	0	0	0.834847	0	0.987721	0	0
0	0	1.28165	0.891102	0	0.937283	0	0
1.59525	0.894679	0.704384	0	3.03129	0	1.08958	0.890848
0	0	0	1.77379	0	0	0	0
1.35467	0	0.70227	1.33716	0	0.78077	0	0
1.062	0.926875	0	0.850511	0	0.95798	0	0.89645
1.42757	0	1.41518	1.9195	1.32002	0	1.1997	0
0	0	0	0	0	0	0	0
1.37677	0	0	1.93022	2.07796	0.48941	1.23092	0
0	0	0	1.98478	0	0	0.678908	0.687643
0	0	0	0	0	0	0	0
1.4544	0	0	0	0	0	0	0
1.27307	0.817938	0	2.2633	0	0	0	0
0	0	0.759468	1.44006	0	1.545	0	0
0.892461	1.43387	0	1.80072	1.40744	0	0.464791	0
1.2987	0.478777	0	1.87609	0	1.78444	0	0
1.16337	0	0	2.25565	0	0.651514	0	0
0.801194	0	0	2.03862	0	0.817267	2.02766	0
1.09556	0	0	1.40985	0	0.5545	0	0.533548
1.32761	0	0	2.53306	0	0.909918	0	0
0	0	0	2.1193	0	0	0	0
0	1.46208	0	2.02757	1.19558	0	0	0.535537
0	0	0	0.750977	0	0.678142	0.892248	0
0.580139	0	0	1.07517	1.47123	0.50931	0	0
1.11309	0.755616	0	2.68013	0	2.08582	0	0
0.846917	0.587609	0	1.38592	0	0.441714	1.67185	0.476291
1.2154	0	0	1.4734	0	0	0.724125	0
0	0	0	1.32486	0	1.2789	1.49842	0
1.01961	0.633282	0	1.05317	0	0	0	0
0	0	0	1.55834	0	0.812008	0	0.549469
0.668678	0.577727	0	1.07049	0	0.975857	0	0
0.977922	0.613112	0.749091	2.26349	0	1.33792	1.51575	0.598583
0	0	0.92033	0.645461	0	1.52526	0	0.583622
0	0.790909	0	1.01521	0	0	0.587289	0
0	0	0	1.77738	0	0.674437	2.1958	0
0.63712	0.608876	0	1.39361	0	0.522338	0	0
0.985331	0	0	0	0	1.14655	0	0
1.50712	0.534219	1.30396	1.25833	0	0.842903	0	0.349882
1.01757	0	0	1.33234	0	0	0.433217	0
0	1.62915	0	1.51749	0	0.698134	0	0
1.8605	0	0	1.42649	0	1.61565	0	0.396839
1.16625	0	0	0.48611	0	0	0	0.444187
0.809613	0	0	1.46829	0.962158	0	0.617487	0
0	0	0.68848	1.70152	0	1.29523	0	0
0	0.806683	0	2.12091	0	0.640667	0	0
1.01866	0.637036	1.89055	2.18227	0	0	0	0
0	0	0	2.6518	0	0	0	0
0	0	0	2.12391	0	0	0	0
1.22314	1.61024	0	1.39842	0	0.614628	0	0.841474
1.18736	0.443726	0	1.47783	0	0	0	0
0	0	0	0.503624	0	0	1.04857	0
0.929094	1.18847	0	1.00676	0	0	0	0
1.54816	0.756275	0	1.892	0	0	0	0
0	0	1.1767	2.39027	0	0.483116	1.32873	0
1.55083	0	1.14743	0	0	0	0	0
1.08854	0.673729	0.970836	1.22128	0	1.24065	0	0
1.11501	0	0.422784	1.09688	0	0	0	0
1.52811	0	0.812147	0.96784	0	1.76656	0	1.17161
0.571987	0	1.66791	2.26753	0	0	0.841849	0.550244
0.610909	0.5732	1.15081	1.20614	0	0	0	0.394949
1.42787	0	1.20827	0	0.701654	0	0.746338	0
1.63637	0.462058	0	0.938513	0	0.928863	0	0
0	0	0	1.39116	0	1.78339	0	0.947559
1.3728	0.635738	0	0	0	1.15167	0	1.18248
0.680155	0.767668	0.858265	0	0	1.52944	1.27387	0
2.26533	0	0	1.90327	0	0.906123	0	0
0.618631	1.90308	0	0.81971	0	0.744534	0	0
0	0	0	2.87207	0	0	0	0
1.42116	0.978906	0	1.51782	0	1.05799	0	0.396488
0.915721	0	0	2.03992	0	0	0	0.744825
0	0	0.699151	2.15218	0	1.46085	0.919196	0
0.671521	0	0	1.69787	0	0	0	0
0	0.679387	0	1.3462	0	1.0681	0.505366	0
0	0	0	1.63178	0	0.72859	0.705316	0
0.667428	0	0.917703	2.12534	0	0	0	0
1.82593	0	0.774854	0	0	1.09668	0	0.530159
0	0.687201	1.17232	1.39278	0	0	0	0.377369
0.742624	0.697881	0	1.68989	0	1.73464	1.35368	0
1.49708	0	1.10263	2.14944	0	0.815401	0.700528	0
1.53631	0	0	1.62596	0	0	0	0
1.63826	0	0.681697	1.89003	0	2.10482	0	0
1.10189	0	0.85151	1.23675	0	0.584675	0	0.319858
1.53329	0.461515	0	0	0	0.703403	0	0
0.555955	1.1225	0	1.1963	0	1.92863	0.634403	0.386553
0	1.13014	0	2.21609	1.32852	0.643654	0	0
1.5411	0	1.15467	0	0	0	0.548264	0.488678
1.08571	0.597624	0.892716	2.46909	0	0	0.656611	0.627389
0	0	0	3.08742	0	0.531168	0	0
1.19454	1.03212	0	1.82701	0	0	0	0
2.11254	1.17689	0	0.588499	0	0	0	1.26876
1.40755	0.674012	0	1.72036	0	0	1.13386	0
0.689665	0.744622	0	0	0	1.27116	0	0
1.67655	0.893654	0	1.60858	0	0	1.00847	0.707761
0.897597	0	0	1.20087	0	1.09741	0	0
0.534511	0	0.575131	2.08693	0	0	0.633075	0
1.51385	0	1.30376	0	3.00903	0	0	0
0.905596	0	0	1.47179	0	1.09522	0	0.519397
1.16277	0	0	2.14055	0	0.821062	0	0
0.78613	0.731514	0	0	2.76791	0	0	0
0	0.984385	0.877832	1.89755	0	1.38772	0.618473	0
1.35685	0	0	1.49649	0	0	0	0
0.714139	0	1.0417	1.91922	0	0	0	0
1.38795	1.15705	0.756455	0	0	0	0	0.39278
0.956333	0	0.624737	1.39652	0	0	0.65474	0
2.49535	0.709384	0.591185	1.60212	0	0	0	0.495472
1.21845	0	0	1.59433	0	0.758441	0	0.716648
0.946255	1.43063	1.97865	2.26753	0	0.885835	0	0
1.7622	0.750416	0	1.06498	0	0	0	0
0	0	0.604964	1.06848	0	0	0.795683	0.695455
0	0.350452	0	1.12268	0	0.679339	0	0.498016
0	0	0	1.34131	0	0	0	0
0	0	0	0.42373	0	1.96143	0	0.646303
0.776625	1.21487	0	0	0	0	0.81288	0
1.81699	0	0	1.51151	1.17145	1.01286	0.677474	0.600453
0	0	0	1.25503	0	1.25366	0.987334	0
0	0	1.20687	0	0	0	0	1.53469
0.606553	0.665906	0	0	1.17007	0.907046	0	1.46089
1.71746	0	0	1.37877	0.64832	0	0.64054	0
1.25104	0	0	0.647321	0	0.428915	0	0
0.730704	1.69518	0	1.28266	0	0	0.964462	0
0.75142	0.484118	0	1.53298	0	0	0	0.434613
2.58564	0	0	1.66138	0	0	0.641688	0
0	0	0	1.64452	1.34476	0	1.17841	0
1.13942	0	0.995974	1.71517	0	1.25536	1.26167	0
1.16337	0	0	1.08656	0	1.1844	0	0
1.36798	0	1.12784	1.07511	0	0	0	0
0.880386	0	0	2.03072	0	0	0	0
1.1984	0	0	1.24593	0	0.871475	1.01678	0.862595
0.589928	1.53479	0	2.09426	0	0.647711	0	0.469951
1.76178	0.454409	0	1.53736	0	0.564655	0	0
0	0	0	1.64357	0	0.488775	1.13874	1.20502
1.2683	0	0.756936	2.38948	0	1.16973	0	0
0.748738	0	0	1.91521	0	0	0	0
0	0	0	1.28331	0	0	0	0
1.13625	0	0.605568	1.36885	0	0.557226	1.16976	0
1.34471	0.696666	0	2.40959	0	0	1.50466	0.80415
0	0	0	0.789988	0	1.00445	0.595937	0
2.0633	0.852513	0	1.34372	0	1.2451	1.00529	0
0	0	0.7719	1.18091	0	0	0	0.505967
0.456371	0.809613	0	0	0	0.633282	0	1.65216
0.711806	0	0.460218	1.42277	0	1.16946	0	0.505549
0	0	0.57202	1.20487	0	0	0.506516	0.858918
1.38472	0.760377	0.783473	0.97844	0	0	0	1.70994
1.17577	0	0	1.74526	2.06222	0	0.779873	0
0	0.948769	0	0	1.69641	0	0	1.26036
0.564688	1.23966	0	0.954528	0	0	1.27915	1.1572
0.522366	0	0	1.06835	0	0	0.469479	0
1.00991	0	0	1.79678	0	0	0.530159	1.73952
0	0	0	0.909697	0	1.49446	0	0.659687
1.30337	0	1.36211	1.64695	0	0	0	0
1.50602	0	0	0	0	0	0.592844	1.20704
1.65683	0.846613	0	1.80628	1.66443	0.571886	0	0.397174
0	0	0	1.51013	0	0	0.549748	0
0	0	0	2.11424	0	0	0	0.97048
0	0	0.926138	0	0	0	0.745523	0
1.26474	0	0	1.90619	0	0.905918	0	0
0.894679	1.42728	0	2.27386	0	1.25552	1.92946	0.294604
0	0	0	1.7216	0	0	1.33485	0.594915
1.56042	0.941031	0	0.869136	0	0.877504	0.709331	0
1.25527	0	0	1.16915	0	1.33702	0	1.02108
1.65	0	0	2.4629	0	0	1.5907	1.12139
1.52967	0	0	1.29369	0	1.77537	0	1.37628
2.21448	0	0.423057	0.945966	0	0.54362	0.662838	0
0	0	1.13563	2.361	0	1.31806	1.39266	0
0	0.797153	0.813788	2.04762	0	0	0.524637	0
1.9005	0	0	2.0446	0	0	1.3404	1.16836
0.702527	0	1.1602	1.76799	0	0	0.416512	0
0.534073	0	1.06039	2.05151	0	0	1.5392	0.633946
0	1.26188	0	0	0	0	1.41227	0.559049
1.19905	0.645202	0	2.00823	0	0	0.773405	1.9031
0	0	0	1.14086	0	0.784054	0.65679	0.432475
0.702785	0	0	0.913033	0	0	1.03727	0.470514
1.00593	0	0	1.3273	0	0.688431	1.17978	0
0.64503	0.389957	0.992648	0.632785	0	1.47321	0.759135	0.768039
1.31554	1.32635	1.40895	1.89272	0	0.594951	1.55834	1.61357
0.586757	0.546758	0	2.05744	0	1.65088	0	0
0.65998	0	0	2.51171	2.31574	0	1.52504	0
0	1.23144	0.58118	1.63011	0	0	0.880262	0.923247
0.974006	0	1.18536	1.62275	0	0	0.560013	1.22601
1.67234	1.38018	0	1.9451	0	0	1.62984	2.27788
0.744534	0.836104	0	0	0	1.22606	1.15795	1.52226
0.940793	0	0	1.87546	0	0	1.85365	2.02824
0.581284	0	0	1.82386	0	0	0	0.411196
0	0.518323	0	1.47933	0	0.766	1.9424	0.859874
2.16323	1.64458	0	1.4878	1.39911	0	0	0
0	1.46199	1.27375	1.01795	0	0	1.57286	0
0.722431	0	0	1.7854	0	0	1.25098	1.43213
0	0	0	0	0	0	1.20491	0
0	0	0	1.8799	0	0	2.29281	1.06299
1.92729	0.740208	0	0.615995	0	0	0	0.428933
0.858814	0.931512	0	1.9737	0	0	1.99663	0.574011
0.575063	0	0	1.60204	0	0	0.742336	1.73973
0.681118	0.760862	0	1.84261	0	0	0.924071	0
1.78653	0	0	0	0	1.2144	0.827531	0
0	0	0	2.13298	1.19486	0	0.953841	0
0	0.796183	0.883539	0	0	0.457199	1.40595	0
0.810375	0	0	0	0	1.56649	1.60064
0	0.817161	0	1.78273	1.58033	0	1.05646
2.08438	0	0	0.470221	1.4544	0.572525	0.732551
0	1.07492	0	0	0	0.815471	1.08801
0	0	0	0	2.24107	1.49511	1.47304
0.767791	0	0	1.75963	0	1.14236	0.819142
0.847412	0.512431	0	0	0.866811	0.990249	1.1098
2.03495	0	0	0	0	0	0.859088
1.3694	1.06423	0	1.02359	0	1.07226	2.23994
0.903495	0.899929	0	0.768225	2.19794	0	1.86655
0.436135	0	0	0	0	1.04677	2.0362
1.57582	0	0	0.910806	1.62563	1.07619	1.75142
0.895107	0	0	1.86552	0	0	1.12188
1.83927	0	0	0.545108	0	0	0
0	0	0	1.05487	0	0	0
1.70643	0.667012	0	2.50129	0	0	0.516407
0	1.24096	0	1.46762	0	0.777323	0
2.18698	0	0	2.10122	0	1.02086	0
1.07517	0	0	2.562	0	0	0.556495
0	0.982813	0	0	0	1.37877	0
0.690607	0	0	2.20079	0	0	0
1.00786	0	0	1.82473	0	0	0
1.53298	0	0	0	0	1.06324	0.414498
1.03369	0	0	2.33426	0	0	1.99068
0.676189	0	0.640243	1.2665	0	0	0.502693
0.885626	1.17585	0	0	0	0	1.29916
0	0	0	1.35738	0	0.785805	0.947752
2.34464	0	0.805278	1.10088	0	1.43455	1.42087
0	0	0.897769	1.29069	0	0	1.59582
0.530793	0	0	1.17191	0	0.639142	1.34038
1.59907	0.582119	0	1.08963	0	0	1.54638
0.90806	1.5057	1.13189	0.671615	0	0	0
0.662428	0	1.34382	1.46667	0	0	0
0	0.7892	0.652835	1.21332	1.18436	0	0.658763
0	0.79595	0.673588	1.27759	0	0	0
0	0.893057	0	1.42601	1.02668	0	0.545749
0	0	0.883705	1.76625	0	0.794417	0.654119
1.60142	0.956152	0	0	0	0	1.40946
1.75656	0	0	0	0	0.656835	0.703093
0	0	0	1.50032	0	1.58476	1.78377
0.6917	0	0	0	0	0	0.627572
0.719501	0	1.61512	0	0	2.18229	0
1.23182	0	0	2.13262	0	0	0
1.14684	1.3319	0.937851	1.99076	1.44964	0	0
0	0	0	0	0	1.94189	0
1.23071	0	0	2.17667	0	0	0.9045
1.01876	1.13115	0	1.13424	0	0	0
0.7917	0	0.830003	1.19743	0	0	2.24032
0	0	0	1.65017	0	0	0
0	0	0	1.6911	0	1.37647	0.570712
1.13091	0	0	1.44616	1.56579	0	1.09595
0	1.38783	0	0	0	0	0.993343
0	0.872122	0	0	0	0	1.39123
0.641326	0	0	1.75147	0	1.50854	1.56939
0	1.24408	0.856313	1.89808	0	1.41346	1.47024
0	0.606553	1.35652	0.767173	0	1.19454	0.496375
0	0.717185	0	2.42291	1.06274	0	0
1.43716	0	0	1.84386	0	0	0
0.917523	0	0.845853	1.53109	0	0	0
1.78581	0	0	1.82175	0	0	1.21694
1.62197	0	0	2.40382	0	0	0.801871
0.988604	0	0.675146	1.36722	0	0	0
0	0	0	1.38525	0	0.884456	0
1.54508	0	0	1.89826	0	0	1.83151
0.87775	0	0	1.81928	0	0.562827	0
2.89429	0	0	0	1.81376	1.78802	0.494247
0	0.384851	0.915092	2.65938	2.39699	0	1.39507
0.796351	1.61161	0.690309	2.03175	0	0	0
1.80777	0	0	1.63871	0	1.61104	0.992007
1.38189	1.12194	0.738264	0	0	0	1.21382
1.31786	0	0.700835	1.43273	0	0.630106	0
1.25036	0	0.999486	0	0	0	0
1.33139	0	0	0.878161	0	2.11304	1.32183
0.85005	0	0	1.17245	0	1.49426	1.95476
0	0	0	0.804526	0	0	0.870869
0	0	0.710698	1.47746	0	0	2.23625
0.781283	0	0	1.19994	0	0.99404	0
0	0	0	1.58039	1.30045	1.03364	1.08054
0.923979	0	0.532936	1.28824	0	0	1.66799
0.795349	0	1.36168	0	2.28822	0.867531	0
0.567717	0	0	1.85418	0	1.64256	1.66663
1.06082	0	0	0	0	0.744476	0
0.668817	1.05867	0	1.48367	0	0.62802	1.49341
2.66149	1.75971	0	2.24983	0	0	0
1.27179	0	0.626638	0	0	0	0
0	0	0	1.5902	0	0	0.969158
1.73737	0	0	0.415581	0	1.35162	0.62506
0.632992	0	0	1.43612	0	0	1.32309
0	0.676284	0	1.77773	1.76078	0	1.44039
0.666412	0	0	2.27382	1.91798	0.956695	1.19168
0	0	0	1.84871	0	0	0.677856
0.832687	1.15765	0	2.34365	1.45743	1.1861	0.955216
1.11247	0	0.611217	1.84001	0	0	1.56975
1.41778	1.17531	1.24093	1.81528	0	1.51243	0
0	0.467356	0	0	0	1.10499	1.5625
1.67959	1.10871	1.3848	1.743	1.01611	0	1.07859
0.597735	0.405149	0	1.08715	0	1.13697	0
1.66249	0.428355	0	1.45566	0	0	0
0	0.614979	0.951932	1.07734	1.46378	0.651514	0.475069
1.39263	0	0	0.870828	0	0	1.39593
0	0.378714	0	1.65491	0	1.16141	0
1.83233	0	0	0	0	0.667474	1.31167
0	0.868293	0	0	0	0	1.36814
0	0	0.881214	0	0	0	1.18692
1.13572	0	0	0.907149	0	0	1.0414
0	0	0	0.467356	0	0	1.32102
1.21009	0	0	0	0	0	1.9822
1.17263	0.630434	0	2.48069	0	1.03609	0.97914
1.31501	1.34522	0	1.18911	0	1.0863	1.44304
1.8082	0.551115	0	1.61635	1.90589	0.673352	1.12148
1.35019	0	0	1.68523	1.25491	0	1.81342
1.47149	0	0	1.48384	0	1.61571	0
0	0	0	1.57025	0	1.16976	1.2425
1.29053	0.98707	0	1.54197	1.37877	0	1.2958
1.27396	0	0	1.383	3.01824	0	0
0	0	0	2.16745	0	0.482878	2.10888
0.959467	0	1.32297	1.56235	1.08144	0	1.67062
1.32405	0	0	0	0	0.664162	0.840911
1.23226	1.22587	0	1.19542	0	1.34173	0
0	1.22389	0	1.32995	0	0.741443	0
0	0	0	1.5462	0	0.840424	1.58346
2.08502	0.480819	1.29974	1.31982	0	1.26528	0.619937
0.516626	0	0	1.84952	0	0	1.10088
1.49318	0	0	1.97488	0	0	0.418156
0	0.582468	1.27396	1.3524	0	0	0.626516
1.40821	1.25196	0	1.97552	0	0	2.29642
0.726102	0.559305	0	0.823278	1.30985	0	0.478008
0	0.592122	0	1.34288	0	0.775359	0
0.781861	0	0	0	0	0.914465	0
0	0	0	0	1.87445	0.740552	1.93169
0.659755	0	0	0.796217	0	0.947704	0.630886
0	0	0	0.786195	0	0.886128	0.65782
0	0	0	1.80994	1.15377	0.355385	0.59
0	0	0	1.01482	0	0	1.39979
1.18919	0	0	0.846537	0	0	0.66366
0.785675	0	0	1.55259	2.14961	0	0.382082
0.594368	0	0.873502	0.877053	0	0.586085	0.713607
0	0	0	1.22474	0	0	0
1.34386	0	0	1.43472	3.68917	0.953743	1.7131
0.658089	0	0	1.792	2.32985	1.29935	0
0.749797	0	0	0.78837	0	1.24938	1.78659
0.66093	0	0	0.583762	0	1.18752	0.907443
0.775865	1.04657	0	2.09824	0	0.886296	0.816949
2.04753	0	0	1.1031	0	0.930875	0.690756
0	0.545444	0	1.31468	0	0	1.68001
0	0.52861	0.688283	2.43507	0	0.70573	1.31814
1.17966	1.02029	0	2.10736	0	0.612995	1.17608
0	0	0	1.28922	1.4079	0	1.10344
1.87348	0.935963	0	1.68006	2.2152	1.52695	0.763912
1.44516	0.978543	0	1.593	0	0.36662	1.26267
0	0	1.06817	1.56948	0.76984	0	0.61141
1.00434	0.864817	1.12125	2.50691	2.07065	0	1.45164
0	0.628346	0	0.614784	0	0	1.52402
0	0	0	0	1.66826	0	0.384342
1.2789	0	0	1.47336	2.01629	0	1.04621
0	0.655763	0.378554	1.40523	0	0.503728	0.822848
2.06924	1.91905	0.757778	2.47298	0	0	1.00142
0.554027	0	0	1.3475	1.21348	1.37997	0.91974
1.14038	0.553964	0	1.04553	0	0	1.75958
0.640285	0.843054	0	0	0	0	0.57711
0	0	1.05934	1.91917	0	0	0
1.01528	0	0	1.40072	2.18593	1.26213	2.06232
0.90542	0	1.0712	2.09505	3.82522	0	0
1.40279	0	0	0	1.55333	1.40403	1.04635
0.956793	0	0.742336	1.59791	3.11273	0	0
0.942415	0	0	0	2.26083	0	1.00753
1.25324	0	0.849284	1.85752	1.33118	1.51199	0.942415
0	0.453424	0	1.06101	0	0.631422	1.11649
0	0	0.90223	1.73049	0	1.4103	0.61195
1.09808	0.852899	0	1.22938	0	0	0.691775
0	1.4438	0	1.78245	2.28346	0	1.08461
0	0	0	2.2707	0	0.551551	0.611526
1.01729	1.91132	0	1.51752	0	0	1.24726
1.71165	0	0	1.50045	1.91947	0	1.875
1.21989	0.56234	0.720854	1.54266	0	0	0.810444
1.31035	0	0.917162	2.18649	2.42468	0	0
0.712599	0.62516	0	0	2.89558	0	0
0.933287	0	0	1.48336	2.61025	1.04821	0
0	0	0.735424	1.61965	0	1.12756	1.33414
0	1.24599	0	1.17624	0.969107	1.21	0.577693
0	0.443946	0	1.00248	2.05175	1.30288	0
0	0	1.15564	2.4098	1.16307	0.60678	1.32825
0	0.96396	0	2.00231	0	0.487293	1.17888
0.674295	1.34634	0.806168	1.0242	1.52825	0.834257	1.46608
0.973186	0.405265	0.84328	1.58993	0	1.18083	0
1.08506	0	0	1.56991	0	0	0.525314
0	0	0	0	0	0	1.0939
0.492212	0.795816	0.817797	0	0	0	0.502848
1.15303	2.21933	0.69707	1.18039	0	0	0.962558
1.03637	1.78777	0.805004	1.51871	0	0	1.22366
0.883497	1.51704	0	2.83744	2.79779	1.00533	0
0.920375	0	0	1.31661	1.71149	0	1.31831
1.87031	0	0	1.92729	0	0	0.752368
1.27878	0.999215	0	0	0	0	0
0	0.401701	0	1.55923	0	0.792427	0.541569
2.27653	0.87849	0	1.85869	0	0	1.00544
0	0.570177	0.837849	1.88676	0	0	1.43557
1.4001	0	0.879025	0	2.93825	0	0
2.73985	0	0.789266	2.25283	1.19229	0	1.04581
1.05787	1.06529	0.706406	1.47054	0	0	1.0496
0	0	0	0	2.44175	0	0.613966
0.578276	0	0	1.1824	0	0.895449	0
0.762628	0.498954	0	1.40216	0	0	0.659529
0	1.49864	0	1.83354	0	0.503029	1.46082
1.89333	0	0	1.45415	0	0	0.731766
0	0	0.61623	1.65043	1.03212	0	1.82458
0	0	0.694299	1.13478	0	1.30818	0.840986
0.718907	0	0	1.28106	0.989558	0.534277	1.26025
0	1.2482	0	1.53746	0	2.50959	0.443007
0.782827	0.913301	0	1.89011	0	0.819426	1.24198
0.703506	1.20275	0	0.935963	0	1.39893	1.64425
1.53388	0	0	1.93949	2.86333	1.46034	1.4789
1.44524	0	0	0	2.35839	1.94598	0
0	0	0	0.907267	2.25776	2.25754	0.90665
0.607617	0	0	0	0	1.22245	1.7946
1.95237	0	0	1.65623	0	2.40487	0.851587
0	0	0	1.74124	2.45722	1.80215	1.29001
1.06144	1.11277	0	0.966207	0	1.14401	1.09199
0	0.981194	0	1.92215	2.07096	1.36776	1.46711
0	0	0	1.84171	1.41659	1.4864	1.0007
0	0.490119	0.941222	0	0	2.09131	1.97173
0	0	0	0.73143	2.95138	1.98871	1.54085
0	0.570478	0	0.788545	0	2.11909	0.720367
0	0	0	1.44952	0	1.43857	1.06879
2.30895	0.471011	0	1.81738	1.65907	2.02347	0.459701
0	0	0	2.15431	0	0	1.04623
1.1898	1.34908	0	1.83823	1.98262	1.37988	0.504793
0	0	0	1.81653	0	1.5103	1.82288
0.692398	0.964831	0	1.74539	0	2.15814	1.23428
1.10654	0	1.38987	1.19905	0	2.23583	0
1.27018	0.70599	0	0	0	2.22384	1.07856
2.34906	0.551426	0	1.39293	0	2.11895	2.01341
1.03598	0.932398	0	2.09803	0	1.13575	1.50972
0	0	0	1.88817	0	1.05898	0.696464
0.639311	0	0.850588	1.57357	0	1.72362	0.567783
0.956497	1.34919	0.812322	0.964362	0	0.600248	0
0.865135	1.92681	0	1.3117	2.24559	0	0.5586
1.4359	0	1.61216	0	0	2.23709	1.00701
0.846765	0	1.11398	2.68203	1.20409	2.27772	0.382082
1.21226	0.967537	0	1.47929	1.66304	1.89891	0
0	0	0	1.92535	1.83957	1.89674	0.801871
0.80289	0	0	0	2.34421	2.17992	1.07952
0	0.421356	0	0.546544	0	1.48104	1.71205
0	0	0	0.660342	0	2.1706	1.38806
2.16864	0	0	1.55499	0	1.41329	0
1.00123	0	0	1.04509	0	1.83083	1.32102
0	0.64344	0	2.55842	0	1.58942	0
1.79682	0	0	2.31937	0	2.3617	1.20208
0.857327	1.05338	0	1.84973	2.2058	0.521558	0
1.42081	0	0	0	0	0	1.99476
0	1.07378	0.867011	2.1897	0	2.10993	0.903014
0	0	0	1.46245	0	2.04027	0.862516
0	0	0	1.48926	0	2.34081	0.768225
0	0	0	0.853002	0	1.88144	0
0.575437	0.644041	0.87099	1.83452	0	2.68671	1.74033
0.988816	0	0.795016	1.85737	0	2.30548	0.895664
1.1857	0	1.77804	2.21034	0	2.30653	0.880056
0	0	0	1.57372	0	0.760074	1.50794
0	0	0	1.23848	0	1.62782	0.579621
0	0	0	1.36053	0	1.15915	1.41976
0	0	0	1.95282	0	2.20335	0.613772
1.00577	0	0	1.63554	0	1.57525	1.08468
1.2819	0	0	1.45579	0	1.78671	1.31853
0.612414	0	0	1.63721	0	0.682326	0.623169
1.51843	0	0	0	0	1.32561	0.98924
0	0	0	0	0	2.01665	1.50081
1.06791	1.06754	0	1.90594	1.73148	2.43451	1.91576
1.52529	0	1.08151	1.40558	1.76198	0.562762	0
0.81019	0	1.37699	1.77773	0	1.8764	0.982499
1.56963	0	0	0	0	1.5192	1.54012
1.01342	0.573335	0	0	0	2.3048	1.10591
1.5445	0	0	2.30869	0	1.79118	0.804253
0.719933	0.871071	0	0	0.938608	1.62718
0	0.44033	0	1.03512	0	0
0.666597	0.487487	0	0	2.15028	2.58458
0	1.25809	0	0.920466	0.740036	1.65725
0	0.802992	0	1.08338	0	2.08409
0	1.60164	0	0	1.67106	2.65706
0	1.03547	0	1.42565	0	2.15095
1.18668	0	0	1.35077	2.70321	1.24619
0.637709	0	0	2.30523	0	1.77163
0.754093	0.80634	0.527725	1.81428	1.51732	2.52619
0	1.05686	0	2.169	1.38569	1.38896
1.88233	0	0	1.38462	0	2.13245
1.49902	0	0	1.68717	0	1.47408
0.805551	0.899712	0	1.16686	2.25508	1.99072
2.3805	0.995436	1.2889	1.26669	0	2.18201
0	0.638467	0	1.55347	0	1.11519
0	0.969513	0	0	0	2.04082
0	0	0	2.12342	1.76157	1.53137
0	0.562567	0.799269	2.13879	0	1.94209
1.13949	0	1.38772	2.15575	1.49332	2.29271
1.24646	0	0	2.32194	0	2.26788
1.16191	0.484022	0	1.02695	0	0
1.93081	0	0.925724	1.30166	0	1.19684
1.34845	0.728756	0	1.36662	0	1.46276
0	1.18573	0	1.78224	1.77814	0.738378
0.838035	0	0	0.42342	0	1.40503
1.44004	0	0.796284	1.02638	1.48257	1.29325
1.17833	0.92343	0	1.75206	0	1.88866
0	0	0	1.09291	0	1.6361
0	0	0	1.65102	0	1.97755
0	0	1.37375	1.53514	2.77353	1.15638
0	0	0	1.94386	1.72387	1.62601
1.34215	0	0	1.69775	0	2.14309
1.02203	0	0	0	0	1.61765
0	0.750386	1.04473	1.80048	0	1.08786
1.32907	0.58697	0.814208	2.24082	0	1.85026
0.970683	0	0	1.60678	2.67006	2.58563
1.99844	0.970276	0	0	1.916	2.23779
0.584042	1.22553	0	1.71737	0	2.24257
0.762445	0	0	0	1.61555	2.26955
0.866971	0	0	2.07531	0	1.18476
0.898934	1.35956	0	2.07041	0	2.36667
0	0	0.592013	2.08225	0	1.88309
0	0	0.661792	0.511948	0	1.53038
2.37282	0	0	0	0	2.26387
0.661021	0	0	1.74192	0	2.69451
1.09028	0	0	1.25107	0	0
1.32299	0	0	1.6769	0	2.00417
1.4127	1.06206	0.648146	1.75177	2.39246	2.05888
0.775296	0.487414	0	1.15123	0	0.96693
1.032	0	0	0.708912	2.17964	1.11309
1.39698	0.46689	0	1.75324	0	2.57053
0	0.478661	1.22372	1.64223	0.771149	2.11041
1.0072	0	0.945484	0.866931	0	2.46627
1.37184	0	0	1.25357	2.47697	1.48336
1.4648	0	0	1.30742	2.0394	1.7977
1.00232	0.722922	0.703351	0	1.56699	1.85253
0	0.470559	0	1.15998	0	1.56826
0	0	0	0	0	2.38107
0.72959	0	0	1.65536	0	2.00731
0	1.03508	0	2.50112	0	0.937094
0.887387	0.594769	0.980153	1.68747	0	0.655095
0	1.09326	0.790909	1.25707	0	1.81283
1.77496	0.591041	0	1.26037	0	1.45397
1.11185	0	0	0.769342	0	1.12898
1.34166	0	0	2.03979	0	0.891272
0	0	1.53071	1.59699	0	2.03072
1.82089	0	0	2.29195	0	2.65293
0	0	1.16961	0	0	1.89138
1.19571	0	0	0	0	0
0.970581	0.568645	0	1.34471	0	1.14173
0.541088	0	0.990728	0	1.97617	0.951298
0	0.867478	0	0.967048	0	0.895878
1.05615	0	0	0.995522	1.90863	1.86344
0	0	0	0	2.2076	2.11591
1.22894	0.618947	0	2.20724	2.82597	1.53949
0.951981	1.54957	0	1.81226	0	0
0.703351	0.801329	0.597	1.76033	0	2.4067
0	1.68675	0	1.03939	0	1.80881
1.5881	0	0	0.901056	2.09652	1.86549
0	0.845436	0	1.01297	0	1.88636
0	1.13231	0	1.48751	0	0.918969
0	0.950616	0	0.877176	0	2.11966
0	0.797153	1.03833	0	2.2616	0.926875
0	0.692223	0	1.92702	0	1.48825
0.566033	0	0	0.635821	0	2.13381
0	0	0	1.47531	0	2.20253
1.09721	0	0	1.9824	2.16619	1.9515
0	0.560351	0	1.72141	2.50438	1.96264
0	0	0	1.86205	0	1.1487
1.27331	0	0	2.4594	0	0.703867
0	0	0	2.35542	0	0.999595
1.31834	0	0.908149	1.26328	0	1.58545
0	0	0	1.85786	1.56759	1.37258
0	0.701449	0.741875	0	1.55686	0.679627
1.38699	0.328747	0	0.936654	0	1.82191
1.23627	0	0.658314	1.99022	1.12503	0
0	0	0	0.989081	0	1.1429
1.90855	0.976578	0	0	0	2.03993
0	0	0	1.47603	0	1.7591
0.58612	0	0	0	2.28703	2.18142
1.44927	0	0	2.65661	3.39096	2.59788
0.419633	0.613383	0	1.02445	0	2.11656
1.09608	1.3221	0	1.05548	0	0.946351
0	0	1.17945	0	0	1.59238
1.27998	0	0	2.00659	0	0
0	1.51866	0	2.2586	0.589498	1.43845
0.388882	0	0.802075	1.64918	0	2.31233
0	0	0	1.85595	2.07949	2.42503
1.61024	0	0	1.22064	0	1.63288
0.781155	0	0	0	0	0.680251
0.659123	0	0	2.38939	2.35839	2.66321
0.698846	1.39941	0	0	1.81699	1.70667
0.829275	0	0	1.67223	2.41041	0.790086
0.908325	0	0	2.34726	1.5625	1.44368
0.786977	0	0.625221	0	0	1.35141
0.576733	0	0	1.53688	0	0
1.32264	0.668122	1.14413	0	0	0
0	1.29439	0	1.66805	0	0
2.77536	0.980413	0	1.18182	0	1.88854
2.02732	1.50396	0.986278	0	0	1.40993
0	0	0	0	0	2.60465
1.47045	0.749856	0	2.22361	2.03111	0
0.55548	1.01041	0	1.25419	2.38281	0.903407
0	0.795016	0	0	0	1.0774
0	0	0	0	0	2.31621
1.21191	0	0.803366	1.78616	2.44608	1.41024
0	0	0.684024	1.04449	1.93743	0.630722
1.83557	1.15845	0	2.01359	0	1.97572
0	0	0	2.07308	0	2.35181
0	1.01409	0	1.2314	0	0.925862
0.876561	0	0	1.90982	0	1.23901
1.06486	0.904675	0.578414	1.24145	2.04621	1.45937
1.56819	0.512968	0	0	1.21715	1.97196
0.931512	0	0	0	1.34466	2.38275
1.05115	0.443686	0	1.02922	0	2.06884
1.16458	0	0.696161	1.53564	2.55103	1.62275
0.964563	0	0	1.8005	0	1.48446
1.20205	0	1.21665	1.33077	0	1.38047
0	0.625261	0	1.81706	1.53364	1.92625
0.75015	0.804936	0.633448	0	0	0
0	0	0	2.57167	0	2.06842
1.97898	0	0	0.460931	0	2.4569
0.923247	0.9847	1.30985	0	2.58777	0.705471
0	0	0.819355	0	0	2.2268
0.827242	0	0	0.902099	2.86385	1.9498
0	1.39327	0	2.12342	0	0
1.30058	0.825291	1.11944	2.25111	0	1.49332
1.55205	0.591905	0	2.00198	0	2.36333
0.882624	0	0	1.88752	0	2.28064
0.944619	0	0	1.63388	0	0
0	0.903553	0	2.21085	0.726929	1.73209
0	0	0	1.84601	0	0.897726
1.03886	0.583132	0	2.01545	0	1.81678
1.17415	0	0.693898	1.08923	0	0.689962
1.67853	1.14635	1.02887	0.913257	2.62615	1.61056
1.31461	0	0	1.40819	0	2.51663
0	0	0	1.83838	2.82472	0.964663
1.49345	0.407206	1.28322	0	0	1.84864
0.778023	0.569011	0	1.01398	0	1.56979
1.03758	0	1.20712	0.893483	0	0
1.08513	0	0.938229	1.19454	1.8272	1.76574
0.79937	0	0	1.93148	1.78347	2.31022
2.04621	0.876356	1.31661	1.38024	0	1.42146
0.625544	0	0	0	0	1.11055
0.762262	0.838879	0.665814	1.42669	1.16778	1.80467
0	0	0	0.80906	0	2.3517
0	0	0.998601	1.50643	0	0.983476
0	0	0	1.44842	0	0.952567
1.35077	0.809129	0	2.94824	0	1.01622
0	0	0	0.797254	0	1.27196
0.74199	1.09298	0	0.965334	2.36755	2.00065
0	0	0	0	0	2.29098
1.19576	0	0	0.638889	0
0	0	0.796083	1.7249	0
0	0	0	2.12423	2.57051
0.715685	0.941126	0.716166	0.8982	0
1.28805	0	0.725112	1.28284	1.74852
0	0	0	1.5411	0
0	0.748885	0	1.5176	0
0	1.05916	0.568081	2.08854	2.9927
0	0	0	2.12326	0
1.39536	0	0	1.47908	0
2.18954	0	0	1.90292	1.33951
0	0	0	2.54336	0
1.42081	0.652306	0	1.59222	0
1.0417	1.18823	0	0	0
0	1.08976	0	1.50675	0.75971
1.17616	0	0	0	2.15836
0	0.692648	0	0.99126	2.11456
1.86356	0	0	1.8559	0
1.44472	0	1.07645	1.55362	2.10422
0.650416	0.386765	0	1.98902	0
0.575471	0	0	2.53111	0
0	0	0.663614	0	0
0.824643	0.663112	0	1.79762	1.11529
1.52206	0	0	0.789069	3.09223
1.3273	0	0	1.81445	0
0.946496	0.430848	0	2.3482	0
0.85569	1.5622	0	0	0
0	1.59015	0	0	2.10723
0	0	0	0	1.82677
1.92179	1.17831	0	1.20663	0
0.711647	1.1037	1.83145	2.0715	1.51788
0	0	0.964362	1.15126	2.13369
1.78152	0.55387	0	0.967688	0.683004
0.791634	0	1.0287	1.67118	2.78201
0.632371	0	0	1.73818	0
0.921194	0	0.691452	1.30913	2.77072
2.23033	0	0	1.15129	0
1.37225	0	0	0.92133	0
0.653145	0	0	1.72545	0
0.649672	0	0	0	0
1.33009	0	0.57605	0.947414	1.67106
1.31035	0	0	2.34478	0
0.66093	0	0	2.02566	0
1.38062	0	0	0.98365	0
0.611256	0	0	1.61555	0
0.936717	0	0.915721	0	0
1.75271	1.31342	0	1.82839	1.01515
1.9935	1.41793	0.715471	2.1564	0
1.64307	0	0.706302	2.29431	1.95805
1.76398	0.605909	0	1.21244	0
0.93521	0	0	1.94618	0
1.1202	0.999649	0	2.30088	1.36885
1.27517	0	0	1.68786	0
0.984805	0.553304	0	1.34257	0
0	0.645073	0	0.799168	0
0	0.762018	0	1.93739	0
0.780321	0	0	1.18515	0
2.31098	0.552364	0.805757	0	0
0.891696	0	0.663477	1.58206	0
1.79204	1.62834	0	1.71205	0
0	0	0	1.55531	0
0	0.680492	0	1.6698	0
0.689814	0	1.23094	0	0
1.00731	0.604512	0	0	2.91848
0.8808	0	1.05953	1.97751	1.68702
0.704953	0	0.843431	1.88741	0
1.16171	0	0	0.932772	0
0	0.79362	0	1.69469	3.02009
0.74962	1.23061	0	0	0
0.637624	0	0	1.38055	0
1.02205	0	0	0.821419	0
1.00264	0	0	1.89786	0
0	1.22485	0	1.96211	1.09795
1.17982	0	0	1.80246	0
0.927336	0	0	0.863942	0
0.76477	0	1.38667	2.17157	0
2.64032	0.634071	1.30136	2.01891	0
0	1.2411	0.973544	1.35183	0
1.20698	0	1.48746	1.49038	0
0.76275	0.602746	0	2.09482	1.72728
2.26169	0.903713	0	2.33616	0
1.42974	1.20534	0	2.00333	0
0	0	1.18903	1.00467	1.96554
1.84414	0.681745	0	1.25497	0
1.668	0	1.71276	0.953498	1.9227
2.23359	0	0	0	1.20622
0.766216	0	0	1.90407	0
0.861804	0	0	0	0
0.831978	0	0	0	1.8941
1.0132	0.5269	0	2.49616	0
1.22542	0	0	2.29834	0
1.26571	1.29696	0	2.4078	0
1.71559	0	0	0	0
0.85178	0	0.942224	1.17971	0
0	0.507883	1.7993	1.84418	0
0	0.689962	0	1.63454	0
0.578208	0	1.10681	0	0
0.726874	0.74497	1.16239	1.23814	0
1.48945	0.500382	0	0.682471	1.27685
0.892163	1.41987	0	1.19639	0
1.81721	0	0.812252	0.95247	1.81097
0	0	0	2.17571	0
0	1.31481	0	1.04402	1.09595
0.760984	0	0	1.87127	0
1.09153	0	0	0	0
0	0	0	0	0
1.88955	0.474977	0	1.55098	3.53531
0	0	0.590251	1.88031	0
0.7208	1.05916	0	2.25493	0
2.0521	0.879039	0	1.2195	0
0.695707	0	0.784961	1.78347	0
1.37148	0.583412	0	1.78678	0
0	0	0	0	0
1.6787	0	0	2.14427	1.94754
1.89929	0	0	0.786455	2.12651
0	0	0	0	1.80056
0	0.687791	0	0.793587	2.47298
0.52192	0	0	2.2616	1.52995
1.48323	0.828039	0.650942	0.762384	0
0	2.04367	0	1.45189	0
1.11986	0	0	1.42806	0
1.66313	0	0	0	0
0.948575	0	0	0.853749	0
0	0.504767	0.613772	0	0.991047
0.78639	0	0.73758	0.868012	0
0.583692	0	0	0	0.950421
0	0	0.635195	1.50378	0
1.46384	0	1.49278	1.97885	0
1.67687	0	0	0	0
0	0	0.65011	1.88941	1.12125
0	0	0	2.34623	0
0.987175	0	0.583482	1.37223	0
1.47929	0	0.651074	1.76598	2.33827
1.127	0	0	0	0
1.48825	0.466114	0	1.72607	0
0.697779	0	0.910096	0	0
0	0	0	1.94502	0
0	0.565704	0	1.70751	1.67176
0.723523	0.99174	0	1.7391	0
0.492756	1.41212	0	1.72589	0
1.86156	0	0.796551	1.53918	0
1.26696	0	0	0.825291	2.24785
0	0.730983	0	1.96924	1.23226
0	0	0	1.58309	2.31
0	0	0	0	3.90286
1.0715	0.558088	0	0	1.70704
0.80045	0	0	0	0
1.20278	0	0	1.29426	0
1.11674	0	0	1.26586	0
1.40496	0	0	2.2401	0
0	0	1.20704	1.79176	0
0.932585	1.01976	0	2.90369	1.90205
0	0	0	2.14038	0
0	0	0.664437	0	0
0	0	0	0.790975	2.19865
1.11199	0	0.842376	1.01525	2.85764
0	0	0	1.67299	0
0	0	0.889494	1.85161	0
0.875049	0	0	0	0
0.814278	0.422748	0	1.92141	0
0	0	1.0505	1.70207	0
1.19014	0	0.394475	1.12959	0
2.27473	0	0	1.39055	0.992114
0.734182	0	0.723414	2.15364	0
0	0.498624	0	2.03899	1.76799
1.23649	0	0	0.960064	0
0	0.71783	0	1.56062	0
0	0.67213	0.648407	1.33785	0
0.85128	0	0.839228	1.61192	0
0.622247	0	0	1.78245	1.48481
1.04881	1.46378	1.3433	1.38964	0
0	0	0.75971	1.07986	1.06723
1.07977	0	0	2.78233	0.850127
1.27076	0	0	1.85502	0
1.9101	0.607769	0	1.99252	0
1.01448	1.24426	0	1.10366	2.07734
1.30985	0	0	2.0131	0
0.749385	0.618315	0	0.992755	0
1.37743	0	0.94065	0	0
0.676142	0.528182	0	0.737893	0
0.754779	0	0	1.99377	2.31245
0	0	0	1.26918	0
0.82414	0	0	0	0
1.46072	0.385046	0	0.800078	1.10303
0	0	0.661974	2.39691	0
0	0.542231	0.835586	2.49283	0
0	0	0	1.97739	0
0.656566	0	0	2.24284	1.54689
0	0	0	1.48231	1.71261
0	0.48841	0	2.06393	0
0	0.904281	0	1.91118	0
0	0	0	1.43761	0
0	0	0	1.6664	1.56504
1.43007	0	0	2.16804	0
1.71466	0.499743	0	0.593678	0
0.522841	1.18099	0	1.65907	0
0.791502	1.07245	0	0	0
1.54689	0	0.908856	1.6975	0
1.92233	0	0	1.45556	2.68203
0.860306	0.447175	0	1.25247	0
0	0	0	0	0
0	0.555068	0	0.607503	0
0	0	0	1.16667	1.50466
0	0	1.68594	1.82432	0.66093
0.770837	0	0	2.62111	2.17964
1.29072	0.695354	0.681504	1.77351	2.27168
0	0.943276	0	2.1638	0
0.82092	0.606477	0	1.44576	0
0.701757	0	0	0.650855	1.36428
1.70594	0	0.857718	1.04731	0
0	0.958475	0.634861	0	0
0.679435	0	0	2.37062	0.889409
1.28445	0	0.800045	0	1.20918
1.11694	0.714991	0	2.05744	0
0.910806	0	0	1.87014	0
0	0.822634	0	2.31673	0
0.684413	0	0	1.02205	0
0.93752	0	1.10675	1.87478	0
0	0	0	1.03756	0
1.46327	0	0	1.34278	0
0	0.973288	0	1.55186	0
0.864141	2.09676	1.76064	0	1.82639
0	0	0	1.54069	0.960562
0.733675	0	0	2.36974	0
0	0	0.861015	0.726571	0
1.83768	0	0.83603	0.746105	0
0	0	0	1.08715	1.12153
0.880138	0	0	1.46833	1.26049
0	0	0	0	2.94539
0	0	0	0.982813	0
0	0.555163	0	1.25419	0
1.42643	0	0	0	0
1.07926	0	0	2.02802	3.00538
1.51941	0	0	1.6277	1.5706
0.864498	1.55678	0.64156	2.37132	2.74855
0	0.622088	0	0	2.96262
0.744883	0	0	1.95799	1.60339
0	0	0	1.34011	1.66304
0	0	0	1.09932	0
0.892759	0	0	1.68064	0
2.09314	0.525427	0	1.88763	2.54777
0	0	0	1.57977	1.67176
0	0	1.18052	1.17775	0
0	0	0	1.11327	0
0	0	1.26778	1.8291	0
0	0	0	1.92607	0
1.66325	1.06221	0	0.867371	2.00676
0	1.00041	0	1.93778	0
1.10472	0	1.03539	0	0
0.566626	0	0	2.0224	0
1.81961	0	0	0	0
1.48781	0.831831	0	0.589642	0
1.28442	1.06953	0.987968	0	2.92347
1.76304	0.617763	1.4312	0.659213	2.12067
1.2846	0	1.26669	0	0
0.89915	0	0.647407	2.0363	0
0.669236	1.31821	0	1.50623	0
1.02974	0	0.628755	0	1.27452
1.82049	0	0	1.77465	0
0	0.410853	0	1.20132	0
2.03053	0	1.23114	1.71324	0
0	0	1.30493	1.59839	1.34319
0	0	0.95709	1.43839	0
1.58625	0	0	1.01222	2.43793
1.31058	0	0	0	0
1.65358	0	0	1.19776	0
0	0.628428	0	1.43039	0
1.78827	0	0	1.58053	0
0.804867	0.427834	0	1.34298	0
0.841024	0	1.46775	1.02336	3.03129
1.75538	0.651689	0	0	1.81019
0	1.07772	0	0	0
1.69445	0	0	0	2.11105
0	0	0	0.636743	0
0	0	0	1.11338	1.80734
0	0	0	2.23747	2.02338
1.23226	0	0	2.17134	0
0.688037	0	0.735367	2.55636	0
0	0	0	1.81695	2.58437
1.79385	0.99463	0	2.07106	0
0	0.573166	0	0.821062	0
1.58545	0	0	2.69519	0
1.03009	0	0	1.83801	0
1.38562	0.734774	0	2.10226	0
1.36536	0.637036	0	0.860227	0
0.740093	0.650635	0	0.617212	0
1.55965	1.60779	1.4062	0.525201	0
0.632578	1.4657	1.29928	0.888509	0
0.897597	0.686906	0.582119	1.64915	1.07602
0	0.77416	0	1.61366	0
1.04006	0.854719	0	1.99912	0
0.807611	0	0.93875	1.80416	1.99158
1.20466	0	1.07888	2.05974	2.20043
0	1.1873	0.952665	1.31811	1.85851
0	0	0	2.26423	0
0.940127	0	1.54088	0.932866	2.05447
1.36111	0	0.686122	1.36131	2.08163
0.58907	1.44731	0	1.19808	0
0.796284	0.684852	1.45101	1.64966	0
1.6858	0	1.39601	1.6908	3.05667
0.56554	0	0.473076	1.32649	0
1.42974	0.49698	0	1.73179	0
0	0.51668	0	0	0
1.30116	0	0	0.755796	0
1.41411	0	0	1.50208	1.39956
0	0	1.26858	1.50968	0
1.51538	0	0	0	0
0.829056	0	1.157	2.25914	0
1.08643	0.622488	0	1.52606	0
1.2425	0	0	2.39699	0
0	0.898373	0.814628	1.92146	0
1.07276	1.46013	0	1.12369	0
0.801262	0	0	0	0
0	0.57969	1.00974	0	0
0	0	0	1.70134	2.03862
0.893057	0	0	1.58524	2.23285
0	0	1.47909	2.03672	1.34236
1.1765	0.427593	0	0	0
1.10344	0	0	0	0
1.29686	0	0	1.67071	0
0	0.686122	1.05499	1.27834	0
1.95618	0.497485	1.482	1.12376	2.07491
0	0.930766	0	2.16176	1.49897
1.60109	0	1.20083	1.47755	2.49412
1.10885	0	0.955955	0.947317	0
0	0	1.16793	0	0
2.02604	0.578552	0	1.57144	0
0	0.562535	1.63083	0	1.10276
0	0	0	0.763239	0
0	0.400056	1.5977	0.988074	0
0	0	1.05934	1.31997	1.57697
0	0	1.16905	2.13906	0
1.22576	0	1.46087	0.722213	0
1.79106	0.653587	0.64267	1.54952	0
1.95661	0.636366	0.853517	0.774223	0
0	1.04085	1.7233	1.45461	0
1.38047	0.980673	0	1.45903	0
0	0.542472	0.8402	1.49185	1.48666
1.4625	0	1.4399	0	0
2.19286	0	1.96115	1.47149	0.479339
0	0	1.42485	1.64742	1.96448
0	0.713979	0	1.95952	0
0	0	1.24967	2.44106	0
1.19945	0	1.2665	2.00255	0
0	0	0.598214	1.8185	0
1.05201	0	0	0.979945	0
0	0	0	1.52223	2.36959
0	0	0	0	0
1.5548	1.25875	0	1.55968	1.86448
0	0	0	1.89218	0
1.34687	0.661066	0	1.38084	1.07556
0	0	1.22803	0.815893	0.922516
0.821776	0.833888	0.733712	2.27855	0
0	0.41789	1.33757	1.29433	1.40954
0	0	1.38547	1.03428	0
0.772715	0	0.816174	0.528868	2.87958
1.58147	0	0	1.91288	1.33488
1.42007	0.796217	0	1.67092	0
0	0	0.841061	1.59607	0
1.88685	0	0.971091	2.07704	0
0	0	0	1.19173	0
1.63327	0	0	2.17929	2.21891
0	0.933287	0.951395	1.2511	2.48298
1.24133	0	1.12027	2.17936	1.74813
1.92112	0.698287	1.05542	1.04897	0
1.29164	0	2.3472	1.97144	0
2.54365	0	0	2.02824	1.496
2.46035	0	0	1.05726	2.98732
1.62733	0	1.54923	1.52195	0
2.21921	0.670353	0.878819	2.35906	1.86057
1.27294	0	1.05341	0	0
1.81813	0	1.04569	0	0
1.41778	0	0	1.79552	0
1.34778	0	0	1.37394	0
0.63624	0	0	0	0
1.71723	0	1.16992	1.07463	0
0.935821	0	0	1.79401	0
1.32375	0.386538	0	2.64676	0
0.816879	0	1.61024	1.96527	0
1.37988	1.51344	0.740667	2.00131	0
1.80106	1.25491	0	0	2.66135
1.31821	0	0	1.20303	0
2.04124	0	1.28643	1.67539	1.49654
0	0	0	1.20083	0
1.78889	1.34095	0.715044	2.03851	1.58401
0	1.41861	1.3383	1.63554	1.78968
1.58546	0	0.727537	2.25799	0
2.28643	0.997375	0.988604	0.697323	0
1.91141	0	1.13417	0.580278	0
0	0	0.708493	2.26593	1.80905
2.45453	0.698236	0	1.2469	1.64341
1.07658	1.52797	0.64976	1.33986	0
2.18847	1.19647	0	2.11116
2.18993	0	1.96501	0
1.31104	0	1.22997	1.79552
2.36453	0	1.50593	1.01723
0.658134	0	0	0
1.10402	0	0	1.03457
1.92821	0	1.10994	2.07979
2.17346	1.47336	1.29484	1.90692
1.97735	0	0.864896	0.933568
1.33149	0	0	2.31883
1.68444	0	1.0671	1.88047
2.01481	1.4911	1.37966	1.68308
1.44823	0	0.721506	2.15487
1.1111	0	0	0
0	1.0916	0.717507	2.05744
2.03804	0.615409	0	2.28324
2.15849	0.74015	0.764525	0.671147
0	0	1.12983	0.861252
1.60841	0	1.17474	0.546085
0.782087	0	1.61297	1.87528
2.46257	0	0	1.5791
0	0	1.20622	0
1.75998	0	0	1.45717
1.82677	0	0.68927	1.4346
1.18154	0.342962	0.886799	2.243
1.82338	1.00324	1.95004	0
1.68711	0	0	1.76864
1.07492	0.465165	0	1.67504
1.84135	0.643097	1.33674	1.68487
1.48014	0	1.53956	0
0.640243	0	0.740552	1.25145
1.14645	0	2.20772	2.05363
1.16976	0	1.39819	0
1.1202	0	0	2.00969
1.26449	0	1.37506	1.51151
1.10708	0.654518	0.850741	1.94161
0.968296	1.12841	0.934552	2.18299
0.725937	0	1.03815	1.84745
1.47233	0.440843	0	2.39914
2.27275	0	2.02293	1.88731
1.28266	0	0	1.56879
1.2211	0	0	1.8973
0.729367	0	0.52571	1.23277
1.23333	0.681939	1.10317	2.70712
1.54168	0	0	1.57745
1.16727	0.841812	1.31094	1.80172
0	0.493426	1.73506	1.14421
1.25887	0	1.47746	2.15904
1.60741	1.00467	0	1.40418
1.37773	1.99423	1.10736	1.15713
0.92993	0	0	0.883789
1.80798	0	0	2.29341
1.79479	0	0
1.68213	1.55941	0
1.53087	0	0
0.539533	0	0
1.89512	0	1.66036
1.0676	0	1.61773
0	0	0.941269
1.70945	0	0
0.720692	0	1.70852
0.891526	1.11172	1.23988
2.22606	0	0
1.14929	0	1.27285
0.743665	0.938703	0.629368
0	1.40954	0
1.8256	0	0.891229
1.84763	0.887177	1.41588
1.41958	0.680396	0
1.95213	0	1.64021
2.25159	0	0
1.31694	1.37979	0
1.53602	0	1.30699
1.82861	0	0
2.06975	0.536597	0.99824
0.965216	0.775296	1.1392
0	1.62166	0
0	0.986648	1.00803
0.602746	0	0
1.78643	0	1.28068
1.99835	0	0
1.36896	1.42463	1.4177
2.15291	0.573774	0
1.39651	0.723933	0.433427
2.11309	1.42726	1.36965
0.592338	0	0.881628
0	1.30537	0.711594
1.4223	0	1.2447
2.07972	0	0
0.630886	0	0.767853
2.48508	0.469524	0
0.693247	0.775802	1.11281
1.25647	0.872893	0.530735
2.15001	0.502075	0
0	1.40437	0
0	0	1.03463
1.19749	0	0.873014
1.39243	0	0.691054
0	1.30288	1.1464
1.51436	0.944187	1.57918
2.07407	0	0
0	0	1.18681
0	0	0
0.526021	0	0
0.743665	0.800788	1.49316
0	0	0
2.22817	2.05137	0
0	0	0
1.91101	0.52192	1.22328
2.18453	0.652394	0.49959
1.04617	0	0
1.87224	0.573267	0
2.36196	0	0.639523
0.842376	0	0
0.944907	0	1.09928
0.872203	0	1.18903
1.79814	0	0
1.13388	0	0
0	0	0
0.975239	1.45692	0
1.50634	0	0
2.14968	0	0.625908
2.6828	0.409659	0
1.92459	0.792229	0.686955
2.49693	0	0
1.92256	0.533752	2.1436
1.91067	0	0.988021
1.18629	0.894764	1.58547
1.21849	0	0.718314
1.21141	0.862832	0
2.06252	0	1.3009
2.09143	0	1.1765
1.97496	0.55953	1.26852
2.5438	0.601513	0.918517
1.49775	0	0
1.65546	1.39782	1.4162
0	0	1.25797
1.57514	0	0.813438
1.83518	0.510293	0.686759
1.22417	0.7735	0
1.51294	0	0
1.33344	0	0.711436
0.684316	0	0.887976
1.86817	0	0
0.562145	0.610332	0
2.12879	0	0.58184
0	0	0
0	0	1.47369
0.743665	0.644255	1.04821
1.36155	0	2.18554
2.24697	0	0
0	0.945244	1.51114
2.78824	0.444247	1.44657
1.73596	0	1.13891
0	1.66948	1.30324
1.25581	0.344477	0.756936
0	1.50557	0
1.12517	1.2121	1.25205
0	0	0.463453
0.691302	0	0
1.27443	0	0
1.42474	0.910628	0
1.1081	0	0.793089
2.23844	0	1.08106
0	1.12418	0
1.77916	0.601252	0
1.42142	0	0
2.48103	0	0
1.69293	1.04833	0
2.45826	0	0.909343
1.44294	0	0
2.63692	1.03235	0
1.93763	1.48207	0
1.87589	0	1.13636
2.24195	0	0
2.10739	0	1.44964
2.30918	0	0.59612
0.683246	0	0
1.31761	0	0
1.8722	1.19205	0
0.95709	0	1.30803
1.95012	0	1.12601
1.11501	0	0
2.34914	0	1.18641
2.12221	0	1.73647
0	0	0
1.60244	0	0
1.38256	1.01264	0
1.78224	1.18201	0
0	0	0
1.99042	0	0
2.16155	0	0.762262
1.90822	0.961409	0.540758
0.75971	0.908546	0
2.14961	0	0.801804
0	0	1.55245
1.95779	1.21111	0
2.32024	0	0
1.33252	1.04205	0.763361
0.895064	0	0.759831
0	0	0.535625
2.08877	0	1.27846
1.0508	0	0
2.39414	0	0.678764
1.15511	0.824068	1.42645
1.68431	0	0
2.18078	0	0
1.608	0	0.544561
0	1.4599	0.973937
0	0.593714	1.27165
0	0	0.504299
1.78397	0	0.862555
1.98451	1.51614	0
1.4079	0	1.27853
1.65102	0	0.851164
1.49348	0	1.03586
1.96668	0	0.820136
0.633033	0.685828	0.49751
1.78613	0.673211	0.8377
0	1.35339	0
0	1.27006	1.59417
0.940127	0	0
2.30552	1.19118	0.674673
1.51971	0.886548	1.36678
1.45176	0	1.32581
0.997106	0.974468	0
0	0.615213	0.682568
1.60233	0	1.27937
1.06886	0.694349	0.529498
2.03556	0	0.878161
1.44483	2.01799	0
1.73079	0	0.474954
2.46301	1.35983	1.47054
2.14416	0	0.604135
1.66843	0	0.915811
2.03941	0	0
0.844489	0	1.60073
1.44775	0	1.28087
1.01156	0	0
1.61093	0	1.24673
1.89559	0	0.64976
1.93968	0.588142	0
0.730593	0	0
1.84751	0	0.645806
1.69581	0	0
0.970989	0	0
1.08604	0	1.59858
2.15145	0	0
1.47054	0	0
1.43908	1.10236	1.16701
1.77006	0	0
0	0	0
0.441496	0	0
2.29872	0	0.508887
1.54888	0	0
1.03299	0.80255	1.1599
2.5868	1.28948	1.15042
1.84027	0	1.29619
1.48534	0	1.01091
1.97266	0	2.01959
1.29481	0.503391	1.47729
1.90933	0	0
1.31322	0	0.839788
2.40387	0	0
0	1.13546	1.34208
0	0.915272	1.0021
1.21531	0	0.589964
2.21503	0	1.23048
2.80578	0	0
1.85542	0	0
1.06096	0.905333	1.30631
2.31898	0.747273	1.77603
2.61223	0	0
1.00019	0	0
1.29575	0.841812	0
1.29388	0	0.839975
1.80522	0.914375	1.42613
1.64763	0.847603	1.35813
1.47864	0	0.995006
1.7779	0.869136	0
2.30278	0	0
1.56429	0	1.22972
2.07503	0.67757	0.637498
1.15671	0	0
1.412	0.825435	0
1.07433	1.31871	0
2.55595	0	0.67562
1.30181	0	1.79972
0.940317	0	0.809682
1.69778	0	1.02029
1.21643	0	0.592736
0	1.224	1.06835
2.00314	1.24867	0
1.44952	0.987123	0
1.92146	0	0
1.35942	0.664391	1.41671
0.651866	0	0
1.54341	0	0.649105
2.1154	0	0
2.60072	0.814839	0
1.54685	0.500305	0.920284
0.830587	0	0.750033
1.54038	0.738264	1.27341
1.84359	0	0.501124
0	1.56064	0.742336
1.72141	0	0
1.48244	0	0
1.36023	0	0.691949
1.72311	0	1.58222
1.52522	0	0.607084
0	0	0.615839
2.2079	0	0.597993
2.36593	0	1.45146
1.67757	1.18158	1.2631
2.56502	0	1.32907
1.58463	0	0.683052
2.08084	0	0
1.55805	0	1.02154
1.25071	0	0
1.05475	0	1.67775
1.79176	0	1.08455
1.2533	0.51761	0
2.20489	1.38795	1.93139
0.54728	0	0
0	1.54348	0.624133
1.78518	0.774066	1.06254
2.04256	0.455905	0.890086
0.457966	0	0
2.52721	0.54981	0.667659
0.396265	0.539443	0
2.27763	0	0.971448
0	0	1.11418
0.568479	1.0836	0
2.07683	0	0.603872
1.23441	0.400251	0
0.565343	0	0
0.983546	0	0
1.7687	0	1.35237
0.595133	0	1.29606
0	0	0
1.49185	1.1137	0.848442
1.44213	0.663705	0
0	0	1.1096
1.50972	0	0.782569
1.49506	1.48016	0
2.32306	0	1.10731
1.14469	0	0
0.563707	0	0
1.44133	0	0.446465
1.59833	0	0
0.855495	0	0
2.2471	0	0.652174
0.996404	0	0.650416
0.538848	0	0.876848
1.22231	0	0
1.58481	1.08838	0.63578
1.53336	0	1.43306
0.799505	0	0.884999
1.89542	0.529068	1.4065
2.56734	1.13139	0.453256
2.34585	1.78026	0.677951
2.29085	0.496677	0
1.94904	0.738207	0.612066
1.89826	0.505993	1.83663
1.40779	0	0
1.51358	0	0
1.76618	0.487997	0
1.75173	0	0.494621
0	0.671849	0.965972
1.59238	0.752013	1.2479
1.56644	0	0
1.01893	0	1.00654
2.03804	0	1.39735
1.67463	0	0
0.642285	0	1.45785
0	1.55325	1.90789
1.50131	0	0
1.62831	0.592953	1.72902
1.83979	1.18932	0
0	0	0.791965
0.47636	0.677379	1.00665
1.47451	0	0.681215
1.61254	0.776372	1.52967
2.18523	0.854719	0
1.24399	0.696817	1.62047
1.641	0.520198	1.0187
2.24517	1.31788	0.881877
0.583167	0.336267	1.27443
2.53352	0.648277	0.71297
1.21721	0	1.17663
1.37596	0	0.988074
0.954528	1.22389	0
1.24956	1.04253	0.692897
1.3342	0.597956	0.821347
1.89013	0	1.71799
1.15022	0	0
0.805141	1.22891	1.06423
1.729	0	1.0067
1.94002	0	0.858657
0.643912	0	0
2.36128	0	0
1.92432	0	0.757537
1.6597	1.28921	1.3052
2.16151	0.572054	0.689863
0.760074	0	0
1.57231	0.684413	0
0	0	1.18326
0.640667	0	0
0	1.0489	1.52974
0.974827	0	0.912542
0.826663	1.02611	0
0	0	0
1.94178	0.692822	0.995543
0.932912	1.01241	1.07638
2.04516	0	1.7415
1.49282	0	1.436
1.55905	0.928816	0.744302
1.63163	0	0
1.61639	0	1.97179
0.970123	0	0
1.16231	1.86617	1.22703
2.1604	0	0.822204
0.725057	0	1.09968
1.89765	0	0
0	0	1.08741
1.79888	0	0
1.51117	1.28516	1.44989
1.28691	0	0
0	0	0
1.94548	1.11861	0.74593
1.4898	0	0.84829
0	0	1.56171
0.835845	0.432931	1.3512
0.515917	0	0
0.677904	0	1.22823
1.56399	0	1.31586
2.50559	0	0
0.915048	0	1.76791
1.39713	0	0.656656
0	0	0.776879
0.667012	0	0
2.5587	1.21989	0.537158
1.53755	0	0
1.68684	0	1.46826
1.46118	0	0
1.74305	0	0.954381
1.29266	0	0
2.32363	0.355003	1.31332
1.42565	0	0.757116
1.15833	0.397718	0
1.92378	0	0.806031
1.63024	0	0.710856
1.43826	0	0
1.86919	0.819426	0
2.10818	0	1.42717
1.90424	0	1.57575
2.26495	0.945741	0
1.42649	0.715044	0.608838
1.60323	0.462145	1.35517
1.46403	1.54172	0
2.4251	0	0.757477
0.731207	0	1.35546
1.31058	0	0
1.35792	0	1.02697
1.86788	0	0
0.98744	0	1.69933
1.67176	0	0.875498
0	0	0
1.29014	0	0.571315
0	0	0.891696
1.45014	0	0
2.17786	0	0
0.770214	0.612763	0
1.92056	0	0
2.38825	1.37721	0
2.32327	0	0.74222
0.982917	0.681697	0
1.39339	0.922835	1.10202
0.964362	0	1.42015
1.77133	0	0.714139
2.65256	0.731347	0.6468
1.20611	0	1.06517
1.38851	0.565606	1.25098
0.543348	0	0.39743
2.2331	0	0
0.9977	1.20868	0
1.82699	0	0.794018
2.37291	0	0.595024
0	0	1.60206
0.719339	0	0
1.47777	0	0.632082
2.3342	0.453968	0.931092
1.74617	0	1.13068
0.6567	0	0
1.6465	0	1.10404
2.07621	0	1.1062
0	0	1.20034
1.88039	0	0
0.44744	0.759166	1.58524
1.48764	0	1.76422
1.53273	0	0.838556
1.85221	0.369594	0
1.67722	0	1.76245
0.508648	1.99029	1.30975
1.89278	0	0.874153
2.81258	0.559209	0
0.903407	0	1.50439
1.44839	1.33557	0
0	1.05812	1.23901
0	0	0
1.43302	0.998078	1.80412
1.26999	0	0.868413
1.90891	0	0
0.794284	0	1.30847
0.599544	0.702014	0.499692
1.38648	0	0
0.797053	0	1.22321
0	0	0
1.9461	0.610832	1.6787
1.58992	0	0.769653
1.09968	0.620533	1.42238
1.45768	0	0
1.32203	0	1.062
0	0	1.75513
2.15373	0	0.789659
1.42974	0	0
1.18358	0	0
2.37649	0	0
0.923476	0	0
1.58958	0.822992	0.997267
1.81548	0	0.860149
0	0	0.765262
0	0	0.924713
2.00239	0	0
1.09875	0	1.5628
1.81773	0.566461	0.619501
2.40612	0	1.49327
1.98967	0	0.820279
1.74261	0	0.613888
1.05873	0.977974	0.765508
0.857405	0	0
1.5817	0.98109	1.60288
1.14372	0	0
1.13625	0	1.53555
1.76291	0.632288	0.462951
0.774475	0.392328	0.745523
1.16121	0.929976	0.610563
0	0	1.15235
1.87843	0.389526	0
2.18633	0	1.00439
0.714884	0.662656	1.49453
0	0	0.864976
2.62893	0	0.672647
1.00346	0	0.650942
0	0	2.1441
1.78389	0	0.636407
0.596376	0	0.456647
0.636575	0	1.0575
0.600546	0	0
1.45356	0	1.0212
2.69154	0	0
1.82583	0	1.15251
2.37304	0	1.8745
1.72219	0	1.66287
1.71277	0	0
2.25556	1.21956	1.25039
1.46968	0	1.175
0.595608	0	1.5871
2.05544	0	0
1.41997	0.656611	0
2.0392	0.977456	0
2.81551	0	0
0	0.874723	1.81376
0	0	0.445071
2.0989	1.25199	0
1.38435	0.663203	0
1.94196	0	0
1.41235	0	1.02634
0	0.425358	0
1.73464	0	1.1749
3.07791	0	0
0.946882	0	1.20984
2.27525	0.582468	0.680396
1.28677	0.582363	0
0.661066	1.25264	0
0.557386	0	0.590825
1.75411	0	0
2.02693	1.04773	0.732158
1.8008	0	1.203
2.05114	0.577418	0
1.52853	0	1.02876
0.965468	0	0.741126
0	0	1.06138
2.28999	0	0.668817
1.96014	0.655808	0
1.61161	1.28976	0
1.95199	0	0.682374
1.67334	1.4987	2.12803
1.10071	0	0
2.21727	0	0
0	0	1.53889
1.32483	0	1.40366
0	0.936308	0
0	0.578758	0
1.63129	0	1.33999
1.4021	0.341884	1.64279
1.06861	0	0.641433
1.43013	0	0.523653
2.16108	0	0
1.62536	0.934928	1.63995
1.03084	0.782956	0
1.46813	0	0
1.95479	0	1.39305
1.83566	0	1.55333
0.95917	0	1.29206
1.43314	0	1.71186
1.3875	1.32522	1.72576
1.42878	0.807818	0
0	0	1.02726
0.695506	0	0
1.75998	0.848927	0.409676
1.26331	0	1.21687
1.2577	0	0.882416
1.32456	0	0
1.13812	0	0.729757
1.88474	0	0.883539
1.29806	0	0.788414
0.950323	0	0
2.24738	0	0.883872
2.42428	1.15728	0.634612
[truncated: 2,266 more rows]

## Sheet: ccl11
F1	F2	F3	F4	F5	F6	F7	F8
0	0.472712	1.60041	0	0	0	0	0
0	0	1.72903	0	0	0	0	0
1.35603	0	2.32595	0.498853	0	0	0	0
0.348221	0	0	0	1.63189	0	1.12457	0
0	0	0	1.19566	0	0	0	0
0	0	0	0	0	0	0	0
0	0	0	0	0	0	0.57931	0
0	0	0	0	0	0	0.750475	1.40763
0	0	1.21925	0	0	0	0.710066	0
0	0	0	0	0	0	0	0
0.877012	0	1.76598	3.12954	0	0	0	0
0	1.35268	0	0	0	1.05098	0	0
2.00176	0	0.639734	0	0	0	0	0
2.17203	0	0	0	0	0.862674	0	0
0	0	1.31157	0	0	0	0	0
0	0	0.898804	0.739578	0	0	0.67562	0
0	1.32791	1.13675	0	0	0	0	0
0.540249	0	0	0	0	0	0	0
0.612337	1.14127	0	0	0	0	0	0
0.578139	0	0.681504	0	0	0	0	0
0	0	1.6857	0	0	0	0.59711	0
0	0	2.33861	0	0	0.50074	0	0
0	0	0	0	0	1.01041	0	0
0	0	1.21	0	0	0.464241	0	0
0	0	0	0	0	0	1.28919	0
0	0	1.58617	0.381507	0	0	1.49681	0
1.22894	0.727786	0.662975	0	0	0	1.02125	0
0	1.69707	1.79193	0	0	0	1.36017	0
0.524722	0	0.942224	0	0	0	0.626556	1.75162
0	0	1.14508	1.22406	0	0	0	1.74266
1.69432	0.406033	0.762384	0	0	0	0	0
1.61425	0	0	0	0	0	0	0
0	0	3.03144	0.854757	0	0	0.555701	1.31554
1.01297	0	1.83391	0	0	0	0.992327	0
1.44939	0	1.60858	0	0	0	0.628714	0
0	0.796651	0	0	0	0	1.42254	0
0	0	1.15467	0	0	0	1.22831	0
0	0	1.88789	0	0	0	0	0.524919
1.77692	0	1.33344	0.6917	0	0	1.18044	0
0.976475	0	1.06579	0	0	0	0.86548	0
1.21799	0	2.04025	0	0	0	0.606401	0.742855
0.466912	0	0	1.81739	0	0	0.52707	0.58882
1.31875	0	1.81643	0.536892	0	0	0	0
0	0	1.11226	0	0	0	0	0
0.762445	0.419419	1.35247	0	0	0	0.623209	0
1.36493	0	0	0	0	0	1.03909	0
1.72311	1.18768	0	1.28256	0	0	0	0
2.13911	0	0	0	0	0.485436	0.680492	0
1.68594	0	2.10685	0	0	0	0.705005	0
1.23144	0	1.90651	0	0	0	0	0
0.529987	0	1.3975	0.844451	0	0	2.31428	0
0.61674	0	1.16474	0.723933	0	0	0.985857	0
0.56027	0	0	0.624253	0	0	0	0
1.57532	0	1.75894	1.55233	0	0	0	1.03414
0	0.341213	1.90912	0.621768	0	0	0	0
0.732944	0	0	0.681118	0	0	1.37877	0
0.606401	0	1.43011	0	0	0	0	0
0	0	1.55539	0	0	0	0	0
1.32493	0	1.81398	0	0	0	0.855301	0
0	0	0.77815	0	0	0	0	0
0.724399	0	1.04845	0	0	0	0	0
0	0	1.52421	0	0	0	1.06835	0
0	0	1.23501	0.975187	0	0	0.970022	0
0	0	0.659168	0	0	0	0	0
0.684998	0	1.09708	0.615448	0	0	0.778405	1.25707
0	0	0	0.58471	0	0	0.477032	0
0.83878	0	0	0	0	0	1.21046	0
0	0	1.54609	0	0	0	0	0
0	0	1.1475	1.55309	0	0	0	0
0.79495	0	0	0	0	0	0	0
1.29841	2.27749	1.07958	0.332364	0	0.444809	1.21149	0
0.640116	0	1.00292	0	0	0	0.96096	0
0	0	1.23458	0	0	0	1.49991	0
2.46277	0	1.27641	0	0	0	0	0.760862
0	0.66998	1.48323	0	0	0	0	0
0	0.83352	0	0	0	0	0	0
0.608838	0	0	0	0	0	0.647017	0
0	0.469996	1.94553	0	0	0	0	0
1.03551	0	0.706979	0	0	0	0	0
0.899669	0	0.906474	0	0	0	1.66443	1.03746
1.04188	0	0.636491	0	0	0	0	0
0.991207	0	0	0	0	0.560206	0.863704	1.94975
0	0	0.609488	0	0	0	0.965669	0
0	0	0	0	2.58437	0	0.666966	0
0.504143	0.905552	1.4648	0	0	0	0	0
1.03195	0	0	0	0	0	0	0
0.67491	0.802618	0	0	0	0	0.756936	0
0	0	1.72774	0.448951	2.62141	0	0.919332	0
1.12777	1.25971	0	1.47512	0	0	0.962925	0
1.41082	0	0	0	0	0	1.41983	0
0	0	1.95453	0	0	0	1.66443	0
2.30454	0	0	0	0	0	0.855301	0
1.38446	0	1.25881	0	0	0	0	0
0	0.514668	0	0	0	0	1.16603	0
1.64509	0	0.700835	0	0	0	1.52487	0
0	0	1.83204	0	0	0	1.17423	0
1.57941	0	2.1119	0	0	0	0	0.810029
1.73263	1.18118	1.12327	0	0	0	1.23588	0
0	0	0.45771	0	0	0	0	0
1.16316	0	1.29196	0	0	0	0.911117	0
0	0	1.35642	1.9755	0	0	0	0
1.6042	0	1.77722	0	0	0	1.32927	0
0	0	1.16808	1.05329	1.82458	0	0	0
0	0.537128	1.53443	0	0	0	0	0
1.24956	0	0	0	0	0	0.461515	0.624414
0	0	0.674673	2.27003	0	0	0	0
0.710224	0	1.69623	0	0	0	0	0
1.16951	0	1.4918	0	0	0	1.43447	0
2.11929	1.33033	1.08183	0	0	0	0	0
1.37932	0.665079	2.2748	0	0	0	0	0
2.04178	0	1.23631	0	0	0	0	0.72762
0.953841	0	0.956497	1.66535	0	0	0.755676	0
0	0	0.953351	0	0	0	0	0
0	0	0.694701	0	0	0	0.85151	0
0	0	0.576323	0.762445	0	0.965569	0.803162	0
0	0	0.898114	0	0	0	0	0
1.39373	0	0	0	0	0	0	0
0.890636	0	0	0	0	0	0	0
0.779617	0.457007	0	1.65883	0	0.586935	0	0
0	1.10263	1.74266	1.383	1.81333	0	0	0.954577
0.617173	0	0	0	0	0	0	0
0	0	0.786781	0	0	0	0.681215	0
0	0	2.0001	0	0	0	1.53972	0
1.95766	0	0.735141	0	0	0.557705	0.719663	0.475783
0.537335	0	0	0.430904	0	0	0.720909	0
1.3806	0.878024	1.27853	0	0	0	0.958376	0
1.41887	0	1.38592	0	0	0	0	1.44897
0	1.45945	0.766	0	0	0	1.60992	0
1.63821	0	0.850818	0	0	0	0.827169	0
0	0	0.697374	0.981629	0	0	0	0
1.5076	0.8083	1.9754	0.667058	0	0	0.848442	0.596669
0.595133	1.28572	0	0	0	0	0.971958	0
0	0	0.957584	0	0	0	0	0
1.37732	0	0.552551	0	0	0	0	0
1.79997	1.71578	0	0	0	0	0.599211	0.366064
0	1.00991	0	1.35226	0.763361	0.512431	0.339505	0
1.52882	1.00794	1.67463	0	0	0	0	0
0	0	0	0	0	0	0	0
0	1.32696	1.11096	0	1.53336	0	0.66485	0
1.56609	0	2.00966	1.00886	0	0	0	0
1.27815	0	0.741299	0	0	0	0	0.85807
0	1.09432	0	0	0	0	0	0
0	0	0	0	0	0	0	0.454577
1.17171	0.72325	1.10196	0	0	0	0	0
1.10501	0.602597	1.83281	0	0	0	0	0
0.72418	0	0.602111	0	0	0	0	0.415862
0	1.06429	0.709279	1.5549	0	0	0.434594	0
1.09103	0	1.46174	0	0	0	0	0
0.650942	1.39149	1.61635	0	0	0.670353	0	0
0.614005	0	0	0	1.54225	0	1.51032	0
0.696009	0	0.845701	0.887387	0	0	0	0
0	0	0.971652	0.999649	0	0	1.01353	0
0.996404	0	1.3121	0	0	0	1.2884	0
1.46608	0	0	1.26774	0	0.618631	0.489752	0
1.42589	0	0	0	0	0	0.876029	0
0	0	0	0	0	1.21665	0.921239	0.652571
1.28872	0	0	0	0	0	0.853285	0
1.07125	1.21849	1.53536	0	0	0	1.62432	0
0.569144	0	0	0	0	0	1.5621	0
0.719015	0	0.709751	0	0	0.537217	0.684803	0
1.079	0	2.26199	0	0	0	0.557673	0.861173
0	0	0	0	0	0	0.957436	0.393516
0.794816	0.40625	0	0	0	0	0	0
0.53769	1.25076	0.633406	1.96369	0	0	1.55499	0
0	0.830222	0	0	0	0.666597	0.885208	0
1.60265	0	1.22874	1.47835	0	0	0	0
1.41644	0.528153	1.79711	0.947897	0	0	0.72205	0
0	0	1.86237	0	0	0	0.41469	0
0.951737	0	1.00494	0	0	0	1.43734	0
0.483569	0	1.60896	0	0	1.00084	0	0.351161
1.33757	0	0.514371	0	0	0	1.44508	0
1.77379	0	0.905157	1.57241	0	0	0	1.08526
0.744244	0	0	0.602597	0	0	0	0.900651
1.61301	0	0	0	0	0	0	0
0	0	0	0	0	0	0.97663	0
0.563218	0	0	0.941555	0	0	0	0
1.19574	0	2.27943	0	0	0	1.37788	0
0.692248	2.1529	1.1405	1.25959	1.19873	0	0	0
1.74422	0.70063	0.671756	0	0	1.10519	1.45971	0
1.07753	1.86264	0.818646	0	0	0.673117	0.581492	0
0.738777	0.613267	0	0	0	0	0	0
0	0	2.01573	0	0	0	0	0.447094
1.65924	0	1.00117	0	0	0	0	0
0.822061	0.950745	0	0	0	0	0	0
1.33036	0	0	0	0	0	1.00891	0
2.48075	0.490929	0.720529	0	0	0	0	0
0	0	0	0	0	0	0.48498	0
0.745406	0.586616	1.13139	0	0	0	1.02018	0
0	0	1.2819	0	0	0	0	0.895878
1.23122	0.56732	0	0.937787	0	0	1.2425	0
1.98641	1.44338	2.00531	2.48641	0	0	0	0
1.17841	1.01633	0	0	0	0	1.25308	0
1.31967	0	0.842301	0.941555	0	0	0	0
0	0	0	0	0	0	0	0
0	0	1.29302	1.30308	0	0	0	1.05834
0	0	1.78327	0	0	0	0.971584	0
0	0	0.644599	0	1.66686	0	1.37199	0
1.85316	0	0	0	0	0	1.00599	0
0.726709	0	0.847679	0	0	0	0	0
1.07403	0.721832	0	0	0	0	1.79905	0.8016
0	0.592844	1.54757	0	0	0	0	0
1.21298	0.612608	1.38465	0	1.18436	0	0.590251	0
0	0.691253	1.26806	0	0	0	2.10066	0
1.18657	0	0	1.78653	0	0	0	0
0.651866	0	0	1.27147	0	0	0	0
0	0.99174	0	2.0413	0	0	0.769653	0
0	0	1.68551	0	0	0	0.878943	0.472348
1.12869	1.1574	0.765508	0	0	0	0	0
0.454262	0	0	0	0	0	0.743549	0
0	0	0.654829	0	0	0	1.85093	0
2.31766	0	0	0	0	0	0.79475	0.573605
1.18931	0	0	0	0	0.577281	0	0
0.825219	0	2.16927	0	2.79924	0	0.752873	0
0.640455	0	0	0	0	0	0	0
0.967587	0.560302	0.649279	0	0	0	1.83631	0
0.641007	0	2.14752	0	0	0.570144	0	0
0.397574	0	0	0	0	0	0	0
0.573031	0	0	0	0	0	0	0
1.5804	0	0	0	0	0	1.51899	0
1.46067	0	1.98913	0	0	0	0	0
0	0	1.37589	0	0	0	0	0
0	0	1.25241	0	0	0	1.11542	0
0	0	0	0	0	0	0.641433	0
0.896264	0	1.88899	0	0	0	1.40272	0
1.3066	0	0	0	0	0	0.486761	0
0.813159	0	0	0	0	0.814909	0	0
0	0	1.45616	0	0	0	0	0
0.988074	1.43867	0.685437	0	0	0	0	0
0	0	0	0	0	0	0.631793	0
1.01577	0.619184	0.666412	0.843506	0	0	0	0
0.954774	0	0	0	0	0.376836	0.502075	0
0.964362	1.13296	1.51732	0	0	0	0.707604	0.867531
0	0	0.951737	0	0	0	0.93601	0.418156
1.51449	0	0	0	0	0	1.13913	0
0	0	1.30585	0.84959	0	0	0	0
1.79145	0.950226	0.576221	0	0	0	0	0
0	0.572694	1.84031	0	0	0	1.39727	0
1.02268	0	2.07187	0	0	0	0	0.548449
1.55953	0	0	0	0	0	0	0
0.676712	0	1.22678	0	0	0	0	0
0.889452	0.523009	0	0	0	1.47492	0.611025	0
0.67012	0.515238	1.57514	0	0	0	0	0
1.16732	0	1.24849	0	0	0	1.53429	0.80713
0	0	2.27606	2.13133	0	0	1.03547	0
1.7611	1.39666	0	0	0	0	0	0
0.648451	0	0	0	0	0	1.40337	0.502023
0	0	1.21298	0	0	0	0.768535	0.945388
0	0	1.38896	0	0	0	0.537424	0
1.17577	0.646627	0	0	0.874967	0	0	0
0	0	0	0	0	0	0	0
0	0	0	0	0	0.765446	0.831611	0
1.26824	0	1.45231	0.851433	0	0	1.59144	0
0.639734	0	0	0.555005	0	0	0.48534	0
1.06585	0.499998	0	1.4759	0	0	1.24678	0
0	0	1.35603	0	0	0	0.477914	0
0.537572	0	0	0	0	0	0.768969	1.1175
1.60841	0	0	0	0	0	0	0
1.64856	0	1.21493	1.06598	0	0	1.64245	0
0	0.543802	0	1.17222	0	0	0	1.61425
0.938371	0.621728	0	0	0	0	0	0
0.683004	1.53296	0.734294	0	0	0.511921	0	0.594477
0	0	0	0	0	0	1.61355	0.514885
0.622407	0	0	0	0	0	0	0
1.49045	0.644212	0	0	0	0	0	0
0	0	1.07219	0	0	0	0	1.04689
0	0.624979	1.3022	0	0	0	0	0
0.650197	0	0	1.01353	0	0	0.792626	0
0	0	0	0	0	0.976321	0	0
0	0	0	1.27853	0	0	0	0.800551
1.88892	1.07099	1.41317	0	1.0151	0	1.17709	0.540728
1.24879	0	0.685926	0.715685	0	0.572424	0	0.739063
0.97787	0	0	0	0	0	0	0
1.05381	0.761531	0	0.943659	0	0	0.789856	0
0	0	0	0	0	0	0.796083	0
1.42509	1.1916	0	0	0	0	0	0
1.30621	0	0	0	0	0	0	0
1.46813	0	1.49614	0	0	0	0.723687	0
1.84673	0.505001	0	0	0	0	1.44933	0
0.73582	0	1.0839	0	0	0	0	0
0	0	0	0	0	0.346127	0.698134	1.46691
1.91088	0	0	0	0	0.759226	0	0
1.63388	1.05123	1.3529	1.00997	0	0	0.990994	0
1.54631	0	1.84482	1.53236	0	0	0	0.689146
0	0	1.09668	0	0	0	0	1.36518
1.83532	1.64147	2.37322	0	0	0	0	0
0	1.04156	0	0	0	0	1.16403	0
0	0	0	0	0	0	0.53642	0
1.69467	0	1.33211	0	0	0	1.50283	0
0.694249	0	0	0	0	0	0	0
0	0	1.43184	0	0	0	0	0
2.34118	0.731207	0.487681	0	1.11295	0	0.48364	0
0	0	0	0.582747	0	0	0	0
0	0	1.1915	0	0	0	0	0
0	0	1.34173	0	0	0	0.830733	0.580451
1.79447	0	0	0	3.12756	0	1.20254	1.31481
0	0.954479	1.51639	0	0	0	0	0
1.33875	0	0	0	0	0	0	0.508411
0.576221	0.862674	0	1.59566	1.06002	0	1.25455	0
1.20278	0	0	0	1.47746	0	0	0
0	0	1.82038	0	0	0	0.535684	0
0	0.844716	1.17153	1.8684	0	0.48023	1.50131	0.50762
1.64047	0	1.6708	0	0	0	0.610217	0
0	0	0.846385	0.936528	0	0.74199	0.918517	0
0.933614	0	0	0	0	0	0	0
1.62604	0	0	0.823924	0	0	0	0
0	2.63552	0	0.821633	0	0	0.566659	0.526786
0	0	1.03856	0	0	0	0.406988	0.689764
0	0.601401	1.35567	0	0	0	1.28316	0
0.627979	0	0	0	0	0	0.404883	0.66759
0	0	0	0	0	0	1.13096	0
0.61226	0	0	0	0	0	0.593932	0.903102
1.12201	0.879203	0.901578	0	0	0	0	0
1.46608	1.44806	0	0	0	0	0.818433	0
1.40767	0	0.780962	0	0	0	0.565869	0
1.07926	0	0.921968	0.883539	0	0	1.35109	0
0	0	0.646281	0.707187	0.938798	0	0	0
1.73416	0	0.638509	0	0	0	0.598693	0
0	0	1.31269	0	0	0	0.956695	0
1.42469	0	1.40318	0	0	0.649345	1.57721	0
1.68032	0	0	0	0	0	1.17867	0
0.673729	0	1.73263	0.59466	0	0	0	0
1.90497	0	1.33591	1.69278	0	0	0.974314	0
1.58509	0	0.682616	0	0	0	0	0.692498
0.816245	0	1.58055	0	0	0.565639	0	0.877887
1.3546	0	0.979425	0	0	0	0	0
0	0	0	0	0	0.639142	0	0.962224
0	0	0	0	0	0	0	0
1.60899	0	0	0	0	0.350279	0	0.380904
0	0	0	0	0	0	0	0
1.04749	0	2.39336	1.17795	0	0	0.708807	0
0.902971	0.42206	1.39738	1.98109	0	1.04473	1.79867	0.882735
0	0	0	0	0	0	1.02211	1.4192
0	0	1.13477	0	0	0	1.1602	0
0.575846	0.399424	1.52438	0	0	0	0	0.386901
2.10977	1.61056	0.896307	0	0	0	1.13231	0
0	0	1.59488	0	0	0	0.750386	0.447257
0.674484	0	0.924162	1.28341	0	0	0	0
0.916261	0	1.49741	0	0	0	0.656388	0
0	0	0	0	0	0	0	0.890848
1.26122	0	1.28454	0	0	0	0	0
0	0	1.39995	0	0	0	0	0
0	0	0	2.87698	0	0	1.01008	0
1.42757	0	1.41518	0	0	0	0	0
0	0	0	0	0	0	0.654207	0
0	0	1.36885	0	0	0.48941	0	0
1.83612	0	1.6295	0	0	0	1.07958	0.687643
1.45591	0	0	0	0	0	0.705938	0
0.739063	0	0	0	0	0	1.13153	0
1.66512	0	0	0	0	0	1.35063	0.429851
0	0	2.05705	0	0	0.801702	0	1.46398
0	0.587076	1.23718	0	0	0	0	0
0	1.04461	1.50575	0	0	0	0	0
0	0	0	0	0	0	0.543802	0
1.24023	0	0	0	0	0	0	0
1.38285	0	0	1.97279	0	0	0.909608	0
1.64055	0	1.03803	1.58186	0	1.1713	0	0.830149
0.740897	0	1.14662	0.39767	0	0	0	0
1.78926	1.16625	0.992434	1.16269	1.19558	0	0	0
0	1.55608	0.708467	0	0	0	1.52639	0
1.2116	0.590143	0	0	0	0	1.51212	0
0	1.47859	0.659484	0	0	0	0.752101	0
1.2988	0	0	0.915991	0	0	1.15089	0
0.78199	1.58792	0	0	0	0	0	0
0	0	0.708807	0	0	0	1.28259	0
0.634487	0.84401	1.09536	0	0	0	0.40082	0
0.54019	0.56153	0	0	0	0	0.994361	0.549469
0	0	0.646065	0	0	0	1.11639	0
0	0	1.46908	0.942606	0	0	0	0
0	0	0.92033	0.645461	0	0	2.29803	0
0	0	0.813718	0	0	0	0.954823	0
1.46002	0	0.639734	0.531833	0	0	0	0
0.63712	0	2.04798	0.698033	0	0	0.968245	0
1.79776	0	1.64077	0	0	0	0	0.34603
1.50712	0	0	0	0	0	0.589105	0
1.68939	0	1.18919	0.657506	0	0.511493	0.433217	0
2.28452	0.460995	0	2.00274	0	0	0	0
1.31196	0	0.55387	0	0	0	0	0
1.69007	0.677427	0.685242	0	0	0	0	0
1.78978	0	1.32975	0.511841	0	0	0	0
0	0	0	1.70152	0	0	1.29793	0
0	0	0.669468	0	0	0	0	0
0.463628	0.637036	0	0	0	0	1.73001	0.591545
0	0	1.49118	0	0	0	0	0
0	0.430753	0.99522	0	0	0	0.590753	0
0	0.511226	1.82881	0.701244	2.69674	0	0.5626	0
1.18736	0.443726	0.968043	0	0	0	0	0
1.10953	0	1.11763	0	0	0	1.04857	0
0	0	0	0	0	0	0	0
0	0	0.608417	0	0	0	0	0
0.609948	0.518791	0	1.34372	0	0	0.870505	1.18982
0	0	1.44105	0	0	0.54811	0.755976	0
0.504793	0	0.970836	0.390899	0	1.08731	0	0
0.705471	0	0.422784	0	0	0.587467	0.689517	0
0	0	1.25433	1.23791	0	0	0.833594	0
1.19856	0	0	0	0	0	1.29234	0.550244
1.80049	0	0	0	0	0	0	0
0	0	1.20827	0	0	0	0	0
0.524384	0	1.22363	0	0	0	0	0
1.33937	0	1.03387	0	0	0	0	1.21465
1.3728	0	2.36387	0	0	0	0	0
0	0	0.518515	1.0132	1.43508	0.544135	1.58145	0.544834
0	0	0	1.0656	0	0.552364	1.0233	0
1.27233	0.886506	0	0	0	0	0	0.519149
0	0	0.773468	0	0	0	0	0
1.59482	0	1.41667	0.537927	1.73339	0	0	0.679651
0	0	2.04095	0	1.92545	0	0	0
1.61466	1.71261	1.10661	0	0	0	0	0
1.75545	0	1.50412	0	0	0	0.95081	0
1.03521	0.679387	1.32446	0.666597	0	0	0	0
0	0	1.29465	0	0	0	1.81196	0
0.667428	0	1.18029	2.4271	0	0	0	0.934881
1.28212	0	2.21833	0	0	0	2.01723	0.530159
0	0.687201	0.555701	0	0	0	0	0
2.28356	0	0.709909	2.57658	2.81385	0	1.06967	1.02171
1.00588	0	1.10263	2.349	0	0	0	0
1.23303	1.49043	1.86346	0	0	0	0	0
0	0.580278	0	0.877504	0	0	0	0.85178
0	0	0.85151	0	0	0	0	0.561821
0.646238	0	0.773972	0	2.00843	0	0	0
0	0	0.825723	0	0	0	0	0
0	1.13014	1.74891	0.459744	0	0	0	0
0.650986	0	0	2.86776	0	0	0	0
1.59394	1.23935	1.67246	0	0	0	0	0
1.52656	0	1.30906	0	0	0	1.13908	0
1.19454	1.03212	0	0	0	0	1.63999	0
0	0.640646	0.640625	0	0	0	0.660093	0
0.933333	0	0	0	0	0	1.65159	0.565475
0	0.440074	0	0	0	0	0	0
0.625625	0	2.66202	0	0	0	1.00847	0
1.53347	0	1.5485	1.00878	0	0	0	0
1.78277	0	1.2036	0	0	0	1.29478	0
0.634487	0	0	1.39727	0	0	0.871637	0
1.59515	0	2.0001	0.444367	0	0	0.916261	0
0	0	2.25439	0	1.92545	0	1.70226	0
0.78613	0	0	0	0	0	0	0
1.11632	0	0	0	0	0	0.997754	0
0.892801	0	0	0	0	0	0	0
1.1265	0	0.650767	0	0	0	0	0
0	0	0	0	0	0	0	0.39278
0.726626	0.587787	0	0	0	0	1.32812	0
0	0	0.591185	0	0	0	0	0
1.38064	0	0.622848	0	0	0	0.752754	0
0.58111	0	0.576119	0	0	0	0	0
0.866531	0	0	0	0	0	0	0
0	0.52006	1.46435	0	0	0	0	0
1.34803	0.60945	0	0	2.50541	0	0.655875	1.44155
0	0	0.64314	0	0	0	0.719933	0
1.80692	0	0	0.42373	0	0	0	0.374481
0	0	1.59446	2.22553	0	0	0	0
0	0	1.48376	0	0	0	1.07766	0.80398
0.892972	0	0	0	1.41956	0	0.610871	0
0	0.512968	0.775422	0	0	1.27245	0	0.474151
1.79252	1.06212	0.820991	0	0	0	0	0
1.31968	1.32007	1.4333	0.910273	0	0	0.64054	0
0	1.04134	0	0	2.67257	0	1.17477	0
0.730704	0	2.03732	0	0	0	0	0.492558
1.47248	0.484118	1.69578	0.793288	0.992969	0	0	0.968161
0	0	1.5335	0	1.0103	0	1.70446	0
1.1113	0	0	0	0	0	0.753587	0
2.25127	0	0.617173	0.760528	0	0	0.817867	0
0	0	0	1.77667	0	0	0.665262	0
0	0	0	0	0	0	0.587325	2.21013
0.534102	0	1.20278	0	0	0	0	1.71547
0	0	0	0.80562	0	0	0.632412	0
0	0	0.770463	0	0	0	0	0
0	0	1.14377	0.648712	0	0	0	0
1.88824	0	1.29337	0	0	0	0.535097	0
1.11312	0	0	0	0	0	0	0
0.748738	0	1.40326	0	0	0	0	0.677951
1.33909	0	0.817938	0	0	0	0	0
0.879643	0	1.25187	0	0	0	0.554122	0
0.536067	0	1.02599	0	0	0	0	0
1.2676	0	1.27554	1.22576	0	0	0.966779	2.38437
1.11893	0	2.02448	0.615174	0	0	1.19703	0
0	0	0	0.918245	0	0	0	2.86018
0	0	2.08081	0	0	0	0	2.08323
3.12637	0	0.460218	0	0	0	1.65238	0.505549
0.721941	0	0.933614	0	0	0	1.29143	0.373999
0.692099	0	0.783473	0	0	0.847069	0	0.973339
1.17577	0	1.53074	0	0	0	0	0
0	0	1.37508	0	0	1.02389	0	2.46287
0.564688	0	0	0	0	0	0	0
0.522366	0.728701	1.51639	0	0	0	0	2.2551
0	0	1.44343	0	0	0.823422	0.530159	0
0	0	0	0	0	0	0	0.383283
2.36594	0	1.36211	0.529757	0	0	0	0.813963
1.1331	0	0	0	0	0	0	0.577281
1.26571	0	1.48772	0.614083	0	0	0	0
1.81162	0	2.05974	0	0	0	0.902448	1.59613
0	0	0	0	0	0	0	0
1.02508	0	0.926138	0	0	0.822884	0	0
1.26474	0	1.52599	0	0	0	0	1.00394
1.91489	0	1.69125	1.8294	0	0	0	0.294604
1.42601	0	1.04569	0	0	0	0.955388	0
0	0	0	0	0	0	0	0.527184
0	0	0	0	1.14086	0	0.778532	1.51565
0	0	1.80554	0	0	0.457753	0	1.3241
0	0	1.61393	0	0	0	1.24373	0.465011
0	0	0.423057	0	0	0.54362	2.14269	0
1.68219	1.43205	1.50893	0	0	0	1.03508	0
0	0	0	2.57635	0	0	2.48803	3.29936
1.9005	0	1.51261	3.12938	0	0	0.990408	0.63482
2.0958	0.617566	0.739692	0	0	0	0	2.59823
2.08675	0	0	0	0	0	0	0
0	0	0	0	0	0	0.937126	0
1.40837	0	0.599989	0	2.31932	0	0	0
2.01227	0	0	0	0	0	0.65679	3.09565
0	0	0.968701	1.55386	0	1.25324	1.86632	1.03049
1.2814	0	0	0	0	0	0	0.806786
1.5313	1.46751	0	0	0	0	0	0
1.31554	0	1.72944	0	0	0	0.916441	0.850255
0	0	1.39674	0.616937	0	0	1.37899	1.78581
1.05414	0	0	0	0	0.957386	0	2.64783
1.35702	0.794384	0.58118	0	0	0	0	0.698947
2.5289	0.697374	0.563772	0	0	0	0.560013	0
0.542773	0	1.55745	0	0	0	0	1.85447
1.16656	1.28502	0	0	0	1.22606	2.53725	0
0.940793	0	0.936528	0	0	0	0.468829	1.89577
0.946496	0	2.53439	0	0	0	2.05122	0
0	0	1.33975	0	0	0	1.38323	0
0	0	0.933708	0	0	0	1.22152	2.60454
0	1.60492	1.27375	0	0	0	0	1.80342
0	0	1.9298	0	0	0	0	1.65825
0	0	0	0	0	0	1.01245	0
1.55679	0	0.791899	0	0	0	0	0
0	0	1.00204	0	0	0	1.04635	3.24409
0.858814	0	0	0	0	0	1.17748	1.8606
0	0	0.916531	0	2.26122	0	0.742336	1.47113
0	0	0	0	0	0	0.699635	1.31634
1.09443	0.578586	0	0	0	0.465033	0.827531	0
1.61361	0	0	0	0	0	1.99913	0
0	0	0.883539	0	0	0	0	0
0.810375	0	1.23174	0	0	0	0
1.45616	0	0	0	0	0	2.39846
0.733815	0	0	0	0	0	2.26624
0	0	1.49978	0	0	0	1.08801
0	0	0	0	0	0	0.986278
1.91324	0	1.8166	0	0	0	0
0.847412	0.512431	1.04193	0	0	0	0
0	0	1.72047	0	0	0	0
1.92658	1.26172	0	0	0	0	0
0.550492	0	0.780898	0	0	0	0.861409
0.738806	0	0	0	0	0	0
0	0	0.357595	0	0	0	0.46709
0	0	1.14173	0	0	0	1.63729
1.01667	0.889325	0	2.58938	0	1.34845	1.39116
1.38384	0	0	0	0	0	0
0.917523	0	0	0.702116	0	0	0.700119
1.6238	0.343462	1.12947	0.981872	0	0	0
0	0	0.861883	0	0	0	0.708702
0	1.15695	0	0	0	0	1.38083
0.573842	0	0.679819	0	0	0	0
1.09522	0	0.644685	0	0	0	0.877997
0	0	0	1.49681	1.23277	1.51493	1.09786
0	0	1.07488	0	0	0.489752	3.13919
0	0	0	0	0	0	0
0	0	1.02743	0	0	0	1.59311
1.34781	0.751628	0	0	0	0	0.693064
0	0	1.36276	0	0	0	0.947752
0	0	1.97222	0	0	0	0.579517
0	0	0	0	0	1.02308	0
0.875702	0	1.27554	0	0	0	1.78101
0.8399	1.21476	1.54864	0.686416	0	0	0
0	0	1.42365	0	0	0	1.40291
1.05744	0.518818	0	1.46667	0	0	0
2.45111	0	0	0	1.18436	0	0.658763
0.686955	0	1.35681	0	0	0	1.67941
2.00587	0	0.536008	0	0	0	0
0	0	0.883705	0	0	0	0
1.21671	0	1.57636	0	0	0	0
1.07055	2.40367	0	0	0	0	0.703093
0	0	1.005	0	0	0	0
0	0	0	0	0	0	0.627572
0.719501	0	0	0	0	0	0
1.23182	0	0.652968	0	0	0	1.82084
1.14684	0.528896	0.937851	0	0	0	1.15616
0.965065	0	1.23753	0	0	0	0.702168
1.03594	0	1.14341	2.49872	0	0.65235	2.28485
1.296	0.530476	0.659304	1.65204	2.66507	0	2.26379
0	1.24903	0	0	0	0.576631	0.609565
0.925815	0	0	0	0	0	0
0.489948	0	1.30093	0.906299	0	0	0.931791
0	0	0	0	1.56579	0	1.60625
1.15788	0	0	0	0	0	0
1.81001	0	0	0	0	0.575812	1.39123
1.0289	0.853247	2.14417	0	0	0	1.56939
1.67218	1.78162	1.62204	0	0	0	0
0	0	0.892546	0.455419	0	0	0.496375
1.11135	0.717185	1.27965	1.18911	0	0	1.66443
0.957189	0.598435	0.953302	0	0	0	1.86505
0.917523	1.53236	1.29744	0	0	0	0.643354
0	0	0.736671	0	0	0	1.51848
2.63918	0	1.59269	0	0	1.45346	1.2411
0.988604	1.51955	1.07454	0	0	0	0
1.52262	0	1.33495	0	0	0	1.52562
1.04527	0	1.48008	0	0	0	0
0.87775	0	0	0	1.0237	0	0.925815
0	0	0	0	0	0.690905	1.576
2.69228	1.55923	0	0	0	0	0
0.796351	0	1.60489	0	0	0	1.06723
0	0.653277	0	0.868293	0	0	0
1.78686	0	0.738264	0	0	0.488288	0
0	0	0	0	0	0	0
0	0	1.27406	0	2.42375	0	0.431489
2.87457	0	1.88393	0	2.37459	0	1.32183
0.85005	0	0.82092	0	0	0	0
1.91222	0.672177	0	0	2.96088	0	1.12606
1.89433	0	0.710698	1.65389	2.26469	0	0
0	1.32431	1.16587	0	0	0	0.964312
0	0	0.806717	0	0	0	1.08054
0.565114	0	0.878737	1.28824	0	0	0.670843
1.23269	0	1.36168	0	0	0	0
0	1.13524	0	1.3065	0	0	0.888481
1.89706	1.06842	1.96633	0	1.39635	0	0.633406
1.06604	0	0.976475	0	2.04387	0	0
0	0.956892	1.26207	0	0	0	0
1.07344	0	1.50079	1.13164	3.60491	0	0
0.631216	0	1.36558	0	0	0	0
0.576836	0	0	0.934427	0	0	0
1.29465	0	1.49513	0	0	0	1.32309
0	0	1.30074	1.77773	0	0	0
0	0	1.67246	0	0	0	0.5677
0	0	0	0	0	0	1.76614
1.15241	0	0	0	2.38736	0	0
1.62604	0	0.611217	1.29426	1.73686	0	0
1.41778	0	0.801736	0.863486	0	0	0
1.61813	0	1.63587	0	0	0	0
0.627369	1.95888	0	0	0	0	0.898287
0	1.25208	0	0	2.2989	0	0.894422
0	1.30119	0	0.972163	0	0	0
0	0	0.585203	0.677236	0	0	0.475069
1.61619	0	0	0	0	0	0
0.745639	0	0	0.613306	0	0	1.29909
0	1.61078	0.675004	0	0	0	0
0	0	0	0	2.63612	0	1.36814
1.00985	0.726764	0	0	0	0	1.18692
1.3397	0	0	0.400397	0	0	1.0414
0.589534	0	0.92766	0	0	0	1.48932
1.21009	0.683829	1.40387	0	0	0	0.393015
1.37977	1.01409	1.4565	0.941651	0	0	0.347512
1.31501	0	1.35867	0	2.12846	0.683926	1.27727
0	0.904369	0	1.10438	0.763178	0	1.12148
0	0	2.21002	0	0	0.829785	0.414185
0	0	0	0	0	0	1.09441
1.11854	0	0.749502	0	0	0	1.5468
2.44571	0	1.84254	1.87344	1.37877	0	0
1.07543	0	0	0	0	0	1.05414
1.30074	0	0	0	0	0	2.41006
0	0	0	0.66398	0	0	1.44376
0.743578	1.3101	1.40596	0	2.37106	0	0.506359
1.44423	0	0	1.49457	2.4543	0	2.26366
0	0	1.26037	0	2.17203	0.741443	2.68416
0	0	0.629901	0.553147	3.21009	0	1.20089
0	0	1.02205	0	1.85691	0	1.94758
1.858	2.25546	0	0	0	0	0
0.454388	0	0.827314	1.2477	0	0	0.418156
1.21373	1.59984	1.81645	1.06854	0	0	1.00875
0.933864	0	0.618118	0	0	0	0
1.8461	0	1.59228	0.354863	0	0	1.0433
0	0.961509	0	0	1.37353	0	1.39236
2.09349	0	1.32578	0	2.26934	0	1.15945
0.604173	0	1.30808	0	1.32405	0	0
0.659755	1.05457	0.796484	0	3.25211	0	0
0	1.30389	0.581492	0	1.61781	0	1.20191
1.31634	0	1.42319	0	1.15377	0	0
1.79993	0	0	0	0	0	0
1.71718	0	0.953057	0	0	0.71783	0
0	0	0.828039	0	0	0	0.657865
2.37422	0	0	0	2.53913	0	1.1258
0.766124	0	0	0	0	0	1.28905
0	0	0	0.955216	0	0	0
0	0	0	0	0	0	0
0.749797	2.16809	0	0.78837	0	0	0.439622
0	0	1.4831	0	0	0	0
1.20745	0	0	0	0	0	1.06312
1.47577	0.580624	0	0	0	0	1.38271
2.20428	0	1.62574	0	0	1.49567	1.15776
0.680107	0	0.688283	1.981	0	0	1.03827
0	0	0.92343	0	2.33153	0	0
0	0	0	0	0	0	1.10344
0	0.573707	1.69578	0	0	0.892674	0
0	0.604474	1.53536	0.444548	0	0	0
0.872041	0	1.35198	0	0	0	0
0	0.523121	0	0	0	0.612298	0.968904
0.779234	1.01124	0	0	0	0	0
0.960661	0	0.867051	0	0	0	0.877942
0.831318	0	1.50584	2.14812	0	0	0
1.13689	0.655763	0.867317	0.931465	0	0	0.493774
1.19582	0.67757	0.757778	0	0	0	0.358047
0.554027	1.04152	0	1.66235	0	0.466845	0.56208
0.536096	0	1.40003	0	0	0	0
0	1.83957	0.815471	0.660116	0	0	1.73788
0	0.888439	0	0	0	0	1.26122
0.776308	0	1.0061	0.927845	0	0	0.762689
0	0.490536	1.70063	0	0	0	0
1.11329	0	1.37033	0	2.13468	0	1.72599
0.956793	0	0	0.505079	0	0	1.12636
1.86897	0	0	0	0	0	2.86328
0	0	1.61222	0	0	1.01808	0
0	0	0	0	1.71897	0	1.11649
0	0	0.549593	0	0	1.20083	1.26188
1.6088	0	1.74176	0	0	0	0
0.988498	0.592881	2.29542	0	0	0	0.682665
0	0	0	0	0	0	0.988233
1.01729	0	0	0	0	0	1.05103
0	1.00725	0	0.626435	0	0	1.32452
0.585344	0	1.13539	0	0	0	1.25214
0	0	0	0	0	0	0
0.712599	0	0	0	0	0	1.56771
0	1.11708	0.746747	0	1.98804	0	0
0.78386	0.68927	0	0.854602	0	0	0
2.02352	0.60183	1.84639	0	0.969107	0	0
1.49439	1.47088	0	0	0.857093	0	0
0.833226	0	1.86254	0	1.16307	0	1.32825
1.92896	0	2.01376	0	0	0	0
1.0734	0	0.806168	0	0	0	0
0	0	1.29417	0	0	0	1.74531
0	0	1.82386	1.31338	0	0	1.63821
1.44318	0	0	0.904281	0	0	1.86582
1.26518	0	0	0	0	0	1.92874
2.15028	1.31741	1.10384	0	0	0	1.4438
0.473945	0	1.24514	0	1.95038	0	0.587716
1.34513	2.09402	1.48985	1.14516	2.79779	0	1.00808
0.920375	1.05879	0.997375	2.21836	0	0	0
0	0	1.03369	0	0	0	0
0.622768	1.48892	1.45684	0	0	0.859952	0.809129
0.951103	0.401701	0.743202	0	1.66686	0	0
1.83189	0.87849	1.23346	0	0	0	0
1.09935	0	1.28724	0	1.1713	0	1.07201
0.702373	0	0.879025	0	0	0	0
0	0	0	0	1.19229	0	0.314183
1.89322	1.90286	1.40612	0	1.41683	0	0
0.896307	0	0.895792	0	0	0	1.26504
0	0.782892	1.09476	1.70917	0	0	3.84031
0	0	0	0	0	0	1.33543
0	1.12667	0.698033	0	0	0	0
0.755317	0	0.902448	0	1.42541	0	1.85532
0.706874	0	0.994683	0	0	0	0
1.82502	0	0	0	0	0	0
0	0.974776	0.80045	0	0.612492	0	1.4744
1.42769	0	0	0	0	0	0.748944
1.21648	0	1.38727	0	0	0	0.971397
0	1.20275	1.51137	0	2.61728	0	0
0	0	0	0	0	0	0.613577
0	0	0.813299	0	0	0.379514	0
0	0.45485	0	0	0	0	0.552739
0.982865	0	0	0	0	0	0
0	0	0.988127	0.722649	0	0	1.30474
0	0	1.97496	0	0	0	0
0.6654	0.519342	1.00687	0	0	1.66368	1.09199
0	0.606401	1.60328	0	0	0	0
1.15244	1.31641	1.83433	1.13877	0	0.760984	1.35247
2.13248	0.490119	1.20737	0	0	0	0
1.72827	0	0.570947	0	3.61805	0	0.944779
0	0	0	0	0	1.1797	0.720367
0.648756	0	0	0.59623	1.67352	0	0
0	0	1.86356	0	0	0	0.459701
0	0	0	0.434652	0	0	1.04623
0	0	0	0	0	0	1.28829
0.865613	0	0	0	0	0.533927	2.17299
1.79051	0.432722	0	1.42361	0	0	0.796585
1.10654	0	2.14427	2.32902	0	0.872285	1.39354
0.824499	0.70599	0	0	2.04758	0.559241	0
0	1.16539	0.876602	0	2.16426	0	0
1.9964	0.932398	1.29638	0.784669	0	0	0
1.53909	0	0	0.445152	0	0	1.61474
0	0	0	0	0	0	0.567783
0	1.14445	0	0	0	0	0
0	0	1.57768	0	0	0	0.5586
0	1.25062	1.46896	0	0	0	1.9574
1.29861	0	1.11398	0	0	0.4857	0.657865
1.21226	0.596486	1.14384	0	0	1.28672	0.593859
0	0	2.25089	1.92535	1.83957	1.3434	0
0.80289	1.9327	1.22593	0	0	0	0.67886
1.28215	1.28651	0	0	0	0	0.758501
0	0	2.07618	0.660342	0	0	0
0	0.50321	0.894508	0	0	0	0
1.00123	0	0.869217	0.379063	0	0.887415	0
0	1.31078	0	0	0	0	1.50785
0.376592	0	1.23269	0	0	0	0
0	0.383105	0	0	1.85396	0	0
0.579482	0.7546	1.11494	0	0	0	0.491668
1.32032	0	0	0	0	0	1.54064
1.77916	1.00439	1.7821	0	0	1.17276	1.11634
0.961193	0.510346	0	0.522813	0	0	0.768225
0	0	2.01488	1.17695	0	0.442309	0
0.938371	0.644041	0.87099	0	0	0	0
1.80239	0	1.53545	0	0	1.1261	2.01761
1.71307	0	0	0	0	1.18169	1.34079
0.796484	0	0.626556	0	0	0	1.01476
2.04223	0	1.43671	0	0	0	0
2.38187	0	0.897855	0	0	0	0
0	0.999866	0	0	1.96185	1.3043	0
2.07141	0	0.9919	0	0	1.47086	1.59269
0	0	0.743607	0	0	0.977043	0
2.04886	0	0.789659	0	0	0	0
0.637246	0	1.47995	0	0	0	1.33902
0.841174	0	2.34763	0	0	0	0.770931
1.90627	0.669934	0.734238	0.888481	2.07612	0	0
0	0	0	1.96792	0	0	0.965418
0.60553	1.62721	1.6946	0	0	0	0.60735
0	0	0	0	0	0	0.902622
0	0.935445	0.761227	0	0	0	2.12988
2.00819	0.705938	0	0	0	0	1.24417
1.83601	0	0.579724	0	0	0
1.17484	0	1.24743	0	1.16224	0
0	0	1.4759	0	0	0
1.24435	0	0	0	0	0.614628
0	0.480019	0	0	0	0
1.16504	0	0	1.44368	1.67106	1.58889
1.74999	1.39311	0	1.99076	0	0
1.39498	0	0	0	0	0
0.637709	0	2.43613	0	2.70191	1.44777
1.33873	0.80634	1.12662	0	2.09433	0
1.31681	1.05686	0.74593	0	1.38569	2.30579
0.585309	0	0	0	0	1.17268
0	0	1.65	0	1.61104	0
1.78368	0	0	0	0	0.423129
0	1.48428	0.839153	0	0	0
1.68365	1.1737	0.974057	0.483235	0	0.520808
0	0	2.08061	0	0	0
0.790185	0	0	0	0	0
0	0.562567	1.54153	0.692423	0	0
1.65829	0	1.94754	0	0	0
0	0	1.06015	0	0	0.927444
0	0	0	0	1.70483	0
0	0	0.925724	0	0	0
2.43845	0	0	0	2.01319	0
1.47252	0.564001	1.51418	0	0	0
0.838035	0	0.811069	0.42342	0	0
0	0	0.475391	0	1.48257	0.507514
1.17833	1.18689	0	1.75206	1.66617	0
0	0	0.917974	1.09291	0	0
0	0	1.81522	0.719339	0	0
1.39704	0	1.08747	0	0	1.67837
2.00527	0	1.10654	0.845929	0	0.859167
1.34215	0.798832	0	0.911162	0	0
1.21544	0	0	0.551364	0	0
0	0	0	0.922577	0	0
1.88024	0	1.25697	0	2.79634	0
1.24116	0	0	0	0	1.03603
0	0	1.50977	0	0	0
0.584042	0.588891	0.672084	0	0	0
0	0	1.43883	1.21732	0	0
1.32425	0	0.737239	0	0	0
0.547249	0.602672	1.43035	0	0	0
0	0	1.44232	0	0	0
1.56529	0	0.661792	0	0	2.10898
1.44516	0	0	0	0	1.99081
0	0	0	0.880662	0	0
1.93519	0	0	2.27514	0	0
0.865972	0	1.64977	2.07422	1.65649	1.54085
0	0.387357	0	0.519204	0	0.450928
0	0.487414	1.04521	1.25915	0	0
1.31104	0	1.13303	0	0	0
0.92485	0.46689	1.2345	1.43083	0	1.39083
0	0	0	0	0	0
0	0	0.945484	0.866931	0	0
0	0	0.741932	0	0	0
0.746163	0	2.18373	0	1.17207	0.985289
1.82031	0	0.703351	0	0	0
1.67211	0.470559	0	0	0	0.667613
1.04461	0	0	0	0	0
1.44047	1.60349	1.40106	0	0	0.729423
1.7367	0	0	0	0	0.57452
0	0	2.03594	0	0	0.655095
0	0	1.52957	0	0	0
0	0	1.30142	0	0	0.87786
1.40118	0	1.16141	0	0	0
1.89473	0	0.939652	0	0	0
1.31641	0	0	0	0	0
0	3.11491	1.26705	0	3.03316	1.54018
0	0	0	0	0	0
0.931092	0	1.41016	0.908149	0	0
0.598693	0	0.739406	0	0	0.725662
0.890255	0	1.80494	0	0	0
0	0.867478	0	0	2.59577	1.67681
1.7384	0	0	0.520254	0	0.859284
2.04541	0	1.25635	0	0	0.547956
0.591041	0.618947	0.913033	0.962458	0	0
0	0.481338	0	0	0	0
0.703351	0	0	0	0	1.54153
1.68624	0	0	0	0	0
0	0	1.07568	1.68392	2.09652	1.45289
0.472712	1.73192	1.37	1.01297	0	0
1.23208	0	1.6751	0	0	0.918969
0	0	1.13281	0	0	0.716327
1.94189	0.47599	0	0	0	0
1.11529	0	0.695606	0	0	1.18974
0	0	0	0	0	0
0	0	0	0	2.18453	0
0.692099	0	0.732214	0	0	0.696413
0	1.05717	0.940698	0	1.88979	0
0	0	1.35831	0	0	0.541178
0	0	1.82874	1.51862	0	0
1.18389	0.683538	0	0	0	0
0	0	0.908149	0	0	1.58545
1.46157	0	0.988392	0.572593	0	0
0.727593	0	1.16307	0	1.05499	0
0	1.08049	0	0	2.6023	0
1.66294	0	0.658314	0	0	0
1.01119	0	0	0	0	0.726543
0	0	1.47607	0	0	0
0.728202	1.86626	0.943947	0	0	1.57811
0.953204	0	1.3839	0	0	0
0.966981	0	0	0	0	0
0.714325	0.613383	1.8684	0	0	1.70363
1.60641	0	0	1.55745	0	0
0.478637	1.18515	0.916981	0	0	0.682519
0	0	1.72561	0	1.92695	1.21124
0	0	1.06405	0	0.589498	0
0	0	0.802075	0	0	0
0.665446	0.853749	0	0	0	0
0.693648	0.898632	0.843356	0	0	0
0	0.97844	0	0	0	0
1.55443	0	0.898804	0	0	0
1.39483	0	1.41323	0.662019	0	0
1.27629	0	0	1.79918	0	0
0	0	0	0	0	0
3.54122	0	2.35662	0.797757	0	0
0.940174	0	1.61576	0	0	0
1.32264	0	2.00407	0	0	0.811486
1.54689	0	0	1.81843	0	1.8294
1.1807	0	1.60593	0	0	0
0	0	0	0	0	0
0.99824	1.0083	3.10397	1.14028	0	0
0	0	0	0	0	0
0	0	1.2036	0	0	0
0.736954	0	1.12362	0.795749	0	0
0	0	0.613034	0	0	0
1.51289	0	0.803366	0	1.29081	0
0	0	0	1.04449	0	0
1.01387	0	1.12237	0	0	0
1.3884	0	1.6183	0	0	0
0.601401	0.630434	0	0.794351	0	0
1.13267	0	1.35007	0	0	0
0	1.16524	1.8691	0.400202	2.04621	1.16383
0.818009	0	0	0	0	0
1.1962	0	0	1.20819	1.34466	0
0.482617	0	1.10926	0	0	0
1.6881	0	1.61425	0	0	0
1.44628	0	1.58247	1.15229	2.59923	0
1.20205	0.465011	1.21665	0	1.79385	0
0.749032	0	1.80581	0.620017	0	0
0.75015	0	1.29535	0	0	0
1.56586	0.640795	1.87796	1.00314	0	0
0	0	1.33159	0	0	1.51649
0.923247	1.25718	0	0	0	0
2.08255	0	0	0	0	0
0.827242	1.00439	0	1.36852	2.86385	0
2.19936	0.563609	1.24891	0	2.83774	0
0	0.825291	0.708807	1.232	0	0
0.976011	0	0.81267	0	0	0.628673
0	0	0.72798	0	1.12334	2.92132
1.42158	0	0	0.601439	1.51482	1.91953
0.595097	0.398408	1.21357	0	0	0
0	0	0	0	0	0
1.03886	0	0.803775	0	2.78772	0
1.47088	0	0.693898	0	0	0
0	0	1.52515	0.913257	0	0
0	0	1.85696	1.58118	0	0
0	0	0	0	0	0
1.00292	0	1.59176	0	0	0
0.778023	0.569011	1.51843	0	0	0.819142
1.23251	0	1.20712	1.15229	0	0
0	1.75476	3.41948	0	0	1.58447
0.79937	0	0.716166	0	1.78347	0
0	0	1.03691	0.466979	0	0
1.67641	0	0	2.42549	1.39384	0
0	0.838879	1.74578	0	1.16778	0
1.9828	0.965367	0	0	0	0
0	0	0.452027	0	1.14203	0
1.82164	0	0	0	0	0.952567
2.09814	0	0.948963	0	1.23918	1.01622
0	0.830441	0	1.23514	0	0.618394
1.16322	0	0	0.433008	0	0
0	0	0	0	0	0
1.19576	0	1.14801	0	0
2.77343	0.510293	0	0.506124	0
0.942989	0	0	0	0
1.12855	0.577418	1.42063	2.83362	0
0.838482	0	1.43387	0	0
0	0	0.861804	0	1.20984
1.34536	0.982813	1.89525	0	0
0	0	0	0	0
0	0	0	1.37203	0
1.10668	0.434959	1.31841	0.85678	0
0	0	1.8399	0	0
0	0	0	0	2.5776
0.579482	0	0	0	0
0	0.761105	0	0	0
0	0	2.45893	0	0
1.7018	0	0	0	0
1.42174	0	0.817938	0	0
0	0	0	0	0
0	0	1.58278	0	0
1.04122	1.06086	0.60226	0	0
0.938418	0.533956	2.06884	0	0
0	0	1.34166	0	0
0	0	1.7084	0	1.62941
1.75363	1.25914	0	0	1.64966
1.8782	0.54447	0.830076	0.706822	0
0	0.730983	1.27027	0	0
0	1.25644	1.59394	0	0
0.937	0.501227	0.769404	0	0
1.55647	0	0.81533	0	0
0.679147	0.559402	1.55667	1.73772	0
0	0	0	0.870183	0
0	0	0.964362	1.15126	0
2.12922	0	0	0	0
0	0	0	0	2.78201
1.83934	0	1.02772	0	0
0	0	0	0.642371	0
0	0.571215	1.37773	0	0
0.551613	1.67678	0.712758	0	0
2.12496	0	1.38525	0	0
0.649672	0	1.08728	0	2.22031
1.72911	0	0.939224	1.42505	0
2.3491	0	1.5467	0.579932	0
1.89003	0.676047	0	0	0
1.38062	0	0	0.608188	0
0.611256	0.631339	1.30582	1.35558	0
0	0	0	2.64009	0
0.951688	0	1.3881	0	0
0	0	0	0	1.06299
1.12672	0	0.706302	0	0
0	0	0	0.464	0
0	0	2.06633	0	0
2.59472	0	0	0	0
0	0	0	0	0
0	0.907443	0	0	0
2.04882	0	2.30186	1.54139	0
1.56744	0	0	0	0
0	0	0.659484	0	0
0	0	1.97296	0	0
0	0	1.56153	0	0
0	0	0	0	0
0	1.37137	1.47349	0	0
0.570311	0	1.77556	0	0
0.689814	1.34278	1.23094	0	0
1.00731	0.604512	1.57048	0	0
0.534394	0.437822	1.89538	0	0
0	0	1.29436	1.3353	0
1.16171	0	1.49091	0	0
2.23782	0.79362	2.85426	0	0
1.17322	0	0	1.53507	1.56819
2.20031	0.898459	0.872041	0	0
1.02205	0	0.994898	0	0
0	0	1.61684	1.74508	0
1.55578	0	1.00643	0.92766	1.09795
0	0	1.91798	0	0
0	0	0	0	0
1.72169	0.470244	1.09895	0	0
0	0	1.02347	0	0
0.587041	0	0	0	0
2.0832	0	1.48746	0	2.29141
0	0	0	0	0
0	0.550648	1.63999	0	0
1.21883	0	1.5762	0	0
0	0	1.717	0	0
0	0	0	0.607541	2.03168
0	0	1.31548	0	0
0	0	0.806443	1.78347	0
0	0	1.56012	0	1.24761
0.375562	1.62282	0	0	0
0	0	0	0	0
1.0132	0	0.707656	0	0
0	0.565245	0	0	0
0.614394	1.29696	0	0	0
2.05923	0	0	0	0
0	0	2.17797	0	0
1.3791	0.843092	0	0	0
0.572896	0.689962	0	0	2.91682
1.41861	0	2.09019	0	2.63332
0.726874	0	0.741356	0	0
1.27424	0	1.48543	0	0
1.15076	1.2554	0	0	0
0	0	0	0	0
1.86264	0	1.30906	0	0
0	0	1.17709	1.04402	0
1.90239	0	1.24355	0	2.16756
0	0	1.31451	0	0
1.27946	1.05634	0.874804	0	0
1.33716	0	1.18895	0	0
0	0.592953	0	0.870828	0
1.54677	0	0	1.66152	0
1.07785	1.20826	0	0	2.24408
0	0	1.94041	0	0
0	1.60155	1.62073	0	0
1.10803	1.08552	2.41035	0	0
0	0	0	0	0
0	0	0.945484	0.786455	0
0	0	1.45423	0	0
0.688776	0	0.896479	1.03566	3.12305
1.11704	0	0	0	0
1.48323	0.828039	0	0	2.59807
0	1.70097	0	0.737352	2.19226
0	0	1.14144	0	0
0.428187	0	2.1786	0	0
0	0	0.778787	0	0
0.689319	0.504767	0.613772	0	0
1.2211	0	0.73758	0	0
0.583692	0.732495	0.695858	0	0
0	0	1.29806	0	0
0	0	0	0	0
0	1.1326	0.671896	0	0
2.02666	0	0.65011	0	1.97492
1.54139	0	0.923704	0	0
1.65041	0	0.583482	0	0
1.47929	0	0.651074	0	0
1.127	0	1.20638	0	0
0	1.21644	0.986595	0	2.41907
0.697779	0	0	0	0
1.37655	0	0	0	0
0	0	1.26901	0.447501	0
0.723523	1.26522	1.35588	0.99557	0
1.90678	0	0.891356	0	2.10787
0	0	1.9586	1.23562	1.70336
0	0.867611	1.71522	0	0
0.722268	2.00992	1.51593	0	1.23226
1.47479	0	1.07448	0	0
0	0	1.49937	0	0
0	0	1.32696	0	0
2.12337	0.601215	0.803707	0.723086	0
0	1.24761	0	0	1.55775
1.11674	1.40318	2.05947	0.821133	2.13896
0.705627	0	0	0	1.91452
0	1.60776	1.20704	1.25276	0
1.7269	1.01976	0	1.35417	0
0	0	0	0	0
0	0	2.2503	0	0
0.833299	0	1.23254	0	0
0	1.46365	0	0	0
0	0	0	0.481373	0
1.52628	0	2.10041	0.397558	0
1.13091	0	0	1.90948	0
1.25707	0.718961	0	1.50371	0
1.03475	0	1.55142	0	0
1.4887	0	1.3614	0	0
1.0098	0	0.768721	1.95077	0
0	0	1.65743	0	0
0	0	0	0	0
1.54014	0	0	0	0
0.931558	0.71783	0	0	0
0	0.67213	0.648407	0	0
0	0	1.289	0.694701	0
0.622247	0	1.09675	1.54932	0
1.04881	0	0.882042	0	0
0	0	0.75971	0	0
0	0	1.83151	0	0.850127
0	0	0	0	0
2.61434	0.812926	0.808438	0.878613	0
1.29113	0	1.1194	1.47216	0
0.855612	0	1.03003	1.67229	2.86541
0.749385	0	0	0.992755	2.9218
0	0	2.26062	1.20246	0
0.676142	0	0	0	0
1.7063	0	1.56499	0	0
0	0	0	0.9301	0
0	0	1.41936	0	0
0	0.66236	1.49918	0	0
1.20447	0	1.05683	1.64135	0
0	0	0.835586	0.553713	0
1.71223	0.964563	1.72349	0.636114	0
1.33091	0	0.823422	0	0
1.02154	0	0.779553	0	0
0.774097	0.48841	0	1.777	0
0	0	1.39339	0	0
0	0	1.53679	1.66408	0
1.44294	0.678716	1.7539	0	0
0	1.47772	1.98954	0	2.28842
0	0	0.593678	0	0
0.522841	0	0	0	0
0	1.07245	0.922424	0	0
1.24259	0	0	0	0
0	0	2.54119	0	0
0.860306	0	1.0098	0.605947	0
1.10377	0	1.79835	0	0
0.915272	0	1.12721	1.79426	0
0.792626	0	1.5954	0	0
1.04188	0	0.741644	0	2.02236
0	0	1.02359	0	0
1.29072	0	1.77228	0	0
2.67749	0	2.15647	0	0
1.80671	0	0	0	0
1.39918	0	0.768225	0	0
0	0	0.857718	2.12822	1.99022
1.79326	0	2.09113	0	0
0.679435	0	0	0	0
0	0	0.800045	1.9961	0
1.63139	0.714991	0	0	1.1336
0.688579	1.5365	0	1.11791	0
0.998348	1.80926	0.801465	0	0
1.77716	0	0	0	0
0	0	0	0	0
0.583167	0	2.33045	0	0
0	0	0	0	0
0	0	0.964563	0	0
1.11824	0.887051	0.957584	0	0
0	0.781797	1.25751	0	0
0	0	0	0	3.02941
1.36591	0	0	0	0
0	0.64054	1.28492	0	0
1.42122	0	0.707709	0	0
1.65512	0	2.02433	0	0
1.41352	0	1.91765	0	0
1.0539	0	1.55524	0	0
1.06324	1.82384	0	0	0
0.948527	0	0	1.46429	0
0.678668	0	1.21232	1.63401	0
0	0	0	0	0
1.7593	0	0	2.05388	0
1.2482	0	1.27731	0	2.96262
1.46293	1.37163	1.816	0.565672	0
0.647668	0	1.24832	1.34011	0
1.58478	0	0	0	0
1.15145	0	1.44351	0	0
0	0.525427	1.00615	0.411728	0
0	0	1.72132	0	0
0.955216	0	2.41165	0	0
1.28328	0	0.673117	0	0
0	0	0	0	1.40744
1.43789	0	0	0	0
0	1.79961	1.84493	0	0
0	0	0	2.25028	1.32304
1.10472	0	0	0	0
0	1.37203	1.88173	0	0
0.907046	0	0.678095	1.54777	0
1.48781	0.500024	1.16209	0	0
1.67789	0	0.611333	0	0
0	0	0	1.73455	0
0	0	1.26669	0	0
0	0	0	0	0
1.75158	1.31821	0.748034	0	1.58803
0.641944	0	1.50432	1.41991	0
1.63704	0	0	1.50379	0
0	2.02885	0.929512	0	1.96977
0	0.530015	0	1.08136	0
1.35247	0	1.30493	0	1.34319
1.55362	0.64088	0.95709	0	0
0	0	0	0	0
1.52846	0	0.84464	0	0
0.720963	0	1.91029	2.16435	0
1.2144	2.0791	1.24285	0	0
0.691054	0	0	0	0
0	1.55551	0.900449	0	0
0.841024	1.61641	0	1.02336	0
0.861765	1.32344	0	0	0
1.47233	0.677522	0	0	0
0.635905	0	0.857796	0	0
2.84923	0	0.995974	1.30045	0
0	0	0	0.460067	0
1.60872	0	2.20365	0	0
0	0.598619	1.17191	0	0
0.688037	0.577144	1.44897	0	0
0.792163	0.62607	0	1.40899	2.58437
0	0	1.43168	0	1.56939
2.25521	0	0	0	0
1.2775	0	0	1.32486	0
0	0.649192	0	1.29253	0
1.38562	0	1.16648	0	0
0	0	1.52953	0.860227	0
0	1.32183	2.01085	0	0
1.17997	0	1.96862	0	0
0	0	1.29928	0.888509	0
0	0.686906	1.59921	0.53088	0
0	0.77416	1.02052	0.512941	1.09655
1.23523	0.854719	2.01474	0	0
1.24849	0	1.97784	0	0
0	0	2.53752	0	0
1.19253	0.861594	0.952665	0	0
0	0	1.47304	1.49278	0
2.17492	0	0	0	0
0.676427	0.519673	1.24271	0	0
2.10667	0	3.11225	0	0
0.796284	0.684852	0.968397	0	0
0	1.62925	1.39601	1.16686	0
0.56554	0	1.39243	0	0
0.9512	0	1.36396	0	1.45869
2.37077	0	0.734464	0	0
1.51836	0	0	0	0
0.938608	0	2.20955	0.458586	0
1.4312	0	3.10451	1.92796	0
1.02086	0	2.2765	0	0
1.27601	0	1.67911	0	0
0.684024	1.27834	0	0	0
0.479995	1.10752	1.5788	0	0
1.8856	0	2.28323	0	1.71784
1.35717	0	1.71223	1.12369	2.00731
0.801262	0.568048	2.42515	0	0
0	0	1.50181	1.85555	1.95155
0	0	0	0	2.03862
0	0	0.634237	0	0
2.45306	0	0.613694	0	0
0.55828	0.955774	2.06874	0	0
1.10344	0.908237	1.59718	0	1.32102
0.845398	0	0.986331	0	0
0	0	1.33709	0	0
1.39529	0.828184	1.18413	1.63955	0
0	0.569977	1.97917	0	0
0.687938	0	0.770775	0	0
0.516981	0	0.588107	0	0
0.749738	1.7275	0	0	0
0	0	0	0	0
0.800923	0	0	0	1.10276
1.74033	0	1.3848	0	0
0.658224	0	3.07702	0.988074	0
2.01898	0	0.663842	0.522254	1.57697
0	0	1.16905	0	3.72043
0	0	1.83984	0	1.5345
0	0	1.70616	0	0
0.699405	0.636366	1.30719	0	0
1.31971	0	2.06743	1.45461	0
0	0	0	0	0
1.68594	0	1.59949	1.81937	0
0.744593	0	0.7292	0	0
0	0	1.62367	0	0
1.5713	0	0.719015	0.984857	1.96448
0.679771	0	1.49546	0	0
0	0	1.60597	0	0
1.19945	0.614083	1.51903	0	0
0.983336	0.933084	1.90688	0	0
0	1.35845	3.39885	1.25175	1.6881
1.62914	0	1.38222	0	0
0	0	0	0	2.5179
1.5548	0	1.53393	2.42768	2.47697
0.63712	0	0	0	0
0	0.661066	1.19062	0.403047	0
1.49546	1.04803	0.959219	0	0.922516
1.26669	0	0.893526	0.679867	0
1.96765	1.12331	1.73747	0	0
0	0	0	0	0
0	0	1.56559	0	0
0	0	1.83923	0	0
0	1.23381	2.52093	0	0
0	0	1.09133	0.945244	0
0.659123	0	2.30504	0	0
1.93705	0	0.958178	0	0
0.864379	0	0	0	0
0.901751	0	0	1.91982	0
0	0	1.63537	0	0
1.58632	0.408894	1.05542	0.481338	0
1.01493	0.51589	0	0.632867	0
1.20753	0	1.3983	0	2.07035
0	0	0.765262	0	0
0.860109	0	0	0	0
1.86667	0	1.89194	0.626475	0
0.826663	0	2.33574	0	0
2.42663	0	1.54559	1.67616	0
0	0	1.11819	0	0
1.11018	0	1.75512	0	0
1.51676	0	1.93261	0.998348	0
0	0.751213	1.88013	0	0
2.75483	1.41077	1.51206	0	0
0	0.66462	2.47653	0	0
1.56659	1.12545	1.09928	0	0
0.688875	0	1.68442	0.824068	0
2.61301	1.25491	0	0	0
0.648277	0	1.99368	0	0
1.10196	0.680251	0	0	0
0.888819	0	1.23996	0	0
0	0	0.715044	0	0
1.75614	1.73995	0	0	1.78968
0.746222	0	0	2.16418	0
0	0	1.65225	0.697323	0
0	1.33354	0.719933	1.98682	0
0.816808	1.15383	1.63388	1.27871	1.80905
0	0	1.83218	0.806374	0
1.36147	0.543348	1.04033	1.5092	0
0	0.570679	2.08337	0
0	0	1.50534	0
0	0	0.96091	0
0	1.23059	1.20564	0
0	0	0	0
0	0	1.83903	0
1.92821	0	0	1.20425
0.469457	0	0	1.35226
1.78823	0	0	0
1.64481	0	1.57453	0
0	0	1.90521	0
0	0.684827	1.37966	0
1.86034	0	0	0
0	0	1.25134	0
0	0	1.42261	0
0.606743	0	0	0.588214
0	0	1.49154	0
1.41376	0	1.12983	0.861252
0	0	0.557195	0
2.83388	0	1.30249	0
1.63488	0	1.18895	0
2.20398	0.873299	0	0
0	0	2.64366	1.45717
1.08355	0	1.78529	0
0	1.23973	2.09639	0.789856
1.27993	0.622488	0	0
0	0	1.1122	0
1.07492	0	1.1642	0
1.84135	0	0	0
1.26559	0	1.23597	0
1.70196	0	1.68424	1.64075
1.14645	0	1.30788	0
0	0	0	0
1.41055	0.632536	2.09793	0
0	1.41244	0.907311	0.633075
0	0.379879	0.850741	0.913279
0.968296	0	1.40907	0.945677
2.00148	0.603121	0.648146	0
1.92846	0.440843	0.764035	1.535
1.67766	0	1.05585	0
2.43579	0.479972	1.67481	0
2.35742	0	2.28378	2.14677
2.00722	0	2.30174	0
0.475092	0	1.10317	0
3.20309	0.945532	3.27971	0
2.35996	0	0	0
2.37935	0	0.938608	0
2.95909	0.517747	1.2631	0.739406
1.29744	0	0	0
2.06944	0	2.0909	0.737352
1.7233	0	2.04621	0
0	0	2.21916	0
1.79479	0	0.732326
0	0.560302	0.7892
3.33813	1.1135	2.84496
0	0	0
1.51145	0	1.43411
1.0676	0.474862	1.10553
4.04201	1.58668	1.73866
1.70945	0	1.00445
1.13517	0	1.18185
0.891526	0	0.969564
0.65136	0	0.896221
0.541539	0	2.30244
0.743665	0.938703	1.01264
0.593243	1.04957	0.98229
0	0	1.79732
0.636994	1.66483	0.484908
1.05822	0	0
0.920648	0	1.41518
0.882582	0	0
1.03721	0	1.65804
0.795416	2.15945	2.0461
0.715418	0	1.76665
1.49546	0	2.89784
0	0	1.1392
0	0	3.66698
1.98967	0	1.28379
1.63621	0.591581	0
0	1.34312	0.832711
0	0	2.07454
2.11964	0	1.12658
0	0.936057	1.58486
0.699966	0.426094	1.44814
1.53404	2.26144	0
0.961808	0	0.881628
2.37132	0	0.711594
0	0.718691	1.54923
1.0118	0	0.867051
1.29139	0.988498	2.07076
0	1.0288	2.00553
2.99592	0	1.80948
2.14464	0	0
0	0	0.790054
0.580798	0	2.22499
2.03226	0.58552	0.645547
0	0	0
0.473076	1.25923	0.691054
0.719771	0.512807	0
1.51436	0	0.674342
0	1.41407	2.46556
0	0	0.760013
1.7384	0	1.11577
2.49113	0	1.9006
1.68908	0	0
1.85998	0	2.86035
0.821668	0	3.7433
1.39826	0	0
0.97293	0.52192	0.6726
1.01252	0	1.71133
0	0	1.90655
1.32213	0	2.04719
0	0	0.639523
0.842376	0	2.09422
1.2116	0	0
2.2357	0	0.761714
1.25824	0	1.63123
0.719717	0	0
0	0	0
0	1.45692	0
0	0.535273	0.691302
0.564295	0.487293	1.67704
1.10482	0	1.63333
1.25509	0	0.686955
0	0	2.18904
0.831794	0.533752	0.983336
0	0.992577	0.351698
0	0	0.678238
0	0	2.53057
1.93087	0	0.811904
0	0.80906	2.09519
1.10776	0.42789	1.1765
1.7325	1.17852	0
0	0.974468	1.18122
0	0	1.80461
1.13711	0	1.4162
0.842752	0.710172	1.25797
1.07011	0	0
0	0	2.06824
0.588036	0	1.1387
0.535332	0	2.71318
1.88527	0	1.4136
1.777	0	0.887976
1.11634	0	1.41881
1.18274	0	1.20485
0	0	1.87569
1.63066	0	0
1.47607	0	0
1.16542	1.31203	0
0.45771	0	0.629819
0	0	2.10965
2.1512	0	1.21033
0	0.75077	1.15237
0	0	1.13891
1.6887	0	1.52059
2.8757	0.600211	1.70963
2.66362	0	1.85033
1.12517	0	1.25205
0	1.49708	1.01836
1.60648	0	1.88468
0.619977	0	2.26083
0	0	1.07689
0.700273	0	0
0	1.29241	0.680011
0	0	0
0.599285	0	1.69763
0	1.13848	2.29358
0	0	0
0.635028	0	1.39134
0	0.963208	1.93597
0.592374	0	0.552457
3.50932	0	0.656879
1.65718	0	1.99437
0	0	1.99418
0	0	1.79426
1.032	0	1.44964
1.27825	0.808991	1.44933
2.81449	0	2.31327
0.520947	0	1.36406
1.40044	0.567932	1.32062
0	0	2.13084
0.919241	0	1.12601
0	0	0
0	0	0
2.00564	0	0.939652
0	0	2.21739
0.688776	0	2.24193
0.557481	0	1.21465
1.45755	0	0.70625
0	0	1.36341
0.947655	0	0
0	0	1.48825
0	0	0.88979
0	1.82172	1.52534
3.03071	0	2.26248
1.19618	0	1.55245
0.565573	0	0
0.606705	0	0.956892
3.08782	1.04205	0.763361
0.895064	0	0.759831
0.777768	0	2.09003
0	0	3.03809
0	0	0.819355
0	0	1.36464
1.15511	0	0
1.89351	0	0
1.14479	0	1.40569
0	0	1.80286
1.33747	0	1.16246
1.93287	0	1.27165
2.27428	0	2.10585
0	0.479503	0
1.42015	1.41349	1.52171
1.4079	0.530131	2.1718
0.947639	0	1.3042
0.525032	0.62945	1.99624
0	0	0.820136
2.92672	0	1.81758
1.89848	0	0.8377
0	1.35339	2.39149
0.798563	0.413576	2.38053
0.576699	0	1.80747
1.38874	0.999975	0.674673
0.928369	0.886548	0.900709
0.969006	0.834146	2.41047
0	1.78327	1.54728
1.92567	0	1.08448
0.842225	0.598029	0.831684
0	0	0
1.3488	2.54162	0.878161
0	0	1.33077
0	0	1.53636
1.08274	0.456859	1.47054
1.25608	0	1.91805
0	0	1.70409
0	0	1.2516
1.29571	0	0
0.381713	0	0.50074
1.01156	0	1.34424
2.19889	1.06955	1.24673
0.534775	0	1.04033
0.689517	0	0
1.85341	0	1.62991
0	0.515672	1.53258
0	1.21655	1.4048
1.77862	0	2.62734
0	0	1.2142
0	0	1.86092
1.33315	0	1.05365
0	0	0.552426
2.18782	0	1.07479
2.75023	0	0
0.441496	0.801555	1.6614
0	1.51192	1.84174
1.37749	0	0
1.03299	0.599285	1.1599
0	0	1.91083
0	0	0
0	0	0
0.935092	0	1.15638
1.51154	0	1.47729
1.45509	1.25605	0
0	0	2.02543
0	0	1.4708
1.77393	0	1.05941
2.40481	1.25155	1.95075
1.84618	0	0
0	0	0.592013
1.9763	2.81336	1.94112
0	0	1.12876
0	0	1.30631
1.93036	0	0.969057
0	2.17686	1.13025
1.00019	1.42896	0.69185
2.11599	0	2.17795
2.90169	0	0.839975
1.80522	0	2.18677
0	0	1.35813
0	0	0.616466
1.59613	0.526162	0.775992
0	0	1.17732
1.89746	1.92466	0.793056
1.33129	0	0
0.897296	0	1.84763
0	0	1.47365
0	0	2.17876
0	0	2.79996
0.849284	0	1.79972
0.576836	0	1.97906
1.17276	0	0
2.35142	0	2.2071
1.51825	0	0.67054
1.66295	0.690285	1.58255
0.967183	0	0
0	1.04461	2.01545
0.89485	0	0
0	0	1.53123
1.54341	0	1.03945
0.899583	0	1.02531
0	0	1.22516
0.480019	0	1.39128
1.58596	0	0.750033
0	0.435768	2.4795
1.09684	0	2.24681
2.44383	0.662929	1.87245
1.19277	0	1.00665
2.95246	0	0.694099
0.544804	0	2.07734
1.72311	1.58278	1.58222
1.30755	0	0.982133
0	0	1.4827
0	0	1.90646
0	1.39384	0.659642
2.01874	0.756006	1.47746
0	0	2.23351
0	0	2.17921
1.61072	0	1.84448
1.89074	0	1.02154
0.809336	0	1.60381
1.05475	0	0.736387
0	0	3.19856
0	0	1.90997
0	0	2.18217
0.54728	0	2.00765
0	0	1.00549
0.535714	0	1.25986
1.7972	0	2.00942
2.00005	1.41235	1.68666
0.672882	0.54981	0
0.396265	0	0.876684
1.01186	0	2.38422
0.595389	0	1.11418
1.19293	0	1.98931
0	0.494322	1.91756
0	0.685315	0
1.3963	0	0.939842
0	0	1.24399
0	0.492137	0.889241
0	0	0.633904
0	0	1.41415
1.00161	0	1.61104
1.44213	0	0
0	0.503754	1.80547
0	0	1.21615
2.3249	0	0
1.72338	0.71374	3.37987
1.34945	0	0.833815
3.25759	0	1.4196
0.960562	0	2.18368
1.59833	0	1.78643
1.6209	0	0
1.13625	0	1.0436
0	0	0.650416
1.34966	0	0
1.88531	0	1.34729
0	0	1.516
1.36276	0	2.76592
0	0.675194	0
0	0	1.4065
0	1.13139	0.453256
0	0	1.0783
2.19667	1.43895	1.39464
0	0	0.612066
0	0	1.13467
0	0	0
0	1.06535	1.3679
0	0.814523	0.930069
0.584499	0	0.824068
0	0	1.7719
1.59238	0.445091	0.603046
0	0	0
0	0	1.82589
0	0.384971	1.10844
0.543954	0	1.14435
2.20908	1.23709	1.45785
1.45894	1.73316	0.889832
0	0	0
1.11437	0	0.843431
2.08695	0	0
0.741587	1.13654	0.791965
2.04281	0	0
1.1774	0	0
2.04025	0.46171	0
0	0	1.60133
1.54845	0	0.593932
0	0	1.0187
2.02366	0.648059	2.5115
0.583167	1.09813	1.48965
0.520115	0	3.21571
0	0	1.17663
0.686269	0	0
0	0	1.9444
1.46288	0	1.38592
0.382645	0	1.43124
0	0	3.05034
1.15022	0	2.01416
1.972	0.792427	1.06423
0	0	1.49809
1.38114	0	1.6253
1.52945	0	1.09768
1.28631	0	1.60233
1.36743	0	2.18954
0.883456	0.718799	1.02686
0	0	1.38136
0.760074	0	0
2.15589	0.684413	1.51899
0	0	0
1.02801	0.622327	2.67536
2.72159	0.380919	1.03264
2.22501	0	0.55694
0	2.78604	1.7512
1.1658	0	1.87726
0	1.38581	1.26956
1.85577	0	1.5827
1.10496	0	1.34117
0.907619	0.616544	2.9243
0	0	1.16625
2.06098	0.559305	1.56734
0	0	1.54971
1.77746	0	0.787368
1.45768	0	0.790975
0	0	0.822204
1.66002	1.50939	1.09968
1.7113	0	2.16074
2.4155	0	1.77773
0	0	0
0	0.503081	2.85147
0	0	1.78077
1.73724	1.32967	0
0.692897	1.40876	1.16839
0	0	2.94608
1.84459	0	0.813438
2.43835	1.31072	2.15549
0.854563	0	1.59394
1.07824	0	1.22823
0	0	1.11382
0.398216	0	1.05098
1.38474	0	0.678908
1.18866	0	1.55039
1.70397	0	1.37034
2.25504	0	0.751805
0	0	1.34665
0	0	1.8272
0	0	0
1.29441	0	2.06839
0	0	2.19559
1.01583	0.886296	0.721832
0.535714	0.823541	1.31332
0	0	2.82433
0	1.08306	1.0528
0	0	1.24646
1.11598	0	1.41274
0.589642	3.08132	2.12677
2.16059	0	0
2.94881	0	2.24549
0	0	2.93883
0	0.421933	2.35835
1.42649	0.715044	2.1453
0	0	1.91026
0.845587	1.13096	1.39021
1.48941	0	0
0	0	0
2.21101	0	1.11694
0	0.49635	0.639904
0.521363	2.18944	1.69441
1.47447	0	1.38133
1.67176	0	0.530649
2.35106	0	0.635153
0.840125	0	0
0	0	0.891696
0	1.61678	2.5746
0.750563	0	2.76533
0	0	0
0.772401	0.549283	1.82502
0	0	1.11315
0	0.476406	1.87226
0	1.59105	2.34336
1.39339	1.1862	1.39013
0	0	1.64551
1.77133	0	1.64282
1.3526	0	0
0	0	1.06517
0.918064	0.565606	0
0	0	1.59004
0	1.09648	1.88836
0.9977	0.578311	2.07653
1.59155	0.955019	1.23097
0	2.15345	2.11838
0.578793	1.21323	0.583692
2.12484	1.18937	2.88371
0	0	1.01633
0.991313	0	2.32471
1.98926	0	1.13068
1.33111	0.937425	1.4813
1.33303	0	1.79854
0	0	0
2.73514	0	1.73033
1.04803	1.44927	0.862911
0.990621	0.449958	1.07849
1.18919	0	0.676712
1.53273	0	1.59718
0	0	1.95173
2.01836	0	1.58132
1.84124	0	0.855534
1.65409	0.718799	1.33334
0	0.559209	1.32324
1.54116	0	2.07979
0	0	0.987968
1.64391	0	0.800247
1.85753	0	1.13524
0	0.61871	0.700579
0.617133	0	1.49466
0	0.543832	0.934411
1.53441	0.568313	2.04786
0.599544	0	2.17231
0	0.390281	0
0	0	0
0	0	0
1.02976	0	0
0	0	2.20972
1.09968	0	1.13075
0	0	0
1.0417	0	0.665814
1.08464	0	1.57431
0	0	1.52778
1.42974	0	1.74682
0	0	1.34718
0	0	1.10377
0.564753	0	0
0	0	2.74357
0	0.456625	2.05637
0	0	0.765262
0	0	0.924713
0	0	0.653101
1.6096	0	1.0599
1.40969	0	0.619501
0	0	0.524919
0	0	0
0	1.16205	0
2.14369	0	2.06693
0	0	0
1.5817	1.79211	1.21799
1.51821	0.800856	0.658404
1.13625	1.26387	0
0	1.01662	1.0175
1.50593	0	1.87759
2.20209	0	0
0	0	1.15235
1.04653	1.46648	1.96259
0	0	2.43199
0	0.662656	1.82226
2.03418	0	1.87177
1.35003	0	1.07118
1.49412	0	2.00437
1.67211	0.634029	1.05904
0.805688	0	1.51704
0.967385	0	2.20858
1.69561	0	1.5599
0.600546	1.48191	2.43614
0.738492	0	0
0	0	0
0	0	1.44673
0.475069	0	1.46106
0.504819	0	0.726874
1.08097	0.602223	0.98386
0	0	0
0	0	0.750977
1.23617	0	0
0.9942	0.506779	1.54505
0.578999	0	2.12326
0	0	1.36093
0.503339	0	1.79678
0.899237	0	0
2.08016	0	1.59416
0	0	0
0.914734	0	1.68834
2.136	0	0
0	0	1.70057
0	0.425358	1.80841
1.50412	0	1.82802
1.67908	0	1.50095
1.87515	0	1.7415
1.78989	0	1.58896
1.28677	0	0.858814
3.0732	0	1.2877
0	0	1.6149
1.06861	0.521586	0.721452
0	0.655229	1.44426
0.543529	0.60857	0.574757
0	0	1.74598
0.643354	0	1.70365
0.965468	0	0.741126
0.819142	0.862832	3.20394
0.686171	0	0.668817
0	0.655808	1.16946
1.41575	0	1.8129
0	0	0.682374
2.01423	0	0
0	2.44048	1.80225
1.06064	0	2.70571
2.32776	0	0.797421
0.332542	1.15671	1.40366
0	0	1.97962
2.42633	0	0
1.91024	0	1.33999
0.928955	1.1112	0.871232
0	0	1.02905
2.57117	0	1.1199
0	0	0.667243
0	0	0.979062
0.789495	0	0.778405
0.98229	0	1.92096
1.39407	0	0
0	0	2.87764
0	0	1.29206
0	0	0.921512
2.56643	0	1.19647
0	1.24876	0.614005
1.14435	0.758139	0
0.695506	0	2.02755
0.674201	1.30136	1.39574
0	0.9867	0.583447
1.98695	0	0
1.32456	0	1.68201
1.65666	0	0
0	0.650855	2.62286
0	1.60603	1.22372
2.18972	0.965216	0
0.721669	0	2.09202
1.92896	0.737466	0
[truncated: 2,266 more rows]

## Sheet: Lrrc17
F1	F2	F3	F4	F5	F6	F7	F8
0	0	1.42649	0	0	0	1.71972	1.36994
0	1.55152	1.44566	0.556304	0	1.40964	1.77042	0
0.892149	0	0.433933	0.830149	0	1.84898	1.37877	2.20544
1.36502	1.86106	0	1.83248	0	1.09192	0.712679	0
2.01348	0	1.85546	1.19566	0	1.53184	2.14449	1.78165
0	1.28932	1.7865	0	2.41072	1.81169	0.867131	1.25635
0	1.06936	1.26449	2.45111	0	1.15293	1.74202	0.817532
1.07325	1.64732	1.51482	1.89602	0	1.63888	1.17434	1.89584
0.887611	0	2.0985	0	0	1.56286	1.41157	2.48661
2.22914	1.82636	2.11649	0	0	1.71056	1.53236	1.81403
0	1.92003	1.23071	0	0	1.49506	0	1.83823
0	1.35268	1.72709	0	0	1.55201	0	1.58979
0	0	0.639734	2.03862	0	1.86379	1.26231	0.997052
0	0.784227	0.711067	0	0	0.862674	2.05923	1.43367
0.966981	0.750681	1.31157	0.981455	0	1.05369	0.586899	2.05391
1.1835	2.10042	0.898804	0.739578	1.78843	1.01797	1.07517	0
0	0.979789	1.4291	2.43686	0	1.05879	1.61951	0
0	2.52223	0.986278	0	0	0	2.23235	0
2.15207	1.57595	1.88947	0	0	1.6496	1.38144	2.58929
1.41849	2.11405	1.08306	0	0	1.77106	2.43358	0
0	1.1413	1.36885	0.770214	0	2.20379	1.45101	0
0.851857	1.56409	1.55745	0	2.96088	1.44685	0	0
1.59802	0	2.05844	0	0	0.627735	1.98641	1.03038
0.943084	0	0	0.769778	0	1.01972	1.07306	0
0.746455	1.99258	1.35261	0.874153	0	0.714884	0	2.10154
1.67952	1.90858	2.17134	0	0	1.49978	0	0.994826
1.22894	1.55745	1.34069	0	0	1.53822	1.29883	2.20724
1.69336	0	1.94608	1.73941	0	0	0.895449	2.23108
0.867091	1.33608	0.942224	0	0	0.747448	1.67818	0.950875
0	2.17228	2.00527	0	0	1.53431	1.93396	0
1.46608	1.5054	1.48843	0	0	1.29967	0	1.43205
1.39081	2.19293	1.94	0	0	0	1.76285	0.955019
1.68401	1.72972	0.599914	0.854757	2.85301	1.53302	0.910806	1.31554
0	0	1.83391	0	0	1.92395	0.992327	1.7919
0.502049	1.57832	0.846689	2.20616	0	2.23346	0.628714	1.71223
1.71121	1.03927	1.76118	0	0	0.738007	1.06076	0.983022
1.7012	1.0689	0	0	0	2.16594	1.22831	1.31481
1.22051	2.09537	1.88789	0.867211	0	0.831392	1.6338	0
0	1.50321	0.874234	0	0	1.87354	1.70686	1.71261
0	1.59472	1.06579	0	0	2.05439	1.5411	2.00843
0.950469	0.374622	2.04025	1.32183	0	1.27622	1.25318	1.68783
1.02431	0.325561	2.1587	0.551895	0	0	1.32863	0.58882
1.31875	0	1.40853	0.536892	0	1.12658	0	2.54747
1.55315	0	2.21538	0	0	1.50808	1.14816	1.47809
0.762445	1.12633	0.670726	1.26104	0	0	1.27946	1.78636
1.07964	0	0.655897	0	0	1.5925	0.648843	0.629204
1.72311	1.433	0	0.834183	2.37106	1.02154	1.8129	0
0	1.06867	0	0	0	0.810826	1.36725	1.95783
1.01487	1.98722	1.91366	0	0	1.74519	0	1.70797
1.23144	0	1.26595	0	0	1.44902	1.51825	1.90863
1.13035	2.10449	1.9587	0.508834	0	1.71902	1.10729	1.98324
1.48422	1.99663	0.743144	0.723933	0	1.97801	1.47252	1.9587
1.706	1.15248	0	1.28109	0	1.62196	0	1.33898
1.57532	2.62854	1.07245	0.556463	0	0.949351	0.849437	1.86223
1.75825	1.96007	1.19357	0	0	1.43859	1.62193	1.24903
0.732944	0	1.93959	0	0	1.35005	1.9373	2.03058
1.46679	0	1.43011	0.711278	0	0.831026	1.28045	1.82023
0	1.5388	0	0	0	0	0	1.38975
0.652659	1.18107	0.825796	0.669375	0	0.858422	1.4771	1.95688
0.674862	0.937756	0	0	0	1.17758	2.08814	1.91848
2.13351	0.45357	1.32968	0	0	0	1.04869	1.50079
1.50493	0.284893	2.10207	0	0	1.74189	2.3564	2.40636
1.23941	2.33846	2.37525	0.975187	0	1.52184	0.598287	0
0.757116	2.05473	0.659168	0	0	1.51123	1.98797	0
0	1.47155	1.6076	0.615448	0	2.47988	0.778405	1.25707
0	2.49931	1.66235	0	0	1.54697	0	2.52947
1.59749	1.68959	0	0.422657	1.48666	1.77765	1.37214	1.77862
0.693097	1.31089	1.72569	0	0	1.22406	1.62236	0
0	2.25072	2.26189	0.912453	0	1.23329	1.38211	2.18742
0.79495	0	0.842602	0.454598	0	0.533431	1.20099	1.49002
0	2.14029	1.76791	0.332364	0	1.70139	0	0.799337
1.52318	1.19751	1.00292	0	0	1.43223	2.1119	1.74429
1.89302	1.67634	0.796819	2.28557	0	2.24107	1.00819	1.8118
0	1.72843	1.66889	1.55627	0	2.12683	1.54399	1.34815
1.71447	0.66998	1.26846	0	2.72692	1.24461	1.78224	1.90176
1.5375	1.5901	2.15836	0.984647	0	1.99673	0	0.806855
0.608838	1.63176	0.807956	0	1.84943	1.45214	0.647017	0
0	1.38628	1.52571	0.889663	0	1.31508	2.13265	1.46423
1.03551	1.90481	1.40697	0	0	1.41551	1.64881	1.87235
0	2.06813	1.37401	0	0	1.59997	0	1.23238
2.00429	1.13146	1.02233	1.45541	0	0.980829	0.683926	0
1.26461	1.31347	0	0	0	1.94709	0	1.38966
2.04485	2.00698	0	0.749267	0	0.755976	0.965669	2.58569
1.93807	1.06144	1.70806	1.96422	0	1.6838	1.34676	1.70397
1.8317	1.37285	0.979581	0.566824	0	1.48543	0	1.06249
1.52889	1.44541	1.93552	0	0	1.34403	1.70426	1.96427
1.07422	0	1.0633	0	3.37583	1.65901	1.18279	1.26655
2.00485	1.36825	1.32886	0.757688	0	1.51607	1.70889	1.78117
1.12777	1.65007	2.09045	0	0	1.26022	1.30804	2.28981
1.9739	2.32054	1.07024	0	2.90942	1.72781	0.715632	1.82219
1.26843	1.86252	1.39384	0.548357	0	1.64695	1.66443	0
0.642884	1.60529	1.63687	0	1.65375	2.42603	1.30946	2.18852
0.914823	0.731514	1.47284	0.833667	0	0.787433	0.693748	1.99329
0	1.61711	1.62711	0	0	1.83049	0	1.19647
0	2.54328	1.95905	0	2.91517	3.04579	1.02864	1.80352
1.05793	2.25597	2.27668	1.35503	0	2.0236	1.17423	2.27729
1.07365	1.8232	0	0	0	2.10318	0	1.79041
1.20229	1.18118	1.82249	0	0	0	0	1.58506
1.16717	1.63355	0.770525	0	0	0.629532	2.61236	2.46885
0.364647	1.44195	1.29196	0	0	1.14101	0.555923	1.10623
1.55816	1.6838	0.892461	1.41223	0	1.32269	1.32208	1.41908
0.758652	1.12601	1.24032	0	0	2.26417	1.32927	2.15456
1.78206	1.2614	0	1.05329	1.82458	1.62065	1.82733	1.34335
2.0804	0.884665	1.31614	0.642456	0	1.11165	2.02938	2.35249
0	1.33286	0	1.23741	0	1.6325	1.63028	1.82502
1.35169	1.36282	1.35845	0.675194	0	0.687397	1.56171	0.789003
1.4118	1.65964	0.748269	0.513318	0	1.12891	0	1.92164
1.54771	1.90982	0.764709	0.745319	0	0	0	2.24448
0.716113	1.33033	1.58927	2.25127	0	0.940602	2.14239	1.9057
1.69714	1.56414	1.67952	0	0	1.98713	2.16509	2.62586
1.07005	2.24483	1.77254	0	0	1.88971	1.33447	1.30165
1.43302	1.98691	0.956497	0	2.57947	0	1.18114	0
1.24743	1.34655	0.586226	1.85783	1.24974	2.06342	2.17721	1.16801
0	1.9424	1.61192	1.43354	2.03601	1.06677	0.85151	1.95061
1.80666	0.600248	0.576323	1.71812	0	1.44752	0.803162	0
1.89122	0	0.898114	0	0	2.22899	1.27536	0
1.39373	1.84455	1.1599	0	0	1.71922	1.33674	2.55439
0.890636	1.29113	1.24408	0	0	1.7341	0	0.917974
0.779617	1.49874	0	0.993718	2.55815	1.75627	2.31163	3.69426
0	2.20258	1.4211	0	0	1.6955	2.11516	1.88578
0.617173	1.41991	1.06904	1.19357	0	1.38133	1.28031	2.20093
1.32355	1.60465	1.75531	0.470808	2.85919	0.578586	0	0
1.98843	1.78903	0	0	0.762262	1.46987	0	2.06157
1.39658	2.14283	1.44864	0	2.56532	1.55462	1.65153	2.42989
0.884957	1.44827	1.94883	0.430904	2.49821	1.43017	1.42765	1.9012
1.55215	0.878024	0	0	0	1.03165	0	0
1.56002	1.83486	1.09828	0	1.88717	1.4312	0	1.86117
0.654252	1.60228	1.49368	0	2.39699	0.740437	1.09901	0.502926
0.711225	1.29244	0	0	0.998565	1.74758	1.58114	2.73937
1.46762	2.32437	1.61619	1.33008	1.26889	1.24637	1.56669	0
2.0834	1.78781	1.2978	0.388148	1.725	1.50298	0	2.45176
1.44765	1.59451	1.45962	0	0	1.73827	1.45541	1.15474
1.77249	1.63796	2.20022	0.789462	0	0.953008	1.63094	0
0	1.11336	0.906386	0.566165	0	1.59359	2.16312	2.27073
0	0	1.45541	0	0	1.95308	0.971295	1.84127
1.07416	2.43992	1.36834	0	1.19118	0.84959	1.10567	0
0.643526	1.00794	0.894294	0	0	1.13817	1.34592	1.36554
1.64156	1.91346	1.25608	0.654918	0	1.30396	2.14674	1.83226
0.514289	1.32696	0	1.18287	0	0	1.0607	0.824931
0.816526	1.66749	1.58442	0	0	1.15377	0.447094	0
0	1.51027	0.741299	0	1.9478	1.26104	2.31692	1.31297
1.60222	1.60428	0	0	1.23174	0	0.783343	2.40851
1.36226	1.64881	1.4021	0	1.12559	0.911518	2.04504	1.72349
1.37877	2.13154	0	0.619343	2.38586	1.18689	1.70287	1.93153
1.30626	1.91515	1.59707	0.926552	2.50129	1.96395	1.5151	0.854719
0.72418	1.18633	1.63508	0	0	0.653123	0.945196	1.63421
0	1.3476	1.63512	0.808645	2.35796	1.99712	0.736529	1.12686
1.09103	1.89679	1.16595	0.434498	0	0.87652	2.14547	2.0621
1.72039	1.95185	1.10438	1.10102	0	1.57271	1.10803	2.15714
1.47962	1.73871	2.03322	0	0	1.7972	0	1.61278
1.10243	1.84385	1.84347	0	0	0.964161	2.39201	2.0888
1.70165	2.4402	0	0	0	1.91756	0.630024	1.02222
0.617487	1.06754	1.70897	0.527925	2.56643	2.12542	1.68237	1.07849
1.16984	1.98579	0.853208	0.822598	0	2.25799	1.26063	1.12707
1.42589	1.51649	2.01827	0	1.61136	0	0	0
1.02934	1.76977	1.74072	0	0	1.21665	1.18436	1.5437
1.28872	1.90199	0.910717	1.24876	0	1.86595	0.853285	0.844224
1.35546	1.42938	0.79495	0	0	0.682955	1.51855	0.393925
2.15958	2.67294	0	0.933521	0	1.28197	0.813718	2.12667
1.13296	1.98754	2.42788	0	0	1.9006	1.08747	0.780097
0	2.35291	0	0	0	0.696666	0.557673	1.62881
1.08963	1.64315	2.03929	0	0	1.88024	0.957436	1.07457
1.76749	1.79372	1.54043	1.01163	0	2.00913	1.39943	1.90481
0.885459	1.55593	1.69011	1.40187	0	1.78774	1.78843	1.79968
0	2.01078	1.48852	0.873421	2.19651	1.56661	0.885208	0.851433
0.842451	1.4223	1.76368	1.10903	0	1.45314	0.913167	2.00676
1.82519	1.12733	1.39111	0.947897	0	1.52066	1.42934	1.77136
0	2.39216	1.58617	0	0	2.29992	1.52547	1.60839
1.60453	2.30478	1.28028	1.33118	3.91723	1.49931	1.22587	2.21142
1.88657	1.97842	1.09821	0	0	1.00084	1.91181	1.72773
0.877504	1.53966	0.852358	0	0	0.982185	1.67202	1.56562
0	1.3529	0	1.35162	0	1.15616	1.46929	1.37126
1.87553	1.00974	1.85452	0	2.76164	1.47877	0	0.680131
1.81903	0.878325	1.79249	0	0	1.68903	2.47926	1.67262
0	1.81577	0.638045	0	2.99856	1.56136	1.24796	1.94313
1.39259	2.00923	0	0.577727	1.79259	1.401	1.0417	1.6621
0.766864	1.47557	2.27943	0	0	0.705782	1.37788	0.912498
0	0.925034	0	1.25959	1.72843	0.714405	0.919241	1.3434
0	1.9587	1.57499	0	2.40474	1.10519	2.02938	1.32077
0.677379	2.30934	1.26267	0.535964	0	1.07181	1.59808	1.89021
2.0229	1.80479	2.08798	0	0	0	1.68371	1.19542
0.649935	1.49638	0.965669	0	1.67246	2.08269	0.833042	1.80399
0	1.88519	0	0.52259	2.55212	1.28496	1.757	1.72645
0	1.54852	0	0	0	1.25294	0.974725	2.07005
1.33036	1.86936	0.750622	0	1.37423	2.03877	1.50079	0
1.95776	1.26281	0	0.611757	3.01455	1.07836	2.19277	1.87226
0.807611	1.11506	2.28214	1.15467	0	1.67324	1.41603	1.96406
0.745406	2.35847	1.13139	1.01493	4.18707	0	1.2976	0.665125
2.09464	1.68166	1.2819	0	3.48112	1.58834	2.28935	1.22841
0	1.19107	1.81491	0.937787	0	1.51586	0	2.02611
1.42182	0.830295	0	1.16428	0	1.73679	1.54567	2.01927
1.17841	2.18983	1.96071	0	0	1.3938	1.05634	3.38336
1.11731	0	0.842301	0.577727	1.92345	2.15718	0.510479	3.02541
1.75978	0.561142	0.949157	0	0	0	1.4226	2.18569
0	1.74872	2.18956	0	0	1.62432	1.77258	1.79468
1.69544	1.30995	1.78327	0	0	1.22576	0.43656	2.04398
1.78314	2.34268	0	0.379879	0	0	2.18025	1.44055
1.30562	0.963409	1.46981	0	0	1.92055	0	1.75344
1.43622	2.29528	2.19782	0	1.43011	1.46467	1.92745	1.64922
0	1.83912	1.67316	0	1.97644	1.99398	0.697526	0.8016
0	2.0113	1.96945	1.41423	2.28518	1.17392	0	2.27929
1.21298	0.989718	1.60768	0	0	0	1.61387	2.01281
1.83868	2.07612	0.822848	0.746163	2.76303	1.50942	0.889663	2.04536
0.759831	2.45139	1.61115	0	1.52487	1.52959	1.35042	1.11012
0.651866	1.77072	0	0	0	1.21011	1.69116	1.32037
1.72789	1.93669	1.70299	0.850204	1.86402	2.16521	0.769653	1.49145
1.52027	1.77163	1.83646	0.587289	0	1.67369	0.533082	2.18028
1.64543	1.80674	1.19398	0	0	1.89753	0	1.90063
1.00248	2.14741	1.09186	0.935367	1.5365	2.18988	1.16527	0.964412
2.45869	1.93823	2.32709	0	1.88078	0	0	0
0	1.76655	1.6088	0	2.0001	2.18863	1.53507	1.58377
0.45184	2.41657	1.93148	0	0	0.577281	0.767791	1.85259
0	1.31355	1.16778	0	0	1.76357	0	0
1.52374	1.31856	1.06748	0	0	0.972367	1.97724	0.928955
1.62511	1.70606	0.649279	0	0	0.836771	1.96742	0
0	1.78347	1.74523	0	3.16174	0	0.658134	0.637624
1.59039	0.877012	1.54602	0	2.42375	1.42463	0.938608	2.1663
0.935022	1.79468	0	0	0	1.48534	0.68451	0.868092
1.3591	1.1223	1.55215	1.02864	0	0.870022	0.538551	1.22304
1.0937	1.58107	0	0	0	0	2.23611	1.68294
1.61951	1.50671	1.934	0	2.13817	1.58648	2.22963	1.26939
1.79792	2.37868	1.79134	0	2.85378	1.93901	0.705782	1.73427
1.4021	2.19571	0.942702	0	2.86854	1.40511	0	1.4422
1.3612	1.46365	1.05463	0.808438	0	0	1.96466	1.30357
1.3066	2.07381	2.07065	0	0	1.40407	1.41953	1.86783
0.813159	1.98177	1.00264	0	2.21557	1.47184	1.56939	1.64088
2.45486	0	1.78073	0	0	1.48076	1.39248	1.16742
1.65157	1.43867	2.18348	0	0	0.96992	1.63913	1.87334
0	2.05897	1.99368	1.36624	3.0066	1.42333	2.18928	1.31581
0	0.998727	0	0.508173	1.47851	0.611333	0	0.960495
1.88605	1.76086	1.9874	0.693798	0	1.19038	0.502075	0.873542
0.964362	1.77686	2.29253	0	0	2.02698	1.4079	1.32496
1.87122	1.10967	1.60453	0	0	2.37885	1.86008	1.82319
0	1.63988	1.16337	0	0	1.19844	0.882126	2.16734
0	2.00936	1.30585	0	0	1.91255	1.16565	1.75158
1.25249	0.950226	1.41518	0.875171	0	2.05795	0	0.717373
0	1.72957	0	0	2.74445	1.00427	0	0.931558
1.30045	1.54283	2.07187	0	0	0	0.943947	1.16055
1.0572	0.601886	0.857874	0	0	1.53774	0	1.23251
0	1.63222	1.22678	0	0	0.656254	1.21557	1.79266
1.14762	1.48964	0	0	1.25869	1.47492	1.8007	2.2616
1.35155	0.853595	1.07011	0	2.85764	1.1916	1.76038	2.07144
1.69134	1.77143	0	0	2.6852	1.42757	0	0.80713
1.35471	0.921239	1.83145	0.910362	0	1.723	0.793421	2.52123
0.674862	1.10783	0.724234	0	2.56421	1.1534	0.703764	1.71503
0.648451	1.11418	0.978751	0	0	1.72995	0	1.59176
1.37287	1.04016	0.780129	0.956596	0	1.04455	0	1.54164
1.57045	0.713926	1.94896	0.670633	0	1.4827	1.14256	1.71812
1.17577	1.31568	1.15192	0.522869	0.874967	1.5955	1.05891	1.90108
1.21273	1.3418	0.586545	0	0	1.8425	1.79734	0
0	2.02809	1.30435	0	1.14435	0.765446	0.623088	1.73161
1.57524	1.1596	1.45231	0	0.832271	1.83267	1.44904	0.680492
0	2.30193	2.10533	0	1.2508	0.921239	0	1.39437
0	1.0805	0.825003	0	0	1.48422	1.4599	2.01495
1.686	0	0.67307	0.532065	0	1.43797	0.799943	1.41352
1.66223	2.11995	0.986489	0.347414	0	1.90084	1.72814	0
0	1.60952	2.26732	0.648364	0	1.92038	0	2.0486
0.717776	2.31715	0	1.57015	0	1.62563	0	1.47985
0	1.35845	1.70272	1.88295	0	1.91694	1.472	2.32782
0	1.00221	0	0	0	1.73026	0.999595	2.1064
1.37104	1.80577	0.734294	0	0.973186	0.511921	1.59917	1.62145
0	0.935821	1.20942	0	0	1.13296	0	1.47413
0.622407	0	2.09072	0	3.5043	1.5871	1.30161	0.987862
2.56778	0.857275	1.52656	0.386296	0	1.28924	1.56042	1.36262
1.15318	0	2.16184	1.0817	0	0	0	1.04689
1.68356	1.00665	0	0	0	0.953596	1.44596	1.09826
1.32116	1.25617	1.79711	0.300891	2.87325	2.00546	0.792626	1.80841
0.912052	0	1.93417	0.305947	0	0.602859	1.79951	1.55736
1.38092	1.90278	1.28284	0.937977	0	1.09199	1.08963	1.04386
0	1.75712	1.58642	0.417023	1.0151	0.960761	2.18123	1.14796
0.977353	2.73558	2.18435	1.41991	0	1.19927	0	1.15938
1.46269	1.49423	1.2719	0.888313	3.28989	1.55345	2.04282	2.59192
1.64947	2.06043	0	0	0	1.66919	1.52806	2.37282
0.657327	1.0543	0.960362	0	0	1.10926	0	2.07775
0.719177	1.84827	0.921695	1.4295	0	1.81441	0.964312	1.65672
0	2.14967	2.51221	0	0	1.45022	0.660885	1.36689
0	1.54164	1.00511	0	0	0.713607	1.13913	2.25801
1.30006	1.28867	1.44657	0	2.11211	1.28929	0	1.67391
1.8619	1.45879	1.77333	0	0	1.74715	1.03738	0.970785
1.16148	1.91683	1.93316	0	0	0.976192	1.6174	1.2533
0	1.75535	1.12855	0.60857	0	1.89958	1.34288	0.9911
0.864817	1.33282	0.671007	1.50208	0	1.62709	1.47883	1.42394
0.802618	1.96275	0	0	1.27073	1.35361	1.57205	1.86502
2.68728	2.09408	0.6917	0	0	1.46148	0.888229	1.98093
0	1.64147	0	0	0	1.67071	1.48852	1.64857
1.92179	0.476985	1.78073	0	0	1.75779	0.550586	2.07864
0.690111	0.533723	1.72113	0	0	1.87568	1.99998	0
1.02171	2.54549	0	0	0	2.07308	1.28669	1.46875
0	1.73026	1.64864	0	0	2.12067	2.17909	1.42704
1.55519	0.88617	1.65795	0	0	0	0.777133	1.61407
1.85124	1.85441	1.2568	1.36667	0	1.54096	0.808231	0
0.861962	1.21855	0.690756	0.582747	0	1.41118	1.47297	1.50694
0	1.80642	2.19967	1.40907	0	1.87224	0.833667	1.57347
1.86632	1.34718	0.8808	0	0	1.54874	0	1.2121
1.25509	2.08911	2.03688	0	0	1.31064	0	1.31481
1.22917	0.954479	0.781733	0	0	1.78177	0	1.34403
1.05646	1.5632	0	0.460952	0	0.559691	1.7269	1.84074
0.939462	1.8684	1.07556	0	2.14543	0.469143	1.25455	0
0.772276	0	1.4592	0.905157	0	1.87734	0	1.53316
0.730816	1.16272	1.00237	0.932959	0	0.758833	1.78512	0.344525
1.27722	1.296	0.748327	0	0	1.04709	1.73167	1.29345
0.712652	0.869377	1.15	0	2.04837	1.63408	0.986437	2.44765
0	0.81274	2.03549	0	2.35883	2.485	1.70778	2.13955
0.933614	1.88004	2.0914	0	0	1.31035	1.10125	2.28762
1.40187	1.7141	2.0746	1.26944	0	1.18363	1.00063	1.2195
0.682568	2.0116	1.76799	0.821633	1.53137	1.85617	0	1.64111
1.46736	2.61596	1.31848	0	0	1.42685	0.91903	1.38122
1.22237	1.78306	1.67129	0	2.77212	1.74862	1.00747	1.93466
0.627979	1.93569	1.412	1.70704	1.71578	0.667705	1.09745	1.56823
2.0293	0	1.90299	0	0	1.19241	0	1.43563
0	0.617133	0	1.29889	2.51895	0.722268	0.964011	1.36978
1.63746	0.385031	1.92482	0	2.44752	1.14684	2.39172	1.76947
1.46608	1.44806	1.56649	0	0	0.966173	1.2624	1.5903
1.81548	1.52421	2.2284	0	0	1.89666	1.18874	1.80536
1.07926	1.90941	1.71248	0.536332	1.49573	0	0	1.76028
1.40118	2.01742	1.03562	0.707187	0	1.41282	0.81267	0
0	1.6489	0.638509	0	0	1.83868	2.12557	0.99087
1.38742	2.22959	2.21359	0	0	0.859284	1.22513	2.12864
1.13281	1.66281	2.2172	0	0	1.79651	0.930813	1.8917
1.15803	2.49561	0	0	0	2.06102	1.55816	0.985804
0	2.03862	1.91977	0.59466	3.12756	0.950664	0	0
1.35056	0.542985	0.876193	0.746047	0	1.38375	0	0
0	2.08198	1.59254	0.81662	0	1.31668	0	0.692498
1.25959	0	1.35924	0	0	1.18837	1.16277	0.384312
0.67213	1.44673	1.25116	0.515917	0	0.669934	0.8982	1.47631
2.00472	1.83089	1.43241	0.46011	0	2.38356	2.45056	1.14952
1.13018	1.28134	0	0	0	0	1.65382	2.10821
2.4331	1.43841	1.80225	0.861962	2.44367	1.13054	0.812531	0.380904
0	1.80786	0.652086	1.24549	1.70612	1.3385	0.70516	1.65931
2.12846	1.70455	0	0	1.16337	0.600769	0.708807	1.52557
0.55012	2.12243	1.71684	0.71382	0	1.66761	1.25869	1.21269
0	2.1127	1.69242	0	0	1.26219	0.636324	0
1.49842	1.81584	1.33866	0	1.32002	1.07607	0.900319	1.08042
0.575846	1.99912	1.30677	0	0	1.46419	1.86166	2.14693
0.710592	1.38735	0	0	1.33674	0.956448	0	0.648494
1.59113	1.0891	1.59488	1.20655	0	1.99961	1.69951	1.70695
1.57941	2.01912	0	0	0	1.33724	2.93034	0
1.38626	1.90709	1.28165	0.891102	0	2.17079	1.33064	0
1.87202	2.10812	1.9651	0	0	1.06299	1.28943	1.79678
0.988233	1.0895	1.28454	0	1.0212	2.01824	1.72995	0
0.672177	1.25581	1.39995	0.877176	0	2.45517	1.47924	0
1.56534	2.06302	0	0	0.821419	1.43814	1.50221	1.84371
0	0.716488	0	0	2.22251	0	0.769902	2.37609
1.16915	1.47142	1.23277	0	1.65615	1.24684	0.654207	2.35321
1.37677	1.71514	0.902361	0	0	0.48941	1.39389	1.00273
0.840724	2.49889	0.70573	0	0	1.77494	0.678908	1.37803
1.45591	1.68989	1.57656	1.16709	2.79779	1.73901	0.705938	1.47694
1.15938	0	1.71806	0	2.40428	1.90612	1.13153	0
1.27307	1.56809	1.82677	1.00172	0	1.64464	1.06698	2.46305
0	0.916216	0.759468	0.429719	2.04358	1.66821	1.28369	1.46398
1.35642	1.75653	0	0.489654	2.3279	1.68946	1.84453	2.30294
0.846841	1.87593	1.50575	0	0	2.22574	0.752754	0
1.45886	1.63338	0	0.726433	0	2.48668	0	0.537898
1.24023	1.59144	1.31049	0	2.24785	1.2609	1.29158	1.82874
1.09556	1.23455	1.8248	1.40985	0	2.03727	0	2.08563
1.32761	1.60106	1.53629	0	0	0.909918	1.00297	2.30813
0.740897	2.26908	1.66678	0.681432	0	1.89812	0.835956	1.82154
1.78926	1.69007	0.992434	0	0	0.483974	2.05637	0.882416
1.44318	2.13775	0.934646	0	0	0.678142	1.15086	0.565902
2.08897	1.89156	0.775296	0	1.47123	1.60641	1.51212	1.88721
1.80982	2.05073	1.33536	1.86172	0	1.34038	1.47347	1.54269
2.0363	1.22349	1.21423	0.915991	0	0.441714	0.732607	1.66215
2.0937	2.09657	1.17523	0.852551	1.17841	1.09582	1.84287	1.99558
1.27974	1.80028	1.81773	0	1.89602	0.831318	1.00698	0.778405
0	1.60483	1.38263	0	1.63921	0.54919	1.59825	1.10627
1.35205	1.83633	0.784184	1.05622	0	2.06539	0	1.92551
1.34936	1.41778	2.11193	0	2.24433	0.975857	0	2.29733
0.977922	2.15356	1.17253	0.578483	0	1.05573	1.74695	0.598583
0.868574	1.96612	1.71025	0	0	1.14988	1.17515	2.42505
1.28791	2.24472	0	0	0	2.06093	1.43423	1.57302
1.2469	2.00083	1.30507	0.531833	0	0.674437	0	2.10451
0.63712	1.79678	2.3469	0.698033	0	1.63233	0.597	2.5313
1.47187	2.2988	0	0	0	1.35146	1.80246	1.35947
1.01409	1.51085	1.85124	0	0	2.03019	0.957337	2.14479
1.51137	1.64005	1.71718	1.0508	0	0.511493	1.15337	0.902826
0	1.62915	2.52556	0.537749	0	2.08815	1.16284	0
0.644212	0	1.16936	0	2.85919	0.851742	0	2.54088
0.905552	1.0776	0	0	2.88594	1.30308	2.28782	2.17805
1.55627	1.45971	1.32975	0.511841	1.44331	1.87687	0.617487	1.80132
0.693297	0.838072	1.09238	0	0.780898	2.03203	0.846233	1.8211
0.868333	1.67553	1.75198	0.511119	1.7972	1.85418	1.12862	1.84808
1.01866	0.637036	0.753587	0	0	0.55844	1.73001	0
1.07562	1.12018	0.76428	0	0	1.28776	2.15465	1.36255
1.04887	2.00969	0.99522	0	1.76317	0	0.590753	1.30808
1.75712	1.73542	2.57985	1.10939	2.69674	0.992487	1.83842	1.60128
0.565015	1.69892	1.45058	0.516817	2.42281	1.86856	1.45903	2.00418
0.701347	1.82808	1.40767	0	1.84973	0.699609	1.04857	1.46203
1.40227	2.06003	1.73853	0	0	1.51969	1.37988	1.95766
0.803912	0.756275	1.47019	0.87886	0	1.74274	1.2852	1.2949
0.986068	1.9629	0	0	0	1.41235	0	1.90453
2.01516	0.725442	0	0	1.60912	1.53685	1.18154	1.95012
1.59733	1.75918	1.45402	0.889916	1.9335	1.59586	0.84328	1.98377
0.705471	2.21442	0.719015	0	0	0.587467	0.689517	1.69215
0	2.18211	0.486351	0.596706	0	1.76656	0	1.37866
0.933568	1.76771	1.85259	0	0	1.32594	0.841849	0
0.610909	0.5732	2.01254	0.774854	0.769156	0.383268	1.35974	1.23009
1.75002	2.26324	1.50885	1.20753	1.10994	2.52663	1.16892	0.970225
1.49225	2.28341	1.5259	0	0	1.40199	0.903145	2.36213
1.33937	1.21894	1.86187	0.472439	0.942224	0	1.43753	1.21465
0	2.29093	1.35831	0	0	1.4955	1.90814	1.48016
1.92353	1.19679	1.62476	1.83468	1.43508	1.91471	2.16608	1.67634
1.35535	0	0.773657	0	2.84993	2.20947	1.0233	0
0.99797	0	0.834699	0	0.779234	0.744534	0.77745	2.21563
2.12289	1.25815	1.20433	1.64256	1.2432	1.28143	1.42051	0.733984
0.57969	1.63975	1.82546	0.537927	0	0.662838	1.37427	1.36598
1.70397	1.99523	2.66694	0	1.92545	0	0	1.69089
0.696413	2.25988	1.80175	0	0	1.24767	1.38992	0.674626
0	0.760377	2.07949	1.17284	2.33912	1.57747	0	2.04768
1.31468	1.58733	1.87492	1.06305	0	1.57271	1.93417	1.72704
1.95944	1.80286	1.84046	0	0	1.14559	1.1148	1.78711
0.667428	2.45967	0.917703	0.906299	0	0	0	1.40948
1.1538	1.18232	1.92445	1.70061	0	1.94343	1.53057	1.33416
0	1.59991	1.69726	0	0	0.708284	1.59151	1.43725
0.742624	1.79964	2.10859	0	2.81385	1.20401	0.671521	2.09331
1.00588	0.879684	0	1.06299	0	1.25851	1.10844	1.61122
0	1.72014	1.45106	0	1.24699	1.87687	0.562958	1.44302
1.12269	0.945099	1.36907	0	0	1.91169	1.77042	0.85178
1.61337	1.68997	1.30464	2.12024	2.51059	1.21883	2.03237	1.05941
1.03556	1.63028	2.44367	0	0	1.80879	0.574893	2.29124
1.37988	2.43034	1.27174	0.767296	0	1.92863	1.51372	1.74379
1.4117	1.64716	0.782569	0	1.32852	0	1.8779	0.901867
0	1.97935	1.67634	0	2.05151	2.06912	0.548264	1.4233
0.836252	2.02054	0	0	0	0.842301	0.656611	1.28596
0	0.889916	0	0	2.79634	1.77604	0	1.73209
0	1.31117	1.73122	0	0	1.35617	2.3698	2.3697
0	1.30647	0.640625	0	0	2.23456	0.876493	1.48356
0	1.91288	0	0.83744	0	1.25989	0	0.924483
1.60386	1.16667	2.15143	0	0	1.27116	1.4109	1.71765
1.00753	1.52825	1.95401	0	0.743665	1.5759	1.00847	0
2.11245	1.73339	1.5485	0.770806	0	1.94437	0.850741	0.563511
0	2.40507	0.937945	0	0	1.30749	1.29478	1.48392
1.29696	1.60811	1.85101	0	2.36405	1.79021	1.76949	0
1.37291	2.10649	0	0	0	1.60537	0	1.86379
0.741644	2.08179	0.995436	1.17904	0	0.821062	1.17655	0.901056
0.78613	1.56314	1.41102	0.83433	0	1.43253	0	1.11464
1.11632	0.984385	0.877832	0	0	2.14174	0	1.63649
1.35685	0.810791	1.74373	0	1.5622	0	1.50025	2.36155
0	2.23765	0.650767	0	0	1.10963	1.15214	2.02537
1.7936	0.737296	0.756455	1.14057	1.60085	0.990302	1.74405	1.47422
1.55568	1.43508	0.624737	0	0	0.928909	0.65474	0
1.17099	1.41055	0.591185	0.842075	0	1.10749	0.980725	1.91271
0.467179	1.45964	1.49446	0	0	1.89833	1.17732	1.42134
0.58111	1.13812	0.576119	0	0	1.14343	1.21648	1.10129
0.866531	2.35156	1.73724	1.06498	1.00401	2.25819	1.55938	0.835216
1.85056	1.31601	0.604964	1.57317	2.58777	1.74891	2.31448	2.40209
1.06467	0.350452	0	0.937977	0	2.05515	1.0486	1.44155
0	1.18547	2.10652	0.880469	0	0.587929	0	0
0	1.90741	2.22178	0	0	1.54024	1.66861	1.71242
0	0.947752	0	1.3225	0	2.28096	1.25527	1.66512
1.27443	1.53462	0.995006	0	0	1.83424	1.36269	0.973007
0	1.63862	1.98796	0	0	1.7928	1.65061	2.2568
0	1.10218	1.73801	0	3.00538	0	2.14194	2.37084
2.23441	1.89875	2.156	0	1.17007	1.69212	1.61548	1.68881
1.86941	2.06168	0	0	2.22039	1.27174	0.64054	1.70815
0.605039	0.650504	1.4192	0	0	1.4383	1.70015	2.11275
0.730704	1.41423	0	0	0	2.1754	1.23404	1.43091
0.444689	1.67881	1.69578	0.793288	0	1.2536	0	0.968161
1.19422	1.33193	1.86432	0	1.0103	1.9727	1.856	0
0.702682	0	1.3524	1.25479	1.8983	2.09847	1.70446	1.93069
1.13942	1.38122	1.94244	0.760528	0	0	0	1.55884
2.02843	1.73232	1.44591	1.37272	2.35407	1.48231	1.06126	2.4855
1.36798	1.16126	1.41912	0	2.17733	0.829348	1.22304	0
1.13711	2.0413	1.20278	0	0	0.611256	0.919422	0.924162
0	1.45409	1.70483	0	0	1.32995	0.632412	2.22092
1.61329	2.11392	1.50014	0.885375	0	0	0.900275	1.38619
0.791041	2.20314	0.886128	1.03892	0	1.56741	2.12197	1.49802
0	1.92702	1.01645	0	0	1.56484	1.89626	2.59994
0.412745	1.5634	2.18854	0	1.80352	1.69419	1.9528	1.21127
0.748738	1.32699	0.929883	0	1.75541	1.51473	1.33375	0.677951
1.55901	2.30025	0.817938	1.28331	0	1.22587	1.91843	1.42023
0	1.2364	1.25187	0.46132	0	0.557226	1.37666	1.89159
1.34471	1.39157	0	0	0	0.680396	1.01208	0.80415
0	1.47642	0	0	3.70387	2.0696	1.62406	0
0	0.852513	0.66211	0.448941	1.59394	1.37825	1.19703	0
1.86678	1.5345	0	1.38874	1.80628	1.56519	0	1.45697
1.19796	1.25107	1.20507	0	0	1.2951	1.7357	0
0	2.16267	0.460218	0	0	2.03611	0	1.72371
1.13682	1.82342	1.19862	0.460003	0.822562	1.19165	1.83673	0.858918
0.692099	0	1.5189	0.97844	0	1.94557	2.62536	1.2442
0	1.82306	1.36028	1.74526	2.06222	1.49102	2.22661	0
1.5073	2.18747	1.37508	0.910895	3.14724	1.02389	1.99104	0.816843
0	2.26078	1.69098	1.22265	1.60481	0.707552	1.27915	0.546391
0	1.30317	1.51639	0	3.7201	1.55343	1.22279	1.10145
1.00991	2.55415	1.44343	0	0	1.57585	0.874804	0.419776
1.25151	1.48069	0.922242	0.55491	0	1.00374	1.47486	0.876002
1.14592	1.36239	1.36211	0	0	1.86019	0	1.4212
0	1.91721	1.30298	1.98985	0	1.37973	1.44374	0.940936
1.80685	2.19616	0.99824	0	1.66443	0.571886	1.90266	1.58942
0	1.1861	1.59144	0	1.81076	2.3836	0.902448	1.08754
0	2.35046	1.2144	1.23191	1.81742	0.756876	1.98145	0
0	1.68068	1.39859	1.11951	0	0.822884	1.69197	1.95766
0.991313	2.12003	2.36078	0	0	1.49061	1.64958	1.35627
0	2.07546	0.745057	1.00919	0	1.70791	0.610217	0.998045
0.948188	1.8141	2.12602	1.04289	0	0	1.33485	1.23507
1.05793	1.86705	1.99918	0	0	1.65148	0.709331	0.527184
0	0	1.39043	1.69351	1.65993	1.88939	0	1.02108
0.986859	2.3204	1.26458	0.729423	0	1.50032	1.73846	0.866851
1.52967	1.65895	0.958971	0	2.06763	2.06222	0.40126	0.781187
0.967486	1.43362	1.13349	0	1.99569	2.01491	1.34048	0.685633
2.64844	1.55148	0.533198	1.11759	0	1.48619	1.86345	0
0	1.95954	0.813788	1.61932	1.56579	1.53312	1.49273	0
1.44715	1.57585	1.21166	0	1.97371	1.58401	0.755287	0.63482
0	0	0	1.76799	0	2.0337	1.81915	0.977818
0.534073	2.04145	0	0	0	1.4987	1.16206	1.29612
1.74344	2.40949	1.20034	0	0	1.2665	1.12174	0.559049
0.933989	1.31349	0.972367	0.775992	0	1.92745	0.773405	0
1.04785	1.81365	1.3666	0	3.52486	1.75117	0	0.432475
0.702785	1.06529	0.968701	0.913033	0	2.03746	0	0.470514
1.00593	0	2.03833	0.654207	0	0.688431	1.17978	0.806786
1.03393	2.35502	1.93792	1.01729	0	1.17624	1.48371	1.82453
1.31554	2.12578	1.40895	0.879355	2.84458	2.01537	0	1.52038
1.43332	1.1578	1.80335	0.616937	1.32002	1.26043	1.93756	0.602896
0	1.76446	1.8731	0	0	1.76038	0	1.05597
1.57818	1.76684	1.21326	0	2.88435	1.09522	0.534014	1.10634
0	1.79879	0.922105	0	2.49616	1.44343	0.916846	0
0.542773	1.93891	1.55745	1.70397	0	2.34737	0.971244	0.514939
0	0.836104	1.76404	2.10122	0	1.07371	0.898373	1.26947
0	1.02086	1.41153	1.87546	0	0.852667	0.786749	0
1.42391	0.770962	1.58301	0	0	2.16431	0	0
2.16312	2.58217	1.33975	0.394933	0	1.91039	0	0
0	1.41928	2.3286	0.682713	1.39911	0.438955	1.22152	0
1.18681	0.508569	0.619541	0.463213	0	0.600806	0.670446	0.818717
2.13014	1.23011	1.0861	0	0	1.65375	0	0.426094
0	2.35545	0	0	1.28284	1.64729	2.00488	0
1.05493	1.42589	2.36656	0	0	0.853053	0.554974	0
0	1.86901	0	0	0	1.40697	1.04635	0.728146
2.05435	1.96758	1.25905	1.41065	2.44128	2.66619	1.05495	0
1.20349	1.57992	1.70507	0.688529	0	0.828838	0	2.04229
1.59012	1.71568	1.20515	0	2.84382	1.49654	1.10725	0.64706
1.09443	1.20912	1.32022	0	1.63305	1.51565	1.07551	0
0	2.1118	1.64279	0.855573	1.19486	1.05573	0	0.937
2.47298	1.86822	0.883539	1.23071	0	1.9164	1.40595	0
0.810375	2.0128	1.23174	0.37037	0	1.99011	1.16249
1.45616	1.80109	1.85305	0	2.16482	1.84061	0.811278
1.31037	0.701706	2.67048	0	0	1.19943	0.732551
1.12132	1.3596	0	1.56057	1.93705	1.2586	1.08801
1.48839	1.07458	2.02881	0.51638	0	1.49511	0.986278
0.767791	2.09871	1.11854	0.470808	0	0.537306	0.819142
1.46649	1.10129	1.72039	0	1.63665	2.04996	0
1.16854	1.95336	1.40072	1.18547	0	1.9122	1.96354
0.902796	1.56804	0.868493	0	0	1.57773	0.985278
0.550492	1.68237	1.21398	0	2.19794	0	0.861409
1.57423	0.917793	1.00588	0	0	1.87875	0.79352
1.07068	2.21643	1.27517	0	1.62563	2.04991	1.64237
1.67575	1.68139	1.43468	0	0	1.01234	0.710645
1.01667	2.10015	1.59645	0.895921	1.66304	1.90254	1.53113
1.38384	1.97163	1.29043	0	0	1.16261	1.01297
0.917523	1.56729	1.89154	0	0	2.03514	0.855262
1.23646	1.24096	1.42094	0.981872	0	1.74092	0
0.840724	1.78996	1.6298	0	0	1.51538	1.63421
1.07517	2.34638	0	0.914375	0	1.83028	0.556495
0.573842	1.46878	1.0808	1.95245	0	1.55022	0
0.690607	2.08836	0.644685	0	0	2.08904	0
1.00786	1.95187	2.21343	0	0	1.14086	0.510373
1.53298	1.43851	0.826988	0.79816	1.31921	1.26063	1.1166
1.70993	1.29523	1.89146	0	0	1.61514	1.03171
1.36075	2.36056	1.30585	0.992862	0	1.73995	0.502693
1.34781	0	1.04996	0	0	0	0.980725
2.08	0.692049	1.36276	0	2.68076	1.52225	1.21487
0.664208	1.7003	1.5501	0.694852	2.27285	1.91042	0
0	1.87103	1.67941	0	0	1.3009	0.684657
1.3353	2.49329	0	0	1.79426	1.02594	0.533635
0	0.582119	2.05318	0	1.17038	0.626273	1.04635
1.69351	0	1.13189	0	2.34336	2.34649	0.929605
2.24659	1.1119	1.74445	0.669259	0	1.48741	0.850357
0	2.65451	1.54414	0.883261	0	1.47503	0.658763
0.686955	1.23346	1.07245	0	0	1.20165	0
0.827024	2.18989	1.14024	0.423311	1.85244	1.3801	0.896823
1.7874	1.52831	2.09177	0.43098	0	1.5346	1.32716
1.21671	2.43456	3.17904	0	0	1.97492	0
0.672177	0	0	0	0	1.33132	0
0.751332	1.83281	2.07035	0	0	0.440843	0.642072
1.60712	1.46788	1.36798	0.792427	2.95569	1.81124	1.50235
0	1.76486	1.8518	0	0	1.59601	0
1.23182	1.55816	1.87601	0.700187	0	0	1.41251
1.14684	1.12855	1.97657	0	2.01799	2.12261	0.736614
2.01488	2.16879	1.77396	1.26285	0	1.70091	0.702168
1.76598	0.636114	1.66295	0	1.89987	1.87492	1.37153
0.633863	0.530476	1.88717	1.13424	0	1.86183	0.890593
0.7917	1.97649	1.58514	0	1.7572	0.940032	0.985541
0	2.17111	1.76438	0.718799	0	1.32032	0.995274
2.07374	1.6381	0	0	0	1.08989	2.32575
1.33447	1.91477	0.996512	0.594259	2.78166	1.91026	1.09595
1.45273	1.79347	0.909653	0	0	1.91699	0.993343
0.823135	1.33077	1.32649	1.05365	2.29221	0.575812	0.920239
1.0289	0	1.14831	0	1.32304	1.13529	0
0.623129	2.0263	0.856313	0	2.16261	1.41346	0.984
1.23363	2.53982	1.67223	0.455419	3.0586	1.57624	0.82659
0.858226	1.64763	1.27965	0.761775	0	0	0
0.588998	1.9073	1.22124	0	0	1.31117	0.860385
1.38783	1.31421	2.03468	0	1.31821	1.31362	0.856235
1.78581	1.17804	1.15623	0	2.41907	0.871286	1.37903
1.62197	1.46839	2.1786	0	0	1.62872	0
0	1.69794	1.35917	0.740342	1.44146	0	0
1.22068	2.20959	1.88701	0	2.37991	0.53698	0.788152
0	1.05147	1.65663	0	0	0	1.13054
0.87775	2.27112	1.34424	0	1.51885	0.920784	1.39819
1.18665	1.86409	0	0.753646	0	1.38293	1.576
0	1.20806	1.3848	0	0	1.01169	1.23204
1.53736	1.77532	0.690309	0	0	0.518846	1.06723
1.68059	1.54486	0	0.525568	0	0	0
1.60474	1.97581	1.45323	1.50821	0	1.68763	0
1.31786	1.15755	2.31638	1.6589	1.68344	1.50657	0.673541
1.25036	0	1.48925	1.63587	0	1.26431	0.731934
1.12808	1.2911	0	0	2.37459	1.86486	1.32183
0	1.79727	1.57231	0	2.87011	1.49426	0.853208
2.52862	1.07055	1.1587	0	0	2.36514	1.64228
0	1.64706	0.710698	0.612724	0	1.43594	0.78574
0.781283	0.867011	2.03159	1.19994	1.52011	1.93981	0
1.13474	1.7464	1.55215	0	0	1.03364	0.831831
1.56825	1.26843	0.878737	0.838631	0	0.787825	1.06876
1.23269	1.61467	0	0	0	2.06751	1.4651
1.19171	0	1.22474	0	0	1.64256	0.888481
0	1.75387	1.96633	1.31982	0	1.8759	1.01814
0.668817	0	2.03082	0.759105	2.04387	1.68073	0.765816
0.908149	1.43679	0.988975	0.99222	0	0.891272	0.812531
1.43723	1.28846	0.626638	0	0	0.760559	0
1.6863	2.4526	0	0	0	0.733168	0
1.20633	2.31718	0	0.934427	0	1.06785	0.62506
1.29465	0	0.623249	0.956349	0	1.99761	0.52399
1.56049	2.45377	0	1.77773	1.76078	1.66293	1.14684
0	0.706094	1.67246	0.736954	0	1.55615	0.5677
0	1.87459	0.824643	0.727703	0	1.32456	1.36327
1.28065	1.45247	0	0	0	1.4842	0.587573
0	0.683392	2.14991	0	0	1.51767	2.31581
1.64298	2.04348	0	0.522185	0	0	0.914196
0.853517	2.55842	1.32334	1.96924	0	1.10499	0
1.28593	2.21067	1.09728	0	0	2.0012	1.58536
1.62727	1.70397	0	0	0	1.65529	1.35888
1.66249	1.84803	1.40767	0.972163	0	1.63621	0.827024
0	2.05373	0.585203	1.07734	0	1.54197	1.65954
1.61619	1.83518	1.11674	0.870828	0	1.61665	0
0	1.72349	1.58617	0	0	1.3676	0.847146
0	2.00293	1.58025	1.25384	1.22797	0.667474	0.372983
0.882707	1.63871	1.62695	0	0	1.66835	0.549283
1.67952	1.6627	0.881214	0	0	2.10236	0.861278
0.87919	0.470379	1.60413	0.685535	0	1.45762	1.54038
1.22655	2.01479	2.06415	0	0	0.635028	0
1.74179	2.8727	2.09992	0	0	0.60406	0.674413
0.555891	1.50712	0.740495	0	0	1.53393	0.347512
0	2.51415	0	0	0	1.77634	0.83004
1.62522	1.54243	2.03476	1.10438	0	1.35645	0
2.09746	1.2066	1.19962	1.68523	0	0	1.40581
1.17469	1.10749	0.82594	0	0	0.69707	0.843695
1.97145	1.69896	1.46968	0.491422	0	2.29101	0.802958
0.840424	1.80007	0	0	0	1.79661	0
1.70588	1.12926	1.56779	1.383	0	0.649803	0.65998
0	1.79804	0.728701	0	0	1.67619	0
1.43998	2.23732	0.651382	0.66398	0	0.927383	1.14985
1.32405	1.95865	2.66335	0	0	1.3425	0
1.61904	0.957337	1.8294	0	0	0	0
2.28057	0.95561	1.47453	0	0	0.973972	0
1.77957	1.77998	0	0.553147	0	1.83568	0.573436
0.776625	2.87185	1.84635	0	1.30887	1.47981	0.619937
0.855573	1.43565	1.33767	0	0	1.6113	0.406602
1.49318	1.90209	1.27378	0	0	0	0.712123
1.21373	1.87689	0.827459	0.67068	0	1.50249	1.00875
1.6328	1.8899	0.997267	1.2979	0	1.08364	0
0	1.55757	1.28369	0	1.85806	1.44201	0
0	1.76591	1.45381	0	1.08728	1.50721	0.563088
0.781861	1.02468	1.32578	1.40907	0	1.70226	1.15945
0.978129	1.7684	1.61911	0	0	1.86956	0
1.33578	1.55635	0	0	0	0	0.630886
1.69291	2.20285	1.21376	0.468449	0	1.34845	0.873746
1.71372	1.59733	0.945918	0.872825	0	1.1422	0.958574
0.816385	1.04665	0	0.630969	0	1.5182	1.11062
0.761835	1.07696	0.953057	0.510293	0	1.13139	0.66366
1.22017	0	0.828039	1.55259	0	1.43077	1.88464
1.23421	2.68442	0.873502	0	0	1.75469	1.28187
1.72377	0.78386	2.13534	0	0	2.40796	1.45551
1.89727	1.65455	1.27619	0	0	1.43289	0
0.658089	0.909475	1.03744	0	0	2.37757	0
0.749797	0	1.96373	0.78837	0	1.24938	1.87506
1.55738	2.42806	0.616074	0.583762	0	1.71522	0.400559
0	2.05098	1.38674	0	0	0	0.489679
0	1.42277	2.02252	0	0	0.705316	0
1.10391	0	1.62574	0	0	1.00472	1.15776
1.36667	1.12808	1.78364	0	0	1.96739	0
1.47703	1.97533	1.95609	0.674744	0	1.65437	0.558024
0	1.19558	1.43095	0	1.97057	1.36645	1.10344
1.59663	1.9739	1.69578	1.1578	0	1.35668	1.19189
0.963659	1.25015	1.03727	0	1.55775	1.77008	0.989505
0.872041	0.68578	0.6704	0.434019	0	0	0.988074
1.72519	2.29603	2.22729	0	0	0.989293	1.23912
1.21182	1.83211	1.81735	0	0	0.431698	0
2.63242	1.53369	2.48816	0	0	1.53746	0.384342
1.2789	1.03734	0.774412	0	0	2.06808	0.479714
1.6552	1.54893	1.44012	0	0	1.59519	0.493774
2.06924	1.07779	1.18389	0	0	2.15624	1.00142
0.554027	1.66359	1.76038	0	0	1.84918	0.56208
0	2.03617	0	0	0	0.443386	1.35738
1.02749	2.39113	1.98804	0.660116	0	2.10041	0.940698
1.49971	1.66657	1.56213	0	0	1.83204	0
1.20802	1.61477	1.49735	0	0	1.65279	1.48887
1.37269	1.56844	1.81108	0	0	0.555353	1.4318
0	1.9356	1.54133	1.18831	1.55333	1.11439	1.04635
1.92846	1.04721	1.16367	0	0	0.872257	1.41746
0	1.47788	1.25545	0	0	1.03158	1.00753
1.46685	0.922014	2.33851	0	2.23608	0	0.578345
0	1.49114	0.828765	0	0	0.631422	0.414446
2.07906	2.20449	1.16241	0	0	2.16825	0.61195
0	2.20592	1.42027	0.472985	1.23831	1.65947	0.404551
0	0.962558	0	1.24479	0	1.8275	1.37053
1.65426	2.42234	1.61627	0	0	1.68929	1.26122
0	0	2.50696	0.411248	0	2.24332	1.05103
2.17243	1.49876	1.45465	0	0	2.05177	0
1.21989	0.56234	1.65341	0	0	1.40349	1.25214
0.856001	0.832124	1.94715	0	0	0	0.822705
0.712599	2.07297	2.49616	0	0	1.33064	0.923567
1.40749	0.707031	1.69387	0.449773	0	2.12944	0
0	1.78529	0.735424	0	0	0	0.7508
0.599174	1.24599	0	1.70189	0	2.08697	0.577693
1.00368	1.79668	1.0863	1.00248	0	0	1.53479
0.833226	2.08726	1.45022	0	0	1.92302	0.654829
0	2.11617	0.733281	0	1.10736	1.42058	0.753944
1.0734	0.884456	1.05046	0.466845	0	1.28266	1.16984
0	1.50361	0.84328	0.680998	0	2.05043	0
1.08506	1.14545	1.005	0	0	0	0
0	1.71395	1.92578	0	0	1.612	2.07325
1.43023	2.25274	1.56789	1.09688	0	1.43253	1.08528
0	2.14215	1.39217	0	0	0.666228	0.962558
2.25007	1.78777	0	0	0	0	1.22366
1.34513	2.09402	1.19118	0	0	1.28071	0
1.18337	2.06736	1.48666	0	0	2.09892	1.75612
0.741011	0.829348	0.644857	1.59207	0	0.670913	0.752368
1.00363	0.619541	1.45684	1.66088	0	1.31536	1.25045
1.75192	1.49527	0.743202	0	1.66686	1.53175	0.890932
1.50344	1.89146	1.95766	0	0	1.50439	0
0.693698	0.931046	1.4536	0	2.03843	1.82662	1.07201
0.702373	2.56361	0.879025	1.52234	1.52094	0	1.60402
0	1.08416	0	0	0	1.20034	0.90687
0	1.21702	0	0	0	0.787956	1.33098
0.896307	0	1.36061	0	0	1.19639	0.99158
1.98289	1.21657	1.29508	0	0	1.36017	0.63813
1.48879	2.24188	1.67334	1.85033	0	1.90606	1.05353
1.56984	0.527754	1.61724	0	0	1.45129	0.843205
0	0.533868	1.81315	0	0	0	0.731766
0.706874	2.34816	0.61623	0.718961	0	1.42673	1.00555
1.9801	1.38271	1.94788	0	1.00808	0.854292	1.83651
1.13281	1.45888	1.54322	0	0	0.534277	1.26025
1.42769	2.13442	1.63687	0	0	1.36509	1.17234
1.21648	0	0.560174	0	0	1.26367	1.24198
0.703506	1.20275	1.01757	0	0	0.926414	0
1.53388	1.87531	1.59228	0	0	0	1.26443
0.732831	1.63297	1.25581	0	0	1.54598	1.76699
0	1.91093	1.45264	0	2.25776	0.477101	0.90665
1.46884	2.22447	1.30591	0.9977	0	1.22245	0
0	2.0526	1.47531	1.99596	0	2.00318	1.30474
2.0461	1.77855	0	0	0	1.99175	1.29001
1.89786	1.86367	0	0.734915	0	1.66368	1.60149
0	1.6427	0	1.20425	0	0.901491	1.17076
1.15244	1.96606	1.13281	0	1.98046	0	0
0	1.99131	2.17652	1.43802	0	0.946544	1.06557
0.65554	1.96027	0.570947	0.73143	0	1.07852	0.716943
0	0.570478	0	0.587858	0	1.47707	0.720367
0	2.22946	1.91094	0.59623	0	0	0.670867
0	1.52816	1.31461	0	0	1.45449	0
0.967183	1.92032	1.35538	0	0	0.563381	1.54624
1.1898	1.14435	1.31808	0	1.98262	1.93857	0.504793
1.63499	2.98901	0	0.90485	0	1.3409	1.12359
1.09761	1.93959	0	0	0	0.993664	1.23428
1.10654	2.47759	0.561659	1.4986	0	1.64425	1.39354
0.824499	1.1157	1.08597	1.11874	1.17857	0	0
1.42517	1.68905	1.33643	0.473327	0	1.44796	0
1.31554	1.96884	1.29638	0	0	1.13575	1.50972
0	1.47097	0	0.445152	0	2.14402	1.39126
1.30441	0	0.850588	0.493053	0	1.4036	0
0.956497	1.6642	0	1.44603	0	0.600248	0
0	1.64695	1.27045	0	0	0	1.17701
1.14282	2.03428	1.73741	0	0.774412	0	0.834232
1.84504	1.36493	1.11398	0	0	0.4857	1.05129
1.74435	2.12125	1.43704	0	0	0.627878	1.44547
1.59676	1.98131	1.13913	0.775422	0	0.535332	0.801871
0.80289	1.80239	0.589141	0	0	0.943563	1.36479
1.67535	2.12063	0	0	0	0	1.34487
0.762872	2.25705	1.20136	0	1.7568	1.52239	1.70667
1.02519	1.45164	0.544105	0	0	1.12264	1.59697
1.27604	1.2922	1.63999	1.04509	0	1.06648	0
1.25671	1.03177	0.908502	0.912052	0	1.58942	1.50785
1.18984	2.21019	1.23269	0	0	1.04658	1.41165
1.31203	1.05338	1.89636	1.02462	1.30631	0	2.38975
0.579482	0.7546	0.705419	1.08016	0	1.12348	0.819816
1.32032	2.04672	1.97534	0.688924	1.81548	0	0
0.80255	1.27965	0.973596	0.508807	1.38682	0.749267	0
1.14838	1.46541	0	0.522813	0	0.99592	0.768225
1.01091	1.38372	0	0.3708	0	1.88144	1.25707
1.20409	0.644041	0.87099	0	0	2.13578	0
0	2.12827	0.795016	0	1.65546	0.527412	0.544926
1.48376	2.17954	1.24101	0	0	0	0
1.77001	0.804321	1.82889	0	0	1.48508	0
0.850818	1.7036	1.43671	0.799842	0	1.31601	0.944187
0	2.19518	1.91947	0	3.04452	1.15915	0
1.82313	1.27449	0	0.622768	0	0.513588	0.613772
1.00577	1.7136	0.9919	0	0	1.35428	1.08468
2.43484	2.04739	1.16534	0	0	0.977043	0.739635
0.989452	2.04504	2.56698	1.32456	0	0	1.49499
0.637246	1.74734	1.80649	0	0	1.32561	1.17935
0	2.61025	1.062	0	0	0.465055	0.457987
1.57249	2.44193	0	1.35141	1.20132	1.5656	0
0	1.81751	0.680348	0	0.958574	1.95219	0.594951
0.979997	0.969209	1.37699	0	0	1.32574	1.25467
1.56963	1.82626	1.41873	0	0	1.69758	0
2.0062	1.73078	2.31523	0	0	0	1.30724
1.04479	1.11563	0	1.31329	2.07979	0	0
0.719933	1.76869	1.59488	1.51852	0	0.774003
0.750859	1.58361	1.24743	0.473213	0	0
1.74711	2.1446	0.753765	0.916981	0	0.568778
0.804389	1.47207	1.39738	0.5626	1.16065	0
1.73801	2.19827	0.913212	0	0	1.50821
0.743376	1.37899	1.66721	0	0	0.576426
0	1.76538	2.46902	0	1.85486	2.40911
0	1.63637	1.52621	0.539473	0	1.24619
1.30194	2.11183	0	0	0	1.90119
1.33873	1.97387	2.07326	0.706718	0	1.19427
2.2186	1.20796	1.46446	1.41094	1.38569	0.918426
2.09923	0	2.01011	0	0	1.37982
1.127	1.89027	1.83398	0.814628	0	1.47408
0	1.1595	2.22373	0.744767	0	1.13363
0	1.94171	1.2889	1.26669	0	0.945003
0.629696	1.61365	0.601215	1.0522	0	0.861528
1.40418	1.77664	1.20491	1.70391	0	1.55192
0	2.17142	0	0	1.76157	1.15521
1.02986	0.562567	1.66463	0.404982	0	1.09564
1.13949	2.37512	1.38772	0	0	1.69578
2.13227	1.54944	1.06015	0	0	0.927444
0.549283	0.808784	1.88636	0	0	1.69278
0	1.85538	0.925724	0	0	1.40598
1.06504	2.54925	1.8631	1.36662	0	1.46276
2.4052	2.34862	1.21307	1.45755	2.38303	1.68086
1.59645	1.32032	1.25294	1.29085	0	0.705679
0.959517	1.1793	1.23389	0.468114	1.48257	1.72777
1.89046	0.92343	0	0	0	1.65017
0	1.83116	0.917974	0	0	0.866411
1.53307	1.80564	0.707291	0	0	0
1.10817	1.71741	1.77781	0	0	0.736784
0	1.59082	1.95609	0.509867	0	0.519149
2.24937	1.96216	1.38457	0.911162	0	0.456731
1.02203	2.50036	1.18871	0	0.632206	1.61765
1.58687	1.69951	0	1.10559	0	1.59652
0	1.60797	0.814208	0	0	0.638467
0	1.76464	1.34803	1.29686	0	1.43068
0	1.45333	0.777133	1.46199	0	0.943851
0.950323	1.43698	1.35453	0.761957	0	0.876684
1.18998	1.03746	1.14545	0.783473	0	1.59802
0.866971	1.91791	0.737239	1.20067	0	1.18476
0.898934	1.55212	2.1917	0	0	0
0	1.36671	1.89512	0	0	0.80586
0	0.849897	0.661792	0	0	1.31236
2.37282	2.17602	1.48508	1.49681	0	1.35413
1.33771	0	2.16244	0.880662	0.680492	1.79468
0	2.01225	1.62498	0	0	0
0.865972	1.67958	0.876275	0.625827	2.24937	1.43746
2.89529	1.6597	1.31801	0	0	1.18756
0	1.56205	1.04521	1.15123	0	0
1.52896	1.47882	1.42493	0	0	0.519535
1.39698	2.09683	1.77042	0	0	0.919921
1.54923	2.38164	0	0	0.771149	1.45773
1.0072	1.60603	0.945484	0	2.29061	1.52449
1.08578	0	1.45861	0	0	0
1.69297	2.0001	1.7052	0	0	0.985289
1.27728	1.43063	1.1122	0.489997	0	0.93058
1.35642	1.64986	1.21133	0.311137	0	2.15137
0	1.48008	2.24937	1.19937	0	0.399327
0.72959	1.83957	0.928122	0	2.0062	0.729423
0	1.03508	1.91304	0	0	0.937094
1.35003	2.01502	1.4655	0	0	1.32866
1.37456	0.842715	1.52957	0	0	0.617684
1.08519	1.44066	0	0	0	0.384297
1.11185	1.97289	1.68433	0	0	1.98478
1.05904	1.95484	0.939652	0	0	1.67047
1.31641	0.74821	1.53071	0.685389	0	2.28505
1.27778	1.61684	0	1.37743	0	1.36923
1.48693	2.03572	1.16961	0	0	0
0.570211	2.15795	0.709121	0	0	1.9029
1.24104	1.8502	0.739406	0	1.47382	0
1.14855	1.72757	1.80494	0	0	0
0.875947	1.63758	1.45768	0	0	1.36071
1.3384	1.91685	3.03656	0	0	1.96384
1.23783	1.31025	0	0	0	0.547956
1.61529	1.94574	0	1.44368	0	0
0.585238	2.26751	1.25187	0	0	1.33509
1.1122	2.32374	1.45083	0.471124	0	0
1.54029	1.32207	2.14994	0	0	0.547556
1.08087	1.49815	1.91633	0	0	2.02167
1.22887	1.46383	0.903276	1.01297	1.44392	1.79771
0	1.42413	0	0	0	1.38964
1.49252	1.42902	1.98967	0.877176	0	0.716327
0	1.23501	1.03833	1.31262	0	0
1.40503	1.79022	0.695606	0	2.27168	1.71784
1.189	1.55827	0	0	0	1.31049
0	1.53571	1.18626	0	0	0.765323
1.09721	2.66787	1.44434	0	1.58155	1.10296
1.16043	1.38758	1.41671	0.764586	0	1.40095
1.67634	0.642584	1.76062	0.401635	1.05171	0
1.58084	2.03061	1.28454	0.783279	2.65702	0.703867
0	2.18008	1.63272	0.49236	0	1.48938
0	2.1407	0	0.990036	0	1.82056
1.46157	2.36454	1.2614	0	1.56759	1.68978
1.43753	1.2646	1.16307	0	0	1.08054
1.38699	1.20458	2.69631	0.936654	1.64189	1.16987
1.66294	1.6253	1.33358	0	0	0.780513
0.628306	1.75055	2.12537	0.612144	0	1.1429
0.671521	0	1.89103	1.49305	1.27526	0.983022
0	0	0.943947	0.98871	0.833741	2.04513
0.953204	2.29771	1.94317	0	1.69062	2.18142
0	1.58363	0	1.16565	0	1.1225
1.28288	0.990781	0	0.638045	0	1.33728
1.09608	1.54081	2.35386	0	0	0.946351
1.87562	1.84046	0.916981	1.07517	2.81238	1.37031
0.832161	0	1.72561	0.497005	2.54452	0
1.31854	2.09584	0.667335	0.576085	0	0.958227
1.46495	1.97712	1.54554	0	0	0.530534
0.665446	2.27879	0	0.515645	0	2.33852
0	1.68059	0	0.390605	0	1.11819
1.51556	2.23018	2.30565	0	0	0.680251
0	0.637835	0.898804	0	0	1.46685
1.61854	1.39941	2.07891	0.662019	0	0
0.829275	1.94281	1.39058	0.892546	1.47694	0
1.37633	2.32937	1.45532	0	1.5625	1.23174
0	1.82342	1.49842	0	0	1.06767
1.20616	0	1.61576	0	0	0
0	1.34852	1.14413	1.61651	0	1.25348
1.04677	1.5111	0	0.620772	0	0
0	2.60207	0.844791	0	0	1.13258
0	1.79163	1.47304	0	0	1.63463
0.99824	2.07491	1.95753	0	0	1.07403
1.47045	0.749856	1.40152	0.522785	0	1.93781
1.93762	1.68023	1.2036	0.812043	1.77794	1.37016
1.15661	0	1.63938	0	0	1.0774
2.40543	1.06535	0.613034	0	1.94317	0.835216
1.74393	2.48576	1.54738	0	0	1.41024
2.21553	1.9186	1.37258	1.04449	0.910362	1.83638
0	2.11424	1.41298	0.832051	0	1.12188
1.3884	1.18499	1.106	0	0	1.21673
0.974314	1.50712	0	1.2314	0	1.18969
0.531399	0.758169	1.06648	0	0	2.12304
1.06486	0.551333	1.5925	0	0	1.87263
1.56819	1.30317	1.96624	0	0	0.523065
0.570511	0	1.90789	0	0	0.479128
1.78548	1.69883	1.10926	0	0	1.76489
0	0.592302	0.696161	0	1.93299	0
0.964563	1.68035	1.76365	0.543378	0	1.18633
0.771712	2.0924	0.782956	1.04941	0	0.68927
0.749032	2.75801	0.701603	0	1.53364	1.20761
2.87694	1.54961	0.633448	0	0	0
0	0.640795	0	0	0	1.32573
2.60052	1.16527	0.657014	0	1.70262	0
1.39498	0.9847	1.85806	0	2.58777	0.705471
0	1.82866	0.819355	1.62261	0	1.6361
0	1.82306	1.03598	0	0	0
0.848672	1.71236	1.24891	1.54327	0	0.894337
1.02279	0	1.63438	0.794816	0	0
2.03017	1.89492	0	0	0	1.01169
1.34403	1.43368	1.14479	0	0	0
0	1.69306	0.966173	0.974365	0	0.546513
1.77143	1.68734	0.780577	0	0.726929	0.657775
1.45302	1.33228	2.21793	0.726047	0	1.67935
0	1.9924	1.78101	0	0	0
0	0	2.19856	0	0	0.689962
1.9602	1.14635	1.52515	0.557449	0	1.94711
1.31461	1.98036	0.732775	0	0	1.23548
1.40639	2.17341	1.40767	0	0	0.964663
1.27797	1.61361	0.834699	1.16081	0	0.849207
1.21025	1.72261	0.78315	0	0	1.56979
1.23251	1.17538	0.775612	0	0	1.57413
1.37111	1.75476	0.938229	0	0	1.07785
1.23788	1.57782	1.42063	0	0	0.601663
2.34507	0	0.647234	0.466979	0	1.986
1.2831	1.8129	1.16854	1.37247	0	0
1.18974	1.50483	0	0.720258	0	0.896436
0	2.0153	0	0	1.36493	1.21665
0	0.675383	1.18966	0	0	1.17299
0	1.90149	0	0	1.66166	2.49704
0.887976	1.25045	0.948963	0	0	0
0	2.01112	1.84202	0.47606	0	0.618394
0	1.60267	2.16653	0.965334	2.36755	1.43435
0	1.1766	0.909564	1.41071	0	0
1.32635	0.715899	1.66843	0	0
1.61016	1.09772	0.796083	0.840574	1.31541
0	1.75555	1.90448	0	0
0.715685	0	0.716166	0.8982	0
0	2.08194	0.725112	0	1.74852
1.07055	1.36374	0.861804	0	0
1.06231	1.46878	1.18224	0	0
2.33949	1.56191	1.96277	0	0
0	1.8385	0	1.37203	0
1.39536	1.86393	0.862357	0.517473	0
0	1.35162	1.29417	0.59612	0
2.15373	2.03245	2.07247	0.608303	0
0.943995	2.32235	1.89698	1.08429	0
1.87212	1.71606	1.03903	0	0
1.82742	2.73908	1.30103	0	0
0.751864	0.673494	1.80777	0.868172	0
0.716917	1.38555	2.15117	0	0
0	1.5625	2.15162	0	0
0.499641	1.60491	1.07645	0	0
0.650416	1.45989	2.13253	0	0
1.20414	1.51035	2.69674	0.894422	1.77814
0.720583	1.58722	1.89473	0	0.742855
1.81226	1.74119	1.7084	1.25779	1.11529
1.75363	1.42383	2.1701	1.94687	1.64966
0	0.895021	2.01056	0	0
1.87462	0.430848	0.824571	0	0.898977
1.85817	1.25644	1.2852	0	0
0.937	1.71474	1.19905	1.13396	0
0.809751	1.79714	0.81533	0	0
0	1.38592	0.80989	0	0
0	1.1037	0	0.870183	0
1.42421	2.14787	1.44603	1.67229	2.13369
0	1.93439	1.33767	0	0
0.791634	2.63092	0.641177	0	0
1.29369	1.07517	1.02772	0	1.76679
1.95291	1.13864	2.07647	0.642371	0
0	1.72678	1.091	0.732916	0
1.92984	1.15504	1.9793	0	0
0.653145	1.29049	2.07822	0.570511	0
0.649672	2.16866	1.77757	1.42075	0
1.54937	1.79958	0	0.947414	0
0	1.27713	1.24241	0	0
1.89003	2.60706	2.59715	0	0
1.60339	1.61072	0	0	0
0.987862	1.83749	0.852435	1.35558	0
1.7325	0.992969	1.70397	1.44777	2.31082
1.43035	1.0341	1.10021	0.557481	0
0	1.82685	1.98388	0	0
1.9819	1.10418	0	0	0
0	1.79134	1.63346	0.779713	0
0.93521	0.967082	0	0.356769	0
0.709384	0.999649	0	0	0
0	1.42643	0	0.398618	0
1.2573	2.03482	1.2884	0	0
1.07536	2.39493	0	0.799168	0
1.06374	1.90404	1.65558	1.60149	0
0	0	1.73501	1.71242	2.65518
0	1.93135	1.78399	0	0
0.891696	1.51519	2.50947	0	2.01573
0	1.11439	0.675525	1.48279	0
0	2.03034	1.92975	0	2.16312
0.931232	1.0817	0	1.27722	0
1.7862	1.74328	0.961758	1.5545	0
1.00731	0.978595	0.56633	0	0
0.534394	2.5286	1.05953	0	0
1.40395	1.61322	1.84012	1.3353	0
0	0.696262	1.49091	0	0
0	1.95401	1.62736	0.747273	0
0	1.67933	1.20262	1.23191	0
0.637624	2.11373	1.64391	0.689319	0
0	1.05793	1.26883	0	0
1.49312	2.16996	1.85362	0	0
0	1.88836	0	0	0
0	0.92279	1.5834	0.988869	0
1.40008	1.85384	0	0	0
1.19301	1.03003	0	0	0
0.780898	1.84239	1.69692	0	0
0	2.12564	1.45736	0	0
0.577247	0.562308	1.18903	1.00041	0
1.48896	2.22692	1.62476	0	0
0	0	1.63999	0	0
1.21883	1.58852	0	0.72704	0
1.32567	1.6556	1.48746	0.62353	1.96554
0	1.59113	1.74169	0	0
0.730146	1.45172	1.03592	0	0
2.14007	1.65915	1.55176	1.24567	0
1.35558	1.79762	2.02537	0.668957	0
0.64795	0.595243	0.977095	1.44023	0
1.58792	1.88937	1.28675	1.46021	0
1.50602	1.12526	1.11791	0	0
0	2.0591	1.66966	1.44864	0
0.614394	0.845473	0	0.987651	0
1.18784	1.64796	1.85775	0	0
1.10384	1.97786	1.41861	0.56027	3.21466
0	1.46067	1.7993	1.0204	2.45139
0	1.60434	1.59739	0	0
0.578208	0.598287	1.802	0.937	0
0	1.326	0	0	0
1.27424	1.58844	1.1872	0	1.27685
1.15076	1.2554	2.31082	0.767358	3.02941
1.81721	2.00955	1.56002	0	0
1.15571	0	0.85499	0	0
0	1.86379	0.752576	1.32466	0
0	1.86655	0.803775	0	0
1.7829	0.92729	1.62618	0	0
1.27946	1.89122	2.37851	0	0
0	2.18647	1.18895	0	0
0	1.61872	1.61387	0.870828	0
0.7208	2.3437	0.937331	1.26987	1.27018
1.07785	1.33951	1.91132	0	0
1.10202	1.39043	0	0	0
0	0.949448	1.95801	0.977095	0
0.700222	1.37155	1.39658	0	0
0.546054	1.27396	1.91887	0	0
0.759045	1.22951	0	0.786455	0
0	1.91621	1.86697	1.00161	1.80056
2.18944	1.60085	1.67763	0	0
1.11704	1.97703	0.729089	1.35226	0
0.616152	2.1671	1.87243	1.48843	0
0	1.17546	1.25491	1.45189	0
1.41016	1.07466	1.14144	0	1.37655
1.30084	1.94703	0	0	0
1.42649	0.657461	0.778787	0	0
1.60331	1.45465	1.47923	0	1.4789
0	1.35254	2.2749	0.868012	3.02567
1.21726	1.76835	1.79627	0.775992	0
0	1.61903	1.29806	1.01135	2.43793
1.46384	1.14618	0	0	2.50438
1.53126	1.1326	1.75609	0	0
0.973493	1.69685	1.32102	0	1.12125
0	1.77488	1.39555	0.619898	0
0.610755	1.21476	1.60167	0	0
0	2.11392	1.04211	0	0
1.41817	1.24826	0.57687	1.08832	0
1.48825	1.64026	0.986595	0	0
1.10478	1.77106	1.37854	1.48428	0
0	0.844073	2.04305	0.787891	0
0.830003	1.39692	1.26901	0	2.26624
1.84188	1.65628	1.00361	0.99557	0
1.69704	1.82041	1.35503	1.40569	0
2.21383	1.66813	0	0.797623	0
1.57383	2.06763	0	0	2.24785
1.13725	1.66931	1.51593	1.40674	0
2.40788	2.18982	0.675099	0	0
0	1.66252	1.49937	0.731207	0
0	1.55533	1.72561	0	0
0.80045	1.91255	1.24347	0	0
1.20278	0.602859	1.00764	0	1.55775
1.96915	1.11363	0.862199	0	0
2.50767	0	1.64111	0	0
0	1.60776	0	0	0
0.932585	1.63625	0.71075	0	1.90205
1.38998	1.86062	1.23019	0.728423	0
0.943276	2.34251	1.34291	0	1.624
1.28143	2.35372	1.61937	0	0
0	0	1.60254	0	0
0	2.50245	0	0.269376	0
1.0298	2.25972	1.35268	0.397558	0
0.530332	2.01319	0.803298	0	0
1.25707	0.718961	1.09324	1.36489	0
1.03475	1.50113	1.73125	0	0
0.452276	1.76453	1.3614	0.529527	0
1.0098	2.14489	1.91472	0.919694	0
2.26905	1.89373	0.723414	0	0
0	2.01016	1.97083	0.607236	0
0.798294	2.13097	1.45327	0	0
0.931558	2.24069	1.7566	1.255	0
1.85093	1.07049	1.86794	0.661111	0
0	2.37361	1.59812	0	2.13963
1.27797	1.93807	1.3842	1.54932	0
0	2.03399	0.882042	0	1.77978
0	1.82197	1.18641	0	0
1.07977	2.18084	2.60888	0	0.850127
0.931434	0	2.36755	0	0
1.49341	1.56098	0.808438	0	0
0.630722	1.78183	1.27502	0	1.50221
1.10831	1.28976	1.52656	0	0
0	0.618315	0	0	0
1.69508	1.86887	0.577076	1.20246	0
1.07587	1.33062	1.84359	0.435517	1.08715
1.47737	1.12414	0	0	0
1.47538	2.67056	1.90424	0.41316	0
1.81151	1.76907	1.12806	0	0
0	2.02493	2.07393	0.478008	0
1.20447	1.16625	1.05683	1.25199	0
0.867371	2.1881	1.593	0	0
0	1.89953	1.72349	0	0
0	1.42781	2.00032	0.568413	0
1.2149	0.613344	2.63802	1.48231	0
1.50539	1.25815	1.5988	1.777	0
0	2.3567	0	0	0
0	1.09901	0.79595	1.14435	0
0.961858	0	1.7539	0.888313	0
0	1.80409	0.947027	0	0
0	2.01263	0.963659	0.593678	0
1.11856	0	1.73516	0	0
0.791502	1.75894	0	0	0
1.77988	2.03298	0.908856	0	0
0	2.32252	1.08151	0.839302	0
1.86494	2.35954	2.18072	0	0
0	0.744186	1.25842	0.861252	0
0	2.13068	1.82738	0.982708	0
1.22917	1.66478	1.5954	0.440074	1.50466
0	1.50077	0.741644	0	1.33757
2.07562	1.54225	2.60137	0.493202	0
0.840574	1.3896	1.08306	0	0
1.24224	1.98424	0	0	0
0.82092	1.79238	1.3434	0	0
1.39918	0.858971	1.91393	0	0
0.917162	0.724344	1.86115	1.04731	1.99022
0	2.50585	1.9751	1.51732	0
0.679435	1.54591	2.01163	0	0
0	1.64195	0.800045	0	0
1.96942	1.8279	1.42962	1.81147	1.1336
0.910806	1.80954	1.27137	0.52245	0
0	1.26778	0	0	0
0	1.88192	1.52571	1.02205	0
1.73359	1.48941	1.10675	0	0
0.583167	0.619026	0.844186	1.03756	0
1.69134	2.05804	0	0	0
0	1.45705	0.964563	0	2.57199
1.11824	1.90387	0	0	0.556463
0	1.74774	0.814628	0.42132	0
0.733675	1.95055	1.68702	0	0
0	1.83544	0	0	0
0	1.02784	1.82918	0	0
0	2.06864	1.40806	1.08715	0
1.89386	0.881545	1.16013	0.982447	0
1.41352	1.71195	1.58309	0	0
0	1.51797	2.13682	0	0
0	2.49596	1.86856	0.607046	0
1.99165	1.13224	1.29677	0	0
2.17134	1.92013	0	0.601513	0
2.29494	1.56709	1.62711	0	0
1.32112	1.76011	2.54103	1.58609	0
0.976836	1.0027	1.58524	0.862753	0
1.16701	2.06231	1.40814	0	0
1.71477	2.50817	1.24832	0	0
0	2.03325	1.22237	0.511253	0
0.542864	1.02784	1.14963	0	0
1.34655	0.525427	2.35544	0.411728	0
1.16938	2.46743	1.19269	0	0
0.587573	1.39157	0	0.445817	0
2.07392	2.04923	1.91132	0.519645	0
0	2.11681	1.57473	0	0
0.957782	2.02412	1.70107	0.681625	0
1.2714	1.68943	0	0	2.63033
1.96694	1.66742	1.65136	1.48073	0
0	1.7551	0	1.2889	0
1.18996	0.904894	0.656209	0	0
0	1.08632	1.36363	1.54777	1.21249
1.18935	2.31082	0.741126	0	0
1.67789	1.99877	1.47512	0	0
0	0	0	1.05311	0
0	1.6366	1.26669	1.07798	0
0.89915	1.69649	1.53521	1.16961	0
2.25912	1.03833	1.17115	1.01336	0
0.641944	2.06697	0.628755	0.943276	0
1.12167	1.28719	2.20186	0.875253	0
1.63876	1.5166	1.40279	0.573707	0
1.46072	1.50292	1.53422	0.832528	0
0	2.0766	1.52241	0	0
1.382	1.9861	1.75998	0.589713	0
2.05405	1.33432	1.06723	0.629061	0
1.31058	2.03838	0.84464	0	0
1.42773	2.3951	2.20355	0.932866	0
1.2144	1.01135	0.80323	0.425303	0
0	1.10397	2.1085	0	0
1.24496	2.19822	1.36645	0	0
0.841024	2.67069	1.46775	0	3.03129
1.62963	1.54225	2.05887	0	1.81019
1.92846	1.07772	1.06089	0	1.09808
0.635905	2.00469	0.857796	0	0
0	1.52628	1.8119	0	0
1.10892	2.04514	1.40187	0.460067	0
1.60872	1.71341	1.61522	0	1.4544
0	1.62885	1.69678	0	0
1.78323	0	1.67616	0	1.6483
1.53137	0	0	0	0
0.982394	2.41791	1.43168	0	0
1.90084	1.40989	0	0.492533	0
0.830222	2.19843	1.34876	0	0
1.30887	1.31961	0.624455	0	0
1.09801	1.86021	0.744476	1.11604	0
1.36536	1.8477	1.70837	0.860227	0
0	1.32183	1.14949	0	3.2545
0.560431	2.31492	0.706458	0.867771	0
0.632578	2.39714	1.02165	0.67005	0
0.897597	0.686906	1.21476	0	0
0	0.77416	1.51496	0	0.691601
1.77128	1.85674	0.964965	0.883081	2.23957
0.807611	2.16244	0.575709	1.2634	1.42637
0.77372	1.95168	1.07888	0	0
1.90785	2.05856	1.60574	0	1.85851
1.15037	0.59317	0.751805	1.00237	0
0.940127	1.33591	0.650855	0.932866	0
0.676427	1.11332	1.49313	0	1.20573
0.957287	1.31096	1.35141	0.456434	0
1.76971	2.18243	1.77515	0	1.75284
2.08379	1.75499	0	0	0
0.56554	1.69732	1.53246	1.32649	0
0	2.36614	1.36396	0.612801	0
0	2.62847	0.734464	0	0
0	2.06931	0	0	0
0.575607	2.22787	0.964061	0	1.39956
0.723304	2.10107	1.26858	0	0
1.02086	0.919649	0	0.717185	0
0	2.07529	1.157	0.998782	0
0	1.67106	0	0.641859	0
1.2425	1.71568	0	0.746689	0
1.17438	1.5345	0	0	0
0	1.68801	1.18499	0	1.27461
1.96596	2.32021	0	0	0
2.04974	1.87155	0	0	0
2.04387	1.65508	0	0	2.03862
1.67293	2.09241	1.69155	0	0
0.675905	1.42721	1.80557	0	0
1.38396	1.75821	1.19542	0	0
1.39172	0	1.28814	0	0
1.29686	2.53949	1.25905	0	1.11833
0	0.686122	1.05499	0.622488	0
0.699151	1.9171	0	0	2.07491
1.49829	1.40436	1.55647	0	0
1.09166	0.692548	0.770775	1.47755	0
1.31045	2.06893	1.61001	0	0
1.17338	1.29302	1.69206	0	0
0	1.4192	1.18232	0	0
1.54389	1.71031	1.24268	0.481456	1.10276
1.74033	2.16821	1.3848	0	0
1.73286	1.69142	0.685828	1.80141	1.74227
0.967992	1.27299	1.05934	0.522254	0
0.902535	1.4211	1.69339	0	0
0	1.92368	1.09388	0.722213	0
0.980309	2.00915	1.70616	0	0
0	1.02216	0	0	0
1.31971	2.1902	0	0.739206	0
0.68927	1.9216	2.02778	0.74222	0
0	1.91132	0.8402	0.621289	0
1.4625	1.59457	1.1464	0	2.49924
1.96343	2.48466	1.62367	0	0
0	1.18018	1.83451	0.984857	0
1.36616	1.12629	0	0	0
0.965367	2.33812	1.5007	0.669468	0
1.19945	0	1.2665	1.04057	0
0.983336	1.40724	0.598214	1.49105	0.778405
1.88559	0	0.629491	0	0
1.86655	1.93756	1.1749	0	0
0.741299	1.99652	0	1.08048	0
0	2.67037	0.793952	1.05732	1.86448
1.30103	2.29105	0.913301	1.73956	0
0	1.7377	1.19062	0.911933	1.5817
0.767235	1.54842	1.61425	0	0
0	1.44824	1.15234	0	1.61157
0	2.17262	1.05542	0.632785	0
0	1.30644	0	0	0
0.772715	0	1.2595	0.528868	0
1.3601	2.1248	0	1.35745	0
1.12869	1.76961	1.5714	0	0
1.74033	1.14494	1.09133	0	0
1.55443	1.96717	0.971091	0	0
0	1.37419	0	0.45311	1.56669
1.11851	1.43083	0.830953	1.59332	0.520641
0.549252	0	0	1.36351	0
1.77841	1.38356	1.12027	0.94318	0
1.58632	2.53517	0.66093	0	0
0.631051	1.10704	1.74539	1.0174	0
0	1.73547	1.71784	0	0
1.6646	1.80536	1.72245	0.662292	0
0	0.801194	1.97126	0	0
0.861488	1.57271	1.65329	0	1.31203
0	0.914285	1.55495	0	0
0.905991	2.26903	1.04569	1.67616	0
0	2.24025	0	0.487245	0
1.23602	1.29513	0	0.463847	0
0	1.6292	0	0.998348	0
1.18923	1.88674	1.16992	1.07463	0
1.73129	0.573673	1.51206	0.6945	0
1.63632	0.88196	0.793487	0	0
1.2604	1.64156	1.38705	1.40326	0
1.37988	1.01927	0.740667	0	0
1.26074	1.25491	1.40083	0	0
1.53665	2.37326	0	0.459036	0
1.47019	1.58872	1.28643	0	0
0	1.52395	0.800991	0	0
0.978682	2.24792	1.1277	1.8474	0
0	0.942224	1.3383	0	0
1.46489	1.31961	0.727537	0	0
0.744302	0.997375	0.611796	1.39255	2.94198
0.673164	1.20259	0.719933	1.21182	0
1.80056	1.35937	0.708493	1.27871	0
1.23999	2.40713	1.0113	0	0
1.76414	1.91311	1.32049	0.533344	0
0.475829	1.72576	1.20712	0
1.21799	1.7951	0.629368	0
0	1.54433	0.591689	0
1.14487	0.961459	1.20564	0.632743
0.658134	1.06898	0	0
0	1.76291	0.721778	0
0	2.0743	1.10994	0
0.469457	2.40619	1.29484	1.35226
0.808576	1.92667	1.63399	0.571987
1.88302	1.37966	0	0
0	0.746076	0	0
0.59466	1.4911	1.93832	0
1.15385	1.86817	1.42854	0
1.40033	1.45465	1.55657	0
0	1.60101	1.42261	1.31651
1.25372	1.48198	1.12461	0.588214
0.872285	2.22158	1.72132	0.671147
0	1.05642	1.50227	0.520614
0.954724	1.10722	0.557195	0.546085
0.465628	0.839825	1.30249	0.406836
1.45932	2.11169	0.925218	1.0734
0.549748	0.529097	1.73724	0
0.95709	0	0	0.973391
1.44894	1.78574	1.38047	0.725607
0	2.0738	1.34929	0
1.27993	1.27834	1.61329	0
1.16375	1.82473	1.1122	0
1.58094	1.74715	1.8731	1.67504
0.844262	1.31025	1.33674	0.740954
1.6567	2.18891	2.25612	0
0.640243	1.01859	1.68424	0.979685
1.52133	1.75107	2.20772	0.678477
2.03649	2.25249	1.39819	0
0	2.08679	0	0.592013
0	1.07882	1.54631	1.01769
1.10708	1.80553	0	1.38253
0.597036	2.49738	1.40907	0
0.725937	0.976682	1.31801	0
0.60968	1.3271	1.49083	0.647277
0.73633	2.84483	1.33805	0
0	2.43995	0.894422	1.56879
0	1.75687	1.01622	1.06101
0.729367	1.9031	1.76501	0
1.03833	1.59144	1.6149	2.07857
0.71748	2.34613	0.883955	0
0	1.83773	1.62225	0.490119
0.79964	1.26742	1.41411	0
1.56489	2.05187	1.93415	0.739406
0	1.72562	0	1.40418
0	2.12874	2.20886	1.15713
1.85162	1.60058	0	0.536508
1.80798	1.84695	0.775359	1.17161
1.25536	0	0
0.899756	2.04909	1.52712
0.644771	1.40302	0.699405
0.88806	1.76374	1.30749
0	1.60984	1.84475
0	1.53617	1.61773
0	2.17191	0
0	1.16156	1.00445
1.13517	1.87617	0.91906
1.35524	2.41572	0.597956
1.63543	1.25527	1.91711
0.541539	2.12748	1.70462
0.743665	2.08006	1.28903
1.23243	1.04957	1.79371
1.28184	1.41641	0.541779
1.30084	1.14499	1.05503
0.812775	2.37459	0
1.56387	2.2947	0.712493
1.13966	1.39096	1.58424
0	2.09652	0
0.795416	1.72273	1.30699
1.41952	2.50541	0.962058
0	1.51532	0.451819
1.44709	1.92515	0
1.13054	1.62166	1.70226
1.42469	1.25941	0.625989
1.46059	1.8943	1.13596
1.46142	1.89642	1.28068
0	1.472	0.872203
0.902448	0.947075	1.6429
1.4281	1.73161	1.36327
1.10769	1.55157	0.734802
0.898028	1.42726	0.682084
1.231	1.00738	2.51111
1.92088	2.14351	1.63879
0.945196	1.13253	1.78234
1.0118	0.997321	1.32436
1.83668	1.47577	1.19703
0.613189	1.22287	1.27313
1.09875	1.20737	1.62645
1.47032	0.872893	1.77517
0	2.01776	0
1.42307	2.26221	1.11951
1.16641	1.60535	1.31402
1.40668	2.02619	1.64526
1.22955	0.986489	0
0	0	0.7292
1.51436	0.579621	1.57918
1.0077	1.41407	0.852821
0	2.18319	0.760013
1.2072	1.55728	1.96792
1.12381	1.83601	1.66154
1.68908	1.2397	1.32466
0	0	2.59157
1.06865	0.99126	1.5579
1.10926	2.16945	0.917884
1.24373	1.11704	0.891583
1.01252	1.875	0.831209
1.40558	1.89469	0.888903
0	1.97303	0.753468
0.495171	0.572896	1.5222
1.29302	1.17593	1.93624
1.42194	1.54579	1.61024
0.872203	1.35706	0
0	2.03708	1.40674
0	2.07202	0
0.892929	1.46506	0
0.975239	1.45692	1.61409
1.25484	1.65775	0.691302
0.564295	1.05908	1.00792
1.61688	1.88241	0.864419
0.982865	1.53146	0
1.04996	1.46848	1.18318
1.58767	2.31936	0.60796
1.35553	2.7181	0.988021
1.18629	1.80231	1.36385
0.784378	2.10352	1.64941
0.778915	1.63112	0.811904
0	1.78895	1.3009
0	0.9563	0.55828
0	1.55799	1.26852
0	1.24549	0.918517
0.624817	1.22001	0.896393
0	1.77057	1.12524
0.842752	2.10905	2.14649
1.90912	0.93413	1.56171
1.2901	2.39668	0
1.43551	1.50452	0
0.535332	1.3564	0
1.73286	2.00933	1.63854
1.08682	2.18383	1.35077
1.48677	0.781861	1.41881
1.39072	2.40627	0.575914
1.32886	2.1752	1.42487
0.77634	2.20628	0.862199
0.753884	0.938324	1.64993
1.46114	1.70889	1.32941
0.770525	0.96779	0
1.13615	1.52459	0.895706
1.56811	1.21199	1.21033
1.12489	1.3341	1.15237
0.939272	0.512941	1.13891
0	1.1489	0.638551
0.608074	1.96974	0.756936
0.7478	2.08112	1.14574
1.12517	1.2121	1.25205
0	0	1.6345
0.691302	1.43552	0.873827
0.619977	1.25569	0
0.816561	1.49673	0.676903
1.95809	2.31	1.22977
0	1.0156	1.08106
2.27716	1.97867	1.50602
1.45471	1.45806	1.37977
1.1299	1.43103	1.80692
0.796183	1.66852	1.73716
0	1.67211	1.39134
0.487657	1.4446	1.82284
1.23105	1.9232	1.54492
0	1.52938	0
1.65718	1.31417	1.5704
0.947414	1.30484	0.950323
1.24531	2.66352	1.25491
1.31104	1.42096	0
0	1.78885	1.23698
0	2.2485	0.833373
0.861725	1.0212	1.07888
0	1.64969	1.32062
0	0.662337	1.10663
0.919241	1.31402	1.12601
1.11501	1.73387	0
1.53576	1.44006	0.75971
1.54218	1.72671	1.41541
1.36569	1.19406	0.969513
1.78446	1.76163	1.5856
0.913301	1.83395	1.93482
1.78224	1.89496	1.11604
1.2054	1.92239	2.27506
0.947655	1.82302	1.11322
1.40459	1.46677	1.18974
0.671334	2.51022	2.10085
1.71391	1.54794	1.52534
0.92279	0	0.801804
1.35695	1.66085	1.55245
0.924621	0.944475	1.75482
0.606705	1.99477	0.588784
0.873502	1.54117	1.48985
0	0	0.759831
1.01701	0.997321	0.882541
1.3943	0	0.622568
1.33234	1.37038	0
1.66166	1.56629	1.07939
0.895921	2.08426	1.13438
0.486713	1.78463	1.42413
1.14479	0.536302	0
0	0.692847	1.15422
0	1.63547	0
0	2.29432	0
0	1.61651	0.504299
1.60196	2.05001	1.11639
0.943468	1.02148	1.02605
0.933614	1.77395	0.831026
1.13338	0	1.74017
1.63765	0.62945	1.71268
0.705316	0.987757	2.15465
0	0.685828	1.07632
0.536184	1.75831	1.28705
0.814769	1.90822	1.71972
1.23683	1.27006	0
1.58939	2.21369	0.898416
1.9487	0	1.0739
1.51971	2.18009	1.36678
0.597551	0.834146	1.04503
1.27134	1.91311	1.78029
1.71516	1.65828	0.682568
0.507278	2.21761	1.82273
0	1.10021	1.64644
1.56939	1.96823	0.532529
1.15081	2.27187	0.872122
1.05014	1.29603	1.39617
1.36841	2.27074	1.47054
0.813508	1.37633	1.46295
0.730425	2.51163	1.70409
1.06826	1.73291	1.2516
1.09533	1.95552	0.948818
0	0.513426	1.28087
1.36519	0	1.34424
0.848366	1.90838	1.24673
0.534775	1.61872	0.64976
1.38084	1.75852	0
1.44195	1.82868	0.861962
0	1.61911	0.645806
0	1.06486	1.11508
0	2.25104	0
0.683732	1.53215	1.2142
0.667659	1.81112	1.31233
1.33315	2.19753	1.05365
0	2.89568	1.69098
1.03911	1.2926	1.07479
0.75454	2.26983	0
1.16942	1.62859	1.43508
1.38308	1.51192	1.09538
1.82272	2.50757	1.4431
0.644341	1.45471	1.1599
1.01353	1.96554	0.891866
1.56537	2.04613	1.29619
1.48534	0.844186	0
0.573082	1.87082	1.15638
0.365834	2.43966	0.754719
1.24233	1.25605	0
1.31322	1.88105	0.505575
1.32049	2.53392	1.17407
0.967486	1.99304	0.663888
0	0.915272	0
0.465518	2.06276	0.958525
1.059	2.02652	1.44232
0	0.626111	0
0.469614	1.38817	0.715845
1.06096	2.35829	1.02784
0.503598	2.49423	0
1.26013	1.08338	1.64729
1.00019	1.99452	0
1.60556	1.45894	1.17454
0	2.28617	0
0.819923	1.8299	0.948285
0.985015	0.847603	0.893824
0.613422	0	0.616466
1.08754	2.54719	1.50812
1.1788	2.37012	0.752754
1.34403	1.25515	2.03546
1.20044	1.07779	1.69721
1.36249	1.75854	0
1.58518	1.81344	1.70235
0.826518	2.22092	1.14324
0.688283	1.2779	0
0.849284	2.16748	0
1.20633	1.7492	0.809682
1.69778	2.40865	0
0.583167	1.58981	0.592736
1.51825	0.955708	0
0	1.60485	1.07626
0	2.18113	1.71572
1.01134	0	0
0	1.74336	1.73788
0.651866	1.57697	0
1.68948	2.15727	1.31948
0	1.0401	1.5208
0.809751	1.25779	1.94759
1.04673	1.28007	0.920284
0.830587	1.43637	0.750033
1.54038	1.31661	1.70525
1.60731	1.63255	0.83341
0	1.34062	0
1.19277	0.685535	0
0	1.32223	1.61096
1.15462	0.692149	1.60752
1.19422	2.00787	1.81715
1.02893	2.28283	1.64391
1.72085	2.0437	1.4827
0.551613	1.12381	1.45252
1.37888	1.56609	1.05368
2.47497	1.3414	0.612724
0	1.9009	1.04791
0	1.26495	1.08513
0	1.63621	1.5151
0.661338	1.76732	1.02154
0	1.29706	0
1.05475	1.7946	2.01893
0.606136	0	1.59254
0	1.86006	0.891272
1.5407	1.38795	1.77765
1.5353	2.35436	0
1.4363	1.72296	0
0.882665	2.5855	0.816456
0.98491	2.20678	1.14836
1.50077	1.86172	1.16337
0.672882	1.16277	1.06448
0.679315	0.887934	0.876684
1.50439	2.0297	0.971448
0.966022	1.8129	1.11418
0.568479	0.834441	0
0	1.70032	0.977715
0	1.08816	0
1.71565	0	1.73673
0.443386	1.7566	0
1.23303	1.9958	2.26173
0	2.02788	1.29606
0	1.91038	0.711806
1.81937	2.2173	1.30074
2.11225	1.05916	0
1.41194	2.10464	1.1096
0	1.07435	0.782569
0.766957	1.18248	2.0909
0	1.28205	1.30877
1.51932	1.11386	0.833815
0.563707	1.86264	1.4196
0.960562	2.37971	1.33865
1.59833	1.18887	1.63707
0.855495	1.93807	0
0	1.50986	1.32419
0	1.994	0.650416
0.887093	1.42942	2.24282
1.4335	2.58696	2.09402
0.936623	1.37478	1.29896
0.546238	1.86282	1.65924
0	1.35924	1.14246
1.13807	0.873258	2.32679
0.738949	1.13139	1.49078
1.87302	0.972214	0.677951
0.635696	2.08887	0
1.52891	0.738207	1.26207
0.66563	1.72463	0
0.933521	2.13689	1.01577
0	0	1.3679
0	1.25738	2.46324
0.584499	0	1.26962
1.89425	1.57514	0
0	1.59421	1.2479
1.26027	1.14846	0
1.01893	1.88275	1.00654
1.61051	1.96072	1.10844
1.5291	0.736954	0.727648
1.03021	1.77346	0
0	0.658404	0
1.50131	2.49533	0.850127
0	0.592953	1.60402
1.97098	1.18932	0
1.16269	1.29334	0.791965
1.04049	1.76534	2.27027
1.1774	1.54158	1.36834
1.46932	1.73946	2.10818
0.686416	1.61981	1.60133
0.804116	0	1.62047
0.869941	1.6281	1.84194
0	1.71544	1.13884
0	0.336267	1.81699
0.520115	1.53665	0.71297
0	2.23502	1.47365
0.686269	1.4093	0.988074
1.75653	1.75799	1.22253
1.24956	2.00517	1.38592
1.45	2.30282	1.06827
0	1.40201	1.04004
2.01179	1.0916	1.80026
0.805141	0.792427	1.34753
0.57239	2.0142	1.67549
1.09403	1.17345	0
0	2.20374	0
0	1.43476	1.29282
0	1.09151	0
0.883456	1.5437	0.639819
0	1.58094	1.38136
0.760074	1.77129	0
1.26559	1.37316	1.51899
0	2.29068	1.48104
1.3065	1.49359	0.917071
0	2.23488	2.21246
0	1.82426	0.912542
1.81527	1.52178	0
1.68954	1.79918	0
1.48435	1.79122	1.66117
1.40703	1.01241	1.5827
0.852744	1.00204	0
0.685926	1.81076	0.588321
1.17945	2.32131	0.744302
0.37632	1.83197	0.817408
0	1.90586	2.26768
0.970123	0.612414	1.22237
0.741299	1.03715	0.790975
0	0	2.15791
0	0.92039	0.693948
0.758019	2.50232	0
0.992969	2.31662	1.08741
0	1.54923	0.766494
0.632867	0.836215	2.01827
0.837589	2.00425	0.879561
0	1.46689	1.62302
0.692897	2.22379	0
1.63382	2.37716	1.09977
0.846461	1.18256	0.813438
1.28468	1.15281	0.669887
1.30852	2.09268	1.59394
1.07824	2.09069	0.791899
0.562795	1.03697	1.48386
0.903204	2.04592	1.88425
0.558728	2.18921	1.36486
0.76143	0.554437	2.01468
0	1.15691	1.5094
1.06361	1.58767	1.33554
0.531284	2.55987	0.884706
1.23415	1.14596	0
0	2.15061	1.58896
1.09414	1.80197	1.49426
0.579863	0	0.58697
1.01583	1.97128	1.13668
1.13976	1.94112	1.48118
0.947897	2.12605	1.48078
1.15833	1.59074	0
0.680299	0.887135	1.55118
0	1.64864	0
0.589642	1.14752	0
0.740323	1.80448	2.05852
0	1.7828	1.13503
0	2.38521	2.15972
1.35503	1.42297	0.724509
0	1.1277	0.608838
1.93925	1.74043	1.5762
1.46403	1.64813	1.10209
0.763056	2.24619	1.1835
0.731207	2.11794	1.67106
0.643312	0.704074	2.10343
0.893654	1.58028	1.70138
0.862318	1.42842	1.46617
1.47447	1.88598	1.69933
1.44483	1.48283	0.875498
0.667659	2.11384	1.29799
1.29014	1.92323	1.85539
0	1.9454	1.15022
0.967688	1.10474	0
0	2.36248	1.19086
1.2001	1.26316	1.4065
0	0.901795	1.28134
1.45819	1.78167	0
0.652791	1.23579	1.68684
1.46891	1.36907	1.21017
1.10492	0.922835	0.695707
0	1.49924	0.715845
0.797354	1.3102	1.1265
1.00081	1.44306	0.6468
1.20611	0	0
0.560883	0.565606	1.25098
0.893441	2.36124	0.90178
0	1.3839	0
0.9977	1.41878	0
0.834552	0.587431	1.23097
0	1.15549	1.62243
0.578793	2.45441	1.51883
0	0	0
0.855806	2.66176	0
1.65573	1.35396	0.570211
0	1.1872	0.717292
0.6567	0.574757	0.757477
0.873908	2.38488	0.697222
1.09615	1.83028	1.95566
0	1.54966	0.770401
0.655451	0.966981	2.06055
0.990621	1.1857	1.36363
1.71718	0.615252	0
0.897038	2.00843	0.838556
1.19486	1.61429	1.22857
0	1.62367	1.58132
1.09498	1.52825	1.30975
0.879396	2.12391	0.874153
0.884999	0.915721	0.866172
1.54116	2.35031	1.50439
0	2.87993	0
1.64391	1.89353	1.77569
1.19927	0.962124	0.720746
0.953841	1.9453	0.700579
0	1.50502	1.76489
0.599285	0.543832	1.19954
0.794284	1.96323	0
0.599544	1.80649	1.58705
0	1.66706	0
1.03974	0	1.22321
1.56409	1.7018	0
0.470086	2.32841	0.897253
0.624555	0.718206	0
1.09968	2.16783	0.717346
2.16224	1.20868	0
1.0417	2.03267	0.665814
0.398505	2.24408	0
0	2.20536	1.22533
0.9512	1.23266	1.42493
0.757537	1.49852	0
0.873502	0.741702	1.3921
0.923476	0.878737	0
0	2.15916	1.48653
2.42375	1.35936	0
1.24673	2.12003	1.90922
0	0.973647	0.924713
0	1.52731	0.653101
1.09875	1.62008	1.5628
0	1.71778	1.81613
0.610255	0.733844	1.32476
0	2.12626	1.5714
0.85286	2.09661	0.613888
1.56139	2.13603	1.49296
0.857405	0.618591	1.48825
0.827568	1.46666	1.42884
0	1.5438	1.05201
1.13625	1.26387	1.53555
1.43973	1.68817	0.778182
0.774475	1.75859	0.745523
0.901186	0.929976	0
0	1.85888	1.58885
1.04653	1.06648	0
1.47859	2.21085	1.49526
1.12749	1.3402	0
1.16793	1.33788	0
1.66512	2.31378	1.35538
1.00346	1.77271	0.650942
1.67211	1.69119	1.05904
0	0.650416	1.29993
1.77379	1.43138	1.19848
0.636575	1.66554	0.662474
1.24396	1.80862	0.834478
0	1.65587	2.09261
1.05626	0	0.749032
1.38027	1.35824	1.67378
0.795816	2.02881	1.8745
0.838705	1.98786	0.726874
1.44596	1.45971	0
0	2.09888	1.25039
1.46968	1.04271	0
0.966325	0	1.08003
1.94003	0.841512	0.801736
0.943324	1.88244	2.28544
1.0681	1.46218	0
0	2.04494	0.814278
0	1.77389	1.40612
0.875947	1.85798	0.986489
0.888481	1.79086	0
0	1.56109	0
0.913525	1.67718	1.0169
0.710592	1.89963	0.639438
0	1.43051	0.993343
0.773217	1.15918	0.913033
0	1.41707	1.20116
1.21387	2.20652	1.7415
0.809682	2.0936	1.58896
1.28677	2.18635	0.858814
0	1.64209	1.8324
1.17505	1.71144	0.590825
0	1.48693	1.13618
1.34145	1.54806	1.85596
0.543529	1.47045	0.937425
0.613616	1.86718	1.21365
1.03165	1.69346	1.02876
0.965468	2.32866	0
0	1.63112	1.89778
1.37581	1.67912	1.34957
0	1.04851	1.16946
1.02339	1.83479	1.27091
0.851357	0.935069	0.682374
0	1.82677	1.24303
1.30157	1.83086	0
0.488215	2.09366	0
1.72766	1.95291	1.77143
0.780941	1.15671	0
0.823278	1.52995	0.63733
0.828402	1.98384	2.02224
0.599989	2.1235	1.05756
1.4021	1.23709	1.32965
1.35247	2.29032	1.30768
0.492162	2.56317	1.49086
0	2.25241	1.34718
1.75099	1.85858	0.604851
0.789495	1.21665	1.74257
0	0	1.68094
0.922516	0	0.921695
0.719717	1.33749	1.05208
1.43961	2.53408	1.60149
1.84367	1.64062	1.39282
0	1.63793	1.19647
0.584113	1.78709	1.47962
0	1.71149	1.02726
1.61321	0.971244	1.29148
0.674201	1.30136	0.699456
0.819142	1.79958	1.74976
0.814769	1.61232	0.882416
1.63721	2.8823	1.15945
1.13812	0	1.14713
1.50194	1.54088	1.34518
0.635195	0	0
1.42866	1.2349	1.2711
1.13646	1.80763	0.536567
0.551177	0	1.29715
[truncated: 2,266 more rows]

## Sheet: Pi16
F1	F2	F3	F4	F5	F6	F7	F8
0	3.07026	3.44853	0	0	0	0	0
3.34735	0.482285	2.6038	0	2.9945	0.633468	2.74855	0
3.53013	0	3.8008	0.498853	0	0	0.910273	0
2.82309	0	2.71643	0	0	0	0	0
2.63753	2.77072	2.63527	0	0	0	1.25635	1.51035
0	0	2.03139	0	0	0	0	0
3.41625	0	2.15454	0	0	0	2.1802	0
2.97589	0	1.51482	0	0	0.604248	0	0
3.60368	0	2.55903	0	0	0	1.12111	0
2.22914	1.08323	2.89247	1.06324	0	0	2.47547	0
0	0.310291	2.11275	0	0	0	0	2.82472
3.35027	1.06879	2.20745	0	0	0	2.67985	1.28143
0	2.16996	1.98401	0	0	0	1.56869	0
1.07977	1.75143	2.11059	0	0	0	0.760802	0.493973
0	1.17461	2.84908	0	0	0	0.954282	0
0.757477	1.52275	3.30395	0	0	0.633282	1.91567	0
0	3.06905	2.94398	0	0	0	2.09046	0
1.52217	1.32163	0.986278	0	0	0	0	0
1.93343	0	2.50404	0	0	0	0	0
1.41849	0	2.28153	0	0	0	0	0.787499
0	0	2.11951	0	0	0	0.59711	0
1.61582	0	2.93369	0	0	0	1.74558	0
0	1.57818	1.90132	0	0	0	0	0
1.20951	1.3975	3.09926	0	0	0	0.825435	0
0	0	1.06873	0	0	0	2.18488	0
0	1.82799	2.17134	0	0	0	0	0.449855
0	1.14454	0	2.33743	0	0	0	0
1.02069	1.08192	2.77278	1.3393	0	0	0	0
0.867091	0.986735	1.98276	0.909121	0	0	1.0088	0
1.35642	0	2.14	0	0	0	0	0
0.747039	0.693998	2.83364	1.75918	0	0	1.04425	0
0	0	1.52066	0	0	0	0	0
0.629901	1.04929	1.63116	0	0	0	0.555701	0
1.83439	0	1.289	0	0	0	2.97922	0
1.28327	0	2.75054	0	0	0.56387	2.76496	0
0	2.82348	1.76118	0	0	0	2.06999	0
0.444729	0	2.64175	1.35717	0	0	0	0
0	1.09196	2.24157	0	0	0.831392	0	0
1.77692	2.02864	3.20881	0	0	0	0	0.646411
3.03788	1.08636	2.72612	0	0	0	1.6348	0
0	0	3.32396	0	0	0	1.79225	0
1.64199	0	3.00319	0	0	0	0	0
1.86833	1.75403	2.3292	0	0	0.714192	0.975239	0
0	0	2.96378	0	0	0	3.01414	0
0.762445	1.41742	1.57332	0	0	0	0	0
0	0	2.7619	0	0	0	1.53758	0
0	0	2.84878	1.28256	0	0	0	0
2.46993	2.69856	2.9994	0.839526	0	0	0.680492	0
0	0	2.10685	0	0	0	2.85542	0
1.76684	0	1.80713	0	0	0	0	0
1.33385	2.10449	2.31602	0	0	0	0	2.60509
1.94164	0.558888	2.03015	0.426094	0	0	2.04387	0
0	0.43276	2.89732	0	0	0	1.152	0
1.19373	2.00509	1.75894	0.556463	0	0	0	0
1.43545	1.53899	2.90369	0	0	0.728312	0	0
0	1.10279	1.0937	0	0	0	0	0
1.79225	0	2.61861	0	0	0	0	0
1.43594	1.5388	2.39472	0	0	0	2.23713	0
1.54385	1.42575	2.42211	0	0	0	0	0
1.07416	1.07936	2.63561	0	0	0	0	0
0.724399	0.45357	2.70131	0	0	0	0	1.28479
0	0.284893	0.787172	0	0	0	2.66543	0
2.64517	0	3.02079	0.602036	0	0	2.80705	0
1.18303	0	2.64366	0	3.00538	0	1.74493	0
0.684998	2.32522	2.99355	0	0	0	0.778405	0
2.12862	0	2.09426	0	2.3623	0.654562	1.04164	0
1.59749	0	0.851742	0	0	0	1.21046	0
0.693097	0	2.00995	0	0	0	0	0
0	0.664666	2.55153	0	0	0	0	0
2.37161	0	2.32794	0.454598	0	0	0	0
0	0	3.40624	1.32437	0	0	0.778979	0
2.46474	0	0	0.784378	0	0	2.20508	1.74429
0	0	2.25437	0	0	0	0.626111	0
1.5215	0	2.4279	0	0	0	1.69007	0.451114
1.18689	0	2.62299	0	0	0	0	0
0	1.28171	0	0	0	0	2.48742	0.482688
0	0	3.50635	0	0	0	2.68427	0
0	1.85628	1.75749	0	0	0	0	0
0	0.669375	0.706979	0	0	0	0.717937	0
1.53622	0.766247	2.65888	0	0	0	0.538699	1.95635
1.32223	0	2.59955	0	0	0.606136	0	0
0.991207	0	2.06552	0	0	0	1.63233	1.58401
0	0	2.47766	0	0	0	0	0
0	0	0.991154	0	0	0	1.34676	0
0.837737	0.551957	2.66073	0	1.81678	0	0	0
1.70771	0	1.51658	0	0	0	0	0
1.35881	0	3.20676	0	0	0	0	0
0	0	2.12879	0	0	0	1.95025	0
1.12777	0	2.1671	0	0	0	1.56412	0
1.73148	0	1.57529	0	0	0	0.715632	0
0.823135	0	1.95453	0	0	0	2.25814	0
0	2.82833	0.710382	0	0	0	0	0
0	0	2.78051	0.501304	0	0	1.6104	0
2.62307	2.27728	2.72864	0	0	0	0	0
0	0	3.10567	0	0	0	0.641135	0
0.662793	0	1.50357	0	0	0	1.17423	0.415231
0	0	1.53298	0	0	0	0	0
2.85037	2.41252	2.67324	0	0	0	0	0
0.744999	0.522953	2.74157	0.832785	0	0	0	0
0.631277	0	2.02812	0	1.74266	0	0	0.5154
2.30261	0	1.91169	1.41223	0	0	0	0
1.6042	0	3.19207	1.17841	0	0	0	0
1.89433	1.2614	2.28882	0	1.82458	0	0	0
0	0	1.86532	0	0	0	0	0
0	0	0	0.342014	0	0	0	1.49708
0	1.80625	2.26908	0	0	0	0	0.789003
2.59625	0	3.81845	0	0	0	2.90581	0
1.54771	0	2.06562	1.87726	0	0	1.43447	0
0	1.75261	2.27986	0	0	0	0	0
1.37932	1.06101	2.02082	0	0	0	0	0
1.07005	0	2.48433	0	0	0	1.88646	1.66404
0	0	1.4363	0	0	0	1.47868	0
0	0.884623	1.88409	0.642712	0	0	0	0
0	0	2.7755	0.42674	0	0	0.85151	0
0	0.600248	2.54099	0	0	0	2.58971	0
0	0.651382	3.24783	0	0	0	2.72063	0
0.56387	0	1.45499	0	0	0	3.11429	0
0.541358	0	3.03293	0	2.6852	0	0	0
1.21232	0	3.5719	0	0	0	0.530217	0
2.43144	1.10263	0	0	1.81333	0	0	0
0	0	2.44402	0	0	0	0.832418	0
2.48714	0	3.2628	0	0	0	2.281	0
0	0.745493	0	1.23623	0	0	1.3688	0
0	0	1.67581	0	0	0	0	0
2.09364	1.44827	0.918336	0	0	0	3.51884	0
0	1.89078	2.80627	0	0.756455	0	0	1.16961
1.68369	0	3.09056	0	0	0	1.82386	1.67616
1.87828	1.72723	1.49368	0	0	0	1.09901	0
0.711225	0	2.7573	0	0	0.666874	1.58114	0
0	0	1.95314	0	0	0	0.964931	2.08059
1.83638	1.97692	2.66069	0.388148	0	0	2.75341	0
1.62262	2.59765	2.28356	0	0	0	1.63077	0
0	0	2.73752	0	0	0	0	0
0	0	2.3599	0	0	0	0	0
0	0	1.77991	0	0	0	0	1.16634
1.35874	0	3.02167	0	0	0	0.339505	0
1.99092	1.4996	1.80165	0	0	0	0	0
0	1.24578	2.77693	0	0	0	0	0
1.61635	1.04605	2.7253	0	0	0	2.58585	0
0	0	3.54374	0	0	0	2.35934	0
3.01676	0	3.18104	0	0	0	0.502693	0.518378
1.60222	0	3.12077	0	0	0	0.783343	0
0.677188	0	0.928955	0.816385	0	0	0	0
1.55022	0	1.95021	0	0	0	2.37282	0
0.514668	0	2.02344	0	3.36714	0	0	0
0	0	2.13224	0	0	0	0	0
1.53808	0.66752	2.92063	0	0	0	1.57077	1.12686
0	0	2.57637	0.736387	0	0	0	0
0	0.696615	2.84135	0	0	0	0	0
1.93654	0	1.69116	0	0	0	2.54636	0
1.95081	0	1.84347	0	0	0	1.46136	0
1.38345	0	3.24394	0	0	0	0	0
0.996404	0	2.47282	0	0	0	0.628959	0
1.16984	1.52416	1.6177	1.06974	0	0	0.489752	0
0	0	0.73599	0	2.56717	0	1.33571	0
0	0	1.74072	0	0	0	0.921239	0.652571
0.839004	0	2.29421	0.807818	0	0	2.04598	0
0	0.584464	1.76769	0	0	0	1.80726	0
0	0	2.04892	0	0	0	1.79594	0
2.44444	0	1.12069	0	0	2.09339	2.06479	0.464263
0	0	3.87768	0	0	0	2.56076	0.861173
1.08963	0	0	2.14538	0	0	0.957436	0.894679
0	0.40625	2.58188	1.01163	0	0	0	0
0.885459	1.78942	1.51206	0	0	0	1.88746	1.25955
0	0.830222	1.81577	0	0	0.666597	1.66212	0
2.3277	0	1.53156	0	0	0	0	0
0	0.87196	3.09717	0	0	0	2.35402	0
0	0	1.20327	0	0	0	0.932834	0
0	0	2.17394	1.33118	0	1.49931	0.589105	0
0	0	3.2183	0.745814	0	0	0	1.56579
0	0	1.61651	0.401897	0	0	2.01282	0
1.77379	0	1.68954	0	2.50026	0	1.92509	0
1.46199	0.627247	2.67219	0	0	0	1.76091	0
0	0	0	0	0	0	0	0
0	0	1.51976	0	0	0	2.31305	0
0	0	2.34507	0	0	0	0	0
0.766864	0	3.02	1.0128	0	0	1.37788	0
2.39626	1.18874	1.4333	0	0	0	0	0
0	0	2.52509	0	0	0	2.92451	0
1.36255	0	3.36327	0	0	0	0	0
1.45398	0	1.79989	0	0	0	0	0
1.04057	0	3.09762	0	0	0	0	0
2.25241	0.48295	2.06507	0	0	0	0	0
0	0.950745	1.78616	0	0	0	1.45882	0
0.871799	0	2.7433	0.798832	0	0	0.626638	0
2.95753	0	1.9924	0	0	0	0	0
0	0	1.36929	0	0	0	0.48498	0
0	1.75568	3.6584	0.631051	0	0	2.59643	0
1.5176	0	2.6403	0	0	0	0	0
0	0	2.42312	0.711093	0	0	3.2117	0
1.98641	1.07875	2.7175	0	2.13304	0	1.81931	0
0.753587	0	1.11014	0	0	0	2.55569	0
2.48229	0	2.32747	0	0	0	0	0
0	0	1.99254	0	0	0	1.4226	0
0	0	2.55699	0	0	0	0	0
1.37777	0	3.14724	0	0	0	0	0.476869
0	0.663157	2.21343	0	0	0	1.77585	0
0.852281	0	1.46981	0	0	0	1.00599	1.22001
1.66261	0	2.19782	0	0	0	2.04263	0
3.00922	0	3.11994	0	0	0	2.57302	0
1.79692	0.592844	2.12824	0	0	0	2.03765	0
0	0	1.78993	0	0	0	0	0
0	0	3.32563	0.746163	0	0	0	0
2.60395	0	2.66458	0	0	0.416477	2.35424	0
0	0	2.56825	0	0	0	1.4631	0
1.04785	1.80628	3.21681	0	0	0	2.32944	0
0	0	2.28141	0	0	0	0	0.472348
0	1.67958	2.42929	0	0	0	0	0
0.765477	0	2.82367	0.416108	0	0	1.16527	0
0	0	1.5474	0	1.88078	0	1.02554	0
0	0	0	0	0	0	2.66394	0
0	0	2.3456	0	0	0	0	0
1.2711	0	1.46378	0	0	0	0	0
0.640455	0	2.78897	0	0	0	0	0
2.12132	1.77204	2.22218	0	0	0	2.92197	0
0.641007	3.54568	2.25224	0	0	0	0	0
2.05859	0	2.38392	2.30728	0	0.581701	2.70857	0
0	0	3.30455	1.67752	0	0.450701	1.77732	0
1.07448	0	3.22647	0.641135	0	0	0.886673	0
1.60354	0	2.34791	0	0	0	1.12792	0
0	0	1.37589	1.57818	0.915003	0	0	0
1.91053	0	3.20835	0	0	0	1.81273	0
2.15863	0	2.48227	0	0	0.479456	0.641433	0
0.896264	0	3.15491	0	0	0	2.85378	0
1.8543	0	0.688135	0	0	0	0	0
0	0	0	0	0	0.350415	0	0
0	0	2.02537	1.17857	2.89075	0	0	0
0	0	2.28866	0.728202	2.25834	0	0	0
0.702065	0	2.88555	1.36624	0	0	1.68731	0
1.01577	0	2.14919	0	0	0	2.14095	0
0.954774	0	0.717561	1.61048	1.15363	0	1.28331	0
1.93894	1.77686	3.49771	0	0	0	3.11846	0
0	0	2.55928	0	0	0	0	2.285
1.14048	0	3.22715	0.774034	0	0	1.13913	0
0	0	2.46498	2.20079	0	0	0.743839	0
0.810722	0	1.58852	0.875171	0	0	1.86425	0
1.87922	0	2.28552	0	0	0	2.57844	0
1.02268	0	3.75274	0	0	0	2.26546	0
1.55953	0	2.67975	0	0	0	0	0
1.58301	1.24391	2.3647	0	0	0	0	0
0	1.97184	3.17813	0	0	0	2.04621	0.801262
1.35155	0.853595	3.17758	0	0	0	0	0
0	0	3.25235	0	0	0	1.53429	0
0	0	1.50303	0	0	0	0	0.514722
0	2.72093	0.724234	0	0	0	0	0
0	0	2.53591	0	0	0	1.19443	0
0	0	2.79501	0	0	0	2.531	0
0	1.12622	2.08255	0	0	0	0.537424	0.99889
1.47269	1.31568	2.84677	0	1.64796	0	0	0
0	0.663705	1.43295	0.642413	3.46673	0	0	0
2.80651	0	3.22556	0	0	0	0.359309	0
1.57524	0.547864	1.6797	0	0	0	0.501869	0
1.02674	0	3.05341	0	0	0	0.810687	0
1.06585	1.44541	2.62603	0.611796	0	0	2.46325	0
0	0	3.29312	0	0	0	0	0
1.78891	1.04122	2.97041	0.809244	2.96611	0	2.6198	1.1175
0	0	1.82328	0	0	0	0	0
2.44223	0	3.06993	0	0	0	2.07272	0
0.974416	0	1.70272	0	0	0	0	0.590466
1.5871	0	1.17038	0	0	0	0.619818	0.441654
0	2.64438	2.5591	0	0.973186	0	2.55309	0
0	0	0	0	0	0	1.2274	0
2.69561	0	1.10722	1.14645	0	0	0	0
0	0	1.03003	0	0	0	0	0
0	0	2.67087	1.0817	0	0	1.01848	0.480113
0	0	2.20079	0.714724	0	0	1.44596	0
0.650197	0.813578	1.95142	0.300891	0	0	3.01294	0
0.912052	0	1.59849	0	0	0	0	0
0	0	1.28284	0.937977	0	0	0	0
0	0.672506	2.65417	0	0	0	0	0
0	0	1.7797	0	0	0	1.18757	0
0.603985	0	2.74405	0	0	0	1.85158	0
0.383313	0	2.32818	0	0	0	2.47045	0.871152
1.88369	0	0	0	0	0	0	0
0.719177	1.1916	2.148	0	0	0	2.84664	0
0	0	2.2838	0.517884	0	0	2.64696	0
0.748445	0	2.50629	0	0	0	1.13913	0
0.847908	0	0.733731	0	0	0	1.44933	0
0	0.50691	0.682132	0	0	0	0.647581	0
0	0	2.184	0	0	0	1.6174	0
1.19502	0	1.98424	0.60857	0	0	2.51124	0.613616
0	1.33282	1.75458	0	0	0	2.051	0
4.03268	0	2.75041	0	0	0	1.57205	0.911488
0	0	2.07691	0	0	0	0.888229	0
0	1.64147	1.29587	0	0	0	0	0
0	1.9618	2.38586	0	2.26083	0	0	0
0	2.38635	2.06512	0	0	0	2.25324	0
1.02171	0	2.95118	0	0	0	1.96223	0
0	0	3.09102	0	0	0	0	0
0	0	2.13238	2.63242	0	0	2.78981	0
1.61458	1.85441	2.56049	0	2.72806	0	1.05288	0
0.861962	0	2.39354	0	0	0	0	0
0	0	2.90087	0	0	0	1.2819	0
0	0	2.32076	0.756455	2.5327	0	0	0
2.40085	0	2.80672	0	2.11296	0	0.772088	0
1.4409	0.954479	2.34966	0	0	0	0	0
2.02374	0	1.25134	0	0	0	1.54726	0
1.97885	0	2.04907	1.08715	1.56295	0	2.77494	0
0	0	2.76388	0	0	0	2.17895	0
1.66904	0	1.00237	0	0	0	0	0
2.42892	0.509019	1.8821	0	0	0	1.00934	0.50762
0	0	2.37135	0	1.17919	0	2.24159	0
2.67971	0	2.03549	0	0	0	0	0
0	0	1.89867	0	0	0	1.61261	1.16717
0	0.647277	2.62195	0	0	0	1.94876	0
0.682568	0.73199	2.84473	0	0	0	0.566659	0
1.25372	0	1.53693	0	0	0	2.20128	0
0	0	2.52712	0	0	0	1.28316	0
0	0	2.9768	0	0	0	1.25151	2.03428
0	0	1.44939	0	0	0	1.98731	0
0.98924	0.617133	2.8181	1.29889	0	0.722268	0	1.81407
2.33405	2.29491	2.83898	0	0	0	0	0
0.747039	2.0162	2.61247	0	0	0	1.99262	0
0.707448	0	2.64043	0	0	0	0.925034	0
2.17134	0	2.78145	0.536332	1.49573	0.868815	1.66628	0
0	0	1.99593	0.707187	0	0.710909	0	0
0.658988	0	1.02508	0	0	0	2.12557	0
1.79301	1.46288	2.10938	0	1.49385	0	2.00314	0
1.13281	0	2.96572	0	0	0	0.930813	0
1.15803	0	1.84336	0	0	0	2.37493	0
2.04521	1.17145	1.20229	0	2.11296	0	2.29093	0
1.90497	0	2.70921	0.746047	0	0	2.3884	0
0	0	1.77415	0.351323	0	0	0	0
0	0	1.91493	0	0	0.565639	1.16277	0.384312
0	0	2.5369	0	0	0	2.41469	0
0	0	3.00234	0	0	0	0	0
1.13018	1.08218	1.64627	0	0	0	0	0.748034
2.62415	0	3.13292	0	0	0.350279	0	0
1.99391	0	2.22742	0	0	0	0	0.994093
0	0	3.03977	0	0	0	1.40969	0
1.92683	0	2.6879	0	0	0	0.815541	0
0	0.793786	3.14256	0	0	0	3.14579	0
0	0	2.08379	0	1.32002	0	0.548233	0
0.575846	0.905391	2.53962	1.00264	0	0	0	0
1.82067	0	2.27246	0	0	0	2.81966	0
0	0	3.3497	0	0	0	0	0
1.76046	0	2.4543	0	0	0	0	0
0	0	1.82538	0	1.61329	0	1.88204	0
1.21127	0	2.32272	0	0	0	0.505418	2.01054
0	0	3.19937	0	0	0	0	0
0	0	3.013	0.877176	2.18979	0	0	0
1.062	0	1.65743	1.61393	0	0	1.50221	0
0	0	3.56358	0	0	0	2.32985	0
1.16915	0	1.89787	0	0	0	0	0
0	0	2.92236	0	3.36566	0	1.65683	0
1.72511	0	2.21949	0	1.22372	0	0	2.18742
0.972367	0	0.823924	0	0	0	1.62983	0
0	0	1.32022	0	0	0	1.64881	0
0.998619	1.26176	2.13396	0	0	0	1.06698	0
2.25203	0	3.1182	0	1.47226	0	1.28369	0.509602
0	0.954528	2.67086	0	0	0	2.16239	0
0.846841	1.54428	2.91981	0.867932	0	0	0	0
2.02843	0	2.67131	0	0	0	0	0
2.48938	1.20792	2.05027	0	0	0	3.09595	0
1.09556	0	2.95519	0.708912	0	0	2.43216	0.533548
0.869619	0	2.55363	0	1.94369	0	1.82117	0
0	0	2.36687	0	0	0	0	0
1.25062	0	2.78995	0.741587	0	0	0.860149	0
0	2.13775	1.72969	0	0	0	0	0
1.42194	0.958773	0	0	0	0.50931	1.13841	0
0.704022	0	2.4223	1.31302	0	0	1.70216	1.54269
1.84527	0.587609	2.22861	0	0	0	2.26633	0
1.2154	0	2.81374	0	0	0	0	0
0	0	3.16524	0	0	0	1.49842	0
1.01961	1.76829	2.39345	0	0	0.54919	0.907913	0
1.14708	0	3.34583	0	0	0	2.55885	0
0	0	1.99553	0	0	0	2.22086	0
1.46276	0	3.04792	0	0	0	0.781283	0
0	0	1.39134	0	0	0	0	0
2.1833	0	2.69592	0	0	0	0	0
1.2469	0	2.78696	0	2.21157	0	1.84448	0.542502
0	0	1.30857	0	0	0	0	0
1.47187	0.639861	2.94565	0	0	0	0	0
0	2.08706	0	0	0	0	2.36354	0
0	0.712387	1.48764	0	0	0	0	0
2.06188	0	1.12834	0	0	0	0.741702	0
2.47265	0	0.908237	0	0	0	0	0
1.16625	0	3.12032	0	0	0.85028	0	0
1.55627	0	1.32975	0	0	0	0	0
1.79201	0	2.98685	0	0	0	1.29793	0
0	0	3.08969	0.847717	0	0	2.11865	0
0.77917	0.637036	2.30227	0	0	0	0.57293	0
0	0	2.42719	0.973596	1.17888	0	0	0.677379
2.41586	0.961359	2.33981	0	3.01179	0	2.00724	0
0.391752	1.73542	2.07551	0.701244	0	0	0.920466	0
0.923842	1.79617	2.69993	0	2.42281	0	1.87226	0
0	0	2.42375	0	1.51997	0	1.8811	0
1.19341	0	2.98345	0	0	0	1.37988	0
0.803912	0	2.72378	0.533023	1.67387	0	1.2852	0
0	0	2.94177	0	0	0.483116	0	0
0	0	2.84057	0	1.60912	0.54811	1.89438	0
0	0	2.85656	1.35322	0	0	2.19097	0
0	0	1.28951	0	0	0	2.19076	0
1.03131	0	2.06561	0	0	0	0	0
1.19856	0	2.90166	0	0	0	0	0
0	2.70343	2.46842	0.774854	0	0	0	1.36248
0.583587	0	1.73966	0	0	0	1.46506	0
0.524384	0	2.46792	1.414	0	0	2.2828	0
1.33937	0	2.39476	0	0	0	0.727593	2.34913
0	0	2.67311	1.34069	0	0	0	0
0	0	2.81116	0	0	0.544135	0	0
0	0	2.85345	0	0	0	0	0
0	2.00416	2.81238	0	0	0	0	0
0	0.81512	2.85312	0	0	0	1.74202	0
1.21088	0	2.98266	0	1.20295	0	1.5966	0
0	0	2.66694	1.17248	0	0	2.16534	0
0.696413	1.79976	2.40878	0	0	0	0.561692	0
1.06967	0	2.91782	0	0	0	2.6739	0
1.71186	0.679387	2.69468	0	0	0	0	0
0	0	2.65666	0.863308	0	0	1.1148	0
0.667428	0	2.67634	0	0	0	0	0
1.39583	0.644363	3.19481	0	0	0	0.544743	1.64774
0	0	2.29435	0	1.90521	0	0	0
1.68747	1.39339	2.42816	0	0	0.773217	2.26331	0
2.57567	0	2.20258	0	0	0	0	0
0	0.763759	3.44992	0	0	0.479198	0	0.431074
0	0	1.59105	0	0	0	0	0
0	0	3.41937	0	2.51059	0	0	0
1.03556	0	2.91914	0	0	0	2.17127	0
2.49767	0.417482	2.30106	0	0	0.683101	0	0
0	0.71689	3.10761	0	0	0	0	0
0	1.31618	3.02319	0	2.05151	0	0	1.4233
2.1032	0.597624	3.29404	1.25134	0	0	0	0.836846
1.22423	0	2.99167	1.76264	0	0.531168	0.882084	0
2.61456	0	2.16859	0.457093	0	0	0.869217	0
2.36952	0	3.07484	0	0	0	1.88856	0
1.40755	0	1.37533	0	0	0	0.532123	0
0.689665	0	2.15143	0	0	0	0.806408	0
0	0.893654	2.11243	0	0	0	0	0
2.19671	0	1.5485	0.457902	0	0	0.850741	0
2.71683	0	2.33489	1.34131	1.2665	0	1.01769	0
0	0	2.66831	0	0	0	2.98447	0
0.905596	0	2.0001	0	0	0	2.30254	0
1.45819	0	2.05715	0	1.36841	0	2.50273	0
0	2.74445	2.10823	0	0	0	0	0
1.81385	0	2.16691	0	0	0	1.27208	0
0	0	2.98944	0	0	0	0.626313	0.494996
1.64282	0	3.44238	0.897683	0	0	0	0
0.694249	1.67917	3.41439	0	1.60085	0	0	0
0	0	2.07217	0	0	0	0	0
0	0	2.50844	0.842075	0	0	2.53882	0.825291
1.21845	0	1.49446	0	0	0	2.67236	0
0.58111	0	3.25547	0	0	0	0	0
1.3237	0	1.73724	0	0	0.668725	0	0
0	1.62782	2.23129	1.06848	0	0	0	0
1.34803	0	3.02801	0	0	0	0.380772	0.498016
0	0	2.79371	0	0	0	1.9914	0
0	0	2.59043	0	0	0	0.479315	0.646303
0	2.186	2.64515	0	0	0	0	0
0	0	2.79378	0	1.17145	0	0	0
0	0	2.89601	0	0	0	0	0
0	0	2.85654	0	0	0	0	0
1.79252	0	3.41026	1.82429	0	0	2.36769	0
3.04973	0.863664	2.89186	0	0	0	2.6075	0
0.979321	2.31896	1.59275	0	0	0.428915	0.7508	0
0	0	3.045	0	0	0	0.594259	0
0.985822	0.484118	2.58324	0	0	0	0.861725	0.434613
0	1.73117	2.85386	0	2.07765	0	1.70446	0
0	0	1.57324	0	1.34476	0	1.47564	0
1.65821	0.91223	2.16138	0	0	0	1.56799	0
0	0	2.93659	0	0	0	0	0
1.92495	0	2.43755	0	0	0	0	0
1.65546	0	1.7332	0.551302	0	0	0.919422	1.95714
0	0	0.753825	1.24593	0	0	1.51041	0
0	0.898589	3.54565	0	0	0	2.91903	0
0	0	1.66339	0	0	0.564655	1.92833	0
0.876275	0	2.77187	0	0	0	0	0
1.11312	0	2.30796	0	0	0	0	0
1.17207	0	2.3229	0.769031	0	0	0	1.0783
0.661928	0	2.51708	0	0	0.589105	0.771056	0.42069
1.34027	0	2.31799	1.01469	0	0	0.554122	0
0.536067	0	1.85154	0	0	0	0	0
1.80905	0	2.4268	1.52825	0	0	0	0
0.864737	0	2.246	0	0	0	2.80906	0
0	0	3.08875	0	0	0	0	0
1.72752	0	3.24018	0	0	0	1.33598	0
0	0	2.70979	0	2.48097	0	0.98871	0
0.721941	0	0.933614	0.460003	0	0	0.506516	1.62567
0	0	2.45972	0	0	0	0	1.2442
1.70134	0	2.10939	0	0	0	1.51372	0
0.775422	0.948769	2.47118	0	2.29341	0	0	0
1.8425	0	0.906211	0	0	0	1.00396	0.897726
0	0	2.55354	0	0	0	0	0
0.627369	0	2.84351	0	0	0	0	0
2.39631	0	1.39373	0	1.80607	0	2.40796	0
1.14592	0	2.41283	0	0	0	0	0
1.88919	0	3.11093	0	0	0	0	1.73821
1.80685	0	2.25837	0	0	0	0	0
0.995758	0	3.37941	0	0	0	0	0.504195
0	1.56781	3.2061	0	1.2748	0	1.41746	0
0	0	1.71815	0.708859	0	0	1.69197	0
0.991313	0	2.24064	0	0	0	0	1.4947
0	0	2.92879	0	0	0	2.14797	1.40692
0	0	2.75766	0	0	0	0.587698	0
1.05793	0	3.8672	0	0	0	1.12013	0
0	0	2.8674	0	1.99991	0	2.08811	1.02108
0	0	2.70664	0	0	0	0.941126	0
0	0	2.8845	0	0	0	0	1.37628
0	0	1.91587	0	1.99569	0	0	1.375
0	1.55148	2.08489	0	0	0	1.65551	0
0	0	3.31	0	0	0	0	0
1.9005	0	2.34528	0	0	0	1.18064	0
0	0.617566	3.1781	0	0	0	0.936088	0
0.880345	0	1.34319	0	3.58425	0	0.549376	0
2.34507	0	1.91739	0	0	0	1.531	0
0	0	2.75987	1.36911	0	0	1.20425	0.6684
2.12895	0	0.680059	0	0	0	0	0.733393
2.65688	0	2.75434	1.38222	0	0.606439	1.86632	0
1.6745	0	0	0	0	0	0.446871	0
1.31322	0.389957	2.15671	0	0	0	0.449937	0
0	0.653587	2.80083	0	0	0	0.559723	1.52038
0.954086	0.546758	1.1079	0	0	0.611025	0	0.602896
0.65998	0	2.86364	0.592772	0	0	0	0
0	0	0.946351	0	0	0	0	1.51309
0	0.697374	2.23325	0	0	0	1.55888	0
0.892631	0.689072	2.50472	0	0	0	0	1.61765
0	0	1.76404	0	0	0.89391	1.15795	0
1.73801	1.29838	0.936528	0	0	0	0	1.34257
2.09125	0	1.58301	0	0	0	1.47903	0
0	0	2.50735	0	0	0	0	0.859874
0	0	2.59162	0	0	0	1.22152	0
0	0.844073	3.07241	0.463213	0	0	0.670446	0
1.4299	0	3.34913	0	2.42939	0	1.55617	0.426094
0	0.670027	2.16108	0	0	0	0	0
1.55679	0	1.22823	0	0	0	0	0
1.59207	0	3.22421	0	0	0	2.69829	0.428933
2.68127	0	3.11074	0	0	0	0.915272	0
0.575063	0	3.15738	0	0	0	0.742336	0
0	0	1.92325	0.634195	0	0	0.409795	0
1.09443	0.578586	3.34788	0	1.11833	0.781219	2.08966	0
0.695757	0	0.871232	0.855573	1.19486	0	1.99913	1.41212
0.79137	0	3.51593	0	0	0	0.802788	0
0	0	2.47841	0.37037	0	0	0.630825
1.45616	0	1.85305	1.37817	0	0	0.811278
1.31037	0	0	0.470221	0	0	2.37243
0	0	1.82793	0	0	0	0.504481
0	0	0.842	0	0	0	2.11449
0.767791	0	2.6667	0	0	0	0.819142
1.09875	0	1.54103	0	0.866811	0	0
1.16854	1.39282	2.31987	0	0	0	0
0	2.22217	2.94355	0	0	0	0
0	0	1.934	0	2.83397	0.673117	0.861409
1.15904	0.917793	0	0.834183	0	0	1.53331
0	0.487851	0.620454	0	1.62563	0	0
1.35974	1.68139	1.14173	0	0	0	0.710645
0	0	1.59645	1.53126	0	0	0.472439
2.29964	0	2.1864	0	0	0	2.2792
1.38783	0	2.88417	0	0	0	1.39674
0	0	2.34402	2.39941	0	0	1.71103
0	0	2.05899	0	2.98375	0	2.10651
0	0	2.13042	0	0	0	0
0	0	2.46033	0	0	0	0
2.29801	0	1.03346	0	0	0	0
0	0	0.644599	0	2.11531	0	2.19622
0.793288	0	2.79954	0	0	0	0.932492
2.30828	0	2.1407	0	3.69298	0	0
0	0	1.98494	0	0	0.776689	1.59311
0	0	1.33139	0	0	0	1.46621
1.73512	0.692049	3.061	1.35738	0	0	2.48984
0	0	2.76303	0.694852	0	0	0
2.96891	1.32109	0.897769	0	0	0	2.97954
2.79766	0	2.30581	0	0	0	0.533635
0.8399	1.59921	2.97172	0	0	0	1.04635
0.90806	0	2.24135	0	0	0	0
0	0	2.43275	1.35024	2.3141	0	0
0	0	2.00779	0	0	0	1.73378
0	0.79595	2.60242	0	0	0	2.11271
0	1.35717	1.78577	0	0	0	0
2.59784	0.893696	3.51621	0	0	0.794417	1.87804
1.21671	0.588249	0	0	3.04452	0.710172	0.70865
0.672177	1.17446	3.2279	2.84738	1.18154	0	2.50307
0.751332	0	2.80863	0	1.1907	0	0
0	0	2.74964	0	0	0	1.01019
2.82145	0	2.04305	0	0	0	1.77301
0.794683	0	1.3254	0	0	0	3.1688
0	1.5008	2.65417	0.719555	0	0	2.37951
2.01488	0	2.12121	1.26285	1.95401	0	0.927106
0	0	1.43655	0	0	0	1.68864
0.633863	1.98755	2.93042	0	0	0	1.90899
0.7917	1.7874	2.42892	0.768163	0	0	0.985541
0.925815	0	3.27333	0	0	0	1.94149
0	0.867852	2.03886	0	0	0	2.5887
0.530332	0	2.05864	0	0	0	0
0	1.38783	1.93641	0	0	0	0
2.15938	0	2.06932	0	0	0	0
2.20728	0	2.84179	0.784248	0	0	1.06535
0	0.60062	2.47112	0	1.07276	0	1.47024
0	0	3.11884	0	0	0	1.27285
1.96226	0.717185	2.80773	0	1.06274	0	2.3439
0	0.970225	2.3576	0	0	0.643697	2.77289
2.67606	0	2.56261	0	0	0	0
0	1.98711	2.47567	1.27853	0	0	2.29387
0.965166	0	2.1786	0	0	0	0
0	2.09683	2.96125	0	0	0	2.61964
2.10028	0	2.50137	0	0	0	2.10364
1.54508	0	2.0524	0	2.44752	0	0
1.65182	0	0	0.709751	0	0	1.71771
0	1.53329	2.9954	0	0	0	0
0	2.58054	2.1383	0	0	0	0
1.23398	0	1.78703	0	0	0	0
2.19826	0	2.13304	0	0	0	0.992007
0	0	0	0	1.77447	0	0
0.521085	0	1.95905	0	0	0	0.673541
1.78895	0	2.74686	0	0	0	0
0.52861	0	2.33203	0	0	0	1.32183
1.61329	0	3.66811	0	0	0	1.1055
1.91222	1.75656	2.47897	0	0	1.22712	0
0	0	3.49946	0	0	0	1.52215
0	0	3.18601	1.19994	0	0	1.23386
1.13474	0	3.38549	0.571752	0	0	0.831831
1.3959	0	2.16828	0	0	0	1.57351
0	1.49314	2.64351	0	0	0	0
0.567717	0	2.10533	0	0	0	0
1.06082	1.90692	0.930627	0	0	0	0
0.668817	0	1.91586	0	0	0	0
0	0.956892	2.24521	0	0	0	2.14261
0	0	2.17949	0	0	0	3.09985
1.01515	0	2.64837	0	0	0	2.38087
0	0	3.00319	0.934427	0	0	1.67556
0	0	2.80757	0	0	0	2.22625
0	0	2.5668	0	0	0	1.14684
1.89963	0	2.63733	0	0	0	0
0	0.743665	1.81226	0	0	0	0.677856
0.623972	0	1.83845	0	0	0	0
1.62604	0	2.92832	0	0	0	0.565935
0	0.751213	2.58732	0.522185	1.28681	0	1.82965
0	0	2.7824	0	0	0	1.5625
0	2.21067	2.48307	0.4633	1.50958	0	0.395503
0	1.60868	2.01446	0	2.2989	0.534014	2.40888
0.617605	3.00817	3.11817	0	0	0	0
0	0	1.60478	1.58386	0	0	1.5366
1.61619	0	3.02146	0	2.47512	0	0.624979
0.745639	0	3.10761	0	0	1.53845	2.33513
1.50384	0.588534	1.35895	0	0	0.667474	0.857041
1.34414	0	1.62695	0	0	0	2.203
0	1.4363	0	0	0	0	0.375277
0	0	2.82696	0	0	0	0
0	0	2.24148	0	0	0	0.864419
0	0	3.15786	0	0	0	0
0	2.18671	2.48238	0	0	0	1.46426
1.31501	0.665952	3.29654	0	0	0.683926	1.70963
0.703042	1.81585	1.16839	0	0	0	1.12148
0.539145	0	1.72947	1.68523	0	0	1.27136
0	0	3.07012	0	0	0	2.03139
0	0	2.40184	0.491422	1.37766	0	0
0	0.610678	2.92898	0	0	0	1.2958
1.81645	0	2.78403	0	0	0	0.65998
1.30074	0	2.00611	0	0	0	1.58121
0.959467	0	2.75309	0	0	0	0
1.68895	1.85834	2.32614	0	0	0	0
1.89725	0	2.07612	0	0	0	1.35396
0	2.10427	1.80063	0	1.58679	0	0
0	0	2.65052	0	0	0	2.33139
1.50904	0	1.84635	0	1.30887	0	1.66658
1.3098	0	2.08262	0	3.6278	0	0
0	0	1.58135	0	0	0	1.73561
0.780706	1.42595	2.94575	0	0	0	0
1.5268	0	2.49491	0	0	0	0
0	2.30193	2.4371	0	0	0	1.40224
1.36255	1.61723	0.738663	0	0	0	1.71137
0	0	3.30573	0	0	0	0
2.03312	0	1.856	0	1.87445	0	1.47525
0	2.13806	2.5785	1.53717	0	0	1.50787
1.37544	0	1.42427	0	0	0	0.873746
1.99734	0	3.02963	0	0	0	2.28685
0.816385	0	3.62353	0	0	0	1.96132
1.90375	0	2.42997	0	0	0	0
0.785675	0	2.71979	1.05147	0	0	0
0.964613	0.71783	3.14951	0	3.19201	0	0
2.32349	0	0	0	0	0	1.723
1.34386	0	2.30662	1.43472	0	0	0
2.13402	0	1.31721	0.539116	0	0	1.45314
0	2.77052	2.07956	0.955413	0	0	0.439622
0	0	2.25302	0	0	0	0
0.775865	0	1.09901	0	2.22104	0	1.90003
0.988498	0	2.7218	0	0	0	1.09542
0.697121	0	2.77059	0	0	0	0.435479
0	0	2.29381	0	0	0	1.86763
1.70594	0	1.95609	0	0	0	0
1.75839	0	1.99679	0.363481	0	0	0
0	1.58395	2.39921	0	0	0	1.00063
2.01291	2.13684	2.21885	0	1.55775	0	1.65341
1.12742	0	2.66516	0.735679	0	0	1.80141
0	0.523121	2.7396	1.40434	2.69867	0.989293	0
0.779234	0	1.81735	1.65752	2.16312	0	0
0	0	0.867051	0	0	0	0.877942
2.95224	0	2.54106	0.610294	0	0.622568	1.54621
0	0	2.83943	0	0	0.503728	1.07003
0	0	2.89053	0	4.88905	0	2.26287
1.37649	1.40016	2.04646	0	0	0	0
0	0	3.23642	0.801973	0	0	0
0	0	2.8555	0	0	0	1.59014
0	1.14645	3.03433	1.20181	1.87843	0	0.611526
2.00874	0	2.2695	0	2.18593	0	2.3177
0.90542	1.99224	2.41895	0.782827	0	0	0.952861
2.32235	0	1.68732	0	1.55333	0	1.04635
0	0	3.31128	0	0	0	1.41746
0	0	1.98424	0	0	0	0
1.46685	0	2.20031	0	1.33118	0	2.17825
0	0	2.30592	0	0	0.631422	1.27191
0	0	3.13447	0	0	0	0
0	0	2.17992	0	0	0	2.01252
0.988498	0	3.71792	0	0	0	0
1.65426	0	2.71602	0	3.00356	0	0
1.29433	0	1.89218	0	0	0	1.24726
0	0.625423	1.86743	0	0	0	2.00699
0	0.56234	1.13539	0	0	0.704642	3.20799
0.856001	0	2.14135	0.423257	0	0	1.80937
2.43299	0	2.07442	0	0	0	0
0.571785	0	3.09523	0	0	0	0
0.78386	2.07265	2.78557	0	0	0	1.47157
0.971244	2.38927	2.90935	0	1.7761	0	2.17693
0	2.35141	2.38107	0	0.857093	0	0
0	0.632785	2.37882	0	0	0	1.5474
2.17964	0	2.90747	0	2.20886	0	0.446404
0	0	1.88356	0	0	0	0.747039
0	0.692847	2.65604	0	0	0.755437	1.74531
0	0	3.47117	0.434211	0	0	0
0	0	1.59067	0	0	0	1.49858
0.820599	0	2.40911	1.09688	0	0	2.25071
0	0.520836	1.79829	0	0	0	0.592881
0	0	2.76257	0	0	0	0.587716
0	0	2.42562	0	0	0	1.82793
0.562535	2.06736	2.89655	0	0	0	0
0	0	3.08335	0	0	0	0
0	1.48892	3.22462	0	2.21958	0	0
0	1.24468	0.743202	0	0	0	1.3545
2.81762	1.33882	1.95766	0	0	0	0
0	0	1.9317	0	1.1713	0	0.494946
0	0	2.84481	0	0	0	1.0941
1.88267	0.502178	3.35484	0	0	0	1.62147
1.34034	1.90286	2.32633	0	1.41683	0	0
0.896307	0	3.61717	1.37478	0	0	0
0	2.23157	1.29508	0	0	0	0
1.90502	0	2.4702	0	0	0	2.97948
0	1.88114	2.64811	0	0	0	1.09383
1.18067	0	2.70294	0	0	0	0.731766
0	0.780834	2.98278	0	2.30608	0.948769	0
1.12531	0	2.77475	0.948898	0	0	0
0	0.601737	0.80045	0	0	0	0.987387
0	0	0	1.23406	0	0	2.23652
1.21648	0	2.77381	0	0	0	0
0.703506	0	2.7168	0	0	0	0
0.473761	0	2.17814	0	0	0.97596	0
0	0	2.50944	0	2.73183	1.80456	0
1.59035	1.7241	3.17475	0	1.66408	0	0
2.77564	0	3.0532	1.48706	0	0	0.918336
1.61546	0	2.54971	0	0	0.650285	1.85214
0	1.77855	2.80432	0.94318	0	0.817867	2.65071
1.56467	0	2.64103	1.67545	0	0	1.09199
0	2.03739	3.26343	1.73493	0	0	0
0	2.05733	2.68638	1.43136	1.41659	0	2.13465
1.13927	0	0.577487	0	0	0	0
2.63667	0	2.39873	0	0	0	0
0	0	1.53222	0	0	0	1.13474
1.53743	0	1.91094	0	0	1.227	0
0	2.03048	2.77123	0	1.65907	0	0.773437
0.967183	0	2.16048	0.434652	0	0	1.32716
1.84608	0	2.74684	0	0	0	2.18377
0	0	0	0	0	0.302183	1.53316
0	0.432722	1.82633	0	3.60781	0	2.25399
1.30793	0	1.70865	0	0	0	2.2058
0	0	3.11731	0	0	0	1.3637
3.14026	1.16539	2.88103	0.473327	2.16426	0	1.67258
0	2.32665	3.10227	0	0	0	0
1.53909	1.47097	2.981	0	0	0	1.10303
1.30441	0	2.20234	0	0	0	1.40054
2.50291	0	2.40017	0	0	0	0
0	0	3.37372	0	1.65307	0	2.61884
0	0	2.03984	0	0	1.42003	0.834232
0	0	2.58616	0	0	0	0
1.21226	0	2.45908	0	1.66304	1.15816	1.62034
2.55031	0	3.23579	0	1.83957	0	0
2.4922	1.9327	2.50423	0	2.98821	0	2.0543
0	0.421356	2.22582	0	0	0	1.89842
1.19054	0.8399	2.53553	1.33667	0	0	0
2.46179	1.45164	2.01592	0	0	0	1.28795
0.621011	0	1.63999	1.44135	1.76638	0	1.32102
2.14493	1.78618	2.76039	0	2.78315	0	1.73859
0	0.51668	1.23269	1.04164	1.89842	0.553398	0.574181
0.857327	0.659416	2.63482	0	0	0	0
0	0	2.21894	0	0	0	2.61746
2.06198	0	2.15046	0	0	0	0
2.12672	1.49526	1.45743	0	0	0	2.29246
1.14838	0.510346	3.36865	0.522813	1.58679	0	0.768225
0.628102	0	3.76697	0.3708	0	0.981663	1.25707
0.575437	2.47232	2.37257	0	0	0	1.74033
0	0	1.76779	0	0	0	0
2.19226	0	3.86542	0	0	0	0
1.23415	0	2.51163	1.57372	0	0	0
0	1.94471	2.00333	0	0	0	0.944187
0	0	2.11284	0	3.71357	0	0
0	0.999866	1.76558	0	0	0.513588	1.80571
1.00577	0	2.41396	0	0	0	2.37884
1.2819	0	2.69421	0	0	0.807565	0.436696
0	0	2.10607	0	2.79924	0	0
0.637246	0	2.78915	0.974622	0	0	2.24559
0	0.580902	3.03819	1.1113	0	0.465055	0.457987
1.90627	1.75276	1.85933	0.888481	2.33195	0.665975	0
1.52529	0	2.46131	0	0.958574	0	0
1.71869	0.597698	2.76095	0	2.11874	0	0
0	1.2824	0.942319	1.23866	0	0	1.16287
0	0	2.95774	0	0	0	1.30724
1.04479	0.705938	2.43734	0	0	0	1.97062
2.82224	0	1.59488	0	0	0.460089
1.88617	0	2.59577	0	0.741241	0
2.03251	0	1.70474	1.38716	0	0
0	0.609526	1.95857	0	0	0
0	0.480019	2.13553	0	0	0
0	0	0.478661	0	0	0
0	1.39311	0	1.99076	1.85486	0
0.923247	0	1.30847	0	0	0
0	0	2.5327	1.27508	2.70191	0
1.70524	1.88383	0.871354	0	2.45787	0
0	1.3392	2.49188	0	0	0
0.585309	0	0	0	0	0
0	0	2.61161	0	0	1.47408
0	0	2.69031	0	0	0
1.15691	0.995436	2.81976	1.80798	0	0
1.50589	1.77744	2.70896	1.55347	0	0
0	0	3.09232	2.0468	0	0
2.10691	0	2.98764	0	0	0
0	1.71037	2.12148	0	0	0
2.25136	0.680684	3.09286	0.670027	1.49332	0
0	0	2.94046	0	0	2.41475
1.16191	0	2.40438	1.22085	1.70483	0
1.59535	0	2.45667	0	0	0
1.56902	0.728756	3.51637	0	0	0
1.47252	0.564001	2.63912	0	0	0.738378
1.28748	0	2.60292	0	0	0
0	0	2.31547	0	0	0
0.753527	0.56472	2.46877	0	2.63013	0
2.00927	0	2.30511	0	0	0
1.03539	0	2.85967	0	0	0
1.10817	0	2.75689	0	0	0
0	1.17342	2.90159	0	1.72387	0
2.88834	1.77356	2.56283	0.911162	2.1638	0
2.09375	0	1.18871	0	0	0
0	0	2.96663	1.61781	0	0
0	0	2.85336	0	0	0
2.80805	0	0.667798	0	0	0
0	0	2.54571	0	0	0.943851
0.584042	0	1.07043	0	0	0
0	0.474586	2.2592	1.21732	2.57199	0
0	0	2.78884	0	1.61619	0
1.53524	0	2.72855	0	0	0
0.716917	0	3.0147	0	0	0.482
0	0	3.0303	0.511948	0	0
0	0	2.60438	0	0	0
1.05554	0.413247	2.16244	0	0	0
1.59943	1.51174	0.702888	1.25107	0	0
0	0	0	0	0	0.650833
0	0.387357	1.71559	0	0	0.760589
2.21906	1.2563	2.86767	0	0	0
1.032	0	2.34877	0	0	0
0	0.46689	2.25426	0	0	0.919921
0	0	3.54378	0	0	0
2.27105	0	2.71909	0	0	1.22237
0.683538	0	0	1.25357	0	0
0	1.26861	2.5939	0	0	1.39164
1.27728	0	2.96368	1.56734	0	0
2.63692	0.470559	1.21133	0	0	0
1.54428	0	2.88834	1.72919	0	2.46794
2.00759	2.32866	2.79101	0	0	0.729423
2.13839	1.65551	1.3576	0	0	0.57452
0	0	2.87066	0	0	0
0	0	1.52957	0	0	0
0.683101	2.11055	2.45942	0	2.20796	0
0.703093	0	2.16108	0	0	0
0	0	3.12796	0	0	0
0.647104	0	0.7917	0	0	0
0	0.514533	3.4533	0	0	0
0.997591	0	2.58128	0	0	0
0	0.354304	3.16583	0	2.17134	0
0	0	2.27804	0	0	0.725662
0	0	2.88658	0	0	0
2.87997	0	3.30937	0	0	0
0.661474	1.63754	0	0	0	0.859284
1.23783	0	2.14449	0	0	0.547956
0	1.94574	3.47597	0	0	0
1.75311	0	3.1558	0	0	0
0.703351	0	1.23837	0	0	0
0.902753	0	2.14994	0	0	0
0	0.769094	1.58186	0	2.09652	0
0.792394	1.29691	1.81431	0	1.44392	0
0	0	3.37436	0	2.74445	0.918969
0	0	1.65034	0	0	1.42087
0	0	1.86771	0	2.2616	0
0	0	2.40236	0	0	0
1.189	0	1.16367	0	2.26701	0
0	0	2.14974	0	0	0.765323
0.692099	0	2.63592	1.25392	1.58155	0
0	0	2.98271	0	0	0
0	0	2.16397	0.401635	0	0
0	0	0	0	0	0
1.39196	0.683538	2.22306	0	0	0
0	0	3.20582	0	1.84515	0
0.743955	0	0.611641	0	0	0
0	0	3.13538	0	0	0
2.37575	1.50475	2.32401	1.41168	0	0
2.11965	1.86252	2.92848	0	1.12503	0
0	0.95008	1.72455	0	0	0
1.57461	0	1.47607	0	0	0
2.14	2.08259	2.34379	0	0	0
1.75475	0	2.76959	0	0	0
1.77325	0	2.83171	0	0	0
0	0	1.8684	0	1.6751	1.33728
0	0	2.35386	0	0	0
0.800991	1.56555	2.04869	1.43924	0	0
1.44591	0	2.63366	0	0	0
0	0	2.03382	0	0	0
0.388882	0	1.96723	0	0	0.530534
2.51319	0.853749	3.18829	0	0	0
1.09928	0.898632	3.15745	0	2.54092	0
1.51556	0	2.56809	0	0	0
0.659123	0	2.27624	3.03561	3.21627	0
1.95566	0	2.33482	0.662019	0	0
1.81915	0	1.95081	1.52678	0	0
1.69387	0	0.739692	0	0	0
0	0.62353	2.43571	0	0	0
1.86586	0	1.85248	0.796016	2.98019	0
1.87282	0	2.25747	1.61651	2.23807	0
0.654518	0	3.27438	0	0	0
0	0	1.29609	0	0	0
0.841024	0	2.67069	2.48929	0	0
0.99824	0	2.45472	0	0	0
0	0	2.69302	0	0	0
1.17196	0	2.53848	0.812043	0	0
1.15661	0	2.74289	0.795749	0	0
0	0	0.990302	0.89485	0	0.502384
0.779298	0	3.03152	0	0	0
1.37866	0	1.08643	0	0	0
0	0	2.59769	0.832051	0	0.710645
1.94831	0	1.3946	0	0	0.783021
1.9129	0	2.85553	0.794351	0	0
0	0	2.7271	0	0	0
0.667937	3.0725	1.5925	0	0	0
0	0	0	0	0	1.48974
0.931512	0	3.04861	0	0	0.479128
0.806752	0	3.38268	0	1.9608	0
0	0	2.08471	0	0	0
1.44628	0	1.07619	0	2.59923	0
1.73234	0	3.05376	0	1.79385	0
2.17528	0	2.6547	0	0	0
0	0	1.29535	0	2.79346	0
0	0	2.49158	1.00314	0	0
0	0	3.10761	0	1.70262	0
0	0	1.70645	0	2.58777	0
1.50684	0	1.99404	1.80547	0	0
0	1.00439	1.53379	0	0	0
0	0.921877	0.977456	0	2.83774	0
0	0.825291	2.2249	0	0	0
1.71345	0	2.98612	0	0	0
0	1.43368	2.8978	1.55504	1.9776	0
1.74318	0	2.2979	0	0	0
0.965619	0	1.51473	0	0	0.657775
0	0	1.96589	0	0	0
1.8684	0	1.96988	0	0	1.27424
0	0	1.38742	0	0	1.60434
0	3.04623	3.50743	0	3.28245	0
0	1.25223	2.37282	0	0	0
0	0	2.16517	0	0	0
2.265	1.95038	1.8272	0	2.22692	0
0	0	1.2169	0.630352	0	0
1.39558	0	2.08337	0	0	0
0	0	2.33532	0	0	0
1.23788	0	2.60704	0	0	0
0.85344	0	2.47847	1.64213	2.50955	0
1.00742	0	1.69278	0	0	0
0	1.28856	2.9918	0	0	1.80467
1.12742	0	2.14095	0	1.92146	0
0	0	2.68893	1.01353	0	1.59033
0	0	2.48231	0.341495	2.25508	0
1.66593	0.809129	3.07174	0.918698	2.75472	0
0.6268	0	2.59438	1.77117	0.995113	0
0	0	3.0116	0	0	0
0	0.558344	0	1.41071	1.58002	0
0.868627	0	2.63272	0	0
0	1.09772	1.76941	0	0
1.59313	0	2.89855	0	0
1.82905	0	3.33971	0	2.75404
2.18348	1.3371	2.83171	0	0
0	0	3.18826	0	0
2.43464	0.748885	3.29618	0	0
2.11534	0	1.40106	0	0
0	0	2.47298	0	0
1.10668	0.968769	2.93352	0	0
2.95117	0	2.55845	0	0
0	0	2.07247	1.92588	0
0	0	0.962708	0	0
0.650767	0	2.31574	1.15975	2.47697
1.28341	0	1.84785	0	0.75971
0	0.673494	2.41535	0	0
1.42174	0	2.85967	0	0
0	0	2.4098	0	0
1.82213	0	2.36755	0	1.02968
0.650416	2.20028	1.91452	0.816104	3.02567
2.47583	0	3.07947	0.894422	0
0.720583	0	0.663614	0	0
0	0	3.28144	2.14627	0
1.22017	2.85621	0.936811	0	0
1.8782	1.67563	1.82034	1.63123	0
1.21343	1.85405	1.81215	0	0
0.516707	0	3.25217	0	0
2.33349	0	2.846	0	0
0	0	2.51279	0	0
0	0.915991	2.60095	0	0
0	0	1.83145	0	1.51788
0	0	1.62093	0	0
0	0.55387	2.08262	0	0
0.791634	0	2.3013	0	0
1.51034	1.35989	3.03214	0	0
0	0	2.83002	0	0
0	0	3.03364	0	1.21866
1.37225	1.44956	2.60086	0	0
1.54464	0	1.60832	0	0
0.649672	0	2.3824	0	0
0	0	1.58821	0	0
0	0	2.83414	0	2.65641
0	0.676047	1.78678	0	0
0.689369	0	2.47968	0	0
1.47499	2.9233	2.46494	0	0
0.936717	0	2.30173	0	0
0	0	2.83548	0.557481	0
0	0	1.64492	0	0
1.64307	0	3.39255	0	0
0	0.605909	2.10569	0	0
1.73046	0	3.02228	1.14535	0
1.1202	0	2.72534	0	0
2.16768	0	2.97709	0	0
1.2573	2.60733	1.83321	0.881462	0
0.675762	0	1.27239	0	0
1.90084	0	1.65558	0	0
0	0.4538	2.70851	0	0
0	1.16691	3.14807	0	0
2.01179	1.21398	1.56153	0.827821	0
0	0	2.27064	0	0
0	0.904369	1.64973	0	0
0	0	2.01997	0	0
0	0	2.5743	0	0
0	2.2304	2.06129	2.5156	0
0	0	1.89538	0	0
0	0.589892	2.1912	0	0
0	0	3.56704	0	0
0	1.23045	1.11357	0	0
0.74962	0.395186	2.5372	0	0
1.02388	0.898459	1.33067	0	0
0	0.662793	2.0564	0	2.36623
2.50271	0.936717	0.85259	0	0
0	0	3.41801	0	0
1.70612	0	2.6776	0	0
0	0	2.42892	0	0
0.76477	0	2.70852	0	0
1.21398	0.634071	1.97962	0	0
0.587041	0	2.12977	0	0
2.47954	2.38059	2.51926	0	0
0	0	2.35266	0.701962	0
2.44324	0.903713	2.3698	0	0
1.21883	0	2.36004	0	0
0	0	1.18903	0	0
1.60784	0	1.21	0	0
0	0	2.74351	0	0
0	0	2.39054	0	0
0.454766	0	2.65027	0	1.24761
0.375562	2.37599	2.39246	0	0
0	0	1.50289	0	0
2.44463	0	2.32855	1.43071	0
0	0	2.26392	0	0
2.33543	0	3.34406	0	2.19368
0	0	1.5274	0	0
0.85178	0	3.26005	0	0
3.20966	2.3912	0	0	2.45139
0	2.19156	1.83314	0	0
1.41861	0	2.09019	0	0
0	0	2.57159	0	0
2.16653	0.500382	2.05844	0	0
0.542442	0	2.31082	0	0
2.42562	0	1.79374	0	2.1604
0.736273	0	3.11891	0	0
0	0	2.74676	0	0
0.760984	0	2.26568	0	1.58278
0	0	2.47585	0	0
1.27946	1.05634	1.64774	0	0
0	0	2.89741	0	0
0	0.592953	1.22769	0.870828	0
1.54677	0	0.937331	0.617055	0
1.07785	1.45552	0.892206	0	0
0	0	1.52104	0	0
0	1.60155	2.31528	0	0
0	0.683343	2.78543	0	0
2.11194	0	2.4392	1.56191	0
2.19206	0	2.60952	0	0
0	0	3.17674	0	0
0	0	3.35229	1.65624	0
0	0	2.95721	1.35226	1.52995
0	0	1.72039	0	0
2.32194	0	0.607503	0	0
0.709121	0	2.45586	0	0
1.30084	2.64026	2.1786	0	1.66339
0	0	2.79268	0	0
0	0	2.24854	0.88479	0
0.78639	1.06867	2.72006	0	3.02567
1.21726	1.56463	1.79627	0	0
0	2.49589	2.2899	0	0
0	0	2.57056	0	0
0	0	1.75609	0.954823	2.90402
0	0	1.32102	1.70336	0
1.54139	0.683052	2.68563	0	0
0.610755	0	2.1886	0	2.18523
0	0	2.96279	0	1.73724
0.714511	0	2.47876	0	0
0	1.74925	2.54746	0	2.79442
1.61684	0	2.5554	0	0
1.93477	0	2.5715	0	0
0	0	2.98334	0	0
0.723523	0	0.766432	0.355271	2.48702
0	0	2.63519	0	0
0	0.73023	3.36768	0	1.70336
1.8083	0	1.95688	0	0
1.13725	2.26353	3.44061	0	0
2.14976	0	2.36483	0	0
0	0	2.43682	0	0
0	0.914151	2.12651	0	0
0	0.601215	1.7809	0	2.1604
0.574621	0.976321	1.82735	0	0
1.63115	1.62744	2.35883	0	0
0	0	1.64111	0	0
1.82535	1.38472	3.81832	0	0
0	1.37478	1.41258	0	0
0	0	1.53317	0	0
0	0	2.02865	0	0
0	0.623731	2.01221	0	1.61072
0	2.31596	2.65456	0.461645	0
2.40676	0	2.79477	0.481373	0
0	0	2.52342	0	0
0.875049	0	1.96913	0	0
1.5629	0	2.19006	0	2.20007
1.03475	0	2.23707	0	2.26701
1.35052	0.473031	2.67697	0	0
0.627287	0	2.32787	0	0
0	0	1.84171	0	0
1.36754	0	1.40814	0	0
1.54014	0.481551	2.85563	0	2.98911
1.72551	0.71783	2.23935	0.81267	0
0	0	1.0385	0	0
0	0	2.55188	0	2.13963
1.27797	0	2.70544	0	0
0	0	2.88981	0	0
1.06974	0	2.19317	0	0
2.37212	0	0	1.47434	0
0	0	2.74128	1.02864	0
1.49341	0	1.97713	1.89164	0
2.18725	0	1.63434	0	0
0.516653	0	2.20884	0	0
0	0	2.32693	1.481	0
0	0	2.4115	0	0
0.676142	0	2.4543	0	0
0.754779	0	1.25896	0	0
0	1.02714	2.12189	0	0
1.26971	0	1.82843	0	0
1.78567	0.66236	1.98244	0	0
1.73519	0	2.7737	0	0
0	0	2.73228	0	0
0	0.594332	2.32318	0	0
0.656566	0	2.15983	0	0
0	0	0	0.993825	0
0	0	1.08976	0	2.2123
0	0	1.39339	0	0
0	0.693447	1.95766	0.727648	0
0	0	3.62765	0	0
0	0	2.82021	0	0
2.60459	0	2.37282	0	0
1.11856	0	0	0	0
0	0	2.78216	0	0
0	0	2.43101	0.910984	0
1.36569	0	1.08151	0	0
0	0	1.2858	0	0
1.95254	0	1.25842	0	0
0	0	2.43669	0.607503	0
0	0	0	0	0
0	0	2.79676	0.712811	0.66093
0	1.87375	3.02601	0	2.17964
2.82211	0.406937	2.37662	0	0
0	0	2.79001	0	0
0	0	2.25089	0	0
0.701757	0	2.32703	0	0
0.917162	0	2.85032	0	1.99022
0	0.958475	2.09113	1.84688	0
0	0	0.654962	0	0
2.17906	0	3.02579	2.1917	0
0	1.41888	0.951103	0	0
0.688579	0.547925	2.30059	0.52245	0
1.94566	0	3.19242	0	0
2.46883	0.74821	2.4677	0	1.53422
0	0	1.39544	0	0
1.21643	0	1.84124	0	0
0	0.861252	2.62536	0	1.86011
3.36588	0	2.21027	0	0
1.48894	0	3.15596	0	0.911874
0	0.781797	2.69744	0.42132	0
0	0	2.79799	0	0
0	1.56083	2.77391	0	0
2.74247	2.1017	1.82918	0	0
0.944331	0	3.07208	0	2.22766
2.24785	0	2.56855	0	2.6127
0	0	1.0767	0	0
1.33585	0	1.55524	0	0
0	1.54993	1.31895	0	0
0	0	2.65937	0	2.87011
0.678668	0	2.99023	0	0
0	0	2.85397	0.460326	1.5706
0	2.07345	1.02922	1.36442	0
1.63707	0	2.17031	0	0
0.744883	0	1.816	0	2.1905
0.647668	0.662793	2.59692	0	0
0	0.667012	3.43205	0.511253	0
2.01335	0	2.37086	0.810167	0
0	0	2.63998	0.702527	0
0	0	1.90804	0	0
0.587573	0	3.15958	0.753081	0
0	0	2.44787	0	0
1.41991	0	2.93762	0	0
1.43789	0	2.17924	0	1.89602
0	1.42421	2.19628	0	0
1.62908	0.620414	0	0	2.69288
2.49329	0	2.74275	0	0
1.95988	0	2.70217	0	1.88504
0	0	2.74418	0	0
1.90395	1.58772	2.38736	1.43826	0
0	1.57443	2.40826	1.70741	0
1.43986	0	1.4312	0	0
0	0	1.80798	0	0
0	0	2.21868	0	0
2.59418	0	2.39931	0	0
1.98804	0	0.628755	0	0.827894
1.12167	0	3.22388	0	0
0	0.410853	3.29826	0.573707	0
0	0.530015	2.66293	0	0
1.35247	1.41124	1.30493	0	1.34319
1.17469	2.46622	2.1995	0	0
0	0	2.15515	0.363201	2.43793
0	0	1.2959	0	0
0	0	1.91029	0.571483	0
1.51565	0	1.24285	0	0
2.48107	0	2.1085	0	0
0	0	2.91931	0	0
0	2.04446	2.54066	0	0
1.62963	0	2.6861	0	0
0	0	3.70543	0	0
0	0	1.31262	0	0
0	0	2.05789	0	0
1.39788	0.75222	2.7274	0.900345	0
2.48408	0	2.66931	0	1.4544
0.795016	0.598619	0	0	2.26006
0	0	2.7161	2.13186	1.6483
0	2.51067	2.77494	1.11881	0
0.982394	1.4833	3.00143	1.49663	0
0	0	3.14431	0	0
0	1.22474	2.09576	0	0
0	0	2.50748	0	0
1.09801	0	1.8759	0	0
0	0.637036	2.10803	0	0
0	1.71987	3.62864	0	0
0.917432	0	2.22077	0	0
0	0	2.37749	0.67005	0
1.67917	2.47343	2.72241	0	1.44023
0	0	2.93099	0.512941	1.60696
1.53875	0.516026	1.77055	0	0
1.24849	0	1.58759	1.80416	1.99158
0.77372	0	2.37088	0	0
0	0	1.99748	1.31811	0
0	0	3.84917	0	0
0.940127	0	1.32217	0	0
1.58255	1.48328	2.47199	0	0
0	0	2.0989	0	0
0.796284	0	3.46701	0	0
0	0.52078	1.71534	0	0
0.56554	0	1.53246	0	0
0	0	1.36396	0	0
0	0	2.84871	0	0
1.30116	0	3.1851	0	0
1.20436	0	0.593968	2.14755	1.96106
1.4312	0	0	0.777069	0
1.02086	0	2.7454	0	2.71104
0	0	2.02038	0	0
0	0.622488	3.45627	0	0
0.802958	0.409931	2.363	0	0
0	0	0.814628	2.17185	0
0	0	2.51392	0	0
0	1.401	1.81678	0	0
1.47772	0	1.00974	0	0
1.70116	0	3.21614	0.751568	0
0	0	3.06191	0	0
2.04907	0	1.93596	0	1.34236
1.55568	2.25518	1.49457	0	0
1.79778	0	2.18359	0	0
1.60678	0.831611	0.61014	1.67071	0
0	1.08923	0	0	3.02754
1.10661	1.27489	2.6815	1.12376	0
0	2.32422	2.7706	0	0
2.47534	0.692548	1.20083	0	0
1.85874	0	2.0021	0	0
1.69851	2.26095	2.57903	0	1.51013
0.740667	2.81356	3.113	0	0
1.54389	0.562535	2.75933	0	2.40355
2.08553	0	2.39608	0	0
1.33344	0	1.77953	0.988074	0
0	0	2.34396	0	0
0	0	2.60815	2.00434	0
1.22576	0	3.09929	0	1.5345
0	0	2.30414	0	0
1.10695	0	2.04633	0	0
0.863387	0	1.19438	0.436405	0
0.68927	0	2.74173	0	0
0	1.15081	3.15214	0	0
0	0	2.95742	1.89674	1.88504
0.477705	0	0	0	0.479339
0.820208	0	2.34868	0	2.32207
0.679771	1.64256	2.06975	0	0
0	0	2.48093	0	0
0.769715	0	1.2665	0	0
0	1.52579	2.02167	0	0
0.658404	2.34114	2.51742	0.605493	1.6881
0	0	1.1749	0	1.44244
0.741299	0	3.26568	1.08048	0
0	0	3.12756	0	1.86448
1.30103	0	2.13567	0	0
0	0	2.42489	0	0
0	1.3292	2.50696	0	0.922516
2.41558	0.501458	1.03128	0	0
1.96765	1.639	2.64705	0	1.40954
0	0.640625	2.67313	0.373815	0
0.772715	0	0.489141	0.528868	0
0	0	1.83923	0	1.33488
0	1.76961	2.41315	0	0
0.94251	0	0	0	0
2.13591	0	2.30504	1.00985	0
0	0	2.20107	0	0
1.32097	0	1.82164	0	0
1.92507	0	2.91682	1.2511	0
2.85656	0.914106	3.07532	0	1.74813
1.7108	0.408894	1.55738	0	0
1.9681	0.51589	3.2044	0.632867	0
1.73879	0	2.31698	0.506857	1.496
2.25834	0	3.0225	0.662292	0
0.519811	0	2.59222	0	0
0	0	2.88461	0.626475	1.31203
2.00531	0	1.55495	2.20293	0
1.54457	0	2.4909	0	0
0	0	1.97101	0	0
0.595517	0	1.52346	0	0
1.29967	0	2.42818	0	2.85455
0.998204	1.88674	2.17203	0	0
0	0	2.34464	0.6945	0
1.32375	1.45934	2.88789	0	0
1.80067	0	1.79259	0	0
0	1.01927	1.68442	0	0
1.26074	0	2.32	0	0
1.31821	0	1.42822	1.01074	0
1.85005	0	2.44056	0	0
2.26109	0	2.12423	0	0
1.46369	0	2.52469	0	0
1.75614	0.942224	1.3383	0	0
0.441159	0	1.66391	0	0
1.69007	0	2.40918	1.79871	0
1.07188	1.33354	2.82224	0	0
1.99011	0	2.51286	0	2.79202
2.30297	0	3.67584	0.806374	0
0.676665	1.67346	2.48332	0	0
2.18847	0	2.98319	0
1.42884	0	0	0.86133
1.85943	0	0	0
2.46045	2.36959	2.08153	0
2.33329	0	2.82236	0
0	0	3.04945	0
0	0	1.62302	0
1.22275	0	1.60455	0
1.97735	0	1.32163	0
1.33149	0	3.17684	0
1.0137	0	0	1.04809
0	0.399926	3.68024	0
1.15385	2.08457	0.721506	0.820279
1.6244	0	0.809821	0
0	0	2.87859	0
0	0	1.97921	0
1.98316	0.437045	3.02118	0
1.97724	0	2.60791	0.520614
1.22287	0	2.21958	0
0.465628	0	2.04072	0.406836
1.24625	0.793156	1.18895	0
0.549748	1.64565	1.20622	0
0	0	3.06945	0.973391
1.59134	0	1.09344	0
1.18154	0	2.25801	0
1.58813	0	2.08365	1.87398
1.45928	1.00566	3.19752	1.08016
0.496677	0	0	0
1.84135	0	2.24282	0.740954
0	0	3.1862	0
0	0	2.02585	0.979685
0	0	1.85577	0.678477
0	0	0	0
0.709384	0.632536	1.02508	0
1.99514	0	0.907311	0
2.09055	0	2.04212	0.751115
0	1.12841	1.72957	0
0.725937	0	2.11577	0.726929
0	1.4642	2.42677	0
0	0	2.88311	0
0	0.479972	2.40888	0
0	0	2.28378	0
0.729367	0	0.868493	0.795416
0	1.77301	2.9509	2.07857
0.421753	0	2.89289	0
1.37395	0	2.84827	0
0	0.493426	3.12632	0
1.25887	1.11012	0.612724	0
1.60741	0.455525	0	0
0.687446	0	1.95714	0
1.57605	0	2.67257	0
1.26669	0	2.44602	0
0.812949	0	3.29279
0	1.83393	0
0.644771	1.1135	2.78429
0	0	3.11684
1.51145	0	1.14123
1.57211	0	3.00557
0	2.95187	2.60312
2.6795	0	1.49533
1.99267	0.653056	2.22874
1.67082	0.518708	2.58595
1.63543	1.25527	2.74105
0	0	1.70462
1.87459	2.59923	1.96501
0	1.5503	2.03891
1.8256	0	2.0111
0	2.25859	2.60124
0.486785	0	1.15511
0.56273	0	2.67469
1.8974	0.696262	1.91889
0.647451	0	2.25108
0.795416	2.24421	3.17421
2.23648	0	3.64265
0	2.32555	1.98552
0	0	2.69515
0	0	2.29984
0	0	3.39159
1.24743	2.57281	3.1441
0.603234	0	2.17444
1.65847	0	2.37446
0	0	1.6429
1.26317	1.73161	2.67931
0.699966	0.426094	2.08604
1.53404	2.35155	2.06
1.231	0	1.89602
0	0.430358	2.92494
0	0	2.26712
1.83284	0	2.22778
0.630886	1.97219	3.18232
0	1.22287	3.28542
0	0	0
0	0	2.79752
1.71397	0	1.94842
0	0.479081	2.33069
0	0	2.90326
0.932632	0	2.95092
0.473076	2.24167	1.94232
0.719771	0	2.63053
0	0.944187	1.35795
0	1.63904	1.85396
2.01319	0	2.31317
2.17631	0	2.66287
1.87755	0	2.97001
2.73093	0.800788	1.63732
0.734633	0	2.86035
1.43168	0	2.13979
0.701142	0	1.38828
1.91101	1.11704	1.07112
1.8338	0	2.95206
0.802516	0.880717	3.23285
1.32213	0.573267	2.04719
0	0.572896	1.85214
0	0	2.79879
1.42194	0	2.19811
0	0	1.717
1.79814	0	0
0	0.624656	1.75009
0	0	1.2364
0.975239	0	1.9509
0.6946	1.13903	2.99222
0	1.05908	2.43706
2.14827	2.20837	2.69031
1.92459	0	0.686955
1.55076	0	3.06258
2.173	0.879891	1.64546
1.07131	1.89621	2.61333
1.31638	0	2.916
0	0	2.6853
1.21141	0.521725	3.04619
1.48905	0	2.88628
1.80318	0	2.67124
1.41176	0.753666	2.79322
1.92628	0	3.33578
1.00643	0	1.67752
2.24823	0.475783	1.98001
0	0	3.48057
0	0	2.14405
2.10914	0	2.47316
0.955856	0.459744	2.88935
2.17341	0	3.01337
0	0	2.28379
0	0	3.04561
1.63068	0	0.714938
1.70957	0	1.97825
0	0	1.87569
0.461689	0	0.862199
0	0	2.32773
0.743665	0	2.87203
0	0	2.08171
0.879561	0	3.53598
0	0	1.21033
1.97957	1.79738	2.14942
2.33686	0	3.14825
0	0	1.98185
0	0.600211	3.29694
0	0	2.62963
0.713129	0	2.91682
2.22877	0	3.01824
1.94274	0.494921	1.64638
1.27443	0	1.14669
1.26	1.09232	2.45492
0.700273	0	2.36853
2.32401	1.50897	1.36652
0	0	2.92014
2.12672	0	1.69763
2.12031	1.13848	3.1744
1.03872	0	2.13888
0	1.04833	2.146
2.21599	0	2.36438
0.961858	0	2.12527
0	1.31143	2.87457
1.26601	1.86304	2.29118
1.21448	0	2.35321
0.401995	0	2.66538
1.52896	0	2.85116
0.830807	1.41442	1.90292
0	0	3.14062
0.861725	0	2.53752
1.8722	0.567932	2.22324
1.43704	0	1.85595
0	0	3.40674
0	0	1.69134
0.547525	0	2.60374
0.651646	0	1.73647
0	0	2.52225
2.76438	0	3.01608
1.17521	0	2.72226
0.973698	0.756335	1.63032
1.2054	0	2.83335
1.74728	0	0
1.40459	0	3.38703
1.06942	0	2.18497
0.75971	0	3.61002
0.92279	0.558376	3.0866
0	0	2.13369
0.565573	1.98593	2.56156
0.606705	0	1.61123
0	0	1.90619
1.35969	0	2.51601
1.20992	0	1.34393
0.69849	0	1.82168
2.41856	0	0.819355
0	0	0.678764
1.15511	0.494621	2.24464
0.486713	0	3.34416
1.51944	0	2.96888
1.09741	0	2.19303
0	0	2.69031
0.907179	0	3.28344
0	0	2.10585
0.68848	0	1.48682
1.42015	2.85877	2.53649
0.933614	2.70692	2.95175
1.91573	0	1.9517
0.867531	0	1.71268
0.705316	0	2.2921
0	0	2.16739
1.51455	0	0.8377
1.2577	1.06942	2.1562
0.798563	1.40445	2.97758
0.576699	0.812601	1.158
1.38874	2.5221	2.45077
1.51971	2.3296	2.41854
0.969006	0	2.41047
0	1.63401	2.97008
0.501432	0	2.54533
0	1.45258	2.88275
0	0	1.50194
2.5186	2.05076	2.16741
1.15081	0	0.872122
2.01532	0	1.8674
3.19593	0.456859	2.58695
1.79562	1.51565	3.07923
0	0	2.30186
1.06826	0	0.810029
1.73055	0	1.87783
0.657304	0.513426	2.01483
0	0	2.2519
2.03851	0.671428	1.78471
1.13821	0	2.48332
0.403047	0	3.416
0	0	2.77545
0	0	2.31008
0	2.0349	2.96776
0	0	3.3421
1.08604	0	2.27019
2.0344	0	2.21314
2.11164	0	3.07034
2.70401	0	3.3932
0.475552	0	2.16534
0	0	1.26413
1.16942	0.343354	2.00148
0.691004	0.633323	2.39348
2.1297	0	1.85468
1.9924	1.11581	2.27814
1.96622	2.18523	1.52588
0.563544	0	3.10201
0.996297	0	1.28707
0.935092	1.21028	2.01959
0.365834	0	2.50717
2.64897	2.47513	2.12977
1.31322	0	1.93462
1.32049	0	1.69933
0	0	2.88825
0	1.94445	2.57016
0.465518	0	2.43808
0	0	0.961359
0	0	2.3558
0	0	2.87552
0.757758	0	2.46556
0	0	0.969057
0	0	2.4408
1.00019	0	0.69185
1.09538	0	2.04251
0	0	2.96673
1.26431	0	1.99131
2.40398	0	1.67399
1.47864	0	2.16002
0	0	3.096
1.47607	0	2.18153
0	1.46891	1.53265
0.872528	0	2.20007
1.15671	0	1.02302
0.574384	0.825435	2.50283
1.07433	0	2.57331
0	0	3.39978
0.849284	0	4.19906
0	0	2.60061
1.17276	0	0
1.99247	0	2.37091
1.93735	0.955708	1.90684
2.00314	0	0
0	0	2.15189
0	2.48938	2.21157
2.27025	1.34284	0.940698
1.54254	0.824211	3.27211
0.551645	0	2.74863
0.899583	0	2.09824
0	0.985225	3.22076
1.04673	0.500305	1.95161
0	0	2.04153
0	0	2.4795
2.2663	0	2.17554
0	2.02595	2.72856
1.72141	0	2.43523
0.75826	0	2.19891
2.53277	0	2.83096
0	1.27508	1.70657
0	0	1.7935
0	0	1.65938
2.03136	0	2.8547
0.910362	1.56609	2.19052
1.67757	0.756006	2.24649
1.86485	0	1.32907
1.81969	0	2.46632
1.79309	0	3.18114
1.73817	0	2.19707
0	0	2.65604
0	0	2.64337
1.46634	0	2.54542
2.14073	0	1.35492
0	1.70655	2.81726
0	0	2.72003
0	0	2.3545
2.25171	0	1.89928
1.47136	0	1.66884
1.7311	0.574587	3.22715
1.0715	0.902535	2.35106
0	0	2.70999
0	0	2.30555
1.23582	0	2.58645
0	0	3.89955
1.91927	2.62378	1.91756
2.37448	0.685315	2.31016
1.3963	0	2.47797
0	0	2.26624
0.795616	0	2.90139
0	0	1.84209
2.44784	0	2.11187
0	0	1.30074
0	0	3.06112
0	0	1.80547
1.01622	0	2.35106
0	0	2.0909
1.28938	0	2.34714
0.538729	0	2.81091
0.563707	0	2.60578
1.44133	0	1.80253
2.18488	0.761592	0.603234
0.516571	0.555701	3.01409
1.99404	0	1.32419
0	0.424442	2.86186
1.14489	0	2.08151
2.28052	0	3.16867
0	1.37478	1.516
1.36276	0	2.4543
0	0	1.51676
1.13807	2.55373	2.58977
1.68175	2.93649	0.453256
1.2121	0	2.17005
0	2.00587	2.4525
2.36416	0.738207	2.48283
0	0	2.12651
0	0	3.24497
1.84284	0	1.77131
0	1.42196	2.79404
1.42944	0	1.70095
2.77635	0	3.56031
1.82786	2.24172	1.4611
0.489556	0.541028	2.46464
0	0	1.82589
0	2.42751	2.90427
0	0	2.77152
0.642285	0	2.86126
0.742163	0	2.97815
1.50131	0	1.6134
0.860818	0	1.46113
1.01707	1.39784	2.42
1.16269	1.29334	3.01179
1.23571	0	2.81107
0	0	2.17591
0	1.01536	2.10818
1.93434	0	1.60133
2.12922	1.50978	2.57767
2.69919	0	1.97319
1.33868	0	1.89638
2.72462	1.22327	1.48965
0.520115	0	3.03307
1.21721	0	1.88836
2.06737	0	2.32955
0.954528	0	2.46649
2.22959	0	1.79134
1.55377	0	2.57252
0	0	2.00184
0	0	1.1521
0.805141	0	2.43732
0.57239	0	1.67549
0.689715	0	2.85185
0	0	1.09768
2.4404	0	3.56557
0	0	2.95117
0	1.74639	2.53764
0.874275	0.572054	0
1.18689	0.595024	2.75843
0	1.37316	1.69736
0	0	0.757296
0.640667	2.50327	2.14121
1.34571	0	1.52974
0	2.37459	1.82733
0	0.639269	1.2181
0	1.15121	2.94394
1.81126	0	2.74101
2.24923	0	2.27246
1.74244	1.00204	2.71586
0	1.81076	1.75885
1.70569	0	1.69007
1.31948	0.915856	1.26108
1.22991	0	2.97301
0	0	2.94255
1.68541	0	1.94986
0	0	2.41628
0	2.14609	1.09968
1.1842	0	3.17941
0	0	2.06471
1.61627	0.804662	1.91118
1.97144	1.59389	2.21448
2.02207	1.43753	2.08557
0	1.69519	2.99501
0.692897	0	2.57964
0	0	1.09977
0	0	2.60687
0.502822	1.9401	1.9057
1.47611	0	2.54705
0	0	3.01167
0	0	1.75335
2.50559	2.24287	1.88425
1.70305	0.507225	0
1.06548	0.554437	1.55039
0.915721	0	2.44859
1.06361	0	2.17994
2.31397	0	2.09327
1.23415	1.14596	2.17756
1.68684	1.71453	1.88244
0	0	1.27871
0.944523	0	0.954381
0	0	0.721832
0	0	1.75048
0	0	3.45212
1.68068	0.902303	1.55421
0.680299	0	1.7844
1.11598	0	2.11023
1.22672	0.889367	2.28902
2.38596	0	2.47947
0	0.80497	2.24549
0	0.803196	2.6233
0	1.7447	2.35835
0	0	2.87728
1.09344	0	2.26512
0	0	1.95038
0	0	2.05378
0	0	2.40468
1.0316	0	3.07061
0	0	3.19063
0	0	2.03669
0	0	1.94023
3.54072	0	1.13144
0	0	2.7211
1.29014	0	1.72697
0	0.692847	1.15022
0	1.10474	1.61781
1.47123	0	0.763117
0	0	2.58977
0	2.4202	1.71426
0	1.37721	2.09849
0	0	2.57311
0	2.05932	2.08718
2.57367	0.564295	1.79602
2.20998	0	2.60646
1.77133	1.3102	2.52306
0	0	2.11328
1.20611	0	2.352
0	0	1.78968
0.543348	0	1.77155
0	1.94317	2.50283
0	0	2.07653
0.50192	0.955019	1.53402
0.679483	0	2.21165
0.578793	2.22735	1.60206
0	0	3.05667
0	0	3.13715
0	0	2.92738
0	0	2.23975
0	0	2.82497
0	0	2.95215
0	0	0
0	1.88173	2.5342
0.655451	0	2.8588
0	0	2.05295
2.06093	0	2.96427
1.6784	0	2.18359
1.19486	1.41829	3.12443
0	0.857483	2.53244
0.508648	0	3.51044
0.879396	0	1.88515
1.14246	0	3.25038
0.55043	0	2.53934
0	0	3.5946
0.872041	0	2.12304
0	0	2.88455
0	2.0608	1.10851
0	0	2.1526
0.599285	0	1.19954
1.23131	0	2.5766
0	0	2.72528
0.916441	0.670283	1.33282
0.797053	1.74578	1.7572
1.25815	0	1.5215
2.4683	0	3.18824
0	0	2.20972
0	0	2.34573
1.16231	1.41878	1.87457
0.650767	0	2.1481
0	0	2.79175
2.5626	0	2.24268
0	1.44467	3.66076
0	0	2.25546
0	0	1.95254
0	0	1.69896
1.36769	0	2.56311
0	0.456625	2.9299
0	0	1.90922
2.20508	0	2.9577
0	0.470604	2.81333
0	0.854913	1.5628
1.40969	0.566461	3.07232
1.92954	0	1.63743
0	0	1.5714
0.85286	3.26803	0.613888
1.34131	0.60406	2.90424
0	0	2.74565
2.16636	0	1.60288
0	0	2.42026
1.13625	2.49914	3.27741
2.36638	0	2.01174
2.2177	0	2.73424
0.54885	0	1.79986
0	0	1.95498
0	0.389526	1.54129
0	0	1.00439
0	0.662656	3.22687
0	0	3.2484
2.09727	0	2.60064
1.49412	0	1.72039
1.15111	0.634029	3.07821
0.805688	0.650416	3.02398
1.77379	0	1.3594
1.02245	0	1.5599
0.600546	1.89746	2.31503
1.86623	0	2.29077
0	0.825363	2.74048
0	0	2.90849
1.5366	0	2.98364
1.72219	0	1.43647
1.28002	0.975445	3.04914
0	0	1.46378
0	0	2.87841
0.595608	0	1.92196
0.615878	0	3.60149
0	0	2.42495
2.35606	0	2.27207
1.0861	0	2.69685
0	0	2.50908
0	0	1.96943
1.52139	0	1.8338
0.914734	0	3.31283
0.557641	0.625989	2.44994
0	0	1.30461
0	0.425358	2.68116
1.92186	0	1.82802
0.737239	0	2.07592
1.42439	0	2.08677
0	0	1.77042
0	0	3.12526
1.0556	0	2.64775
0.913167	0	1.89286
0	0.521586	2.94318
0	2.23326	3.25154
1.91347	0	2.40668
0.613616	0	3.10421
0	0	2.89465
0	0	2.28099
0	0	1.06138
2.47208	0	2.51956
0.926276	1.72873	1.16946
1.02339	0	2.79634
0.513668	0	3.44476
0	1.0072	2.38549
0	1.28637	0
1.89682	0	2.70571
0	0	1.23536
0	0	1.72368
2.79334	0.936308	3.1088
0	0	3.02847
0.599989	0	2.42802
2.32152	0.798764	0.871232
1.06861	0.591725	2.38795
0.820528	0	1.49086
1.57697	0	3.24533
0	0.572963	0.979062
1.22512	0	3.24796
0	0	2.41575
1.71323	0	3.02898
0	0	1.88567
0.95917	0	3.40263
1.99927	0	1.39282
0	0	3.27308
2.18986	0.807818	2.15529
0	0	2.78772
0.695506	0	3.20857
2.04605	0	2.20841
1.26331	2.04504	1.99302
0.814769	0	2.25133
1.32456	1.2261	2.02347
0	0.766494	2.26141
0	0.650855	2.62286
0	0.844867	2.10406
0	0	1.2711
1.13646	0	2.39259
0.904456	1.15728	2.09067
[truncated: 2,266 more rows]
