# Supplementary material for: Novel integrated multiomics analysis reveals a key role for integrin beta-like 1 in wound scarring
Source: EMBO Rep. 2024 Nov 18;26(1):122–52. doi: 10.1038/s44319-024-00322-3 (PMC11724056; doi:10.1038/s44319-024-00322-3)
Supplement: Supplementary file 16 — Source data Fig. 3 [file 44319_2024_322_MOESM16_ESM.zip]

Archive with 40 entries (35 files):
- SD figure 3/
- SD figure 3/.DS_Store
- SD figure 3/Figure3B/
- SD figure 3/Figure3B/.DS_Store
- SD figure 3/Figure3B/Day 14/
- SD figure 3/Figure3B/Day 14/.DS_Store
- SD figure 3/Figure3B/Day 14/C3.tif
- SD figure 3/Figure3B/Day 14/C4b.tif
- SD figure 3/Figure3B/Day 14/Ccl11.tif
- SD figure 3/Figure3B/Day 14/Ccl7.tif
- SD figure 3/Figure3B/Day 14/Clec3b.tif
- SD figure 3/Figure3B/Day 14/HE.tif
- SD figure 3/Figure3B/Day 14/Itgbl1.tif
- SD figure 3/Figure3B/Day 14/Lrrc17.tif
- SD figure 3/Figure3B/Day 14/Pi16.tif
- SD figure 3/Figure3B/Day 14/Saa3.tif
- SD figure 3/Figure3B/Day 3/
- SD figure 3/Figure3B/Day 3/.DS_Store
- SD figure 3/Figure3B/Day 3/C3.tif
- SD figure 3/Figure3B/Day 3/C4b.tif
- SD figure 3/Figure3B/Day 3/Ccl11.tif
- SD figure 3/Figure3B/Day 3/Ccl7.tif
- SD figure 3/Figure3B/Day 3/Clec3b.tif
- SD figure 3/Figure3B/Day 3/HE.tif
- SD figure 3/Figure3B/Day 3/Itgbl1.tif
- SD figure 3/Figure3B/Day 3/Lrrc17.tif
- SD figure 3/Figure3B/Day 3/Pi16.tif
- SD figure 3/Figure3B/Day 3/Saa3.tif
- SD figure 3/Figure3B/Day 7/
- SD figure 3/Figure3B/Day 7/.DS_Store
- SD figure 3/Figure3B/Day 7/C3.tif
- SD figure 3/Figure3B/Day 7/C4b.tif
- SD figure 3/Figure3B/Day 7/Ccl11.tif
- SD figure 3/Figure3B/Day 7/Ccl7.tif
- SD figure 3/Figure3B/Day 7/Clec3b.tif
- SD figure 3/Figure3B/Day 7/HE.tif
- SD figure 3/Figure3B/Day 7/Itgbl1.tif
- SD figure 3/Figure3B/Day 7/Lrrc17.tif
- SD figure 3/Figure3B/Day 7/Pi16.tif
- SD figure 3/Figure3B/Day 7/Saa3.tif
