# Supplementary material for: Novel integrated multiomics analysis reveals a key role for integrin beta-like 1 in wound scarring
Source: EMBO Rep. 2024 Nov 18;26(1):122–52. doi: 10.1038/s44319-024-00322-3 (PMC11724056; doi:10.1038/s44319-024-00322-3)
Supplement: Supplementary file 17 — Source data Fig. 4 [file 44319_2024_322_MOESM17_ESM.zip]

Archive with 39 entries (33 files):
- SD figure 4/
- SD figure 4/.DS_Store
- SD figure 4/Figure4B/
- SD figure 4/Figure4B/.DS_Store
- SD figure 4/Figure4B/HE.tif
- SD figure 4/Figure4B/Neutrophil.tif
- SD figure 4/Figure4B/S100a9.tif
- SD figure 4/Figure4C/
- SD figure 4/Figure4C/.DS_Store
- SD figure 4/Figure4C/Dcn.tif
- SD figure 4/Figure4C/Endothelial cell.tif
- SD figure 4/Figure4C/Epithelial cell.tif
- SD figure 4/Figure4C/Fibroblast.tif
- SD figure 4/Figure4C/HE.tif
- SD figure 4/Figure4C/Krt10.tif
- SD figure 4/Figure4C/Lyz2.tif
- SD figure 4/Figure4C/Macrophage.tif
- SD figure 4/Figure4C/Neutophil.tif
- SD figure 4/Figure4C/Pecam1.tif
- SD figure 4/Figure4D/
- SD figure 4/Figure4D/.DS_Store
- SD figure 4/Figure4D/Endothelial cell.tif
- SD figure 4/Figure4D/Epithelial cell.tif
- SD figure 4/Figure4D/Fibroblast.tif
- SD figure 4/Figure4D/HE.tif
- SD figure 4/Figure4D/Macrophage.tif
- SD figure 4/Figure4E/
- SD figure 4/Figure4E/FN1.tif
- SD figure 4/Figure4E/PERIOSTIN.tif
- SD figure 4/Figure4E/SPP1.tif
- SD figure 4/Figure4E/TGFb.tif
- SD figure 4/Figure4E/THBS.tif
- SD figure 4/Figure4F/
- SD figure 4/Figure4F/.DS_Store
- SD figure 4/Figure4F/FN1.tif
- SD figure 4/Figure4F/PERIOSTIN.tif
- SD figure 4/Figure4F/SPP1.tif
- SD figure 4/Figure4F/TGFb.tif
- SD figure 4/Figure4F/THBS.tif
