# Supplementary material for: Novel integrated multiomics analysis reveals a key role for integrin beta-like 1 in wound scarring
Source: EMBO Rep. 2024 Nov 18;26(1):122–52. doi: 10.1038/s44319-024-00322-3 (PMC11724056; doi:10.1038/s44319-024-00322-3)
Supplement: Supplementary file 18 — Source data Fig. 6 [file 44319_2024_322_MOESM18_ESM.zip › SD figure 6/Figure6A.xlsx]

## Sheet: Fig 6A
Control	6 hrs	1 day	2 day	3 day
1.02883	0.974152	1.3724	1.23782	1.96597
0.910351	0.970435	1.75738	1.45745	1.99743
1.06759	1.11171	1.24743	1.63387	1.90224
0.993232	1.04428	1.42545	2.01708	1.8286
