# Supplementary material for: Novel integrated multiomics analysis reveals a key role for integrin beta-like 1 in wound scarring
Source: EMBO Rep. 2024 Nov 18;26(1):122–52. doi: 10.1038/s44319-024-00322-3 (PMC11724056; doi:10.1038/s44319-024-00322-3)
Supplement: Supplementary file 18 — Source data Fig. 6 [file 44319_2024_322_MOESM18_ESM.zip › SD figure 6/Figure6B.xlsx]

## Sheet: Fig 6B
Control	Keloid
0.613639	4.7242
0.507966	3.31547
1.30429	5.00275
1.57411	3.2558
