# Supplementary material for: Novel integrated multiomics analysis reveals a key role for integrin beta-like 1 in wound scarring
Source: EMBO Rep. 2024 Nov 18;26(1):122–52. doi: 10.1038/s44319-024-00322-3 (PMC11724056; doi:10.1038/s44319-024-00322-3)
Supplement: Supplementary file 18 — Source data Fig. 6 [file 44319_2024_322_MOESM18_ESM.zip › SD figure 6/Figure6C.xlsx]

## Sheet: Fig 6C
Itgbl1/GAPDH
Control	0.01 pg/mL	0.1 pg/mL	1 pg/mL	10 pg/mL	100 pg/mL
1.213	1.214	1.259	1.199	1.114	0.93
0.916	0.868	0.953	1.182	0.996	0.849
0.87	0.776	0.953	0.875	0.908	0.743
Col1a1/GAPDH
Control	0.01 pg/mL	0.1 pg/mL	1 pg/mL	10 pg/mL	100 pg/mL
1.121	1.068	0.919	0.898	0.771	0.761
0.98	1.022	1.128	0.86	0.794	0.613
0.899	0.912	0.831	0.791	0.778	0.59
Acta2/GAPDH
Control	0.01 pg/mL	0.1 pg/mL	1 pg/mL	10 pg/mL	100 pg/mL
1.236	1.03	0.825	0.728	0.701	0.595
0.963	0.876	0.687	0.614	0.65	0.6
0.801	0.727	0.66	0.709	0.639	0.659
