# Supplementary material for: Novel integrated multiomics analysis reveals a key role for integrin beta-like 1 in wound scarring
Source: EMBO Rep. 2024 Nov 18;26(1):122–52. doi: 10.1038/s44319-024-00322-3 (PMC11724056; doi:10.1038/s44319-024-00322-3)
Supplement: Supplementary file 18 — Source data Fig. 6 [file 44319_2024_322_MOESM18_ESM.zip › SD figure 6/Figure6D.xlsx]

## Sheet: Fig 6D
Itgbl1/GAPDH			Acta2/GAPDH			Col1a1/GAPDH			Col3a1/GAPDH
TGFβ1	TGFβ1 + IL-1β		TGFβ1	TGFβ1 + IL-1β		TGFβ1	TGFβ1 + IL-1β		TGFβ1	TGFβ1 + IL-1β
1.29	0.47		0.929	0.628		1.075	0.717		1.15402	0.608801
1.094	0.305		0.861	0.599		0.908	0.752		1.13034	0.351502
1.099	0.389		0.97	0.402		0.908	0.56		1.05775	0.487579
0.816	0.379		0.637	0.632		0.935	0.698		0.73515	0.404189
0.856	0.365		1.106	0.695		1.039	0.813		1.0733	0.434249
0.847	0.317		1.496	0.381		1.136	0.596		0.849439	0.66961
