# Supplementary material for: Novel integrated multiomics analysis reveals a key role for integrin beta-like 1 in wound scarring
Source: EMBO Rep. 2024 Nov 18;26(1):122–52. doi: 10.1038/s44319-024-00322-3 (PMC11724056; doi:10.1038/s44319-024-00322-3)
Supplement: Supplementary file 18 — Source data Fig. 6 [file 44319_2024_322_MOESM18_ESM.zip › SD figure 6/Figure6E.xlsx]

## Sheet: Fig 6E
ITGBL1/GAPDH
Control	0.01 pg/mL	0.1 pg/mL	1 pg/mL	10 pg/mL	100 pg/mL
1.044	1.393	1.586	1.404	1.223	0.841
0.999	1.294	1.378	1.291	1.231	0.83
0.958	1.282	1.342	1.351	1.267	0.826
COL1A1/GAPDH
Control	0.01 pg/mL	0.1 pg/mL	1 pg/mL	10 pg/mL	100 pg/mL
1.097	1.061	1.13	1.138	1.017	0.81
1.027	1.04	1.113	1.173	0.972	0.889
0.877	1.039	1.083	1.175	1.192	0.809
ACTA2/GAPDH
Control	0.01 pg/mL	0.1 pg/mL	1 pg/mL	10 pg/mL	100 pg/mL
1.042	0.752	0.737	0.708	0.638	0.547
0.972	0.641	0.756	0.694	0.689	0.602
0.986	0.76	0.701	0.676	0.644	0.535
